# Supplementary material for: Precision-induced localized molten liquid metal stamps for damage-free transfer printing of ultrathin membranes and 3D objects
Source: Nat Commun. 2024 Oct 13;15:8839. doi: 10.1038/s41467-024-53184-7 (PMC11471857; doi:10.1038/s41467-024-53184-7)
Supplement: Supplementary file 3 — Supplementary Data 1-4 [file 41467_2024_53184_MOESM3_ESM.zip]

Archive with 4 entries (4 files):
- Supplementary Data 4.txt
- Supplementary Data 1.txt
- Supplementary Data 2.txt
- Supplementary Data 3.txt
