# Supplementary material for: Precision-induced localized molten liquid metal stamps for damage-free transfer printing of ultrathin membranes and 3D objects
Source: Nat Commun. 2024 Oct 13;15:8839. doi: 10.1038/s41467-024-53184-7 (PMC11471857; doi:10.1038/s41467-024-53184-7)
Supplement: Supplementary file 3 — Supplementary Data 1-4 [file 41467_2024_53184_MOESM3_ESM.zip › Supplementary Data 4.txt]

clc;
clear all;
%open figure file
A1 = double('Photo file 1');   A2 = double('Photo file 2');   ......  Aii = double('Photo file ii');

%make an photo file matrix
image=[A1;B1;...... Aii];

%correlation_coefficient 
    for n=(i+1):50
        corr_matrix = corrcoef(image(i,:),image(n,:));
        matrixx(i,i) = corr_matrix(1,1);
        matrixx(i,n) = corr_matrix(1,2);
        matrixx(n,i) = corr_matrix(2,1);
        matrixx(n,n) = corr_matrix(2,2); 
    end    
end
figure;
imagesc(matrixx);
colorbar;
colormap('jet');
title('Correlation Coefficient Matrix of Gallium Stamp');
