# Supplementary material for: Precision-induced localized molten liquid metal stamps for damage-free transfer printing of ultrathin membranes and 3D objects
Source: Nat Commun. 2024 Oct 13;15:8839. doi: 10.1038/s41467-024-53184-7 (PMC11471857; doi:10.1038/s41467-024-53184-7)
Supplement: Supplementary file 3 — Supplementary Data 1-4 [file 41467_2024_53184_MOESM3_ESM.zip › Supplementary Data 1.txt]

18501
Lattice="105.0 0.0 0.0 0.0 105.0 0.0 0.0 0.0 150.0" Origin="-0.043678904 0.656758402 -17.866858348" Properties=pos:R:3:species:S:1:id:I:1
25.174 25.5367 5.75448 5 3
25.3986 25.2461 11.4278 5 2
25.3018 25.4685 16.5343 5 1
25.2614 25.5603 21.9691 5 5
25.4345 25.4526 26.9848 5 4
24.1615 26.2669 61.4747 1 255
24.7853 18.9202 69.2065 3 100
26.1971 17.6936 68.2804 2 101
17.4086 26.6966 68.9898 3 234
18.3776 23.8922 69.0729 2 235
17.6928 24.889 68.0709 1 241
20.3146 24.4627 69.2445 3 231
22.0873 23.4474 69.3316 1 232
22.1128 22.0285 68.8641 2 233
24.8681 21.8435 69.3409 3 238
25.0519 23.5844 68.4078 1 240
23.1936 24.2648 67.8598 3 242
21.1607 24.8924 67.4182 2 243
22.9046 21.3768 67.1308 3 244
21.4664 23.9886 65.549 3 245
23.1425 23.1308 66.1702 2 246
24.2779 25.9973 67.9791 2 247
24.5727 20.5627 67.8529 1 248
25.9797 21.6203 66.6967 3 249
25.7295 23.4645 67.0434 1 251
24.7916 24.0167 65.3256 3 252
22.2996 25.4636 64.518 2 253
23.7955 25.7177 64.7425 1 254
20.5738 26.8065 67.6659 3 442
24.2759 26.8723 66.2818 3 250
18.9685 18.9972 75.42 3 83
21.8552 16.9297 75.42 2 84
24.9869 16.9856 75.42 2 88
24.7685 18.9972 75.42 3 89
23.4087 16.0148 75.42 3 90
21.953 19.8076 73.9 3 91
20.3748 18.8368 73.9 1 92
23.5065 18.8927 73.9 1 93
26.1748 18.8368 73.9 2 94
24.9869 16.9856 72.38 1 95
24.7685 18.9972 72.38 3 96
21.953 19.8076 70.86 3 97
23.5065 18.8927 70.86 2 98
26.1748 18.8368 70.86 2 99
14.7047 24.6464 75.42 3 193
16.2582 23.7315 75.42 2 194
19.1449 21.664 75.42 3 201
17.6087 26.7947 75.42 3 204
18.9265 23.6756 75.42 1 205
17.5203 23.836 73.9 3 208
14.6635 25.6694 73.9 2 209
17.6499 25.7716 73.9 1 210
17.7387 21.8244 73.9 1 211
19.1449 21.664 72.38 3 217
17.6087 26.7947 72.38 3 220
18.9265 23.6756 72.38 2 221
17.5203 23.836 70.86 3 225
17.6499 25.7716 70.86 2 226
20.5047 24.6464 75.42 3 200
22.0582 23.7315 75.42 1 202
21.9118 20.8306 75.42 1 203
24.9449 21.664 75.42 3 207
23.3203 23.836 73.9 3 212
20.4635 25.6694 73.9 1 213
20.407 21.7686 73.9 1 214
21.9605 20.8537 73.9 3 215
20.5047 24.6464 72.38 3 216
22.0582 23.7315 72.38 1 218
21.9118 20.8306 72.38 2 219
23.5387 21.8244 73.9 2 222
24.9449 21.664 72.38 3 223
24.7265 23.6756 72.38 1 224
23.3203 23.836 70.86 3 227
20.4635 25.6694 70.86 1 228
20.407 21.7686 70.86 1 229
21.9605 20.8537 70.86 3 230
23.4499 25.7716 70.86 2 236
23.5387 21.8244 70.86 1 237
24.7265 12.8958 81.5 2 66
24.7265 12.8958 78.46 1 79
19.1869 16.9856 81.5 1 57
18.9685 18.9972 81.5 3 58
17.7065 18.8927 79.98 2 69
18.9685 18.9972 78.46 3 71
21.8552 16.9297 81.5 1 59
24.9869 16.9856 81.5 1 63
24.7685 18.9972 81.5 3 64
23.4087 16.0148 81.5 3 65
21.953 19.8076 79.98 3 67
20.5932 16.8252 79.98 3 68
20.3748 18.8368 79.98 2 70
21.8552 16.9297 78.46 2 72
23.5065 18.8927 79.98 1 73
23.4499 14.9918 79.98 1 74
26.1748 18.8368 79.98 1 75
24.9869 16.9856 78.46 1 76
24.7685 18.9972 78.46 3 77
23.4087 16.0148 78.46 3 78
21.953 19.8076 76.94 3 80
20.5932 16.8252 76.94 3 81
20.3748 18.8368 76.94 2 82
23.5065 18.8927 76.94 1 85
23.4499 14.9918 76.94 2 86
26.1748 18.8368 76.94 1 87
11.8087 26.7947 81.5 3 161
11.8499 25.7716 79.98 1 172
11.8087 26.7947 78.46 3 179
14.7047 24.6464 81.5 3 158
16.2582 23.7315 81.5 1 159
16.1118 20.8306 81.5 2 160
13.1265 23.6756 81.5 1 162
19.1449 21.664 81.5 3 168
17.6087 26.7947 81.5 3 170
18.9265 23.6756 81.5 1 171
17.5203 23.836 79.98 3 173
14.6635 25.6694 79.98 2 174
16.1605 20.8537 79.98 3 175
14.7047 24.6464 78.46 3 176
16.2582 23.7315 78.46 2 177
16.1118 20.8306 78.46 1 178
17.6499 25.7716 79.98 2 180
17.7387 21.8244 79.98 2 181
19.1449 21.664 78.46 3 185
17.6087 26.7947 78.46 3 188
18.9265 23.6756 78.46 2 189
17.5203 23.836 76.94 3 191
14.6635 25.6694 76.94 2 192
17.6499 25.7716 76.94 1 195
17.7387 21.8244 76.94 1 196
20.5047 24.6464 81.5 3 167
21.9118 20.8306 81.5 2 169
20.407 21.7686 79.98 1 182
21.9605 20.8537 79.98 3 183
20.5047 24.6464 78.46 3 184
22.0582 23.7315 78.46 1 186
21.9118 20.8306 78.46 1 187
23.5387 21.8244 79.98 1 190
20.4635 25.6694 76.94 2 197
20.407 21.7686 76.94 1 198
21.9605 20.8537 76.94 3 199
23.5387 21.8244 76.94 2 206
22.0582 12.9516 87.58 1 24
24.9449 10.8842 87.58 3 30
24.7265 12.8958 87.58 2 33
23.3203 13.0562 86.06 3 39
24.7265 12.8958 84.54 2 49
23.3203 13.0562 83.02 3 55
19.1869 16.9856 87.58 1 23
18.9685 18.9972 87.58 3 25
16.153 19.8076 86.06 3 34
17.7065 18.8927 86.06 2 37
19.1869 16.9856 84.54 1 41
18.9685 18.9972 84.54 3 42
16.153 19.8076 83.02 3 50
17.7065 18.8927 83.02 2 53
21.8552 16.9297 87.58 1 26
24.9869 16.9856 87.58 2 29
24.7685 18.9972 87.58 3 31
23.4087 16.0148 87.58 3 32
21.953 19.8076 86.06 3 35
20.5932 16.8252 86.06 3 36
20.3748 18.8368 86.06 1 38
20.4635 14.8896 86.06 1 40
21.8552 16.9297 84.54 1 43
23.5065 18.8927 86.06 2 44
23.4499 14.9918 86.06 1 45
24.9869 16.9856 84.54 1 46
24.7685 18.9972 84.54 3 47
23.4087 16.0148 84.54 3 48
21.953 19.8076 83.02 3 51
20.5932 16.8252 83.02 3 52
20.3748 18.8368 83.02 1 54
20.4635 14.8896 83.02 1 56
23.5065 18.8927 83.02 1 60
23.4499 14.9918 83.02 2 61
26.1748 18.8368 83.02 1 62
11.8087 26.7947 87.58 3 124
11.7203 23.836 86.06 3 134
11.8499 25.7716 86.06 2 135
11.8087 26.7947 84.54 3 143
11.8499 25.7716 83.02 1 153
14.7047 24.6464 87.58 3 120
13.3449 21.664 87.58 3 121
16.2582 23.7315 87.58 1 122
16.1118 20.8306 87.58 2 123
13.1265 23.6756 87.58 2 125
19.1449 21.664 87.58 3 130
17.6087 26.7947 87.58 3 132
18.9265 23.6756 87.58 1 133
17.5203 23.836 86.06 3 136
14.6635 25.6694 86.06 1 137
14.607 21.7686 86.06 2 138
16.1605 20.8537 86.06 3 139
14.7047 24.6464 84.54 3 140
16.2582 23.7315 84.54 1 141
16.1118 20.8306 84.54 2 142
13.1265 23.6756 84.54 2 144
17.6499 25.7716 86.06 2 145
17.7387 21.8244 86.06 1 146
19.1449 21.664 84.54 3 149
17.6087 26.7947 84.54 3 151
18.9265 23.6756 84.54 1 152
17.5203 23.836 83.02 3 154
14.6635 25.6694 83.02 1 155
14.607 21.7686 83.02 1 156
16.1605 20.8537 83.02 3 157
17.6499 25.7716 83.02 2 163
17.7387 21.8244 83.02 1 164
21.9118 20.8306 87.58 2 131
20.407 21.7686 86.06 2 147
21.9605 20.8537 86.06 3 148
21.9118 20.8306 84.54 2 150
20.407 21.7686 83.02 2 165
21.9605 20.8537 83.02 3 166
25.5837 22.0024 82.1701 4 258
24.5889 26.4239 83.1763 4 259
21.2134 25.9516 84.2534 4 260
24.3969 26.7926 86.9032 4 261
23.8078 23.591 84.9131 4 262
22.0582 12.9516 90.62 1 8
24.9449 10.8842 90.62 3 12
24.7265 12.8958 90.62 2 15
23.3203 13.0562 89.1 3 21
19.1869 16.9856 90.62 2 6
18.9685 18.9972 90.62 3 9
16.153 19.8076 89.1 3 16
17.7065 18.8927 89.1 2 19
20.5047 13.8665 90.62 3 7
21.8552 16.9297 90.62 2 10
24.9869 16.9856 90.62 2 11
24.7685 18.9972 90.62 3 13
23.4087 16.0148 90.62 3 14
21.953 19.8076 89.1 3 17
20.5932 16.8252 89.1 3 18
20.3748 18.8368 89.1 2 20
20.4635 14.8896 89.1 1 22
23.5065 18.8927 89.1 2 27
23.4499 14.9918 89.1 2 28
11.8087 26.7947 90.62 3 108
11.7203 23.836 89.1 3 114
11.8499 25.7716 89.1 2 115
17.6499 25.7716 89.1 2 126
16.1605 20.8537 89.1 3 119
17.7387 21.8244 89.1 2 127
14.607 21.7686 89.1 2 118
14.6635 25.6694 89.1 2 117
14.7047 24.6464 90.62 3 104
13.3449 21.664 90.62 3 105
16.2582 23.7315 90.62 2 106
16.1118 20.8306 90.62 2 107
13.1265 23.6756 90.62 2 109
19.1449 21.664 90.62 3 110
17.6087 26.7947 90.62 3 112
18.9265 23.6756 90.62 2 113
17.5203 23.836 89.1 3 116
21.9118 20.8306 90.62 2 111
23.9537 23.5255 88.5504 4 257
20.407 21.7686 89.1 2 128
21.9605 20.8537 89.1 3 129
25.0938 24.0971 91.606 4 256
25.3624 30.7782 5.32469 5 296
25.3421 28.0443 2.59341 5 297
25.3421 38.9057 2.59341 5 293
25.4082 36.0833 5.22635 5 294
25.3421 33.475 2.59341 5 295
25.3421 44.3364 2.59341 5 291
25.4699 41.6631 5.37356 5 292
25.4242 52.4109 5.39916 5 288
25.3421 49.7671 2.59341 5 289
25.4274 47.1982 5.24265 5 290
25.3884 30.5235 10.8545 5 286
25.4607 28.0578 8.16062 5 287
25.293 38.7823 13.3079 5 273
25.5041 38.8913 7.91223 5 283
25.308 35.9546 10.6726 5 284
25.3335 33.5784 7.8757 5 285
25.3683 44.3701 13.1842 5 271
25.3556 44.2806 7.98982 5 281
25.5305 41.5381 10.6648 5 282
25.3645 49.9181 13.2928 5 269
25.5378 52.6398 10.6732 5 278
25.4066 49.85 7.99097 5 279
25.4791 47.2297 10.491 5 280
25.4272 28.0549 18.9627 5 267
25.3461 33.4133 13.4191 5 275
25.4422 30.7799 16.0654 5 276
25.525 28.0855 13.6671 5 277
25.3734 38.8161 18.7563 5 265
25.4224 33.4781 18.7393 5 266
25.4936 36.2322 15.9721 5 274
25.3665 44.291 18.5544 5 264
25.3708 41.5484 16.0788 5 272
25.6103 49.7058 18.7877 5 263
25.3614 52.6129 15.9532 5 268
25.5161 47.0203 16.025 5 270
25.3806 33.1865 24.2486 5 354
25.4518 28.283 24.2711 5 356
25.4496 30.624 21.61 5 361
25.4398 38.913 24.2322 5 352
25.3055 36.1815 21.415 5 360
25.4765 44.1224 24.1339 5 350
25.4782 41.5946 21.3066 5 359
25.556 49.6225 24.0891 5 348
25.632 52.4572 21.4094 5 357
25.412 46.931 21.3717 5 358
25.5652 33.3193 29.5554 5 344
25.4265 28.0252 29.6678 5 346
25.5205 30.5616 27.0568 5 355
25.7851 38.5622 29.3842 5 342
25.4454 35.9749 26.7926 5 353
25.4285 46.4522 31.8785 5 339
25.6294 44.1657 29.1146 5 340
25.3936 41.1604 31.6403 5 341
25.5807 41.4764 26.6966 5 351
25.5443 51.6228 31.7919 5 337
25.6519 49.581 29.1616 5 338
25.6066 52.2913 26.8454 5 347
25.454 47.0043 26.5534 5 349
25.3197 30.3115 32.3598 5 345
25.7385 35.8421 32.2029 5 343
25.9575 51.8964 50.7482 2 321
26.1772 33.4343 56.5539 1 4437
24.2833 34.1412 56.5399 3 330
23.4861 35.7108 55.613 2 331
25.9876 37.1855 53.9974 1 332
24.3585 36.0167 53.9424 3 333
21.6206 39.9627 56.3563 3 325
24.8602 38.5198 56.6534 2 972
25.7392 38.8931 53.0905 3 328
24.3143 40.0075 55.4441 3 973
23.4832 37.1466 56.9765 3 974
19.6387 40.1586 56.565 2 329
22.4714 40.2198 54.5454 1 326
25.3542 43.7525 51.088 1 4330
24.6571 45.1983 51.0034 2 324
25.7712 40.4934 54.274 2 327
23.7154 45.3407 56.097 3 305
22.8268 42.4354 54.3462 3 307
20.7094 45.1324 54.5699 3 308
22.6544 44.6194 54.5418 1 309
23.6762 41.7235 56.166 1 312
25.626 42.2808 53.6072 3 314
25.2738 44.7795 54.7771 1 316
23.9757 45.1169 53.1115 3 317
24.5735 43.3111 52.2896 1 320
23.3478 42.3391 52.4669 1 335
20.9138 43.0884 54.8161 1 336
20.1365 46.5219 55.9848 1 306
26.1099 43.5188 55.1162 1 4321
25.2385 42.6747 56.7536 3 709
21.3262 42.89 56.7837 3 1050
18.5552 47.5798 56.8347 3 706
24.4103 53.0617 53.0551 2 1316
25.9263 46.6424 51.2342 3 4332
25.8998 48.6768 50.9657 2 322
24.721 51.7668 56.5567 1 299
24.5337 51.6067 53.2542 2 318
23.0831 50.6904 57.0273 3 298
24.7762 50.3917 51.5775 3 323
22.792 50.8321 53.7809 3 302
23.4735 49.1407 52.8635 1 310
25.7337 51.3375 54.8547 3 301
23.3992 47.2823 56.2177 1 311
24.8394 46.973 53.2923 1 319
21.3628 52.2082 53.5224 1 1293
25.9617 49.3765 54.7084 1 313
21.5504 48.0282 55.9155 3 303
22.7267 49.6815 55.3838 1 304
24.2546 48.428 54.6765 3 315
19.5476 32.8865 61.8593 1 986
25.4922 29.5872 62.3282 3 365
22.7452 29.9077 61.1595 3 454
21.4965 29.0939 62.591 2 455
24.5665 29.198 60.6266 1 456
24.9106 27.412 60.0043 3 459
24.5227 30.0334 57.6208 1 460
21.922 30.5478 59.4777 1 966
20.2823 32.1858 63.1103 1 979
23.4553 31.387 62.2792 2 988
24.3805 32.7028 61.2154 3 989
23.2613 31.4919 58.4606 3 995
25.028 32.1047 59.4382 1 999
25.8145 33.3079 62.3993 1 990
22.8989 33.2588 57.6644 2 996
25.7492 30.266 59.3919 3 462
25.7534 27.9766 63.3668 1 364
24.5104 30.9241 63.3582 1 453
23.9763 27.0944 63.2123 3 102
17.8426 33.8256 62.3783 3 975
17.488 35.9493 62.4013 1 976
17.6741 36.8658 60.7335 3 985
16.3758 39.4515 62.0938 3 959
16.1879 38.1229 60.5674 1 960
19.1444 39.6661 60.348 3 965
19.3989 37.7195 60.3249 1 981
18.2901 39.8957 62.1217 1 963
22.8188 33.9943 60.8659 1 983
20.9866 37.6051 61.642 3 962
24.2683 37.0045 60.0702 3 967
23.0194 35.2672 62.4054 3 977
21.0321 35.9087 62.4801 1 978
20.5536 34.4727 61.1276 3 982
22.2346 37.5808 60.1547 2 984
24.62 36.3225 61.8246 2 987
20.6322 36.9206 58.8517 3 991
22.6139 34.67 59.0498 3 993
20.6451 34.9729 59.1656 1 994
21.8356 38.2519 57.533 1 997
23.9264 35.9654 58.5271 2 998
25.4051 39.4587 58.3451 3 5146
22.2443 39.312 59.3183 3 968
25.1455 35.3081 58.0775 2 1001
21.1367 39.0285 62.9947 1 964
24.7645 37.9938 62.9144 4 5221
26.054 37.9216 59.4601 2 5147
24.5297 39.9589 61.4544 4 5299
12.6184 43.9947 62.3211 3 481
13.1955 45.8515 62.8418 1 486
13.5387 43.851 60.5105 1 680
16.3896 43.8232 62.2342 1 482
17.9572 45.0018 62.2947 3 678
17.5933 42.3456 60.287 3 681
15.4358 44.527 60.5962 3 682
16.6265 43.8164 59.2901 1 683
16.6793 42.2871 62.0852 1 686
19.1528 44.4697 60.8398 1 694
18.0919 44.9848 59.2641 3 695
17.9111 40.6767 59.2615 2 969
15.6071 41.2614 62.0288 1 1003
19.4121 43.0542 61.0659 1 1044
19.2601 44.3368 57.8979 1 1051
18.7436 41.4237 57.7101 3 970
15.928 46.3486 61.597 1 679
18.3754 41.8721 63.1353 3 488
15.2021 45.3985 63.2896 3 480
19.7894 42.9837 58.0055 1 1048
23.9714 40.1365 59.5901 1 971
20.6952 42.5407 59.7443 3 690
20.814 40.5155 60.024 2 992
21.0131 45.2239 60.8166 3 689
22.3909 43.5157 60.257 1 691
23.3302 44.723 58.9632 3 699
23.3974 41.9355 59.0667 3 701
25.1541 43.0402 58.9035 1 708
21.3244 40.7132 61.9595 3 961
20.1854 42.4021 62.3407 1 1047
23.1917 41.2364 62.3054 1 1049
22.8777 43.2061 62.1434 4 1074
20.7101 45.5796 57.5682 3 703
24.9061 44.6642 57.6591 1 710
21.3695 46.479 62.3955 1 687
22.8367 46.5373 59.4139 1 707
21.2037 43.187 63.1779 1 1045
22.6223 41.4887 57.18 1 1046
22.2842 44.494 57.2816 1 704
21.2766 46.4856 59.218 1 700
12.3833 47.5297 62.1213 3 485
13.1029 48.8459 60.4007 1 665
13.53 50.3223 62.1094 3 483
14.1413 48.508 62.3826 1 479
16.6448 50.2058 62.0748 3 663
15.0695 47.9607 60.5673 3 664
18.2583 51.3378 61.9072 1 667
16.8413 50.5726 58.921 3 670
18.6819 51.472 58.7504 1 672
15.6552 52.0894 59.5138 1 1605
16.5942 49.3023 60.3952 1 684
17.4511 46.9466 61.945 1 685
18.0816 47.9251 60.3184 3 693
17.8494 46.8738 58.6535 1 697
15.1422 51.4881 62.5804 1 1371
19.5136 50.9155 60.4756 3 669
15.7695 52.9428 61.3881 3 1623
17.8052 52.947 61.7877 1 1628
18.4394 53.0051 58.7062 1 1642
19.7797 48.958 60.2858 1 688
21.678 51.8856 57.5619 1 1615
22.7755 49.3072 58.5537 1 705
20.7564 48.4797 61.9605 3 666
20.7504 52.3325 63.1952 1 668
23.2615 50.0196 60.257 3 671
24.9922 51.0115 59.9234 1 674
22.6808 48.8072 61.7601 1 692
20.9508 48.4931 58.8146 3 696
21.6239 51.2162 60.675 1 698
25.4565 47.4044 59.2495 1 675
21.9619 52.5756 59.3784 3 1647
23.8084 47.7198 58.204 3 677
22.3692 51.7643 62.3626 4 1095
25.8547 51.606 58.1285 3 676
23.2109 46.8438 61.3572 4 1088
24.2524 52.9078 60.077 4 5239
19.9197 50.8577 57.3222 3 673
20.096 48.8875 57.1769 1 702
16.7593 32.6175 63.6608 1 719
15.622 27.7631 69.0717 2 433
19.2273 27.5197 69.1004 1 437
18.912 29.5693 69.23 3 438
15.6585 29.5931 67.8443 3 440
17.5258 28.7103 67.7706 2 443
18.8404 28.7925 66.2132 3 446
18.5196 29.6731 64.3839 2 451
13.2836 32.2338 69.3157 3 912
15.1358 31.2771 68.7373 2 914
18.7613 32.8382 69.1637 3 918
15.9087 32.8644 67.7317 3 928
15.9529 30.894 66.3395 2 932
17.8586 32.8811 67.4064 1 936
17.4401 31.157 64.9925 3 950
18.6653 32.3518 66.0137 1 954
19.6637 33.3157 64.6629 3 723
19.6988 27.1211 65.8025 1 445
22.2733 32.4393 63.4255 3 980
22.4522 28.3977 63.5236 1 363
20.3238 30.259 63.7336 3 362
21.3904 27.1868 64.7477 3 450
20.1984 31.6111 66.9573 3 941
22.4153 31.3759 65.101 1 726
24.9574 32.8764 64.1672 3 730
21.9012 27.8414 69.0016 2 439
22.0375 29.291 67.3811 3 441
20.0637 29.669 67.451 1 444
22.338 27.5887 66.4589 1 447
24.589 28.9211 65.8972 1 448
23.4268 29.7257 64.5566 3 449
21.2378 30.6077 65.5432 2 452
20.0379 31.4376 69.2558 1 937
23.4063 30.8139 67.6562 1 942
21.5206 33.0119 67.6456 1 956
23.098 32.4509 66.5805 3 957
25.2426 32.1707 66.0634 2 958
25.1911 30.3952 67.0473 4 1097
23.6959 27.0959 69.4412 3 239
21.6296 32.653 69.5552 4 1086
23.4204 31.2306 69.6113 3 938
10.3915 37.7332 68.3481 1 713
12.214 37.322 69.0051 3 715
12.714 35.7695 67.8795 1 923
11.852 34.6445 68.648 1 916
10.9794 38.6317 66.6802 3 716
12.7106 39.2217 67.417 1 717
19.222 38.998 63.6313 3 725
16.0419 38.5945 63.7998 1 720
18.701 37.5347 64.8878 1 721
17.0329 36.9445 64.1166 3 728
18.5094 34.7576 64.0403 1 729
13.197 33.8816 68.4342 1 927
13.8475 38.5256 69.0799 1 910
14.5665 35.388 69.1812 3 911
16.2989 34.4221 69.1023 1 913
15.1446 38.2658 67.6426 3 922
17.1925 35.6645 67.6656 3 925
15.3434 36.3643 67.5362 2 926
13.9313 39.2423 66.4827 1 929
14.1392 35.5852 66.2142 3 930
14.9006 33.7055 66.1556 2 931
16.7678 39.1832 66.9246 1 933
18.3864 37.0115 68.4364 1 935
18.5186 38.1481 66.8294 3 943
18.2114 34.194 66.8071 1 944
14.149 38.6044 64.5498 3 946
16.8449 34.0502 65.2378 3 948
13.3901 36.7607 64.7803 2 949
16.2797 35.913 65.531 1 953
16.72 39.9098 65.1104 3 945
22.7807 38.3134 63.936 4 1085
20.2275 36.2202 64.382 3 722
23.3208 34.0643 64.0137 1 724
22.006 37.0001 65.2232 1 727
20.1193 39.3005 66.9328 1 939
20.2318 34.513 67.2499 3 940
21.8131 38.2722 66.803 3 951
20.9031 34.6479 65.457 1 955
22.9124 35.2247 65.6311 4 1077
19.9527 36.0656 68.9294 4 1115
23.7262 39.4951 66.1853 4 5296
25.9003 38.8205 66.1157 4 5338
10.9525 44.332 63.4555 1 654
8.92987 46.2532 69.1004 3 467
10.4225 45.0209 69.062 1 622
11.6234 45.6325 67.4901 3 633
11.1131 42.6295 67.4089 3 634
11.5823 44.0449 66.225 1 635
12.8759 42.0684 68.1227 1 639
11.8936 45.8209 64.4448 3 650
10.1705 43.522 68.826 1 1002
12.8697 45.4445 68.9603 2 632
13.3646 40.1794 63.5893 1 947
13.1916 45.5846 65.9275 1 649
14.6397 41.6738 63.602 3 659
13.1749 40.4212 69.3106 3 714
18.7681 44.8029 64.0702 1 491
13.5104 43.6066 69.2435 3 631
15.1925 43.8052 66.8252 2 642
17.1073 42.8957 65.9897 3 643
15.129 45.988 66.4243 3 645
13.4963 43.5604 65.6161 3 646
16.981 44.7516 66.875 1 647
18.2959 45.6951 65.7867 3 656
14.0322 43.5623 63.7422 1 658
18.3285 43.349 64.4876 1 662
14.1868 41.2276 66.5422 3 718
16.9646 40.8176 68.0991 3 921
15.1403 41.5989 68.3073 1 924
18.3473 41.9841 67.2552 1 934
18.506 40.5241 64.5406 1 952
15.1804 43.1339 68.2205 2 1042
15.7492 41.5157 65.2948 2 1043
26.031 41.8586 66.1064 4 5363
25.5949 42.767 68.3593 4 1094
19.6944 40.9995 66.0416 4 1075
23.444 40.7902 64.1865 4 1081
20.7099 44.9771 63.6783 4 1080
24.0041 40.8852 67.9635 4 5365
21.5692 41.9748 64.7961 4 1092
23.667 42.3906 66.1306 4 1096
25.821 40.8679 63.882 4 5229
12.4273 50.4252 63.7381 1 478
9.65684 52.2762 68.6003 1 1569
10.0644 49.4935 68.9617 2 468
11.6895 48.2739 69.0549 3 470
10.771 50.9351 67.645 3 471
9.31345 48.2143 67.5945 3 472
9.02758 49.4361 66.0302 2 473
10.4415 50.2848 65.8536 2 474
12.4674 51.7154 67.7006 1 475
11.6832 48.7553 65.4778 3 477
11.2344 47.571 67.1916 1 638
11.2651 47.6395 63.8877 1 653
11.3385 53.1096 64.841 1 1361
19.3242 50.9858 63.4544 3 489
15.8398 46.6163 64.7538 1 657
18.0552 47.9851 63.5426 3 490
13.6441 51.202 66.7932 1 640
14.1252 47.0119 69.0668 3 630
16.6124 49.1929 63.7269 1 484
13.1688 50.9113 69.4178 3 469
13.4674 51.5795 64.8999 3 476
13.4138 49.1153 68.8161 1 629
15.3792 52.1522 67.4556 3 636
14.7085 49.2125 67.1906 3 637
15.514 47.4259 67.712 2 641
13.6779 49.2019 65.4862 1 644
16.3305 50.4813 66.9992 1 648
16.7578 50.6206 65.0919 3 651
14.9328 48.2926 64.1446 3 652
15.342 51.7052 64.2272 1 655
18.4433 51.5904 65.0772 1 660
17.2408 47.1513 65.0862 1 661
18.0445 50.173 67.9307 4 1089
18.1318 53.1339 64.9808 1 1601
19.8046 49.0314 63.5842 1 487
19.7476 50.8071 66.3439 4 1078
23.1326 49.6409 63.5461 4 1113
22.4699 47.1801 64.0671 4 1108
21.128 48.9693 65.008 4 1244
11.9065 29.6725 73.9 2 421
10.3118 31.6105 75.42 2 859
11.9387 32.6043 73.9 1 885
11.9387 32.6043 70.86 1 904
13.3869 27.7654 75.42 1 413
13.1685 29.7771 75.42 3 414
16.0552 27.7096 75.42 1 415
19.1869 27.7654 75.42 2 417
18.9685 29.7771 75.42 3 418
16.153 30.5874 73.9 3 419
14.7932 27.605 73.9 3 420
14.5748 29.6167 73.9 2 422
13.1685 29.7771 72.38 3 423
16.0552 27.7096 72.38 2 424
17.7065 29.6725 73.9 2 426
19.1869 27.7654 72.38 1 427
18.9685 29.7771 72.38 3 428
16.153 30.5874 70.86 3 430
14.7932 27.605 70.86 3 431
14.5748 29.6167 70.86 2 432
17.7065 29.6725 70.86 1 435
13.3449 32.4439 75.42 3 869
16.1118 31.6105 75.42 2 872
14.607 32.5484 73.9 1 888
16.1605 31.6335 73.9 3 889
13.3449 32.4439 72.38 3 892
16.1118 31.6105 72.38 1 895
17.7387 32.6043 73.9 1 899
14.607 32.5484 70.86 1 908
16.1605 31.6335 70.86 3 909
17.7387 32.6043 70.86 1 917
20.5932 27.605 73.9 3 425
21.8552 27.7096 72.38 1 429
20.5932 27.605 70.86 3 434
20.3748 29.6167 70.86 1 436
22.9763 32.452 72.0528 4 1117
22.544 30.0462 74.4119 4 1118
24.867 27.7638 75.3635 4 1119
25.6348 31.2838 70.2276 4 1120
25.8491 30.8616 73.8375 4 1121
25.2179 32.2954 72.1469 4 5331
7.58692 38.5453 75.42 2 855
8.90472 35.4263 75.42 3 856
10.4582 34.5113 75.42 2 857
10.2552 38.4895 75.42 1 860
11.8087 37.5745 75.42 3 873
8.99318 38.3849 73.9 3 876
11.7203 34.6159 73.9 3 878
8.86353 36.4493 73.9 2 879
10.4582 34.5113 72.38 1 880
10.2552 38.4895 72.38 1 881
11.8499 36.5515 73.9 1 884
11.8087 37.5745 72.38 3 897
11.7203 34.6159 70.86 3 900
11.8499 36.5515 70.86 1 903
17.3735 37.9575 69.9534 3 919
13.3869 38.5453 75.42 1 867
14.7047 35.4263 75.42 3 868
16.2582 34.5113 75.42 1 870
13.1265 34.4555 75.42 1 874
14.7932 38.3849 73.9 3 882
14.6635 36.4493 73.9 1 887
13.3869 38.5453 72.38 1 890
14.7047 35.4263 72.38 3 891
16.2582 34.5113 72.38 1 893
16.0552 38.4895 72.38 1 896
13.1265 34.4555 72.38 1 898
14.7932 38.3849 70.86 3 901
17.5203 34.6159 70.86 3 906
14.6635 36.4493 70.86 1 907
18.3804 37.4232 72.098 4 1083
18.8517 37.7534 75.3468 4 1101
17.3757 39.9286 69.8924 1 915
19.6489 34.4756 70.0952 1 920
24.8413 37.5038 70.6167 4 1076
22.0909 37.9507 71.4376 4 1091
23.8164 39.4907 71.0173 4 1084
21.4238 34.5108 71.0948 4 1098
21.4769 38.926 73.3241 4 1100
23.468 35.9886 71.8 4 1116
20.951 35.2012 73.9791 4 1124
23.734 37.1816 75.3757 4 1130
23.8617 33.5885 75.4065 4 1147
8.90472 46.2061 75.42 3 583
7.54491 43.2237 75.42 3 584
10.4582 45.2912 75.42 1 585
7.32654 45.2354 75.42 1 589
11.7203 45.3958 73.9 3 600
8.80696 43.3283 73.9 2 602
10.3605 42.4134 73.9 3 603
8.90472 46.2061 72.38 3 605
7.54491 43.2237 72.38 3 606
10.4582 45.2912 72.38 1 607
7.32654 45.2354 72.38 2 609
11.9387 43.3841 73.9 2 612
11.7203 45.3958 70.86 3 618
8.80696 43.3283 70.86 2 620
10.3605 42.4134 70.86 3 621
11.9387 43.3841 70.86 1 625
10.353 41.3673 70.86 3 711
8.7748 40.3965 70.86 1 712
7.36854 40.5569 75.42 3 858
10.353 41.3673 73.9 3 875
8.7748 40.3965 73.9 2 877
11.9065 40.4524 73.9 1 883
11.9065 40.4524 70.86 1 902
10.3118 42.3903 75.42 1 1040
10.3118 42.3903 72.38 1 1041
13.3449 43.2237 75.42 3 593
13.1265 45.2354 75.42 2 595
13.3449 43.2237 72.38 3 614
13.1265 45.2354 72.38 1 617
14.607 43.3283 70.86 1 628
13.1685 40.5569 75.42 3 871
14.5748 40.3965 73.9 1 886
13.1685 40.5569 72.38 3 894
14.5748 40.3965 70.86 1 905
18.8922 40.6081 70.7738 4 1073
17.9303 43.3226 72.6568 4 1079
19.5422 44.2794 69.9588 4 1087
16.0999 44.7925 75.037 4 1106
25.2167 44.814 71.9545 4 1082
25.4158 40.817 70.138 4 5443
21.6959 42.5225 72.5018 4 1090
19.7942 41.2053 75.1058 4 1099
24.7147 42.9796 70.6278 4 1102
21.4361 46.0864 72.5681 4 1107
24.3887 44.5846 73.9886 4 1112
24.8405 40.9374 74.2069 4 1133
19.6714 44.8813 75.5922 4 1136
6.00873 48.3544 75.42 3 588
6.10649 51.2322 73.9 1 598
7.36854 51.3368 72.38 3 463
10.353 52.1471 70.86 3 464
8.99318 49.1648 70.86 3 465
8.7748 51.1764 70.86 1 466
7.58692 49.3252 75.42 1 582
7.36854 51.3368 75.42 3 586
10.2552 49.2693 75.42 2 587
11.8087 48.3544 75.42 3 594
10.353 52.1471 73.9 3 596
8.99318 49.1648 73.9 3 597
8.7748 51.1764 73.9 1 599
8.86353 47.2292 73.9 1 601
7.58692 49.3252 72.38 1 604
10.2552 49.2693 72.38 1 608
11.9065 51.2322 73.9 1 610
11.8499 47.3314 73.9 2 611
11.8087 48.3544 72.38 3 616
8.86353 47.2292 70.86 1 619
11.9065 51.2322 70.86 1 623
11.8499 47.3314 70.86 1 624
13.3869 49.3252 72.38 1 613
13.1685 51.3368 72.38 3 615
14.5748 51.1764 70.86 1 626
14.6635 47.2292 70.86 1 627
17.1036 50.2147 74.6903 4 1104
17.6654 46.7807 72.5421 4 1105
14.9258 47.8258 75.656 4 1143
18.79 50.1274 71.6701 4 1247
24.6613 49.4088 70.9467 4 1246
22.2732 49.6076 71.5382 4 1093
20.3948 48.7767 74.5437 4 1111
24.9213 47.285 71.9101 4 1114
25.8129 52.8718 75.3537 4 1142
24.3754 49.163 74.9057 4 1172
25.2038 51.4148 72.2022 4 1245
22.1629 51.9057 74.4317 4 1249
10.2552 27.7096 81.5 1 391
10.353 30.5874 79.98 3 399
11.9065 29.6725 79.98 2 402
10.353 30.5874 76.94 3 408
11.9065 29.6725 76.94 2 411
10.3118 31.6105 81.5 2 811
8.80696 32.5484 79.98 1 829
10.3605 31.6335 79.98 3 830
10.3118 31.6105 78.46 2 835
11.9387 32.6043 79.98 1 839
10.3605 31.6335 76.94 3 854
11.9387 32.6043 76.94 2 863
13.3869 27.7654 81.5 1 396
13.1685 29.7771 81.5 3 397
16.0552 27.7096 81.5 2 398
16.153 30.5874 79.98 3 400
14.7932 27.605 79.98 3 401
14.5748 29.6167 79.98 2 403
13.3869 27.7654 78.46 1 404
13.1685 29.7771 78.46 3 405
16.0552 27.7096 78.46 1 406
19.1869 27.7654 78.46 1 407
16.153 30.5874 76.94 3 409
14.7932 27.605 76.94 3 410
14.5748 29.6167 76.94 1 412
17.7065 29.6725 76.94 2 416
13.3449 32.4439 81.5 3 819
16.1118 31.6105 81.5 2 820
14.607 32.5484 79.98 2 840
16.1605 31.6335 79.98 3 841
13.3449 32.4439 78.46 3 844
16.1118 31.6105 78.46 2 846
14.607 32.5484 76.94 2 865
16.1605 31.6335 76.94 3 866
20.9263 32.3541 76.5033 4 1145
25.7386 31.4685 77.4162 4 1148
25.6635 28.7674 79.602 4 1149
22.886 29.5216 77.9594 4 1179
24.5372 31.4912 81.6483 4 1215
20.8447 31.425 80.4555 4 1216
23.2035 33.4253 79.0549 4 1218
22.5441 28.6406 81.7455 4 1219
6.00873 37.5745 81.5 3 813
7.58692 38.5453 81.5 1 807
8.90472 35.4263 81.5 3 808
10.4582 34.5113 81.5 1 809
10.2552 38.4895 81.5 2 812
7.32654 34.4555 81.5 1 814
11.8087 37.5745 81.5 3 821
8.99318 38.3849 79.98 3 824
11.7203 34.6159 79.98 3 827
8.86353 36.4493 79.98 2 828
7.58692 38.5453 78.46 1 831
8.90472 35.4263 78.46 3 832
10.4582 34.5113 78.46 2 833
10.2552 38.4895 78.46 1 836
11.8499 36.5515 79.98 2 838
11.8087 37.5745 78.46 3 847
8.99318 38.3849 76.94 3 850
11.7203 34.6159 76.94 3 852
8.86353 36.4493 76.94 2 853
11.8499 36.5515 76.94 1 862
13.1265 34.4555 81.5 1 822
13.3869 38.5453 78.46 2 842
14.7047 35.4263 78.46 3 843
13.1265 34.4555 78.46 1 848
14.6635 36.4493 76.94 1 864
18.989 39.1484 78.6007 4 1123
15.9929 38.1972 80.5671 4 1150
19.0202 34.2215 79.5071 4 1153
19.3309 37.2767 81.5428 4 1155
22.7408 38.1029 81.4229 4 1127
24.5698 36.5649 79.0158 4 1128
25.5751 39.4924 77.4679 4 1129
22.1254 39.4643 77.5738 4 1131
21.1673 36.0777 77.8521 4 1132
26.0097 39.2283 81.4802 4 1160
4.65823 45.2912 81.5 1 532
5.92028 45.3958 79.98 3 549
6.13866 43.3841 79.98 1 555
5.92028 45.3958 76.94 3 571
6.13866 43.3841 76.94 1 576
6.10649 40.4524 79.98 1 825
8.90472 46.2061 81.5 3 541
7.54491 43.2237 81.5 3 542
10.4582 45.2912 81.5 2 543
7.32654 45.2354 81.5 1 547
11.7203 45.3958 79.98 3 557
8.80696 43.3283 79.98 1 559
10.3605 42.4134 79.98 3 560
8.90472 46.2061 78.46 3 562
7.54491 43.2237 78.46 3 563
10.4582 45.2912 78.46 2 564
7.32654 45.2354 78.46 1 568
11.9387 43.3841 79.98 2 569
11.7203 45.3958 76.94 3 578
8.80696 43.3283 76.94 1 580
10.3605 42.4134 76.94 3 581
11.9387 43.3841 76.94 2 592
7.36854 40.5569 81.5 3 810
10.353 41.3673 79.98 3 823
8.7748 40.3965 79.98 1 826
7.36854 40.5569 78.46 3 834
11.9065 40.4524 79.98 2 837
10.353 41.3673 76.94 3 849
8.7748 40.3965 76.94 2 851
11.9065 40.4524 76.94 2 861
10.3118 42.3903 81.5 2 1038
10.3118 42.3903 78.46 1 1039
13.1685 40.5569 78.46 3 845
17.7159 41.5059 80.6875 4 1122
17.0728 42.0121 76.8242 4 1152
17.5715 44.8859 79.1952 4 1163
15.7703 41.7492 79.4828 4 1209
14.1513 46.4794 81.7724 4 1234
22.7182 46.5263 76.325 4 1109
22.6233 44.1565 82.056 4 1125
22.7303 42.8195 76.4219 4 1126
20.3411 42.719 78.7253 4 1139
24.3644 45.3262 79.1507 4 1141
20.9298 40.8549 81.6082 4 1159
23.9984 41.6457 79.8906 4 1161
20.7912 46.0901 79.4768 4 1174
26.165 43.0421 77.1488 4 1175
4.45523 49.2693 81.5 1 533
6.00873 48.3544 81.5 3 546
4.55299 52.1471 79.98 3 548
4.45523 49.2693 78.46 1 550
6.10649 51.2322 79.98 2 553
6.04992 47.3314 79.98 1 554
6.00873 48.3544 78.46 3 567
6.10649 51.2322 76.94 1 574
6.04992 47.3314 76.94 1 575
7.58692 49.3252 81.5 1 540
7.36854 51.3368 81.5 3 544
10.2552 49.2693 81.5 1 545
10.353 52.1471 79.98 3 551
8.99318 49.1648 79.98 3 552
8.7748 51.1764 79.98 2 556
8.86353 47.2292 79.98 1 558
7.58692 49.3252 78.46 1 561
7.36854 51.3368 78.46 3 565
10.2552 49.2693 78.46 1 566
11.8087 48.3544 78.46 3 570
10.353 52.1471 76.94 3 572
8.99318 49.1648 76.94 3 573
8.7748 51.1764 76.94 1 577
8.86353 47.2292 76.94 1 579
11.9065 51.2322 76.94 1 590
11.8499 47.3314 76.94 2 591
19.3706 49.0808 80.8081 4 1134
18.2894 47.6644 77.0381 4 1137
16.0557 48.3117 79.6464 4 1165
17.3912 51.1753 78.4926 4 1168
19.6191 52.3383 76.4914 4 1248
15.1105 51.7166 80.8889 4 1250
21.4169 49.4144 77.9099 4 1110
23.1028 48.3392 80.9761 4 1171
25.3513 48.851 78.6018 4 1176
21.01 52.5818 79.9045 4 1252
24.8288 51.4581 81.3945 4 1253
23.7646 51.9527 77.8898 4 1255
10.2552 27.7096 87.58 2 373
10.353 30.5874 86.06 3 380
8.7748 29.6167 86.06 1 381
10.2552 27.7096 84.54 1 382
11.9065 29.6725 86.06 1 384
10.353 30.5874 83.02 3 389
8.7748 29.6167 83.02 1 390
11.9065 29.6725 83.02 1 394
7.54491 32.4439 87.58 3 757
10.3118 31.6105 87.58 1 760
8.80696 32.5484 86.06 2 779
10.3605 31.6335 86.06 3 780
7.54491 32.4439 84.54 3 783
10.3118 31.6105 84.54 1 786
11.9387 32.6043 86.06 1 792
8.80696 32.5484 83.02 2 805
10.3605 31.6335 83.02 3 806
11.9387 32.6043 83.02 1 817
13.3869 27.7654 87.58 1 377
13.1685 29.7771 87.58 3 378
16.0552 27.7096 87.58 2 379
14.7932 27.605 86.06 3 383
14.5748 29.6167 86.06 1 385
13.3869 27.7654 84.54 1 386
13.1685 29.7771 84.54 3 387
16.0552 27.7096 84.54 2 388
16.153 30.5874 83.02 3 392
14.7932 27.605 83.02 3 393
14.5748 29.6167 83.02 1 395
13.3449 32.4439 87.58 3 768
14.607 32.5484 86.06 1 793
13.3449 32.4439 84.54 3 794
14.607 32.5484 83.02 1 818
19.5125 29.1133 82.6953 4 1144
18.0874 31.2747 85.4444 4 1157
19.4454 28.7822 86.6825 4 1211
21.2727 31.6825 83.9914 4 1146
20.1919 31.4683 87.6928 4 1177
24.2827 33.4237 84.8175 4 1180
21.9654 28.817 85.5301 4 1213
25.1253 29.9824 85.1942 4 1223
23.5894 31.7419 88.0632 4 1238
6.00873 37.5745 87.58 3 762
6.04992 36.5515 86.06 2 775
6.00873 37.5745 84.54 3 788
6.04992 36.5515 83.02 2 801
7.58692 38.5453 87.58 2 755
8.90472 35.4263 87.58 3 756
10.4582 34.5113 87.58 1 758
10.2552 38.4895 87.58 2 761
7.32654 34.4555 87.58 2 763
11.8087 37.5745 87.58 3 769
8.99318 38.3849 86.06 3 773
11.7203 34.6159 86.06 3 777
8.86353 36.4493 86.06 1 778
7.58692 38.5453 84.54 2 781
8.90472 35.4263 84.54 3 782
10.4582 34.5113 84.54 1 784
10.2552 38.4895 84.54 2 787
7.32654 34.4555 84.54 2 789
11.8499 36.5515 86.06 2 791
11.8087 37.5745 84.54 3 795
8.99318 38.3849 83.02 3 799
11.7203 34.6159 83.02 3 803
8.86353 36.4493 83.02 1 804
11.8499 36.5515 83.02 2 816
13.1265 34.4555 87.58 1 770
13.1265 34.4555 84.54 1 796
13.9462 39.7932 85.1472 4 1056
16.6381 37.0084 83.9696 4 1182
18.7402 34.1574 83.1924 4 1183
17.8504 34.4607 86.6779 4 1188
15.9407 39.9066 86.4478 4 1221
17.7476 37.5989 88.0874 4 1231
23.4696 36.9 85.0414 4 1156
26.0781 39.1491 85.271 4 1178
20.092 37.426 85.1862 4 1185
22.0464 34.7992 82.167 4 1186
21.2824 34.3795 86.3496 4 1190
25.7568 35.8257 82.5491 4 1192
24.5085 35.4504 88.2645 4 1194
23.1828 39.0545 88.2106 4 1224
3.10472 46.2061 87.58 3 503
5.92028 45.3958 83.02 3 531
4.55299 41.3673 86.06 3 771
6.10649 40.4524 86.06 2 774
4.55299 41.3673 83.02 3 797
6.10649 40.4524 83.02 1 800
4.65823 45.2912 87.58 2 1012
4.5118 42.3903 87.58 2 1013
5.92028 45.3958 86.06 3 1022
4.56047 42.4134 86.06 3 1023
4.65823 45.2912 84.54 1 1024
4.5118 42.3903 84.54 2 1025
6.13866 43.3841 86.06 2 1027
4.56047 42.4134 83.02 3 1034
6.13866 43.3841 83.02 1 1035
8.90472 46.2061 87.58 3 511
8.90472 46.2061 84.54 3 526
7.36854 40.5569 87.58 3 759
10.353 41.3673 86.06 3 772
8.7748 40.3965 86.06 1 776
7.36854 40.5569 84.54 3 785
11.9065 40.4524 86.06 1 790
10.353 41.3673 83.02 3 798
8.7748 40.3965 83.02 1 802
11.9065 40.4524 83.02 1 815
7.54491 43.2237 87.58 3 1018
10.4582 45.2912 87.58 1 1019
10.3118 42.3903 87.58 2 1020
7.32654 45.2354 87.58 1 1021
8.80696 43.3283 86.06 2 1028
10.3605 42.4134 86.06 3 1029
7.54491 43.2237 84.54 3 1030
10.4582 45.2912 84.54 1 1031
10.3118 42.3903 84.54 2 1032
7.32654 45.2354 84.54 1 1033
8.80696 43.3283 83.02 2 1036
10.3605 42.4134 83.02 3 1037
18.411 40.2286 83.9126 4 1151
15.3372 46.1161 85.3956 4 1166
19.4094 43.7702 82.9751 4 1169
13.6337 42.8769 85.2377 4 1181
14.7408 40.2301 82.7951 4 1195
19.1171 46.0675 86.1821 4 1198
15.8687 43.6577 82.605 4 1210
17.4464 42.9461 86.0793 4 1226
17.2131 45.5346 88.0316 4 1230
19.9319 40.3954 87.4479 4 1154
24.847 41.996 87.0777 4 1162
23.9304 45.3976 85.5321 4 1170
22.4486 40.2382 84.708 4 1191
25.0336 42.1617 83.4798 4 1193
25.6362 46.2551 82.5788 4 1206
25.8698 44.7706 88.2795 4 1208
21.3656 43.2125 86.0313 4 1233
4.45523 49.2693 87.58 1 504
6.00873 48.3544 87.58 3 514
4.55299 52.1471 86.06 3 515
3.19318 49.1648 86.06 3 516
2.9748 51.1764 86.06 1 517
3.06353 47.2292 86.06 2 518
4.45523 49.2693 84.54 1 519
6.10649 51.2322 86.06 1 522
6.00873 48.3544 84.54 3 529
4.55299 52.1471 83.02 3 530
6.10649 51.2322 83.02 2 536
6.04992 47.3314 83.02 1 537
6.04992 47.3314 86.06 1 1026
7.58692 49.3252 87.58 1 510
7.36854 51.3368 87.58 3 512
10.2552 49.2693 87.58 1 513
10.353 52.1471 86.06 3 520
8.99318 49.1648 86.06 3 521
8.7748 51.1764 86.06 2 523
8.86353 47.2292 86.06 1 524
7.58692 49.3252 84.54 1 525
7.36854 51.3368 84.54 3 527
10.2552 49.2693 84.54 1 528
10.353 52.1471 83.02 3 534
8.99318 49.1648 83.02 3 535
8.7748 51.1764 83.02 2 538
8.86353 47.2292 83.02 1 539
13.0035 48.6622 85.7033 4 1054
17.6791 46.6789 82.5157 4 1135
15.6451 49.4143 83.456 4 1164
14.4898 51.6576 87.443 4 1196
16.7286 49.1622 87.0503 4 1197
18.9134 49.482 84.7167 4 1199
18.4283 52.1837 82.3183 4 1254
17.0021 52.3086 85.6874 4 1256
13.6671 52.4366 83.8818 4 1258
24.7873 48.3449 88.2797 4 1065
21.267 46.9643 83.6991 4 1138
21.7534 51.0552 83.1454 4 1140
23.9993 51.6036 87.0096 4 1173
24.2123 48.9829 84.4922 4 1204
21.5978 49.1555 86.9269 4 1229
20.6696 52.6686 86.131 4 1251
10.2552 27.7096 90.62 2 366
10.353 30.5874 89.1 3 370
8.99318 27.605 89.1 3 371
8.7748 29.6167 89.1 2 372
11.9065 29.6725 89.1 2 375
7.54491 32.4439 90.62 3 734
10.3118 31.6105 90.62 1 737
8.80696 32.5484 89.1 2 753
10.3605 31.6335 89.1 3 754
11.9387 32.6043 89.1 2 766
13.3869 27.7654 90.62 2 367
13.1685 29.7771 90.62 3 368
16.0552 27.7096 90.62 1 369
14.7932 27.605 89.1 3 374
14.5748 29.6167 89.1 2 376
13.3449 32.4439 90.62 3 741
14.607 32.5484 89.1 2 767
17.4583 30.2927 88.9667 4 1237
19.7063 30.5989 91.3498 4 1069
24.2707 27.0279 90.1721 4 1070
22.3323 32.7336 90.3808 4 1071
20.2405 27.409 89.8161 4 1214
22.1384 28.9345 89.2219 4 1217
25.6888 32.8684 90.4646 4 1225
24.1076 30.1925 91.5281 4 1240
4.45523 38.4895 90.62 1 731
6.00873 37.5745 90.62 3 739
5.92028 34.6159 89.1 3 745
6.04992 36.5515 89.1 2 749
7.58692 38.5453 90.62 2 732
8.90472 35.4263 90.62 3 733
10.4582 34.5113 90.62 2 735
10.2552 38.4895 90.62 1 738
7.32654 34.4555 90.62 2 740
11.8087 37.5745 90.62 3 742
8.99318 38.3849 89.1 3 747
11.7203 34.6159 89.1 3 751
8.86353 36.4493 89.1 2 752
11.8499 36.5515 89.1 2 765
13.1265 34.4555 90.62 2 743
15.5335 38.3549 90.75 4 1052
18.4305 39.5879 91.4381 4 1058
18.4512 33.8345 90.3818 4 1068
14.3608 39.4007 88.7892 4 1220
22.5269 35.782 91.9414 4 1060
24.2437 38.3803 91.1592 4 1158
21.2582 36.5576 88.563 4 1189
22.8745 34.8141 89.9084 4 1212
21.1477 38.537 90.2615 4 1222
20.169 34.7786 89.5064 4 1239
3.10472 46.2061 90.62 3 492
4.55299 41.3673 89.1 3 744
6.10649 40.4524 89.1 2 748
4.65823 45.2912 90.62 1 1004
4.5118 42.3903 90.62 2 1005
5.92028 45.3958 89.1 3 1010
4.56047 42.4134 89.1 3 1011
6.13866 43.3841 89.1 2 1015
8.90472 46.2061 90.62 3 495
7.36854 40.5569 90.62 3 736
10.353 41.3673 89.1 3 746
8.7748 40.3965 89.1 2 750
11.9065 40.4524 89.1 1 764
7.54491 43.2237 90.62 3 1006
10.4582 45.2912 90.62 1 1007
10.3118 42.3903 90.62 2 1008
7.32654 45.2354 90.62 2 1009
8.80696 43.3283 89.1 2 1016
10.3605 42.4134 89.1 3 1017
14.3286 44.1366 89.6373 4 1057
17.2787 42.5775 90.7437 4 1061
16.953 45.9268 90.3316 4 1063
17.898 40.6021 89.4139 4 1184
15.6626 42.6604 88.4462 4 1235
20.6813 41.8997 92.0564 4 1059
23.1872 43.7577 91.2035 4 1064
23.1561 42.251 89.2566 4 1066
19.8329 43.3636 88.8073 4 1167
20.0051 44.8065 90.8156 4 1187
21.9092 40.5113 90.7418 4 1202
22.1345 45.9356 88.4221 4 1228
25.7195 46.1841 90.2054 4 1232
4.45523 49.2693 90.62 2 493
6.00873 48.3544 90.62 3 498
4.55299 52.1471 89.1 3 499
3.19318 49.1648 89.1 3 500
2.9748 51.1764 89.1 1 501
3.06353 47.2292 89.1 2 502
6.10649 51.2322 89.1 2 507
6.04992 47.3314 89.1 2 1014
7.58692 49.3252 90.62 2 494
7.36854 51.3368 90.62 3 496
10.2552 49.2693 90.62 1 497
10.353 52.1471 89.1 3 505
8.99318 49.1648 89.1 3 506
8.7748 51.1764 89.1 2 508
8.86353 47.2292 89.1 2 509
15.8866 49.3675 91.3731 4 1062
17.7278 50.253 90.4977 4 1200
13.8548 47.4529 89.8055 4 1053
19.3647 48.0228 90.7951 4 1072
19.5791 51.5398 89.1883 4 1236
13.2567 51.2603 90.8879 4 1055
16.3505 52.2833 90.1194 4 1241
15.5148 48.5667 88.9484 4 1227
19.6141 48.1002 88.497 4 1205
23.477 49.2337 90.1607 4 1203
26.1696 51.2501 89.2845 4 1067
22.5927 46.9012 90.6399 4 1207
22.9896 53.0567 90.9407 4 1257
21.71 50.2254 91.0832 4 1201
25.8579 51.819 91.4934 4 1242
25.3955 58.0201 5.25174 5 1290
25.3421 55.1978 2.59341 5 1291
25.3421 66.0592 2.59341 5 1287
25.4805 63.4202 5.23331 5 1288
25.3421 60.6285 2.59341 5 1289
25.3421 71.4899 2.59341 5 1285
25.5324 68.7522 5.24756 5 1286
25.3421 76.9206 2.59341 5 1283
25.4985 74.2219 5.18318 5 1284
25.4685 55.5051 13.3623 5 1273
25.3864 58.0144 10.6542 5 1281
25.3256 55.2834 8.04699 5 1282
25.4967 60.8626 13.2815 5 1271
25.4119 66.1485 7.99526 5 1278
25.5024 63.3325 10.7912 5 1279
25.4006 60.6749 8.07272 5 1280
25.5161 71.477 7.95942 5 1276
25.4965 68.8368 10.7132 5 1277
25.5496 76.8689 13.14 5 1265
25.5342 76.9467 7.89048 5 1274
25.5978 74.1675 10.592 5 1275
25.5264 55.1822 18.7129 5 1263
25.443 58.1248 15.9412 5 1272
25.6675 66.049 18.8537 5 1261
25.435 60.7595 18.7334 5 1262
25.5651 66.1467 13.4508 5 1269
25.6568 63.4936 16.1156 5 1270
25.6563 71.4853 19.0465 5 1260
25.5618 71.4678 13.5132 5 1267
25.5607 68.8019 16.1254 5 1268
25.6166 76.7428 18.8443 5 1259
25.5462 79.2973 15.8867 5 1264
25.4462 74.1526 16.1468 5 1266
25.6754 55.0682 24.1468 5 1346
25.5414 57.8447 21.408 5 1351
25.6416 66.0222 24.2063 5 1342
25.6462 60.4471 24.1444 5 1344
25.5658 63.4669 21.4941 5 1350
25.6489 71.2929 24.4314 5 1340
25.667 68.7722 21.536 5 1349
25.8607 76.5629 24.3346 5 1338
25.5492 79.3584 21.3726 5 1347
25.6923 74.0594 21.7095 5 1348
25.9454 57.4411 32.0736 5 1335
25.8699 54.8664 29.5207 5 1336
25.7104 57.8244 26.6816 5 1345
25.9289 65.5353 29.5143 5 1332
25.9759 60.1809 29.3462 5 1334
25.8324 62.9411 26.869 5 1343
25.9603 71.01 29.6031 5 1330
25.8521 68.5248 27.0294 5 1341
26.1226 76.5975 29.8621 5 1328
25.8741 78.9496 26.851 5 1337
25.8654 73.9331 27.2858 5 1339
25.8021 62.452 32.1915 5 1333
25.6766 67.6381 32.271 5 1331
26.0037 73.2948 32.4919 5 1329
17.7245 59.1969 56.9754 3 1653
24.3146 53.2563 56.3939 1 1307
23.8611 56.5484 56.1333 3 1299
21.4811 57.5344 55.5125 1 1300
20.7241 54.1999 55.4462 1 1301
22.3445 53.6173 56.6098 3 1302
21.1829 55.7837 54.3972 3 1303
22.1212 55.4153 52.7375 1 1304
22.8531 58.1868 55.9389 1 1306
24.7424 54.0285 54.6495 3 1309
24.503 55.9704 54.3233 1 1311
23.8345 56.3789 52.5414 3 1312
22.5113 53.5336 52.6317 3 1313
23.7493 58.3006 52.3708 1 1315
25.6121 53.6761 51.7272 3 1319
25.2123 55.6287 51.3598 2 1320
20.4939 59.1895 55.0774 3 1297
25.1327 58.6222 51.664 1 1318
23.427 59.1473 54.2308 3 1310
25.9562 59.5158 56.1506 3 6507
19.482 59.8106 56.6553 1 1648
19.4548 61.2876 56.4368 2 1298
19.7205 64.4738 56.2327 3 2066
22.7152 66.2579 55.3195 1 2067
25.4605 62.5842 56.0815 1 1295
21.511 63.874 56.8356 2 2035
21.2302 61.8942 56.6804 3 1292
22.6969 61.4882 55.4577 2 1294
21.9871 60.4054 54.4672 1 1305
25.1045 60.1948 54.3617 1 1308
23.033 62.6706 54.4869 1 1314
23.0862 64.281 55.6003 3 1323
25.0447 64.0434 56.05 1 1325
24.9135 62.1199 54.2007 3 1296
24.0905 61.6238 56.9754 3 1618
26.0442 64.5303 52.9182 1 6755
26.0595 62.9834 52.8076 1 1317
19.6011 66.4577 55.9996 1 2063
24.5998 69.3966 55.735 2 1324
24.2722 67.3529 55.6985 3 1322
21.3449 67.0219 56.5337 3 2065
25.4618 66.6696 54.2843 2 1327
25.3909 72.4999 56.2186 2 1321
13.2046 56.303 62.9997 1 1373
14.9861 57.0999 63.0399 3 1367
13.5701 54.3565 62.8813 3 1368
16.0081 55.7151 62.1033 1 1369
17.7474 56.6322 61.8742 3 1620
15.7035 58.4512 61.8012 1 1621
13.9809 54.0818 60.9253 1 1622
15.007 55.6268 60.388 3 1624
16.16 55.38 58.7707 1 1625
17.2499 58.6017 61.9443 1 1627
19.0661 53.9789 60.4216 3 1633
18.8613 56.0395 60.3611 1 1637
17.8952 56.4348 58.7339 3 1638
16.5412 53.4606 58.3852 3 1639
17.3918 58.359 58.7438 1 1641
15.5613 54.4351 62.9139 1 1597
18.6685 53.9999 63.3644 3 1375
19.0794 55.8847 57.2858 1 1654
17.6213 59.6525 60.243 3 1636
19.7519 54.0429 57.4521 3 1650
22.5693 55.5221 57.2265 1 1651
21.4587 57.8283 61.7886 1 1629
20.6487 56.8371 60.324 3 1632
21.626 55.2779 59.952 1 1634
23.2976 55.7012 58.9453 3 1644
21.0799 57.8765 58.6901 1 1645
20.7963 54.1988 59.2229 1 1646
23.6413 57.6142 59.305 1 1655
21.8361 54.6429 61.7924 4 2158
20.2633 53.5173 62.2375 1 1630
23.0186 58.9641 57.7938 3 1619
23.4013 57.9687 61.3003 4 2161
24.8283 54.592 59.0919 1 1656
25.2998 56.5218 62.1598 4 2169
25.6047 57.8453 58.7916 4 7554
26.1242 55.6829 60.0837 4 5240
20.2312 59.6018 58.4616 3 1640
25.7477 54.495 57.2941 3 1657
24.6928 54.3529 62.9826 4 1243
20.8121 59.7097 61.6841 3 1607
22.9299 56.2543 63.0662 4 7600
25.6004 56.6875 57.1332 1 1658
23.4099 53.389 61.8534 1 1611
20.9465 56.7007 57.2557 3 1649
14.5816 60.0566 61.7568 3 1603
18.7027 62.2193 58.0783 3 1614
16.6885 62.3994 62.4643 3 1602
14.0776 64.1522 62.5115 1 1604
19.3852 62.1144 60.9019 3 1610
17.2544 61.7513 59.4545 1 1613
16.1289 60.9996 60.865 1 1626
15.5909 64.0407 62.5567 2 1757
19.117 64.7605 62.365 3 1760
17.5767 62.7271 60.7166 2 2025
16.0052 64.8987 60.8794 3 2042
17.8937 64.3041 60.8017 2 2044
18.864 64.9702 59.2815 3 2051
18.4108 64.0326 57.5966 1 2060
19.5506 60.1856 60.3637 1 1631
14.2691 65.464 63.3593 1 2014
24.8399 59.7427 57.8799 1 1617
25.1642 61.0467 59.5535 4 7631
21.9652 62.872 62.2842 3 1606
20.5902 63.7771 61.2492 2 1609
22.1328 61.7873 59.4855 3 1612
23.8865 62.4582 58.9249 1 1616
22.285 61.0964 61.3894 1 1635
20.3197 62.7327 59.2034 1 1643
20.6097 64.131 59.6834 2 2029
23.2862 64.2813 62.482 1 2056
24.3787 64.9273 60.8745 3 2057
22.1684 64.529 58.5119 3 2064
23.9741 64.0648 59.1389 1 2069
21.8447 60.5585 58.0439 1 1652
24.0611 60.2427 61.5007 4 2176
25.1973 64.7438 57.7981 3 2070
26.115 64.5239 61.679 1 7464
25.2342 61.3288 63.1128 4 7670
19.8063 60.1582 63.3218 1 1374
14.7595 67.2301 62.6671 3 1755
15.8901 66.8717 61.0621 1 1756
17.3999 70.3466 62.9988 3 1765
18.7887 66.7518 62.6394 1 1766
17.7205 67.4803 61.0411 3 2041
17.4991 69.5528 61.1631 2 2043
18.8902 69.4116 58.7328 2 2049
18.6896 66.8729 59.4371 1 2054
19.3096 70.3232 60.5893 3 2027
19.2327 72.5981 62.9883 3 1762
19.5243 70.7394 62.6273 2 1758
24.8603 66.6509 57.4672 1 2071
20.0971 70.4751 57.5894 3 2059
21.8926 66.6299 62.0346 1 2047
24.84 70.9955 58.7078 2 2038
20.514 67.8477 62.6425 3 1759
21.6857 70.8607 62.2829 3 1769
25.2793 72.1817 62.0229 2 2031
24.0122 71.035 59.9509 1 2032
22.1981 70.1851 59.7221 3 2034
23.5527 67.5762 62.0999 3 2045
20.9132 68.9569 60.949 1 2046
20.4247 67.83 59.2565 3 2050
21.7451 66.4796 58.4658 1 2052
20.6095 71.4761 59.346 2 2053
23.3039 69.5489 62.4432 2 2055
24.2879 66.8253 60.4131 1 2058
23.4317 67.3057 58.7351 3 2061
21.2782 68.7603 57.5873 2 2062
22.6254 69.06 58.1705 2 2068
24.9198 70.2692 61.5443 3 7447
25.0428 72.8283 58.1576 3 2039
22.0102 72.7408 61.7248 1 2030
26.1602 67.4804 60.5073 3 7448
23.7459 70.3122 57.2404 3 2040
19.1287 73.84 61.4742 1 2028
19.3059 75.4888 62.4645 3 1659
23.7525 72.9155 60.906 3 2033
23.8528 73.9999 59.2958 1 2036
22.1959 77.6025 61.4082 1 1660
23.9874 78.1105 61.6553 3 1749
25.2809 75.6674 60.1926 3 1750
24.8498 77.5857 59.9529 2 1751
20.6364 73.2356 60.4087 3 2026
21.1718 75.4886 62.8833 2 2072
21.4208 74.9565 59.7389 2 2125
22.2505 75.7007 61.3282 3 2126
24.0267 74.8441 61.5654 2 2127
24.7176 77.0968 63.339 1 2074
24.8653 75.096 63.3335 3 2073
26.0652 79.317 61.9111 2 8316
12.4359 53.2809 67.5427 1 1575
9.06741 53.3876 67.7067 1 1356
8.70601 54.8175 69.0184 3 1355
11.8216 59.1787 69.3007 3 1359
10.3961 55.9623 69.2217 1 1554
11.5919 56.461 67.6297 3 1568
10.7168 53.7372 66.6254 3 1570
10.626 55.6737 66.0621 1 1571
11.2338 58.3852 67.6484 2 1574
11.9983 56.6043 64.5787 3 1589
11.5252 58.5793 64.6772 2 1592
12.1185 59.4572 66.3377 3 1364
13.0773 56.0506 66.1296 1 1586
12.9991 55.9204 69.0747 2 1567
12.8138 53.3434 64.6154 1 1593
18.7358 56.0498 63.4866 1 1378
17.9456 59.5708 63.521 3 1377
13.1722 53.9903 69.2993 3 1565
15.4385 53.8969 66.5234 1 1584
15.5281 57.1872 68.0537 2 1577
16.4947 54.9046 69.5421 1 1578
16.4608 55.3316 67.5706 3 1579
14.6113 57.1391 66.1708 3 1581
13.5278 54.2183 66.2072 3 1582
18.1379 55.8849 66.7202 1 1583
17.7338 56.8662 64.9838 3 1595
15.7935 57.7293 64.6445 1 1596
18.6052 58.654 65.1959 1 1600
19.0264 54.2103 66.4485 4 2170
16.1457 53.4565 64.6166 3 1598
15.2529 59.2527 68.0664 3 1573
14.0439 59.0189 66.3025 2 1580
20.5378 56.9605 63.5058 4 2159
23.5885 55.7433 69.4207 4 2167
20.588 58.9142 64.6938 4 2168
10.0981 61.6577 67.7625 3 1360
12.0239 61.3084 67.3511 1 1362
12.1903 63.2574 64.6604 1 1365
9.87167 64.0898 67.8853 3 1983
11.7924 64.4722 67.7327 1 1986
13.0456 61.7478 69.1296 3 1358
12.7819 63.0972 66.6337 3 1363
9.49506 65.1677 69.4258 2 1752
10.5283 60.6475 69.4679 1 1357
12.9845 65.2759 64.7268 3 1993
18.3917 63.2305 63.3926 1 1608
14.1624 60.6625 63.5643 1 1366
15.4533 59.7511 64.8821 3 1591
16.7891 61.1133 64.0689 1 1372
13.8892 62.6012 63.8305 3 1370
18.2909 59.9316 66.6769 3 1588
13.6872 59.9127 69.2089 1 1563
15.8446 61.994 68.2205 3 1572
14.1757 63.1379 68.287 1 1576
16.3298 60.4485 66.6942 1 1585
17.1838 62.5799 65.7189 3 1590
15.2016 63.2655 65.1405 1 1594
18.9885 61.601 65.9045 1 1599
13.2951 64.7688 69.2987 3 1970
15.8052 65.7939 69.231 1 1990
15.596 64.9469 67.4241 3 1991
14.2552 64.2058 65.9562 1 1995
16.8868 63.4656 67.5208 1 2002
16.1243 64.9828 64.3742 3 2015
17.8988 63.9993 64.5717 1 2020
18.2753 64.3517 68.6302 4 2187
17.3731 66.0671 69.0325 2 1971
19.311 64.9161 65.5832 3 2007
19.6242 61.9078 64.1042 3 1376
16.413 60.4918 69.5148 1 1566
16.2276 66.2672 66.0581 1 1994
26.1316 65.4301 63.445 4 7574
22.1544 65.4435 63.6048 3 2048
24.5969 63.5577 63.727 4 2165
23.8545 64.3827 65.7152 4 7552
19.8756 64.3519 67.3376 1 1587
21.2124 63.0219 64.0297 2 1763
20.5805 64.3951 64.0388 1 2023
22.2849 62.5619 65.5705 4 2162
20.3043 62.4949 67.0605 4 2184
24.7771 64.3638 67.8828 4 2157
25.259 62.3916 69.521 4 7666
11.7838 70.0248 69.286 3 1754
10.3344 66.4503 69.2263 1 1958
11.673 66.5007 67.5273 3 1982
12.9296 66.8575 65.9853 1 1997
12.9752 66.8634 69.0206 1 1974
13.4526 71.1123 69.1339 2 1968
14.8504 67.5558 69.2798 3 1969
16.0153 71.0008 69.1367 1 1973
17.6671 69.8553 69.1788 3 1981
14.6468 70.3127 67.6759 3 1985
17.6657 67.0275 67.2882 3 1988
15.4332 68.5304 67.6977 1 1989
14.8819 67.6206 65.9351 3 1992
15.8772 71.331 66.4018 1 1996
19.5349 70.6194 69.0387 1 2000
16.9278 68.7986 67.6578 1 2001
18.9245 70.5897 65.958 1 2005
17.0908 69.7965 65.9766 3 2010
18.9389 66.8214 65.7964 2 2011
17.6735 67.1273 64.2485 3 2012
15.3255 68.4603 64.1742 1 2013
16.7666 68.8801 64.2646 2 2019
16.5063 72.5477 67.9238 3 1984
17.4057 72.301 63.7815 1 2018
18.4441 72.4529 65.7115 3 2008
18.9955 72.4673 69.3715 3 1980
19.9692 69.8597 64.4513 3 2017
23.61 66.6391 65.0341 4 2163
24.866 67.0028 63.5421 1 1761
25.8973 68.643 63.7809 4 7636
25.5098 70.6165 66.6351 4 2173
24.8449 67.0583 67.1981 4 7601
24.8981 70.1203 64.7788 2 1767
24.0777 70.4258 68.7218 4 7772
23.381 68.9605 66.9793 4 2179
21.6918 70.7229 64.2446 2 1764
24.7277 71.9038 64.0106 3 1768
20.3972 70.62 67.3432 3 1999
21.4476 68.9556 67.4345 2 2004
20.5587 67.9353 65.9286 3 2006
21.588 72.1824 67.1949 1 2009
21.8722 67.7305 64.465 2 2022
23.0665 69.3508 64.3911 4 2166
21.7922 72.3406 65.256 3 2016
23.1516 72.645 68.4095 4 7768
21.738 68.6472 69.4145 4 2191
25.0251 66.4722 69.5365 4 2171
15.0914 73.8881 67.8461 2 1987
18.368 73.3244 67.5562 2 2003
16.4315 77.8195 69.1842 1 1730
19.0762 75.6581 69.2388 3 1734
19.3571 77.4687 68.3687 1 1736
17.6616 78.0993 67.5491 3 1738
16.1252 75.56 67.7116 3 1739
17.9969 74.8409 67.7186 2 1740
18.7925 75.802 66.0653 3 1743
13.7364 73.1515 69.1853 3 1753
15.5337 76.5925 69.2784 2 2112
16.939 76.8324 66.2703 2 2117
18.1986 75.5755 64.0923 1 2122
20.0844 73.1885 64.7811 1 2021
23.4844 73.0748 64.9612 1 2024
20.7218 78.7084 69.1149 3 1733
22.3471 77.6189 69.0458 1 1735
25.0002 77.3101 69.4186 2 1737
23.9851 78.1353 67.9115 3 1741
20.5071 78.7382 66.1062 3 1742
22.074 77.102 65.7424 2 1744
24.517 75.2611 66.3529 3 1746
24.8417 77.1865 66.3964 1 1747
23.743 77.8298 64.9233 3 1748
20.4619 73.7209 67.4113 3 1998
20.8856 74.8963 68.824 2 2115
20.0526 76.9949 67.0564 1 2118
21.9699 76.2153 67.7062 3 2119
20.352 74.4987 65.6503 2 2120
23.4844 74.6744 68.0408 1 2121
21.7824 75.4393 64.706 3 2123
23.5908 74.608 64.7374 1 2124
24.7475 75.3386 69.3456 4 7694
6.00873 59.1343 75.42 3 1518
6.13866 54.164 73.9 1 1528
8.90472 56.986 75.42 3 1512
7.54491 54.0036 75.42 3 1513
10.4582 56.0711 75.42 1 1514
10.3118 53.1702 75.42 1 1516
7.32654 56.0152 75.42 1 1519
11.8087 59.1343 75.42 3 1525
11.7203 56.1756 73.9 3 1530
8.86353 58.009 73.9 1 1531
8.80696 54.1082 73.9 1 1532
10.3605 53.1932 73.9 3 1533
8.90472 56.986 72.38 3 1535
7.54491 54.0036 72.38 3 1536
10.4582 56.0711 72.38 1 1537
10.3118 53.1702 72.38 1 1538
7.32654 56.0152 72.38 1 1540
11.8499 58.1112 73.9 1 1542
11.9387 54.164 73.9 1 1543
11.8087 59.1343 72.38 3 1548
11.7203 56.1756 70.86 3 1550
8.86353 58.009 70.86 1 1551
8.80696 54.1082 70.86 1 1552
10.3605 53.1932 70.86 3 1553
11.8499 58.1112 70.86 1 1558
11.9387 54.164 70.86 1 1559
14.826 56.3305 69.8132 3 1564
13.3449 54.0036 72.38 3 1546
13.1265 56.0152 72.38 1 1549
14.6635 58.009 70.86 2 1561
14.607 54.1082 70.86 1 1562
18.8764 53.4345 73.1387 4 2181
17.4732 57.1429 72.7976 4 2182
18.3795 55.4868 70.0926 4 2188
16.116 53.5094 75.3061 4 2199
20.9873 57.9646 70.1292 4 2160
21.4241 53.2034 70.9444 4 2180
20.78 56.6002 73.3533 4 2186
24.2398 58.1043 72.1074 4 2189
23.6145 54.8202 73.2452 4 2206
23.6706 57.8626 75.6185 4 2243
10.353 62.927 70.86 3 1352
8.99318 59.9446 70.86 3 1353
8.7748 61.9562 70.86 1 1354
7.58692 60.105 75.42 1 1511
7.36854 62.1167 75.42 3 1515
10.2552 60.0492 75.42 1 1517
10.353 62.927 73.9 3 1526
8.99318 59.9446 73.9 3 1527
8.7748 61.9562 73.9 1 1529
7.58692 60.105 72.38 1 1534
10.2552 60.0492 72.38 1 1539
11.9065 62.0121 73.9 1 1541
11.9065 62.0121 70.86 1 1557
7.54491 64.7835 75.42 3 1909
10.3118 63.9501 75.42 1 1911
8.80696 64.888 73.9 1 1931
10.3605 63.9731 73.9 3 1932
10.3118 63.9501 72.38 2 1934
11.9387 64.9439 73.9 1 1939
10.3605 63.9731 70.86 3 1957
11.9387 64.9439 70.86 2 1962
18.2624 64.5113 70.7895 2 1972
13.3869 60.105 75.42 1 1523
13.1685 62.1167 75.42 3 1524
14.5748 61.9562 73.9 1 1544
13.3869 60.105 72.38 1 1545
13.1685 62.1167 72.38 3 1547
16.153 62.927 70.86 3 1555
14.7932 59.9446 70.86 3 1556
14.5748 61.9562 70.86 2 1560
13.3449 64.7835 75.42 3 1923
14.607 64.888 73.9 1 1942
13.3449 64.7835 72.38 3 1945
16.1118 63.9501 72.38 2 1948
14.607 64.888 70.86 2 1966
16.1605 63.9731 70.86 3 1967
19.1498 62.7316 70.7729 4 2204
17.0541 59.9968 75.1791 4 2209
18.5944 65.7585 72.5491 4 2212
26.0225 60.7928 71.2159 4 2172
21.8522 64.3825 72.8299 4 2196
19.7625 62.9665 75.1499 4 2200
19.6853 59.907 73.0306 4 2202
22.4007 61.2332 71.3872 4 2207
24.2252 64.3376 70.362 4 2217
22.904 61.1474 74.8524 4 2230
25.4978 63.3296 73.8548 4 2242
8.90472 67.7658 75.42 3 1908
10.4582 66.8509 75.42 1 1910
10.2552 70.829 75.42 2 1912
11.8087 69.9141 75.42 3 1926
11.7203 66.9555 73.9 3 1930
10.4582 66.8509 72.38 1 1933
11.9065 72.792 73.9 1 1937
11.8499 68.8911 73.9 2 1938
11.8087 69.9141 72.38 3 1950
11.7203 66.9555 70.86 3 1956
11.8499 68.8911 70.86 2 1961
13.3869 70.8849 75.42 1 1921
14.7047 67.7658 75.42 3 1922
16.0552 70.829 75.42 1 1925
13.1265 66.7951 75.42 2 1927
14.7932 70.7245 73.9 3 1936
14.5748 72.7361 73.9 1 1940
14.6635 68.7889 73.9 2 1941
13.3869 70.8849 72.38 2 1943
14.7047 67.7658 72.38 3 1944
16.2582 66.8509 72.38 2 1946
16.0552 70.829 72.38 2 1949
13.1265 66.7951 72.38 1 1951
17.7065 72.792 73.9 1 1952
19.1869 70.8849 72.38 2 1953
17.6087 69.9141 72.38 3 1955
14.7932 70.7245 70.86 3 1960
14.5748 72.7361 70.86 2 1963
17.5203 66.9555 70.86 3 1964
14.6635 68.7889 70.86 1 1965
17.7065 72.792 70.86 1 1976
17.6499 68.8911 70.86 2 1977
18.5346 68.5222 74.2865 4 2211
20.7715 70.265 69.9587 1 1979
20.3748 72.7361 70.86 2 1978
24.0925 68.5049 70.273 4 2174
24.8387 69.4337 75.3562 4 2175
22.208 71.6054 70.3327 4 2177
24.4725 66.664 73.3671 4 2178
22.8799 68.8055 72.7036 4 2192
23.3147 71.9282 73.0324 4 2197
20.9877 66.6716 75.3543 4 2213
14.7047 78.5457 75.42 3 1705
13.3449 75.5633 75.42 3 1706
16.2582 77.6308 75.42 2 1707
13.1265 77.5749 75.42 2 1708
19.1449 75.5633 75.42 3 1712
18.9265 77.5749 75.42 1 1714
17.5203 77.7353 73.9 3 1715
14.607 75.6679 73.9 1 1716
16.1605 74.753 73.9 3 1717
13.3449 75.5633 72.38 3 1718
16.2582 77.6308 72.38 1 1719
17.7387 75.7237 73.9 1 1720
19.1449 75.5633 72.38 3 1724
18.9265 77.5749 72.38 1 1726
17.5203 77.7353 70.86 3 1727
14.607 75.6679 70.86 1 1728
16.1605 74.753 70.86 3 1729
17.7387 75.7237 70.86 1 1731
13.1685 72.8965 75.42 3 1924
18.9685 72.8965 75.42 3 1929
16.153 73.7069 73.9 3 1935
13.1685 72.8965 72.38 3 1947
18.9685 72.8965 72.38 3 1954
16.153 73.7069 70.86 3 1959
16.1118 74.7299 75.42 1 2109
16.1118 74.7299 72.38 1 2110
20.5047 78.5457 75.42 3 1711
22.0582 77.6308 75.42 2 1713
23.3203 77.7353 73.9 3 1721
20.407 75.6679 73.9 1 1722
20.5047 78.5457 72.38 3 1723
22.0582 77.6308 72.38 2 1725
23.3203 77.7353 70.86 3 1732
21.953 73.7069 70.86 3 1975
21.9118 74.7299 72.38 2 2111
20.407 75.6679 70.86 1 2113
21.9605 74.753 70.86 3 2114
23.5387 75.7237 70.86 1 2116
21.7405 73.7192 74.7926 4 2193
24.4507 75.8108 74.7706 4 2198
4.65823 56.0711 81.5 1 1450
4.5118 53.1702 81.5 2 1451
6.00873 59.1343 81.5 3 1469
5.92028 56.1756 79.98 3 1473
4.56047 53.1932 79.98 3 1474
4.65823 56.0711 78.46 1 1475
4.5118 53.1702 78.46 2 1476
6.04992 58.1112 79.98 2 1480
6.13866 54.164 79.98 2 1481
6.00873 59.1343 78.46 3 1494
5.92028 56.1756 76.94 3 1500
6.04992 58.1112 76.94 2 1504
6.13866 54.164 76.94 1 1505
8.90472 56.986 81.5 3 1463
7.54491 54.0036 81.5 3 1464
10.4582 56.0711 81.5 2 1465
10.3118 53.1702 81.5 2 1467
7.32654 56.0152 81.5 1 1470
11.8087 59.1343 81.5 3 1472
11.7203 56.1756 79.98 3 1483
8.86353 58.009 79.98 1 1484
8.80696 54.1082 79.98 2 1485
10.3605 53.1932 79.98 3 1486
8.90472 56.986 78.46 3 1488
7.54491 54.0036 78.46 3 1489
10.4582 56.0711 78.46 2 1490
10.3118 53.1702 78.46 2 1492
7.32654 56.0152 78.46 1 1495
11.8499 58.1112 79.98 2 1497
11.8087 59.1343 78.46 3 1499
11.7203 56.1756 76.94 3 1507
8.86353 58.009 76.94 1 1508
8.80696 54.1082 76.94 1 1509
10.3605 53.1932 76.94 3 1510
11.8499 58.1112 76.94 2 1521
11.9387 54.164 76.94 1 1522
12.9861 55.0169 81.7808 4 2252
13.9848 57.1726 78.8999 4 2131
15.2536 56.9899 76.0103 4 2183
18.7102 55.9207 76.068 4 2185
14.6922 54.5134 78.5077 4 2224
17.5454 58.2408 78.5355 4 2225
18.0144 54.5723 79.3406 4 2226
15.9488 57.0754 80.7411 4 2298
23.5122 58.5114 79.066 4 2201
20.5138 58.9651 76.5876 4 2205
22.0341 54.9361 76.7105 4 2221
20.7232 56.6791 79.5973 4 2227
25.4263 55.2453 78.0667 4 2229
26.0827 57.5445 81.5774 4 2231
23.5523 54.925 80.7503 4 2255
4.45523 60.0492 81.5 1 1452
6.10649 62.0121 79.98 1 1479
6.10649 62.0121 76.94 1 1503
6.13866 64.9439 79.98 1 1876
7.58692 60.105 81.5 1 1462
7.36854 62.1167 81.5 3 1466
10.2552 60.0492 81.5 1 1468
10.353 62.927 79.98 3 1477
8.99318 59.9446 79.98 3 1478
8.7748 61.9562 79.98 1 1482
7.58692 60.105 78.46 2 1487
7.36854 62.1167 78.46 3 1491
10.2552 60.0492 78.46 2 1493
11.9065 62.0121 79.98 1 1496
10.353 62.927 76.94 3 1501
8.99318 59.9446 76.94 3 1502
8.7748 61.9562 76.94 1 1506
11.9065 62.0121 76.94 1 1520
7.54491 64.7835 81.5 3 1856
10.3118 63.9501 81.5 1 1858
8.80696 64.888 79.98 1 1880
10.3605 63.9731 79.98 3 1881
7.54491 64.7835 78.46 3 1883
10.3118 63.9501 78.46 1 1885
11.9387 64.9439 79.98 2 1892
8.80696 64.888 76.94 1 1906
10.3605 63.9731 76.94 3 1907
11.9387 64.9439 76.94 1 1917
13.1685 62.1167 78.46 3 1498
13.3449 64.7835 81.5 3 1869
13.3449 64.7835 78.46 3 1897
14.607 64.888 76.94 1 1920
14.0425 60.4675 80.4321 4 2132
15.1262 62.6423 80.7283 4 2133
15.9036 62.984 76.5087 4 2210
16.0947 64.967 81.3659 4 2222
18.6017 61.5341 78.14 4 2228
17.688 65.6983 76.1746 4 2233
17.6868 63.7098 80.1782 4 2236
16.8692 60.7168 81.0933 4 2256
25.4617 61.7284 77.8692 4 2190
23.58 64.4461 76.4768 4 2194
22.0116 61.8069 78.2966 4 2203
20.3214 64.9553 78.6968 4 2238
23.2932 64.4038 80.5366 4 2239
24.026 61.1187 81.4435 4 2260
20.6371 60.1677 81.132 4 2268
7.58692 70.8849 81.5 1 1854
8.90472 67.7658 81.5 3 1855
10.4582 66.8509 81.5 1 1857
10.2552 70.829 81.5 1 1859
7.32654 66.7951 81.5 2 1860
11.8087 69.9141 81.5 3 1872
8.99318 70.7245 79.98 3 1875
8.7748 72.7361 79.98 1 1877
11.7203 66.9555 79.98 3 1878
8.86353 68.7889 79.98 1 1879
8.90472 67.7658 78.46 3 1882
10.4582 66.8509 78.46 1 1884
10.2552 70.829 78.46 2 1886
7.32654 66.7951 78.46 1 1887
11.9065 72.792 79.98 1 1890
11.8499 68.8911 79.98 1 1891
11.8087 69.9141 78.46 3 1900
8.99318 70.7245 76.94 3 1903
11.7203 66.9555 76.94 3 1904
8.86353 68.7889 76.94 2 1905
11.9065 72.792 76.94 1 1915
11.8499 68.8911 76.94 1 1916
13.3869 70.8849 81.5 1 1868
16.0552 70.829 81.5 1 1871
13.1265 66.7951 81.5 2 1873
14.7932 70.7245 79.98 3 1889
14.5748 72.7361 79.98 2 1893
14.6635 68.7889 79.98 2 1894
13.3869 70.8849 78.46 1 1895
14.7047 67.7658 78.46 3 1896
16.0552 70.829 78.46 1 1899
13.1265 66.7951 78.46 2 1901
14.7932 70.7245 76.94 3 1914
14.5748 72.7361 76.94 1 1918
14.6635 68.7889 76.94 2 1919
17.7065 72.792 76.94 1 1928
19.5294 68.4344 78.1346 4 2214
17.4764 67.6989 80.7732 4 2234
24.6188 72.569 77.1353 4 2195
23.1753 67.4201 78.1502 4 2215
21.679 70.3683 76.4152 4 2216
23.2669 70.3235 79.9419 4 2218
19.7606 70.7518 80.7488 4 2237
24.9654 67.254 81.4057 4 2241
21.3406 67.5894 81.4568 4 2266
11.7203 77.7353 79.98 3 1689
10.3605 74.753 79.98 3 1690
11.9387 75.7237 79.98 2 1691
11.9387 75.7237 76.94 1 1702
10.353 73.7069 79.98 3 1874
10.353 73.7069 76.94 3 1902
10.3118 74.7299 81.5 2 2101
10.3118 74.7299 78.46 2 2105
14.7047 78.5457 81.5 3 1682
13.3449 75.5633 81.5 3 1683
16.2582 77.6308 81.5 1 1684
13.1265 77.5749 81.5 2 1685
18.9265 77.5749 81.5 2 1688
17.5203 77.7353 79.98 3 1692
16.1605 74.753 79.98 3 1693
14.7047 78.5457 78.46 3 1694
13.3449 75.5633 78.46 3 1695
16.2582 77.6308 78.46 1 1696
13.1265 77.5749 78.46 2 1697
17.7387 75.7237 79.98 1 1698
19.1449 75.5633 78.46 3 1700
18.9265 77.5749 78.46 2 1701
17.5203 77.7353 76.94 3 1703
16.1605 74.753 76.94 3 1704
17.7387 75.7237 76.94 1 1709
13.1685 72.8965 81.5 3 1870
16.153 73.7069 79.98 3 1888
13.1685 72.8965 78.46 3 1898
16.153 73.7069 76.94 3 1913
16.1118 74.7299 81.5 2 2104
14.607 75.6679 79.98 1 2106
16.1118 74.7299 78.46 2 2107
14.607 75.6679 76.94 1 2108
20.5047 78.5457 81.5 3 1687
20.5047 78.5457 78.46 3 1699
20.407 75.6679 76.94 1 1710
23.7387 75.7722 78.4117 4 2219
25.7768 77.5547 80.4507 4 2220
22.616 75.3745 81.9265 4 2245
23.181 78.6814 79.6716 4 2247
21.41 73.1782 79.2649 4 2248
25.3277 73.2527 80.7958 4 2249
3.10472 56.986 87.58 3 1398
4.65823 56.0711 87.58 1 1399
4.5118 53.1702 87.58 1 1400
6.00873 59.1343 87.58 3 1418
5.92028 56.1756 86.06 3 1422
3.00696 54.1082 86.06 1 1423
4.56047 53.1932 86.06 3 1424
4.65823 56.0711 84.54 1 1425
4.5118 53.1702 84.54 2 1426
6.04992 58.1112 86.06 1 1431
6.13866 54.164 86.06 1 1432
6.00873 59.1343 84.54 3 1444
5.92028 56.1756 83.02 3 1448
4.56047 53.1932 83.02 3 1449
6.04992 58.1112 83.02 1 1456
6.13866 54.164 83.02 2 1457
8.90472 56.986 87.58 3 1412
7.54491 54.0036 87.58 3 1413
10.4582 56.0711 87.58 1 1414
10.3118 53.1702 87.58 2 1416
7.32654 56.0152 87.58 1 1419
8.86353 58.009 86.06 1 1434
8.80696 54.1082 86.06 2 1435
10.3605 53.1932 86.06 3 1436
8.90472 56.986 84.54 3 1438
7.54491 54.0036 84.54 3 1439
10.4582 56.0711 84.54 1 1440
10.3118 53.1702 84.54 2 1442
7.32654 56.0152 84.54 1 1445
8.86353 58.009 83.02 1 1459
8.80696 54.1082 83.02 2 1460
10.3605 53.1932 83.02 3 1461
12.7986 58.1637 83.9101 4 2135
15.0222 55.3474 85.5915 4 2134
14.1816 58.057 87.6001 4 2136
14.109 55.4789 88.2357 4 2137
17.8406 58.2382 87.6802 4 2140
16.3468 54.6192 82.6464 4 2232
18.4914 55.4029 85.5746 4 2250
16.2568 58.493 84.4701 4 2287
18.6359 57.5604 82.1962 4 2290
25.9284 56.4153 85.4532 4 2208
20.8143 54.8726 82.9905 4 2223
22.8728 57.7687 83.0311 4 2254
24.0283 53.7255 84.1261 4 2257
23.6105 58.9947 86.6503 4 2258
22.6934 55.5364 86.7901 4 2259
20.4359 58.1485 85.3711 4 2291
4.45523 60.0492 87.58 2 1401
4.55299 62.927 86.06 3 1421
4.45523 60.0492 84.54 1 1427
6.10649 62.0121 86.06 2 1430
4.55299 62.927 83.02 3 1447
6.10649 62.0121 83.02 1 1455
4.5118 63.9501 87.58 2 1787
4.56047 63.9731 86.06 3 1817
4.5118 63.9501 84.54 2 1818
6.13866 64.9439 86.06 2 1822
6.13866 64.9439 83.02 2 1848
7.58692 60.105 87.58 1 1411
7.36854 62.1167 87.58 3 1415
10.2552 60.0492 87.58 1 1417
10.353 62.927 86.06 3 1428
8.99318 59.9446 86.06 3 1429
8.7748 61.9562 86.06 1 1433
7.58692 60.105 84.54 1 1437
7.36854 62.1167 84.54 3 1441
10.2552 60.0492 84.54 1 1443
11.9065 62.0121 86.06 1 1446
10.353 62.927 83.02 3 1453
8.99318 59.9446 83.02 3 1454
8.7748 61.9562 83.02 1 1458
11.9065 62.0121 83.02 1 1471
7.54491 64.7835 87.58 3 1799
10.3118 63.9501 87.58 1 1802
8.80696 64.888 86.06 1 1826
10.3605 63.9731 86.06 3 1827
7.54491 64.7835 84.54 3 1830
10.3118 63.9501 84.54 1 1832
11.9387 64.9439 86.06 1 1839
8.80696 64.888 83.02 1 1852
10.3605 63.9731 83.02 3 1853
11.9387 64.9439 83.02 2 1865
16.8016 63.8733 83.6522 4 2235
16.3717 61.4225 86.4887 4 2267
16.1588 65.0416 86.8658 4 2273
18.8597 61.0296 84.1483 4 2295
18.5928 63.2773 88.3411 4 2300
19.5412 64.228 86.2226 4 2304
22.6624 63.6068 87.6521 4 2156
20.271 63.6712 82.1664 4 2240
20.2909 60.9194 87.6834 4 2253
25.8858 59.7829 84.1865 4 2261
22.3517 61.685 84.5077 4 2262
25.5599 62.1718 86.8014 4 2263
25.6758 63.7375 83.5421 4 2272
22.729 65.2845 84.2846 4 2313
6.00873 69.9141 87.58 3 1804
5.92028 66.9555 86.06 3 1816
6.04992 68.8911 86.06 2 1821
5.92028 66.9555 83.02 3 1845
7.58692 70.8849 87.58 2 1797
8.90472 67.7658 87.58 3 1798
10.4582 66.8509 87.58 1 1800
10.2552 70.829 87.58 1 1803
7.32654 66.7951 87.58 1 1805
11.8087 69.9141 87.58 3 1814
8.99318 70.7245 86.06 3 1820
8.7748 72.7361 86.06 2 1823
11.7203 66.9555 86.06 3 1824
8.86353 68.7889 86.06 1 1825
7.58692 70.8849 84.54 1 1828
8.90472 67.7658 84.54 3 1829
10.4582 66.8509 84.54 1 1831
10.2552 70.829 84.54 1 1833
7.32654 66.7951 84.54 2 1834
11.9065 72.792 86.06 1 1837
11.8499 68.8911 86.06 1 1838
11.8087 69.9141 84.54 3 1843
8.99318 70.7245 83.02 3 1847
8.7748 72.7361 83.02 1 1849
11.7203 66.9555 83.02 3 1850
8.86353 68.7889 83.02 1 1851
11.9065 72.792 83.02 1 1863
11.8499 68.8911 83.02 1 1864
13.3869 70.8849 87.58 2 1812
13.1265 66.7951 87.58 1 1815
14.7932 70.7245 86.06 3 1836
14.5748 72.7361 86.06 2 1840
13.3869 70.8849 84.54 2 1841
13.1265 66.7951 84.54 1 1844
14.7932 70.7245 83.02 3 1862
14.5748 72.7361 83.02 2 1866
14.6635 68.7889 83.02 1 1867
17.701 72.4771 84.0613 4 2244
18.1398 67.9677 87.1223 4 2264
17.5886 71.4563 86.1829 4 2265
19.0687 66.7435 83.8075 4 2270
15.069 69.2161 87.5215 4 2299
21.5959 67.1878 87.1438 4 2146
20.3435 69.9437 84.725 4 2274
25.8657 71.9266 88.2094 4 2275
23.5465 68.6149 84.4264 4 2276
26.0459 70.4072 82.8917 4 2277
22.5038 71.9362 82.8603 4 2278
22.9641 70.3177 87.6481 4 2308
25.1599 66.332 87.1699 4 2309
24.3935 72.7898 85.6716 4 2316
11.7203 77.7353 83.02 3 1679
7.36854 72.8965 87.58 3 1801
10.353 73.7069 86.06 3 1819
10.353 73.7069 83.02 3 1846
10.4582 77.6308 87.58 1 2083
10.3118 74.7299 87.58 1 2084
11.7203 77.7353 86.06 3 2090
8.80696 75.6679 86.06 1 2091
10.3605 74.753 86.06 3 2092
10.4582 77.6308 84.54 1 2093
10.3118 74.7299 84.54 2 2094
11.9387 75.7237 86.06 1 2095
10.3605 74.753 83.02 3 2100
11.9387 75.7237 83.02 2 2102
14.7047 78.5457 87.58 3 1667
16.2582 77.6308 87.58 1 1668
18.9265 77.5749 87.58 2 1671
17.5203 77.7353 86.06 3 1672
16.1605 74.753 86.06 3 1673
14.7047 78.5457 84.54 3 1674
16.2582 77.6308 84.54 1 1675
17.7387 75.7237 86.06 1 1676
18.9265 77.5749 84.54 2 1678
17.5203 77.7353 83.02 3 1680
16.1605 74.753 83.02 3 1681
17.7387 75.7237 83.02 1 1686
13.1685 72.8965 87.58 3 1813
16.153 73.7069 86.06 3 1835
13.1685 72.8965 84.54 3 1842
16.153 73.7069 83.02 3 1861
13.3449 75.5633 87.58 3 2087
16.1118 74.7299 87.58 2 2088
13.1265 77.5749 87.58 1 2089
14.607 75.6679 86.06 1 2096
13.3449 75.5633 84.54 3 2097
16.1118 74.7299 84.54 2 2098
13.1265 77.5749 84.54 1 2099
14.607 75.6679 83.02 1 2103
19.4622 73.6473 82.4954 4 2246
18.9647 73.8159 88.2156 4 2311
20.5047 78.5457 87.58 3 1670
20.5047 78.5457 84.54 3 1677
20.8598 73.3293 85.8721 4 2269
25.7405 75.1932 83.6363 4 2280
24.7304 78.0444 83.7253 4 2281
25.2655 78.8899 86.9119 4 2282
22.743 73.3058 88.0201 4 2305
23.272 76.0764 86.2411 4 2312
3.10472 56.986 90.62 3 1379
4.65823 56.0711 90.62 1 1380
4.5118 53.1702 90.62 1 1381
6.00873 59.1343 90.62 3 1390
5.92028 56.1756 89.1 3 1394
3.06353 58.009 89.1 2 1395
3.00696 54.1082 89.1 1 1396
4.56047 53.1932 89.1 3 1397
6.04992 58.1112 89.1 2 1405
6.13866 54.164 89.1 2 1406
8.90472 56.986 90.62 3 1384
7.54491 54.0036 90.62 3 1385
10.4582 56.0711 90.62 1 1386
10.3118 53.1702 90.62 2 1388
7.32654 56.0152 90.62 2 1391
8.86353 58.009 89.1 2 1408
8.80696 54.1082 89.1 2 1409
10.3605 53.1932 89.1 3 1410
16.6285 54.964 91.7477 4 2128
13.6474 54.5607 90.3475 4 2129
15.8508 57.8036 90.4392 4 2130
18.7003 59.4122 91.9079 4 2139
18.7063 56.6632 89.6559 4 2251
16.7463 54.2772 88.8537 4 2285
25.3775 57.1739 88.8982 4 2143
23.5562 53.6426 88.7877 4 2154
21.6782 56.2871 90.6951 4 2284
19.7521 53.5941 91.0456 4 2286
19.9547 54.8284 88.9208 4 2288
24.0931 59.0972 90.7154 4 2293
24.7451 55.791 90.6469 4 2294
21.5513 58.1153 89.094 4 2296
4.45523 60.0492 90.62 2 1382
4.55299 62.927 89.1 3 1392
3.19318 59.9446 89.1 3 1393
6.10649 62.0121 89.1 2 1404
4.5118 63.9501 90.62 2 1771
4.56047 63.9731 89.1 3 1786
6.13866 64.9439 89.1 2 1791
7.58692 60.105 90.62 2 1383
7.36854 62.1167 90.62 3 1387
10.2552 60.0492 90.62 1 1389
10.353 62.927 89.1 3 1402
8.99318 59.9446 89.1 3 1403
8.7748 61.9562 89.1 2 1407
11.9065 62.0121 89.1 1 1420
7.54491 64.7835 90.62 3 1774
10.3118 63.9501 90.62 1 1777
8.80696 64.888 89.1 2 1795
10.3605 63.9731 89.1 3 1796
11.9387 64.9439 89.1 1 1810
14.6459 63.4576 90.5331 4 2138
19.64 59.874 89.9232 4 2142
15.2994 60.5891 89.7775 4 2144
17.7764 65.1002 91.9108 4 2155
17.9253 62.4252 90.3691 4 2289
20.9529 61.8696 91.4751 4 2141
23.6828 66.0715 89.66 4 2271
24.1351 64.5071 91.6646 4 2292
24.2713 61.1168 89.2888 4 2297
22.2953 63.2085 90.1892 4 2303
19.7784 65.6482 89.6513 4 2306
21.0135 64.8944 91.8568 4 2317
4.65823 66.8509 90.62 1 1770
6.00873 69.9141 90.62 3 1779
5.92028 66.9555 89.1 3 1785
6.04992 68.8911 89.1 2 1790
7.58692 70.8849 90.62 1 1772
8.90472 67.7658 90.62 3 1773
10.4582 66.8509 90.62 2 1775
10.2552 70.829 90.62 2 1778
7.32654 66.7951 90.62 2 1780
11.8087 69.9141 90.62 3 1783
8.99318 70.7245 89.1 3 1789
8.7748 72.7361 89.1 2 1792
11.7203 66.9555 89.1 3 1793
8.86353 68.7889 89.1 2 1794
11.9065 72.792 89.1 2 1808
11.8499 68.8911 89.1 2 1809
13.3869 70.8849 90.62 2 1781
13.1265 66.7951 90.62 1 1784
14.7932 70.7245 89.1 3 1807
14.5748 72.7361 89.1 2 1811
17.5481 68.1863 90.9003 4 2145
17.704 71.6708 89.799 4 2301
16.6302 66.359 89.7319 4 2302
22.8278 68.4172 91.3539 4 2147
20.7913 67.8001 90.1174 4 2148
25.6477 67.8788 89.6429 4 2149
22.5592 70.6583 90.864 4 2151
25.5013 70.1328 89.8875 4 2153
19.849 70.6653 88.6793 4 2307
10.3605 74.753 89.1 3 2082
11.9387 75.7237 89.1 2 2085
7.36854 72.8965 90.62 3 1776
10.353 73.7069 89.1 3 1788
10.4582 77.6308 90.62 1 2075
10.3118 74.7299 90.62 1 2076
11.7203 77.7353 89.1 3 2080
8.80696 75.6679 89.1 1 2081
13.1685 72.8965 90.62 3 1782
14.607 75.6679 89.1 2 2086
13.1265 77.5749 90.62 2 2079
18.9265 77.5749 90.62 1 1664
17.7387 75.7237 89.1 1 1669
16.2582 77.6308 90.62 2 1662
16.1605 74.753 89.1 3 1666
14.7047 78.5457 90.62 3 1661
16.1118 74.7299 90.62 2 2078
13.3449 75.5633 90.62 3 2077
17.5203 77.7353 89.1 3 1665
16.153 73.7069 89.1 3 1806
22.4028 77.0568 92.0107 4 2314
20.0197 73.0775 90.6523 4 2310
25.4416 76.1636 91.9403 4 2152
24.6702 79.2403 90.8865 4 2283
25.0428 72.9679 91.9004 4 2315
23.5054 77.6211 89.6306 4 2279
20.5047 78.5457 90.62 3 1663
23.1143 74.4043 90.036 4 2150
25.5206 79.6784 4.8777 5 2319
25.6639 79.7695 10.4283 5 2318
24.3992 80.3172 62.8288 3 2321
19.4116 81.9226 68.9485 1 2442
18.5729 79.4944 66.3901 2 1745
25.6589 81.7044 63.6117 1 2320
21.9533 82.1625 69.3658 1 2443
24.8894 81.6702 69.282 1 2447
24.8966 83.6687 69.171 3 2448
23.2557 80.7649 69.2754 3 2449
20.9557 81.7068 67.6532 3 2450
22.5686 82.545 66.5369 1 2452
23.6252 83.4525 67.2173 1 2453
22.9125 79.7768 67.5794 1 2454
25.3958 81.2623 66.4244 1 2456
25.3333 83.2749 66.2802 3 2457
23.5523 80.8007 66.1086 3 2458
23.4607 79.7295 64.4629 1 2459
25.492 83.1407 64.219 2 2460
21.4143 79.8287 67.5194 2 2451
26.0184 80.509 68.0806 3 8288
24.9036 86.1456 69.3151 3 2548
26.1507 86.9503 67.7753 2 8779
16.0552 81.6089 75.42 1 2406
19.1869 81.6647 75.42 1 2413
18.9685 83.6764 75.42 3 2414
17.6087 80.694 75.42 3 2416
17.6499 79.6709 73.9 2 2425
19.1869 81.6647 72.38 2 2428
17.6087 80.694 72.38 3 2430
17.6499 79.6709 70.86 2 2439
21.8552 81.6089 75.42 1 2415
24.9869 81.6647 75.42 1 2420
24.7685 83.6764 75.42 3 2421
23.4087 80.694 75.42 3 2422
21.953 84.4867 73.9 3 2423
20.5932 81.5043 73.9 3 2424
20.3748 83.516 73.9 1 2426
20.4635 79.5687 73.9 1 2427
21.8552 81.6089 72.38 1 2429
23.5065 83.5718 73.9 1 2431
23.4499 79.6709 73.9 2 2432
26.1748 83.516 73.9 1 2433
24.9869 81.6647 72.38 1 2434
24.7685 83.6764 72.38 3 2435
23.4087 80.694 72.38 3 2436
21.953 84.4867 70.86 3 2437
20.5932 81.5043 70.86 3 2438
20.3748 83.516 70.86 2 2440
20.4635 79.5687 70.86 1 2441
23.5065 83.5718 70.86 2 2444
23.4499 79.6709 70.86 1 2445
26.1748 83.516 70.86 1 2446
21.9118 85.5098 75.42 2 2536
21.9605 85.5328 73.9 3 2541
21.9118 85.5098 72.38 2 2542
21.9605 85.5328 70.86 3 2546
24.9449 86.3432 75.42 3 2538
24.7265 88.3548 75.42 2 2539
23.3203 88.5152 73.9 3 2540
23.5387 86.5036 73.9 2 2543
24.9449 86.3432 72.38 3 2544
24.7265 88.3548 72.38 2 2545
23.5387 86.5036 70.86 2 2547
16.0552 81.6089 81.5 2 2372
19.1869 81.6647 81.5 1 2379
18.9685 83.6764 81.5 3 2380
17.6087 80.694 81.5 3 2382
14.7932 81.5043 79.98 3 2387
14.6635 79.5687 79.98 2 2388
16.0552 81.6089 78.46 2 2389
17.7065 83.5718 79.98 1 2392
17.6499 79.6709 79.98 1 2393
19.1869 81.6647 78.46 1 2396
18.9685 83.6764 78.46 3 2397
17.6087 80.694 78.46 3 2399
14.6635 79.5687 76.94 2 2405
17.7065 83.5718 76.94 1 2409
17.6499 79.6709 76.94 1 2410
21.8552 81.6089 81.5 1 2381
24.7685 83.6764 81.5 3 2385
23.4087 80.694 81.5 3 2386
21.953 84.4867 79.98 3 2390
20.5932 81.5043 79.98 3 2391
20.3748 83.516 79.98 1 2394
20.4635 79.5687 79.98 2 2395
21.8552 81.6089 78.46 2 2398
23.5065 83.5718 79.98 1 2400
26.1748 83.516 79.98 2 2401
24.9869 81.6647 78.46 2 2402
24.7685 83.6764 78.46 3 2403
23.4087 80.694 78.46 3 2404
21.953 84.4867 76.94 3 2407
20.5932 81.5043 76.94 3 2408
20.3748 83.516 76.94 1 2411
20.4635 79.5687 76.94 2 2412
23.5065 83.5718 76.94 1 2417
23.4499 79.6709 76.94 2 2418
26.1748 83.516 76.94 2 2419
21.9118 85.5098 81.5 1 2516
21.9605 85.5328 79.98 3 2525
21.9118 85.5098 78.46 1 2528
21.9605 85.5328 76.94 3 2535
25.5866 80.8772 80.5835 4 2550
19.1449 86.3432 81.5 3 2514
19.1449 86.3432 78.46 3 2526
22.0582 88.4106 81.5 1 2515
24.9869 92.4446 81.5 2 2519
24.9449 86.3432 81.5 3 2520
23.4087 91.4738 81.5 3 2521
24.7265 88.3548 81.5 1 2522
23.3203 88.5152 79.98 3 2523
20.407 86.4477 79.98 2 2524
22.0582 88.4106 78.46 1 2527
23.4499 90.4508 79.98 2 2529
23.5387 86.5036 79.98 1 2530
24.9449 86.3432 78.46 3 2531
24.7265 88.3548 78.46 1 2532
23.3203 88.5152 76.94 3 2533
20.407 86.4477 76.94 1 2534
23.5387 86.5036 76.94 1 2537
11.8087 80.694 87.58 3 2336
11.8499 79.6709 83.02 1 2369
11.8499 79.6709 86.06 2 2462
13.3869 81.6647 87.58 2 2334
16.0552 81.6089 87.58 1 2335
19.1869 81.6647 87.58 1 2343
18.9685 83.6764 87.58 3 2344
17.6087 80.694 87.58 3 2346
16.153 84.4867 86.06 3 2349
14.7932 81.5043 86.06 3 2350
14.5748 83.516 86.06 1 2351
14.6635 79.5687 86.06 1 2352
13.3869 81.6647 84.54 1 2353
16.0552 81.6089 84.54 1 2354
17.7065 83.5718 86.06 1 2357
17.6499 79.6709 86.06 1 2358
19.1869 81.6647 84.54 1 2361
18.9685 83.6764 84.54 3 2362
17.6087 80.694 84.54 3 2364
16.153 84.4867 83.02 3 2367
14.7932 81.5043 83.02 3 2368
14.5748 83.516 83.02 2 2370
14.6635 79.5687 83.02 1 2371
17.7065 83.5718 83.02 2 2375
17.6499 79.6709 83.02 1 2376
16.1118 85.5098 87.58 2 2474
16.1605 85.5328 86.06 3 2492
16.1118 85.5098 84.54 2 2493
21.8552 81.6089 87.58 1 2345
24.7685 83.6764 87.58 3 2348
21.953 84.4867 86.06 3 2355
20.5932 81.5043 86.06 3 2356
20.3748 83.516 86.06 1 2359
20.4635 79.5687 86.06 2 2360
21.8552 81.6089 84.54 1 2363
23.5065 83.5718 86.06 2 2365
24.7685 83.6764 84.54 3 2366
21.953 84.4867 83.02 3 2373
20.5932 81.5043 83.02 3 2374
20.3748 83.516 83.02 1 2377
20.4635 79.5687 83.02 2 2378
23.5065 83.5718 83.02 2 2383
26.1748 83.516 83.02 2 2384
21.9118 85.5098 87.58 1 2483
21.9605 85.5328 86.06 3 2497
21.9118 85.5098 84.54 1 2501
21.9605 85.5328 83.02 3 2513
23.1217 79.426 82.7524 4 2551
19.1449 86.3432 87.58 3 2481
18.9265 88.3548 87.58 2 2484
17.7387 86.5036 86.06 2 2494
19.1449 86.3432 84.54 3 2499
18.9265 88.3548 84.54 1 2502
17.7387 86.5036 83.02 2 2510
20.5047 89.3256 87.58 3 2480
22.0582 88.4106 87.58 2 2482
24.9869 92.4446 87.58 2 2488
24.9449 86.3432 87.58 3 2489
23.4087 91.4738 87.58 3 2490
24.7265 88.3548 87.58 1 2491
23.3203 88.5152 86.06 3 2495
20.407 86.4477 86.06 1 2496
20.5047 89.3256 84.54 3 2498
22.0582 88.4106 84.54 1 2500
23.4499 90.4508 86.06 2 2503
23.5387 86.5036 86.06 1 2504
24.9869 92.4446 84.54 2 2506
24.9449 86.3432 84.54 3 2507
23.4087 91.4738 84.54 3 2508
24.7265 88.3548 84.54 1 2509
23.3203 88.5152 83.02 3 2511
20.407 86.4477 83.02 2 2512
23.4499 90.4508 83.02 2 2517
23.5387 86.5036 83.02 1 2518
26.1748 94.2958 86.06 1 2505
11.8087 80.694 90.62 3 2324
11.8499 79.6709 89.1 2 2461
13.3869 81.6647 90.62 1 2322
16.0552 81.6089 90.62 2 2323
19.1869 81.6647 90.62 2 2325
18.9685 83.6764 90.62 3 2326
17.6087 80.694 90.62 3 2328
16.153 84.4867 89.1 3 2330
14.7932 81.5043 89.1 3 2331
14.5748 83.516 89.1 1 2332
14.6635 79.5687 89.1 2 2333
17.7065 83.5718 89.1 2 2339
17.6499 79.6709 89.1 2 2340
16.1118 85.5098 90.62 2 2463
16.1605 85.5328 89.1 3 2473
21.8552 81.6089 90.62 1 2327
24.7685 83.6764 90.62 3 2329
21.953 84.4867 89.1 3 2337
20.5932 81.5043 89.1 3 2338
20.3748 83.516 89.1 2 2341
20.4635 79.5687 89.1 2 2342
23.5065 83.5718 89.1 1 2347
21.9118 85.5098 90.62 1 2467
21.9605 85.5328 89.1 3 2479
25.5524 82.4641 90.0521 4 2549
19.1449 86.3432 90.62 3 2465
18.9265 88.3548 90.62 2 2468
17.7387 86.5036 89.1 2 2475
24.9869 92.4446 90.62 1 2469
24.9449 86.3432 90.62 3 2470
22.0582 88.4106 90.62 2 2466
23.4087 91.4738 90.62 3 2471
24.7265 88.3548 90.62 2 2472
23.3203 88.5152 89.1 3 2476
20.4635 90.3486 89.1 2 2477
20.407 86.4477 89.1 2 2478
23.4499 90.4508 89.1 2 2485
23.5387 86.5036 89.1 2 2486
20.5047 89.3256 90.62 3 2464
26.1748 94.2958 89.1 1 2487
26.7239 26.6968 6.85123 5 2567
32.0714 26.7139 6.56791 5 2569
26.6997 26.6866 1.23573 5 2577
29.3556 26.6338 3.88068 5 2578
32.1304 26.6866 1.23573 5 2579
28.0574 25.3289 2.59341 5 2610
30.646 25.4798 5.31989 5 2611
37.5133 26.6168 6.56242 5 2571
34.7477 26.6538 3.92901 5 2580
37.5611 26.6866 1.23573 5 2581
33.4881 25.3289 2.59341 5 2612
36.1153 25.492 5.18859 5 2613
38.9188 25.3289 2.59341 5 2614
43.0203 26.5904 6.48939 5 2573
40.2803 26.5211 3.93808 5 2582
42.9918 26.6866 1.23573 5 2583
45.7473 26.5766 3.91288 5 2584
41.6209 25.351 5.2822 5 2615
44.3495 25.3289 2.59341 5 2616
48.492 26.4948 6.58362 5 2575
48.4225 26.6866 1.23573 5 2585
51.2122 26.4919 3.84467 5 2586
47.0535 25.3232 5.28276 5 2617
49.7802 25.3289 2.59341 5 2618
26.7238 26.759 12.391 5 2557
32.0099 26.5681 12.0369 5 2559
29.4087 26.6819 9.47247 5 2568
28.0604 25.4986 8.09103 5 2601
30.6767 25.3841 10.7367 5 2602
37.466 26.6534 12.0327 5 2561
34.6223 26.6451 9.27565 5 2570
33.3883 25.3755 13.3797 5 2594
38.9431 25.4314 13.098 5 2596
33.41 25.4334 7.95228 5 2603
36.0797 25.571 10.6616 5 2604
38.901 25.4504 7.90542 5 2605
43.0139 26.5241 11.9136 5 2563
40.283 26.6403 9.20625 5 2572
45.687 26.6526 9.26485 5 2574
44.3549 25.4935 13.3468 5 2598
41.5957 25.3961 10.5827 5 2606
44.3987 25.4498 7.77825 5 2607
48.4993 26.5575 12.0664 5 2565
51.1746 26.5796 9.36469 5 2576
49.8927 25.4325 13.3679 5 2600
47.0409 25.5247 10.6957 5 2608
49.9971 25.3762 7.9318 5 2609
26.6219 26.7852 17.7293 5 2552
32.0046 26.6345 17.5748 5 2553
29.4121 26.7195 14.8629 5 2558
27.9784 25.5351 18.9778 5 2587
28.0692 25.4982 13.6452 5 2592
30.6116 25.4444 16.1642 5 2593
37.4852 26.6635 17.3233 5 2554
34.6295 26.668 14.7075 5 2560
33.3902 25.4289 18.8121 5 2588
38.8497 25.4325 18.6079 5 2589
36.0139 25.5806 16.1197 5 2595
42.9486 26.653 17.2595 5 2555
40.2448 26.5894 14.4826 5 2562
45.7073 26.7084 14.6397 5 2564
44.3489 25.4813 18.5663 5 2590
41.5549 25.4086 15.9283 5 2597
48.4012 26.6701 17.2938 5 2556
51.1563 26.5324 14.7593 5 2566
49.8426 25.4735 18.5825 5 2591
47.0135 25.4461 15.959 5 2599
26.6028 26.8457 23.0723 5 2682
29.3518 26.542 25.6217 5 2683
32.0439 26.6382 22.7237 5 2684
29.3966 26.6717 20.2771 5 2692
27.9545 25.4864 24.272 5 2707
30.6761 25.4117 21.4678 5 2717
34.6477 26.7093 25.4757 5 2685
37.3684 26.6742 22.7407 5 2686
34.742 26.6147 20.0554 5 2693
33.3328 25.4962 24.1318 5 2709
38.6811 25.4401 24.0639 5 2711
36.1372 25.4448 21.4124 5 2718
40.0761 26.5944 25.3918 5 2687
42.8716 26.621 22.556 5 2688
45.5194 26.646 25.2951 5 2689
40.1334 26.5031 19.9746 5 2694
45.5792 26.7497 19.9233 5 2695
44.2076 25.4263 23.9537 5 2713
41.468 25.3751 21.3415 5 2719
48.2378 26.7701 22.6601 5 2690
50.8363 26.8239 25.3448 5 2691
51.0761 26.746 20.0206 5 2696
49.5796 25.5613 23.9838 5 2715
46.9313 25.5988 21.3108 5 2720
52.4516 25.6655 21.2931 5 2721
26.6615 26.6593 28.3396 5 2673
29.3784 26.6122 30.901 5 2674
32.0002 26.5888 28.1077 5 2675
27.9678 25.3799 29.6175 5 2697
30.7562 25.2934 32.0125 5 2698
30.6562 25.4007 26.8173 5 2708
34.5628 26.8946 30.8078 5 2676
37.1646 26.7423 27.9859 5 2677
33.4929 25.5458 29.3226 5 2699
35.7014 25.5451 32.0085 5 2700
38.4071 25.5802 29.2291 5 2701
35.9602 25.4455 26.7246 5 2710
39.8507 26.8246 30.4709 5 2678
42.8324 26.7758 27.9406 5 2679
45.3548 26.8506 30.5411 5 2680
41.0427 25.4539 31.5368 5 2702
44.092 25.627 29.2664 5 2703
41.4443 25.4853 26.7559 5 2712
48.0531 26.8825 27.8712 5 2681
46.3703 25.3188 31.9041 5 2704
49.4482 25.721 29.2029 5 2705
51.8243 25.6341 31.8236 5 2706
46.7618 25.5032 26.6871 5 2714
52.1373 25.6409 26.6544 5 2716
45.2721 20.9011 56.175 3 2619
45.1602 22.9078 56.1492 2 2624
43.3333 23.4828 56.3859 3 2653
43.1769 25.3979 56.4042 2 2656
39.5918 26.4332 56.7091 3 2645
40.1992 26.6979 54.8522 2 2658
41.7672 26.8292 54.9305 2 2659
50.1929 21.1106 56.0695 1 2622
48.3723 21.0442 56.8681 3 2783
51.3922 24.3077 53.883 1 2667
47.0004 20.3724 55.5491 2 2621
49.1073 25.4397 55.4892 2 2657
49.5177 23.8462 56.6858 3 2634
51.9898 22.6281 56.8388 1 2623
47.1735 25.4936 55.4454 3 2660
49.9577 25.662 53.727 3 2666
50.7446 22.4951 55.9947 1 2665
50.1883 26.8079 56.5067 3 2629
52.2787 25.1303 57.0284 1 9342
35.0882 17.1228 62.709 3 2791
38.3907 18.4096 61.9624 3 2961
34.1128 19.6241 61.5648 2 2962
34.2033 18.8732 63.001 2 2787
36.812 17.9992 63.2477 2 2788
39.3877 19.2217 60.2646 2 2972
45.2364 19.6122 60.813 2 2762
44.3411 17.6575 61.0288 3 2775
44.9808 17.3296 62.9149 1 2966
42.9735 18.8067 61.9946 2 2967
40.9936 19.4218 61.5514 3 2968
40.2401 17.746 62.5363 2 2973
44.942 20.3367 58.0447 2 2776
46.4462 17.4265 62.7978 2 2765
47.2699 15.6956 62.2669 3 2760
49.5706 17.0118 61.0172 3 2770
50.6071 17.0172 62.75 1 2768
48.1412 18.2525 60.2472 2 2769
50.382 18.8652 61.3455 2 2772
46.9487 19.0026 61.6185 3 2773
49.2332 19.8664 59.8407 3 2779
52.0921 17.0839 62.4011 2 3282
49.1673 19.5179 57.9443 1 2782
51.8136 14.0125 63.0487 2 2745
51.2436 20.289 57.6163 3 2620
52.3753 18.5487 60.9277 3 3283
50.223 19.1228 63.3279 3 2763
30.7836 20.4393 61.6024 2 2959
29.4975 23.15 61.9785 2 3296
30.0639 25.6575 62.9489 3 3360
30.8234 23.9916 62.2306 1 3363
30.6825 26.2505 59.8313 3 3374
27.6211 26.236 61.1736 3 3333
32.6106 25.9717 60.3909 2 3369
32.6047 24.2316 61.3264 3 3367
29.5229 26.5977 61.3336 2 3361
32.7045 21.0026 61.7124 3 2958
37.7583 20.4494 62.3007 2 2963
35.7528 20.6862 61.247 3 2964
36.8731 21.2589 59.4655 2 2970
38.5528 21.0833 60.5493 3 2969
33.4696 22.6054 60.5503 2 3377
34.3137 26.336 59.2329 3 3340
33.8556 24.6798 62.8199 1 3365
34.9228 22.4783 61.1337 2 3336
37.9414 23.9304 62.7452 3 3372
36.806 26.2787 61.1942 3 3376
36.3569 23.2101 59.9765 3 3378
38.1325 23.1788 60.8799 2 3381
38.3563 26.1969 60.026 2 3387
35.8928 25.1822 59.7663 2 3379
37.2563 25.6496 58.3615 3 2638
38.9834 24.7621 57.5947 2 2646
34.7502 22.952 62.9871 3 3366
37.3659 25.8411 62.9878 1 3373
39.3867 24.5746 60.3429 3 3385
42.9664 20.7329 58.3032 3 2777
43.6149 20.5971 61.4582 3 2761
40.2442 24.5207 58.4875 2 2643
41.9796 20.7604 60.1462 1 2971
40.5217 21.8238 60.1877 2 3342
40.2898 25.169 61.9675 1 3383
43.5209 23.3998 59.627 3 3357
42.2583 25.2864 61.7596 3 3351
40.9659 22.5768 61.9453 3 3352
42.7766 23.4506 61.495 2 3353
45.4456 22.9053 59.4753 2 3330
43.397 26.2247 60.4626 2 3388
40.6994 22.6429 58.4206 3 2644
43.4722 25.393 59.2297 2 2651
41.9183 25.5305 57.9849 3 2641
42.6548 22.6398 58.1076 2 2649
44.7009 26.2917 57.4263 3 2652
40.8474 20.8858 62.9676 1 2965
39.9685 23.9958 62.9655 2 3338
43.9404 23.1609 63.0598 3 3345
45.1052 26.7152 61.3951 3 3356
45.8264 23.2722 62.9669 2 3329
43.8836 21.1972 63.3314 2 2759
45.1818 26.2721 63.3318 1 3354
51.2393 20.8366 59.5828 1 2784
47.6553 20.386 62.7968 2 2764
50.5063 24.8494 58.2275 1 2633
46.0664 21.03 59.5391 3 2774
48.0097 21.354 60.2822 1 2780
48.8427 22.0742 62.2222 3 2771
50.7289 22.6763 61.3546 2 3331
46.2153 23.764 61.0686 3 3355
49.8124 25.6717 60.4097 1 3349
51.0856 24.6442 61.5483 3 3347
48.8739 22.9893 59.4782 3 3348
48.1326 23.6904 61.2613 1 3359
48.2913 25.7257 61.698 4 3414
46.5725 25.6963 60.6471 2 3358
50.6875 22.2374 59.892 2 2781
47.578 25.9544 58.8553 3 2625
49.3314 25.0096 59.1742 1 3350
51.6758 23.3185 58.6387 3 2628
46.2388 23.4827 57.7471 3 2631
48.1316 22.8392 57.6566 1 2632
46.4649 25.3623 57.3331 2 2654
51.4031 26.0193 57.8359 1 2630
52.2669 21.686 62.0254 3 2778
49.4119 7.17328 69.0572 3 2986
33.8046 12.6933 69.1434 2 2887
36.5527 10.8405 69.3501 3 2896
36.2433 12.7616 69.0295 2 2899
35.1471 13.2908 67.4357 3 2914
37.934 13.7707 69.2455 3 2895
39.4926 12.6061 69.1701 1 2897
43.6294 12.1345 69.2017 3 2903
39.9985 13.3299 65.8067 1 2926
43.9583 11.0531 67.5004 2 2932
43.51 12.2783 66.118 3 2937
45.288 12.8798 65.6465 2 3278
42.0246 13.3793 69.1474 2 2906
45.7658 12.6619 68.9387 1 3155
40.6192 13.7258 67.7374 3 2922
45.9866 11.0889 67.6799 3 2934
46.4459 11.9375 65.9845 1 3157
51.5616 10.4821 68.1876 3 2729
49.0505 11.3364 67.0058 3 2731
51.0792 13.3533 67.5133 1 2732
50.3466 10.4762 65.7715 1 2785
47.6718 10.0922 67.8289 1 2941
50.3709 12.1519 68.2406 1 2942
47.8322 12.5228 66.0693 1 2957
50.0568 9.15975 68.6914 1 3156
51.7764 10.3201 66.186 1 3158
52.1024 12.9743 64.4556 1 9445
32.2807 13.8868 69.1624 3 2886
30.3974 20.1378 63.5915 3 2786
26.9595 16.5213 68.9847 2 2878
30.8659 16.9449 69.1216 2 2885
30.6061 18.9588 69.3239 3 2888
29.0246 16.1682 69.1829 3 2890
27.5691 19.2012 68.3139 3 2909
32.2849 16.6272 67.6858 3 2911
29.1313 18.0511 67.9803 1 2912
31.1415 20.1629 67.6217 2 2913
31.4696 17.2018 65.9401 1 2916
30.3646 18.6586 66.4068 3 2917
29.1901 19.0947 64.8357 2 2946
31.8133 19.3616 64.7671 2 2947
33.1472 17.6625 64.9261 3 2945
36.3964 14.0127 65.8647 1 2930
36.2057 19.7374 63.8317 3 2789
38.3935 14.5278 66.0098 3 2925
32.932 14.8308 67.5345 2 2915
33.4342 17.2389 69.2673 1 2889
34.9014 16.0512 69.2626 3 2898
34.0145 17.4313 66.6674 1 2918
37.5274 16.8709 67.9216 3 2919
34.5496 19.6999 68.4333 2 2920
34.4159 15.0527 67.552 1 2921
38.3303 15.1346 67.8577 1 2923
36.5875 17.3539 66.3477 1 2924
35.4193 19.0808 66.7352 3 2927
38.9944 18.1964 67.9832 1 2928
35.37 15.7992 65.9332 3 2929
37.7593 17.4779 64.859 3 2948
34.5397 19.3438 64.957 1 2949
34.2155 16.1073 64.2993 2 2950
39.061 15.9934 65.0459 1 2953
38.6983 19.6339 66.611 4 3430
36.5125 17.0891 69.4792 1 2894
39.0872 18.9829 64.8081 1 2790
36.9367 20.3388 65.7908 1 2951
42.5513 13.9709 66.6129 2 2940
43.9758 18.8019 63.7766 3 2758
42.8845 15.116 63.8289 1 2796
45.5604 19.485 64.7906 1 2738
42.3619 18.9495 64.9983 1 2792
40.7528 17.9737 64.4388 3 2795
45.6469 14.1855 66.2487 1 2938
44.5599 15.8898 64.2291 3 2793
41.4226 14.7145 65.1678 3 2952
43.2608 18.023 66.6286 3 2735
39.7991 15.4574 68.3492 1 2931
44.0593 15.1547 69.0863 2 2933
42.236 17.3461 68.2397 1 2935
44.0522 15.1382 67.1274 3 2936
40.4996 17.0558 67.3567 3 2939
40.4072 16.3868 65.5471 1 2955
44.5072 16.6666 66.096 1 2956
45.0943 19.5976 66.7061 4 3422
42.2284 18.973 69.3874 4 3433
42.1651 15.573 69.4762 4 3462
48.1228 13.8982 66.5698 1 2734
46.0391 14.6754 63.6078 2 2794
48.5416 14.7262 63.4755 2 2748
46.6855 14.1942 67.9332 3 2725
48.3977 19.7335 63.9119 2 2743
46.2974 17.2129 66.9615 3 2733
46.5641 16.0694 68.5136 1 2726
50.4491 15.3525 63.7245 3 2744
51.2381 18.5394 65.0799 2 2746
47.1085 18.294 64.4087 3 2747
47.3262 15.0741 65.161 3 2736
52.0792 16.2852 65.988 1 3280
49.5305 16.4159 68.0504 2 2728
49.8146 14.7005 67.1091 3 2730
49.6596 17.5074 66.1266 3 2739
47.7225 16.9282 65.6952 1 2740
50.6897 15.8027 65.6131 2 2742
51.131 16.5435 69.0907 4 3610
48.2629 16.0965 69.5814 3 2723
31.4891 23.09 63.824 3 3298
28.4485 23.1431 63.8152 3 3324
28.8984 24.9715 64.3733 1 3295
27.0658 25.8034 64.2244 3 3294
26.8618 21.8643 64.5973 1 3323
28.3622 20.8551 65.4872 3 2943
31.9243 24.4703 65.2673 2 3302
26.9948 26.3127 69.1788 1 3312
28.408 22.7912 68.2508 3 3314
27.6054 25.9466 67.2705 3 3315
29.6497 26.4999 67.0054 1 3316
27.79 21.0056 67.387 2 3317
30.0769 23.3621 67.3917 2 3318
30.8899 21.8415 66.471 3 3319
30.0146 24.7892 66.0466 3 3321
30.0435 21.8991 64.5858 2 3326
31.6818 26.3208 67.8167 4 3425
31.494 23.9551 68.6095 4 3439
27.1293 24.0413 67.399 1 3313
32.4817 26.2309 64.7351 3 3297
26.4083 26.5977 65.9 1 3322
26.4084 24.4383 69.569 3 3310
26.287 23.9396 63.8792 1 103
33.0207 21.9484 63.4006 2 3300
34.6726 26.8184 66.9105 4 3427
33.9918 26.1144 63.4011 1 3368
32.9027 21.8583 66.3397 2 3327
33.2268 23.0799 68.2597 2 3320
33.1405 20.9672 68.2197 3 2910
35.7915 25.3157 64.3018 3 3364
36.4986 23.3232 63.9525 1 3370
33.2262 20.7091 64.8487 3 2944
39.1006 22.0631 65.2561 2 3304
35.0949 25.0674 66.2263 2 3299
37.1667 22.416 65.6472 3 3303
37.7596 23.6213 67.1666 2 3371
33.4502 23.8499 66.3647 3 3328
38.5965 22.6263 68.6546 4 3420
36.065 24.3991 67.7407 4 3426
39.1754 24.9642 66.7885 4 5318
34.986 26.2112 69.1745 4 5396
39.1123 20.6567 63.7926 3 2960
34.4982 23.8233 69.538 4 3450
39.6908 24.9477 69.4174 4 5348
42.6648 26.0378 66.2649 4 5276
41.4287 24.5875 67.6691 4 5322
43.9673 25.5122 68.4165 4 5400
43.3448 25.6965 63.7498 4 3412
42.1548 20.9695 64.3223 3 2737
40.2222 23.6326 64.9645 3 3344
41.8042 22.4837 67.3705 4 3428
41.9244 22.6551 65.4395 1 2954
43.3856 23.898 65.23 4 3421
39.7851 21.4678 66.9854 4 3441
52.341 26.8175 69.2466 4 11898
50.4837 24.5127 63.5497 2 3346
51.2852 20.8826 63.6043 1 2766
48.7464 25.3541 63.9266 4 3416
51.6521 25.5928 64.76 4 3413
46.0127 21.2132 63.6891 3 2757
46.3795 24.8553 63.9305 4 3417
50.2266 22.5831 64.0912 4 3419
42.3869 6.20572 75.42 1 3134
45.0552 6.14988 75.42 1 3136
50.8552 6.14988 75.42 2 3007
48.1869 6.20572 75.42 2 3140
49.5932 6.04531 73.9 3 3148
52.4087 5.23496 75.42 3 3293
27.8582 12.9516 75.42 2 2844
29.1203 13.0562 73.9 3 2858
30.7449 10.8842 75.42 3 3234
30.5265 12.8958 75.42 1 3237
32.007 10.9887 73.9 2 3253
30.5265 12.8958 72.38 1 3256
34.9203 13.0562 70.86 3 2883
36.3685 8.21735 75.42 3 3129
37.7748 8.05694 73.9 2 3143
33.6582 12.9516 75.42 1 3235
33.5118 10.0508 75.42 2 3236
36.5449 10.8842 75.42 3 3242
39.3118 10.0508 75.42 1 3244
36.3265 12.8958 75.42 2 3245
34.9203 13.0562 73.9 3 3252
33.5605 10.0738 73.9 3 3254
33.6582 12.9516 72.38 1 3255
35.1387 11.0446 73.9 2 3258
37.807 10.9887 73.9 1 3261
36.5449 10.8842 72.38 3 3263
39.3118 10.0508 72.38 1 3265
36.3265 12.8958 72.38 1 3266
35.1387 11.0446 70.86 2 3272
37.807 10.9887 70.86 2 3273
40.9724 7.86802 70.768 1 3275
45.1605 10.0738 73.9 3 2872
45.2582 12.9516 72.38 1 2873
40.7203 13.0562 70.86 3 2892
45.1605 10.0738 70.86 3 2901
45.153 9.02771 70.86 3 3009
42.1685 8.21735 75.42 3 3135
39.353 9.02771 73.9 3 3142
45.153 9.02771 73.9 3 3144
40.9065 8.11279 73.9 2 3145
43.5748 8.05694 73.9 2 3146
42.1685 8.21735 72.38 3 3147
39.353 9.02771 70.86 3 3151
43.5748 8.05694 70.86 2 3152
39.4582 12.9516 75.42 2 3243
42.3449 10.8842 75.42 3 3248
45.1118 10.0508 75.42 1 3249
42.1265 12.8958 75.42 1 3250
40.7203 13.0562 73.9 3 3259
39.3605 10.0738 73.9 3 3262
39.4582 12.9516 72.38 1 3264
40.9387 11.0446 73.9 1 3267
43.607 10.9887 73.9 1 3268
42.3449 10.8842 72.38 3 3269
45.1118 10.0508 72.38 1 3270
42.1265 12.8958 72.38 1 3271
39.3605 10.0738 70.86 3 3274
40.9387 11.0446 70.86 1 3276
43.607 10.9887 70.86 1 3277
49.6461 12.8634 69.8997 3 2755
48.0683 9.71674 69.7265 3 3012
52.3203 13.0562 70.86 3 2722
50.9605 10.0738 73.9 3 2750
48.1449 10.8842 72.38 3 2751
47.9265 12.8958 72.38 1 2752
50.9605 10.0738 70.86 3 2753
46.5203 13.0562 70.86 3 2754
48.1449 10.8842 75.42 3 2855
46.7387 11.0446 73.9 1 2874
49.407 10.9887 73.9 1 2875
46.7387 11.0446 70.86 1 2907
49.407 10.9887 70.86 1 2908
50.953 9.02771 73.9 3 2984
50.953 9.02771 70.86 3 2985
47.9685 8.21735 72.38 3 3008
46.7065 8.11279 70.86 1 3010
49.3748 8.05694 70.86 1 3011
47.9685 8.21735 75.42 3 3141
46.7065 8.11279 73.9 1 3149
49.3748 8.05694 73.9 2 3150
50.9118 10.0508 72.38 1 3154
50.9118 10.0508 75.42 2 3251
26.3047 13.8665 75.42 3 2843
27.6552 16.9297 75.42 1 2845
30.7869 16.9856 75.42 1 2848
32.1047 13.8665 75.42 3 2849
29.2087 16.0148 75.42 3 2850
27.753 19.8076 73.9 3 2856
26.3932 16.8252 73.9 3 2857
26.2635 14.8896 73.9 2 2859
27.6552 16.9297 72.38 1 2860
32.1932 16.8252 73.9 3 2861
29.3065 18.8927 73.9 2 2862
29.2499 14.9918 73.9 1 2863
32.0635 14.8896 73.9 1 2864
30.7869 16.9856 72.38 1 2865
32.1047 13.8665 72.38 3 2866
30.5685 18.9972 72.38 3 2867
29.2087 16.0148 72.38 3 2869
27.753 19.8076 70.86 3 2876
26.3932 16.8252 70.86 3 2877
32.1932 16.8252 70.86 3 2879
29.3065 18.8927 70.86 1 2880
29.2499 14.9918 70.86 2 2881
31.9748 18.8368 70.86 1 2882
32.0635 14.8896 70.86 2 2884
37.9047 13.8665 75.42 3 2851
33.4552 16.9297 72.38 2 2868
37.9047 13.8665 72.38 3 2870
35.0087 16.0148 72.38 3 2871
35.0499 14.9918 70.86 2 2891
37.8635 14.8896 70.86 1 2893
35.0499 14.9918 73.9 2 3257
37.8635 14.8896 73.9 2 3260
35.1386 19.6385 71.7405 4 3453
35.2433 18.1883 75.0681 4 3470
37.5522 17.8954 74.3052 4 3486
39.345 16.0261 70.2326 3 2905
44.4123 13.9011 70.0223 2 2904
45.2131 16.5127 69.8254 4 3444
43.6942 14.0623 71.8751 3 2902
40.8499 14.9918 70.86 1 2900
44.0714 20.1899 70.1066 4 3443
42.6977 16.135 74.1701 4 3445
45.2904 18.1988 72.6419 4 3461
41.8596 18.1001 71.5012 4 3475
40.8207 19.0952 74.8237 4 3504
45.9062 18.7899 70.5397 4 3423
48.0107 14.046 69.7461 2 2756
51.0283 14.425 69.9886 2 2724
49.544 14.652 75.8223 4 3436
51.0155 18.8081 70.1253 4 3438
48.8429 17.4039 73.178 4 3447
46.2697 15.8829 75.0326 4 3448
51.137 15.6832 71.5663 4 3463
47.7624 20.2968 70.9919 4 3465
49.9831 20.2739 71.4308 4 3437
28.22 26.6226 70.67 4 5391
32.4061 26.708 69.9838 4 5418
27.9702 23.2406 70.2224 2 3311
26.207 21.7686 73.9 2 3305
27.7605 20.8537 73.9 3 3306
27.7118 20.8306 72.38 2 3307
26.207 21.7686 70.86 2 3308
27.7605 20.8537 70.86 3 3309
32.536 26.4294 73.8137 4 3451
30.9114 23.3162 74.2077 4 3467
28.5756 24.6382 71.6137 4 3482
28.8616 26.182 74.8295 4 3483
31.9066 24.4753 70.7749 4 3484
37.0442 23.2915 72.7994 4 5345
37.5062 22.0438 70.7765 4 3442
34.7987 23.6056 72.92 4 3452
38.7205 25.0143 72.8705 4 3454
37.4561 21.2354 74.2856 4 3455
33.7075 21.0062 75.0249 4 3469
38.9848 26.5287 71.1235 4 5260
39.3982 23.4031 71.0551 4 3429
42.0188 25.3163 70.1387 4 5280
44.3117 24.2653 70.695 4 5341
40.5915 23.3997 73.1109 4 3432
45.027 26.4525 70.4504 4 3456
40.5745 21.207 72.1232 4 3458
43.633 21.2637 73.8267 4 3473
44.9085 24.2769 75.6058 4 3478
40.3756 23.1687 75.2945 4 3489
42.5791 24.1953 72.3695 4 3490
41.6927 26.4322 75.1501 4 3525
45.7163 21.058 72.5728 4 3435
52.122 26.7548 72.148 4 11856
47.9695 26.5171 73.0071 4 3434
52.4309 23.3601 74.8687 4 3449
45.9946 23.4221 71.9609 4 3460
48.5706 24.3376 75.8461 4 3464
50.5904 20.4001 73.666 4 3480
47.1584 21.2087 74.4734 4 3491
49.572 23.3397 72.405 4 3512
52.186 24.8761 70.7346 4 3611
51.3729 26.55 74.2603 4 3612
36.5869 6.20572 81.5 1 3089
39.2552 6.14988 81.5 1 3091
37.9932 6.04531 79.98 3 3105
39.2552 6.14988 78.46 1 3109
42.3869 6.20572 81.5 1 3096
45.0552 6.14988 81.5 1 3098
40.8087 5.23496 81.5 3 3099
43.7932 6.04531 79.98 3 3111
42.3869 6.20572 78.46 1 3114
45.0552 6.14988 78.46 2 3116
43.7932 6.04531 76.94 3 3131
50.8552 6.14988 81.5 1 3002
50.8552 6.14988 78.46 2 3005
48.1869 6.20572 81.5 1 3101
46.6087 5.23496 81.5 3 3102
49.5932 6.04531 79.98 3 3117
46.6499 4.21191 79.98 2 3119
49.4635 4.10973 79.98 1 3121
48.1869 6.20572 78.46 2 3122
46.6087 5.23496 78.46 3 3124
49.5932 6.04531 76.94 3 3137
52.4087 5.23496 81.5 3 3290
52.4499 4.21191 79.98 2 3291
52.4087 5.23496 78.46 3 3292
27.8582 12.9516 81.5 1 2824
29.1203 13.0562 79.98 3 2831
27.8582 12.9516 78.46 1 2834
29.1203 13.0562 76.94 3 2841
27.7118 10.0508 81.5 1 3191
30.7449 10.8842 81.5 3 3196
30.5265 12.8958 81.5 1 3199
29.3387 11.0446 79.98 1 3210
32.007 10.9887 79.98 1 3212
30.7449 10.8842 78.46 3 3214
30.5265 12.8958 78.46 1 3217
29.3387 11.0446 76.94 1 3230
32.007 10.9887 76.94 1 3232
36.3685 8.21735 81.5 3 3090
33.553 9.02771 79.98 3 3103
35.1065 8.11279 79.98 2 3106
37.7748 8.05694 79.98 1 3107
36.3685 8.21735 78.46 3 3108
33.553 9.02771 76.94 3 3125
35.1065 8.11279 76.94 2 3127
37.7748 8.05694 76.94 2 3128
33.6582 12.9516 81.5 1 3197
33.5118 10.0508 81.5 2 3198
36.5449 10.8842 81.5 3 3203
39.3118 10.0508 81.5 1 3204
36.3265 12.8958 81.5 1 3205
34.9203 13.0562 79.98 3 3211
33.5605 10.0738 79.98 3 3213
33.6582 12.9516 78.46 1 3215
33.5118 10.0508 78.46 2 3216
35.1387 11.0446 79.98 1 3218
37.807 10.9887 79.98 1 3219
36.5449 10.8842 78.46 3 3221
39.3118 10.0508 78.46 1 3222
36.3265 12.8958 78.46 1 3223
34.9203 13.0562 76.94 3 3231
33.5605 10.0738 76.94 3 3233
35.1387 11.0446 76.94 1 3239
37.807 10.9887 76.94 1 3240
45.1605 10.0738 76.94 3 2852
42.1685 8.21735 81.5 3 3097
39.353 9.02771 79.98 3 3104
45.153 9.02771 79.98 3 3110
40.9065 8.11279 79.98 1 3112
43.5748 8.05694 79.98 1 3113
42.1685 8.21735 78.46 3 3115
39.353 9.02771 76.94 3 3126
45.153 9.02771 76.94 3 3130
40.9065 8.11279 76.94 1 3132
43.5748 8.05694 76.94 1 3133
42.3449 10.8842 81.5 3 3208
45.1118 10.0508 81.5 2 3209
39.3605 10.0738 79.98 3 3220
40.9387 11.0446 79.98 2 3224
43.607 10.9887 79.98 2 3225
45.1605 10.0738 79.98 3 3226
42.3449 10.8842 78.46 3 3227
45.1118 10.0508 78.46 2 3228
39.3605 10.0738 76.94 3 3241
40.9387 11.0446 76.94 1 3246
43.607 10.9887 76.94 1 3247
50.9605 10.0738 76.94 3 2749
46.7387 11.0446 76.94 1 2853
49.407 10.9887 76.94 2 2854
50.953 9.02771 79.98 3 3004
50.953 9.02771 76.94 3 3006
47.9685 8.21735 81.5 3 3082
46.7065 8.11279 79.98 1 3118
49.3748 8.05694 79.98 2 3120
47.9685 8.21735 78.46 3 3123
46.7065 8.11279 76.94 1 3138
49.3748 8.05694 76.94 1 3139
50.9605 10.0738 79.98 3 3153
50.9118 10.0508 78.46 2 3229
26.3047 13.8665 81.5 3 2823
27.6552 16.9297 81.5 2 2825
32.1047 13.8665 81.5 3 2828
29.2087 16.0148 81.5 3 2829
26.3932 16.8252 79.98 3 2830
26.2635 14.8896 79.98 1 2832
26.3047 13.8665 78.46 3 2833
27.6552 16.9297 78.46 2 2835
29.2499 14.9918 79.98 2 2836
32.0635 14.8896 79.98 1 2837
32.1047 13.8665 78.46 3 2838
29.2087 16.0148 78.46 3 2839
26.3932 16.8252 76.94 3 2840
26.2635 14.8896 76.94 2 2842
29.2499 14.9918 76.94 2 2846
32.0635 14.8896 76.94 1 2847
30.2875 18.9286 80.7678 4 3515
32.5052 19.0066 77.7473 4 3545
35.0499 14.9918 76.94 1 3238
33.7118 19.3537 81.239 4 3440
39.0212 16.5724 77.0651 4 3471
35.7166 16.7578 80.4038 4 3472
35.9327 18.1774 77.5462 4 3488
38.8206 20.2941 77.6087 4 3565
37.2832 20.1917 81.0215 4 3582
44.4824 18.9148 76.2191 4 3446
43.1623 15.3672 77.3974 4 3474
44.7686 19.7606 80.2187 4 3476
39.3519 17.4181 80.7102 4 3493
42.972 17.1141 81.399 4 3507
44.3657 14.1338 80.465 4 3530
40.5872 14.4103 79.5523 4 3548
41.8028 18.4347 78.3836 4 3553
49.916 16.6373 79.0191 4 3466
48.0582 18.6994 76.6208 4 3477
46.22 16.8268 78.8099 4 3479
48.5608 19.8614 80.1213 4 3510
47.8713 14.6551 81.0061 4 3550
51.6939 14.9471 81.6029 4 3613
51.4389 17.833 75.9794 4 3615
52.2126 19.3499 79.3392 4 3616
26.6766 25.8561 77.6458 4 3481
28.3381 21.7865 79.9267 4 3497
30.0218 21.1474 76.7797 4 3499
29.8516 24.4917 78.1576 4 3514
32.0417 22.1204 79.8373 4 3518
26.8999 25.2574 81.0547 4 3558
38.8966 26.4204 77.1593 4 3457
36.632 24.0455 76.0185 4 3468
33.1803 23.9992 76.9194 4 3485
34.9487 22.8543 81.9734 4 3516
35.4827 21.6315 78.3393 4 3517
36.3355 25.0262 79.695 4 3519
32.8615 25.7736 80.2772 4 3560
41.3025 25.0431 81.8605 4 3487
39.4024 23.4793 78.8718 4 3505
42.5622 21.7396 77.3932 4 3506
40.851 20.9013 80.9831 4 3522
43.7527 22.9455 80.545 4 3523
42.4657 25.2665 78.3236 4 3569
46.3381 21.9456 77.91 4 3511
51.9497 25.1568 81.462 4 3513
51.8095 25.4074 77.7796 4 3524
46.0699 25.4924 78.9764 4 3526
50.7824 22.0049 82.0458 4 3534
49.096 23.8198 79.4846 4 3554
50.3654 21.4365 77.1919 4 3557
46.9016 22.504 81.9538 4 3594
36.5869 6.20572 87.58 1 3045
39.2552 6.14988 87.58 1 3047
37.9932 6.04531 86.06 3 3067
36.5869 6.20572 84.54 1 3070
39.2552 6.14988 84.54 2 3072
37.9932 6.04531 83.02 3 3086
45.0552 6.14988 87.58 1 3029
42.3869 6.20572 87.58 1 3051
40.8087 5.23496 87.58 3 3052
43.7932 6.04531 86.06 3 3054
40.8499 4.21191 86.06 2 3074
43.6635 4.10973 86.06 1 3075
42.3869 6.20572 84.54 2 3076
45.0552 6.14988 84.54 1 3077
40.8087 5.23496 84.54 3 3078
43.7932 6.04531 83.02 3 3092
43.6635 4.10973 83.02 1 3095
49.5047 3.08669 87.58 3 2993
50.8552 6.14988 87.58 1 2994
49.5932 6.04531 86.06 3 2996
49.4635 4.10973 86.06 1 2997
49.5047 3.08669 84.54 3 2998
50.8552 6.14988 84.54 1 2999
49.5932 6.04531 83.02 3 3001
49.4635 4.10973 83.02 1 3003
48.1869 6.20572 87.58 1 3033
46.6087 5.23496 87.58 3 3035
46.6499 4.21191 86.06 1 3058
48.1869 6.20572 84.54 1 3060
46.6087 5.23496 84.54 3 3062
46.6499 4.21191 83.02 1 3100
52.4087 5.23496 87.58 3 3286
52.4499 4.21191 86.06 1 3287
52.4087 5.23496 84.54 3 3288
52.4499 4.21191 83.02 1 3289
27.8582 12.9516 87.58 1 2806
29.1203 13.0562 86.06 3 2812
27.8582 12.9516 84.54 1 2815
29.1203 13.0562 83.02 3 2821
30.7449 10.8842 87.58 3 2979
30.5265 12.8958 87.58 1 2981
30.5685 8.21735 87.58 3 3040
31.9748 8.05694 86.06 2 3064
30.5685 8.21735 84.54 3 3065
31.9748 8.05694 83.02 1 3084
27.7118 10.0508 87.58 2 3164
26.207 10.9887 86.06 2 3174
27.7605 10.0738 86.06 3 3175
27.7118 10.0508 84.54 1 3176
29.3387 11.0446 86.06 1 3177
32.007 10.9887 86.06 1 3178
30.7449 10.8842 84.54 3 3180
30.5265 12.8958 84.54 2 3183
26.207 10.9887 83.02 1 3189
27.7605 10.0738 83.02 3 3190
29.3387 11.0446 83.02 1 3192
32.007 10.9887 83.02 1 3194
33.6582 12.9516 87.58 2 2980
36.5449 10.8842 87.58 3 2982
34.9203 13.0562 86.06 3 2983
36.3685 8.21735 87.58 3 3046
33.553 9.02771 86.06 3 3063
35.1065 8.11279 86.06 1 3068
37.7748 8.05694 86.06 1 3069
36.3685 8.21735 84.54 3 3071
33.553 9.02771 83.02 3 3083
35.1065 8.11279 83.02 1 3087
37.7748 8.05694 83.02 1 3088
33.5118 10.0508 87.58 1 3168
39.3118 10.0508 87.58 2 3172
33.5605 10.0738 86.06 3 3179
33.6582 12.9516 84.54 2 3181
33.5118 10.0508 84.54 1 3182
35.1387 11.0446 86.06 2 3184
37.807 10.9887 86.06 2 3185
36.5449 10.8842 84.54 3 3187
39.3118 10.0508 84.54 2 3188
34.9203 13.0562 83.02 3 3193
33.5605 10.0738 83.02 3 3195
35.1387 11.0446 83.02 1 3200
37.807 10.9887 83.02 1 3201
42.1685 8.21735 87.58 3 3028
45.153 9.02771 86.06 3 3053
43.5748 8.05694 86.06 2 3055
42.1685 8.21735 84.54 3 3056
39.353 9.02771 86.06 3 3066
40.9065 8.11279 86.06 1 3073
45.153 9.02771 83.02 3 3079
39.353 9.02771 83.02 3 3085
40.9065 8.11279 83.02 1 3093
43.5748 8.05694 83.02 1 3094
45.1118 10.0508 84.54 2 3173
39.3605 10.0738 86.06 3 3186
39.3605 10.0738 83.02 3 3202
40.9387 11.0446 83.02 2 3206
45.1605 10.0738 83.02 3 3207
43.1619 12.9201 85.8785 4 3549
45.5879 12.9949 83.2284 4 3592
50.953 9.02771 86.06 3 2995
50.953 9.02771 83.02 3 3000
47.9685 8.21735 87.58 3 3034
46.7065 8.11279 86.06 2 3057
49.3748 8.05694 86.06 1 3059
47.9685 8.21735 84.54 3 3061
46.7065 8.11279 83.02 1 3080
49.3748 8.05694 83.02 1 3081
50.3888 12.1021 86.678 4 3532
49.6854 12.5078 83.0082 4 3533
46.9839 12.558 86.6841 4 3556
26.3047 13.8665 87.58 3 2805
27.6552 16.9297 87.58 2 2807
32.1047 13.8665 87.58 3 2809
29.2087 16.0148 87.58 3 2810
26.3932 16.8252 86.06 3 2811
26.2635 14.8896 86.06 1 2813
26.3047 13.8665 84.54 3 2814
27.6552 16.9297 84.54 2 2816
29.2499 14.9918 86.06 2 2817
32.1047 13.8665 84.54 3 2818
29.2087 16.0148 84.54 3 2819
26.3932 16.8252 83.02 3 2820
26.2635 14.8896 83.02 1 2822
29.2499 14.9918 83.02 2 2826
32.0635 14.8896 83.02 2 2827
32.7223 16.9025 87.1656 4 3498
31.3478 18.7169 84.3268 4 3500
27.4737 19.7449 87.2543 4 3578
36.5989 15.4769 85.6329 4 3529
37.6574 18.1812 83.8672 4 3544
36.1091 18.4239 87.1614 4 3586
38.9847 15.9262 87.7276 4 3587
45.5598 15.3957 87.9061 4 3392
41.5052 14.1476 82.966 4 3494
41.3298 19.0482 83.8423 4 3543
40.196 16.3829 85.2504 4 3546
44.415 15.903 84.3877 4 3547
44.683 20.0559 83.9204 4 3568
42.1059 15.3643 88.2319 4 3589
43.14 18.3679 86.9291 4 3591
39.5286 19.1087 87.7064 4 3605
48.0555 15.2416 84.6132 4 3495
46.8972 17.6841 82.3795 4 3508
50.7301 18.0512 82.5819 4 3509
49.3687 15.3615 87.8828 4 3528
46.7827 18.146 86.3607 4 3552
51.6047 15.0151 85.3197 4 3555
50.2504 18.1342 86.171 4 3577
32.0101 21.9598 83.7237 4 3502
26.5027 21.8177 86.2706 4 3535
27.1313 24.9393 88.2835 4 3536
27.5057 24.2628 84.4075 4 3537
30.0244 22.1592 86.9037 4 3538
28.6185 20.821 83.4933 4 3540
30.145 24.2934 82.1791 4 3559
30.5284 25.4215 86.2369 4 3601
36.9054 26.6019 83.3804 4 3492
35.2483 20.6395 84.6399 4 3520
36.5374 23.9207 85.543 4 3521
33.1088 20.411 87.3001 4 3539
37.301 21.8903 88.1209 4 3542
33.3837 25.4737 83.7637 4 3562
33.4439 23.696 86.8716 4 3563
38.3682 23.4105 82.2943 4 3564
38.9254 21.3023 84.9916 4 3585
42.4539 22.6277 84.0583 4 3503
41.7978 21.5964 87.3732 4 3567
45.0472 25.717 82.479 4 3570
45.4204 21.1214 87.5007 4 3595
45.758 23.58 85.2314 4 3598
39.961 24.6919 85.6431 4 3604
43.2082 26.0661 85.5684 4 3606
48.986 21.4399 87.9702 4 3404
49.2685 23.6747 85.425 4 3496
48.604 25.7527 82.9096 4 3527
48.4119 20.4459 84.2508 4 3597
49.9571 26.8722 86.9294 4 3607
51.5517 25.1459 88.0811 4 3614
51.9262 21.0637 85.7183 4 3617
36.5869 6.20572 90.62 2 3019
39.2552 6.14988 90.62 2 3021
37.9932 6.04531 89.1 3 3042
45.0552 6.14988 90.62 2 3014
42.3869 6.20572 90.62 2 3022
43.7047 3.08669 90.62 3 3023
40.8087 5.23496 90.62 3 3024
43.7932 6.04531 89.1 3 3026
40.8499 4.21191 89.1 2 3049
43.6635 4.10973 89.1 1 3050
49.5047 3.08669 90.62 3 2987
50.8552 6.14988 90.62 2 2988
49.5932 6.04531 89.1 3 2990
52.3203 2.27633 89.1 3 2991
49.4635 4.10973 89.1 1 2992
48.1869 6.20572 90.62 2 3015
46.6087 5.23496 90.62 3 3017
46.6499 4.21191 89.1 2 3031
52.4087 5.23496 90.62 3 3284
52.4499 4.21191 89.1 2 3285
27.8582 12.9516 90.62 2 2798
29.1203 13.0562 89.1 3 2803
30.7449 10.8842 90.62 3 2974
30.5265 12.8958 90.62 2 2976
30.5685 8.21735 90.62 3 3018
27.753 9.02771 89.1 3 3036
29.3065 8.11279 89.1 2 3038
31.9748 8.05694 89.1 2 3039
27.7118 10.0508 90.62 2 3159
26.207 10.9887 89.1 2 3162
27.7605 10.0738 89.1 3 3163
29.3387 11.0446 89.1 2 3165
32.007 10.9887 89.1 2 3166
33.6582 12.9516 90.62 2 2975
36.5449 10.8842 90.62 3 2977
34.9203 13.0562 89.1 3 2978
36.3685 8.21735 90.62 3 3020
33.553 9.02771 89.1 3 3037
35.1065 8.11279 89.1 2 3043
37.7748 8.05694 89.1 2 3044
33.5118 10.0508 90.62 1 3160
39.3118 10.0508 90.62 2 3161
33.5605 10.0738 89.1 3 3167
35.1387 11.0446 89.1 2 3169
37.807 10.9887 89.1 2 3170
42.1685 8.21735 90.62 3 3013
45.153 9.02771 89.1 3 3025
43.5748 8.05694 89.1 2 3027
39.353 9.02771 89.1 3 3041
40.9065 8.11279 89.1 2 3048
39.3605 10.0738 89.1 3 3171
44.1782 12.1664 89.2988 4 3573
40.5675 13.0207 89.7343 4 3590
50.953 9.02771 89.1 3 2989
47.9685 8.21735 90.62 3 3016
46.7065 8.11279 89.1 2 3030
49.3748 8.05694 89.1 2 3032
46.4928 13.7341 91.0377 4 3394
48.3995 11.2669 89.6035 4 3531
51.2757 13.3508 90.9714 4 3618
26.3047 13.8665 90.62 3 2797
27.6552 16.9297 90.62 1 2799
32.1047 13.8665 90.62 3 2800
29.2087 16.0148 90.62 3 2801
26.3932 16.8252 89.1 3 2802
26.2635 14.8896 89.1 2 2804
29.2499 14.9918 89.1 2 2808
35.0266 17.1356 91.0676 4 3390
38.8373 16.8041 90.159 4 3391
36.0916 20.1776 91.8034 4 3396
35.8395 16.4747 88.8922 4 3572
41.681 18.0976 91.0531 4 3393
44.7639 17.641 90.0629 4 3401
45.8412 19.5334 89.5945 4 3402
44.4354 20.221 91.9107 4 3411
43.3695 15.308 91.803 4 3574
42.1459 19.5187 89.3955 4 3588
50.5735 18.6667 90.5246 4 3395
51.5441 14.6529 89.2245 4 3405
48.58 19.0271 89.2377 4 3406
47.8194 16.5597 89.6535 4 3575
47.5056 19.2725 91.3325 4 3596
52.255 20.2065 88.6079 4 3608
52.0733 16.9373 88.7523 4 3609
30.3211 20.8965 89.7634 4 3389
28.6677 23.1231 91.7712 4 3410
30.3028 24.6102 89.258 4 3561
27.6155 21.8114 89.5193 4 3579
27.7382 26.0439 90.664 4 3580
31.6683 22.2684 91.0256 4 3581
31.0393 25.7102 91.5667 4 3600
36.6749 25.4019 89.0093 4 3603
33.0588 26.6184 89.2208 4 3602
33.8185 20.841 89.733 4 3541
34.0865 23.4264 89.6552 4 3501
38.4764 24.8212 90.5471 4 3407
34.1906 26.6905 91.3731 4 3583
35.0955 23.3864 91.8393 4 3398
36.0767 20.3977 89.5758 4 3397
41.6008 26.8421 88.5817 4 3566
39.3343 20.7156 89.9509 4 3584
39.6187 24.7512 88.4498 4 3409
44.0247 24.0786 88.4764 4 3551
41.147 23.4326 89.7636 4 3399
43.3 21.6751 90.4968 4 3400
43.2729 26.1636 90.2164 4 3593
49.9243 21.5738 91.6058 4 3576
46.7546 22.4242 91.7107 4 3403
50.5527 24.136 89.8359 4 3599
51.9841 26.5654 91.5078 4 3620
47.243 22.9853 89.5895 4 3408
46.0234 25.8655 92.0664 4 3619
47.4338 24.973 88.4886 4 3571
26.56 32.1768 6.60435 5 4010
32.0811 32.1215 6.61293 5 4018
29.4283 29.4436 6.68714 5 4046
26.6997 32.1173 1.23573 5 4190
29.3634 32.0705 3.92723 5 4191
32.1304 32.1173 1.23573 5 4198
28.0574 30.7596 2.59341 5 4224
27.9696 28.021 5.29696 5 4225
29.4151 29.402 1.23573 5 4226
26.5434 29.4413 3.91853 5 4227
30.7237 30.813 5.29661 5 4228
30.7728 28.0443 2.59341 5 4229
32.0338 29.4533 3.8838 5 4233
37.534 32.1242 6.68472 5 4026
34.7637 29.3614 6.62803 5 4052
33.5006 33.4153 5.25854 5 4195
34.8265 32.0945 3.97161 5 4199
37.5611 32.1173 1.23573 5 4206
33.4881 30.7596 2.59341 5 4230
33.4078 27.9715 5.17377 5 4231
34.8458 29.402 1.23573 5 4232
36.1682 30.7962 5.35903 5 4234
36.2035 28.0443 2.59341 5 4235
38.9188 30.7596 2.59341 5 4236
38.9328 27.9926 5.25641 5 4237
37.5779 29.3611 3.98292 5 4239
43.0849 32.1886 6.61772 5 4034
40.2135 29.3934 6.611 5 4058
45.7958 29.2556 6.60522 5 4064
40.266 32.136 3.97235 5 4207
44.4008 33.433 5.2195 5 4211
42.9918 32.1173 1.23573 5 4214
45.707 32.0355 3.89078 5 4215
40.2765 29.402 1.23573 5 4238
41.6127 30.7407 5.30901 5 4240
41.6342 28.0443 2.59341 5 4241
44.3495 30.7596 2.59341 5 4242
44.4052 27.9937 5.14993 5 4243
45.7072 29.402 1.23573 5 4244
42.9481 29.429 3.9535 5 4245
48.3007 32.1112 6.51216 5 4042
51.1696 29.2749 6.49491 5 4070
49.8206 33.2915 5.31271 5 4219
48.4225 32.1173 1.23573 5 4222
51.2283 32.0312 3.96652 5 4223
47.0372 30.6201 5.19216 5 4246
47.0649 28.0443 2.59341 5 4247
49.7802 30.7596 2.59341 5 4248
49.8373 27.8228 5.18394 5 4249
51.1379 29.402 1.23573 5 4250
48.5183 29.2574 3.90309 5 4251
26.63 37.4768 6.52757 5 3972
32.133 37.509 6.62012 5 3980
29.2801 34.9187 6.70901 5 4008
27.9155 38.8108 5.24905 5 4149
26.6997 37.548 1.23573 5 4152
29.4129 37.5243 3.9188 5 4153
30.7728 38.9057 2.59341 5 4155
32.1304 37.548 1.23573 5 4160
28.0574 36.1903 2.59341 5 4186
28.0853 33.5043 5.26825 5 4187
29.4151 34.8327 1.23573 5 4188
26.6355 34.8437 3.88769 5 4189
30.6191 36.1094 5.27543 5 4192
30.7728 33.475 2.59341 5 4193
32.0435 34.7913 3.90623 5 4197
37.4454 37.6097 6.55503 5 3988
34.7842 34.8245 6.62847 5 4016
33.4448 38.9411 5.26228 5 4157
34.7959 37.5769 3.90798 5 4161
36.2035 38.9057 2.59341 5 4163
38.9124 38.9246 5.2187 5 4165
37.5611 37.548 1.23573 5 4168
33.4881 36.1903 2.59341 5 4194
34.8458 34.8327 1.23573 5 4196
36.128 36.1649 5.26513 5 4200
36.2035 33.475 2.59341 5 4201
38.9188 36.1903 2.59341 5 4202
38.9007 33.4774 5.33911 5 4203
37.5317 34.8589 3.94819 5 4205
43.0941 37.5495 6.64477 5 3996
40.3756 34.7442 6.5897 5 4024
45.6874 34.8199 6.55794 5 4032
40.297 37.6196 3.90694 5 4169
41.6342 38.9057 2.59341 5 4171
44.3818 38.8494 5.2722 5 4173
42.9918 37.548 1.23573 5 4176
45.8104 37.4895 3.8968 5 4177
40.2765 34.8327 1.23573 5 4204
41.7644 36.2518 5.26308 5 4208
41.6342 33.475 2.59341 5 4209
44.3495 36.1903 2.59341 5 4210
45.7072 34.8327 1.23573 5 4212
43.035 34.795 3.92989 5 4213
48.4886 37.4571 6.60611 5 4004
51.1398 34.7178 6.62932 5 4040
47.0649 38.9057 2.59341 5 4179
49.7204 38.8687 5.21505 5 4181
48.4225 37.548 1.23573 5 4184
51.127 37.491 3.91676 5 4185
47.0781 36.1361 5.22518 5 4216
47.0649 33.475 2.59341 5 4217
49.7802 36.1903 2.59341 5 4218
51.1379 34.8327 1.23573 5 4220
48.5242 34.7276 3.92812 5 4221
29.3118 45.7865 6.56228 5 3931
26.6044 43.0052 6.62272 5 3933
32.0507 42.9772 6.61676 5 3941
29.3813 40.162 6.59504 5 3970
27.9253 44.3441 5.18568 5 4111
29.4151 45.6941 1.23573 5 4112
26.4689 45.7019 3.89156 5 4113
26.6997 42.9787 1.23573 5 4114
29.4468 43.001 3.87857 5 4115
30.7728 44.3364 2.59341 5 4117
32.0712 45.7256 3.84817 5 4121
32.1304 42.9787 1.23573 5 4122
28.0574 41.621 2.59341 5 4148
29.4151 40.2634 1.23573 5 4150
26.6162 40.3138 3.92293 5 4151
30.7102 41.5744 5.358 5 4154
32.0979 40.2526 3.99082 5 4159
34.7451 45.6251 6.58428 5 3939
37.5152 42.9988 6.62695 5 3949
34.7195 40.3719 6.6274 5 3978
33.4853 44.3322 5.24968 5 4119
34.8458 45.6941 1.23573 5 4120
34.8132 42.9375 3.93292 5 4123
36.2035 44.3364 2.59341 5 4125
38.771 44.3875 5.32571 5 4127
37.5297 45.7505 3.9422 5 4129
37.5611 42.9787 1.23573 5 4130
33.4881 41.621 2.59341 5 4156
34.8458 40.2634 1.23573 5 4158
36.1064 41.6673 5.24074 5 4162
38.9188 41.621 2.59341 5 4164
37.5284 40.2719 3.92923 5 4167
40.1721 45.7281 6.57191 5 3947
45.7335 45.6557 6.66501 5 3955
42.979 42.9749 6.49353 5 3957
40.2434 40.2748 6.67878 5 3986
45.7351 40.2631 6.52181 5 3994
40.2765 45.6941 1.23573 5 4128
40.2301 43.0098 3.95225 5 4131
41.6342 44.3364 2.59341 5 4133
44.3743 44.3938 5.20212 5 4135
45.7072 45.6941 1.23573 5 4136
42.9899 45.6861 3.94301 5 4137
42.9918 42.9787 1.23573 5 4138
45.6505 42.9659 3.95247 5 4139
40.2765 40.2634 1.23573 5 4166
41.5883 41.6827 5.33658 5 4170
44.3495 41.621 2.59341 5 4172
45.7072 40.2634 1.23573 5 4174
42.9767 40.232 3.99485 5 4175
51.1053 45.6823 6.4254 5 3963
48.4809 42.8979 6.57521 5 3965
51.2443 40.133 6.5148 5 4002
47.0649 44.3364 2.59341 5 4141
49.7737 44.2681 5.2358 5 4143
51.1379 45.6941 1.23573 5 4144
48.3878 45.6675 4.08117 5 4145
48.4225 42.9787 1.23573 5 4146
51.1881 42.9992 3.91345 5 4147
47.0492 41.6293 5.25873 5 4178
49.7802 41.621 2.59341 5 4180
51.1379 40.2634 1.23573 5 4182
48.4473 40.3024 3.90066 5 4183
29.3622 51.2495 6.48679 5 3893
26.6812 48.519 6.60133 5 3895
32.0071 48.4162 6.65054 5 3903
28.0574 52.4824 2.59341 5 4072
28.0264 49.7714 5.18098 5 4073
29.4151 51.1248 1.23573 5 4074
26.6015 51.1565 3.98974 5 4075
26.6997 48.4094 1.23573 5 4076
29.3995 48.387 3.90188 5 4077
30.8092 52.5927 5.25165 5 4078
30.7728 49.7671 2.59341 5 4079
32.1693 51.1743 3.96223 5 4083
32.1304 48.4094 1.23573 5 4084
28.0574 47.0517 2.59341 5 4110
30.7273 47.0067 5.20559 5 4116
34.7564 51.1357 6.67201 5 3901
37.4696 48.5718 6.59217 5 3911
33.4881 52.4824 2.59341 5 4080
33.4191 49.701 5.30035 5 4081
34.8458 51.1248 1.23573 5 4082
34.8689 48.408 3.9928 5 4085
36.145 52.4771 5.26145 5 4086
36.2035 49.7671 2.59341 5 4087
38.9188 52.4824 2.59341 5 4088
38.9674 49.806 5.18769 5 4089
37.5018 51.1725 3.87694 5 4091
37.5611 48.4094 1.23573 5 4092
33.4881 47.0517 2.59341 5 4118
36.3036 47.073 5.33209 5 4124
38.9188 47.0517 2.59341 5 4126
40.2407 51.2159 6.57228 5 3909
45.7702 51.0732 6.61838 5 3917
42.8627 48.4264 6.71269 5 3919
40.2765 51.1248 1.23573 5 4090
40.2654 48.4121 3.92271 5 4093
41.6383 52.4964 5.26744 5 4094
41.6342 49.7671 2.59341 5 4095
44.3495 52.4824 2.59341 5 4096
44.278 49.802 5.3115 5 4097
45.7072 51.1248 1.23573 5 4098
42.9233 51.1323 3.95398 5 4099
42.9918 48.4094 1.23573 5 4100
45.694 48.4876 3.95661 5 4101
41.5927 47.0106 5.25723 5 4132
44.3495 47.0517 2.59341 5 4134
51.2065 51.188 6.58006 5 3925
48.5175 48.3931 6.5963 5 3927
47.0669 52.3916 5.20658 5 4102
47.0649 49.7671 2.59341 5 4103
49.7802 52.4824 2.59341 5 4104
49.8889 49.7422 5.28438 5 4105
51.1379 51.1248 1.23573 5 4106
48.4811 51.0839 3.9712 5 4107
48.4225 48.4094 1.23573 5 4108
51.1962 48.4068 3.95158 5 4109
47.0625 47.0838 5.38524 5 4140
49.7802 47.0517 2.59341 5 4142
26.5825 32.0953 11.9642 5 3829
30.676 33.4136 13.2437 5 3832
32.141 32.0451 11.9675 5 3837
27.9835 30.7706 13.3448 5 3863
29.4388 29.3679 12.0327 5 3865
27.8879 33.3912 10.594 5 4007
29.3449 32.0931 9.2949 5 4011
30.6652 33.4319 7.98774 5 4013
27.8986 30.7438 7.96879 5 4044
27.9177 27.9359 10.8348 5 4045
26.6563 29.4182 9.54826 5 4047
30.6865 30.7765 10.6893 5 4048
30.6999 28.0415 8.04415 5 4049
32.0081 29.427 9.33267 5 4053
36.1249 33.4041 13.286 5 3840
37.565 32.0125 12.0492 5 3845
33.3325 30.673 13.3581 5 3869
34.681 29.404 11.9799 5 3871
38.8976 30.6356 13.309 5 3875
33.4968 33.4233 10.6167 5 4015
34.8588 31.9718 9.33213 5 4019
36.1076 33.4109 7.97684 5 4021
38.8526 33.4402 10.607 5 4023
33.3707 30.6783 7.99532 5 4050
33.3198 27.9972 10.6932 5 4051
36.1567 30.6591 10.7147 5 4054
36.0731 27.9226 7.91229 5 4055
38.8267 30.657 7.96058 5 4056
38.8991 27.9262 10.6333 5 4057
37.4613 29.3326 9.27511 5 4059
41.5784 33.4579 13.2535 5 3848
42.9471 32.0923 11.8964 5 3853
40.2027 29.358 11.965 5 3877
41.6255 28.0113 13.1727 5 3880
44.2914 30.7157 13.2237 5 3881
45.5843 29.2542 11.9287 5 3883
40.1709 32.0271 9.27121 5 4027
41.6244 33.365 7.96415 5 4029
45.7203 32.1387 9.2496 5 4035
41.6009 30.6844 10.5654 5 4060
41.6852 27.9366 7.79817 5 4061
44.3654 30.6717 7.88612 5 4062
44.2551 28.0059 10.5885 5 4063
42.9427 29.3893 9.17201 5 4065
47.1026 33.3743 13.271 5 3856
48.4653 32.0305 11.9371 5 3861
47.0484 27.9786 13.2665 5 3886
49.8113 30.7357 13.3525 5 3887
51.1784 29.462 12.0533 5 3889
47.0016 33.439 7.87847 5 4037
49.7703 33.4028 10.5919 5 4039
51.122 32.0309 9.26408 5 4043
46.9869 30.6503 10.5837 5 4066
47.1251 27.8891 8.00019 5 4067
49.7042 30.6169 7.92056 5 4068
49.8389 28.0221 10.6965 5 4069
48.4586 29.3437 9.3132 5 4071
26.5055 37.3476 11.9998 5 3791
30.5867 38.8317 13.2876 5 3794
32.0999 37.5787 11.9032 5 3799
27.9462 36.0494 13.3147 5 3825
29.3144 34.7732 11.9096 5 3827
27.8487 38.7553 10.7333 5 3969
29.2635 37.5085 9.362 5 3973
30.7555 38.8549 7.97528 5 3975
27.8915 36.1114 8.04364 5 4006
26.529 34.7534 9.28509 5 4009
30.6245 36.1475 10.6695 5 4012
31.9878 34.7387 9.30902 5 4017
36.0862 38.8681 13.25 5 3802
37.5462 37.5729 11.9952 5 3807
33.4137 36.1265 13.159 5 3833
34.8432 34.7954 11.9877 5 3835
38.8979 36.1851 13.2862 5 3841
33.4186 38.8946 10.5138 5 3977
34.8285 37.5617 9.28166 5 3981
36.1082 39.0062 7.92716 5 3983
38.8996 38.8351 10.5846 5 3985
33.3836 36.2211 8.00259 5 4014
36.1855 36.1822 10.6107 5 4020
38.9341 36.1011 7.89541 5 4022
37.524 34.7795 9.30123 5 4025
41.5775 38.9512 13.2338 5 3810
42.9294 37.5453 11.9571 5 3815
40.1644 34.8532 11.9469 5 3843
44.2895 36.1571 13.341 5 3849
45.6985 34.8276 12.0 5 3851
40.2583 37.4959 9.28279 5 3989
41.6235 38.8517 7.87774 5 3991
44.3105 38.8792 10.5899 5 3993
45.7686 37.6205 9.27708 5 3997
41.6081 36.1815 10.6226 5 4028
44.3257 36.1954 7.93527 5 4030
44.3389 33.5362 10.6514 5 4031
42.994 34.909 9.3082 5 4033
47.0254 38.8164 13.2136 5 3818
48.4535 37.4382 12.0173 5 3823
49.8064 36.0791 13.262 5 3857
51.1751 34.6375 11.9102 5 3859
47.1431 38.8537 7.86248 5 3999
49.9269 38.7627 10.6866 5 4001
51.2515 37.3862 9.25097 5 4005
47.0153 36.0672 10.6036 5 4036
49.7477 36.156 7.92559 5 4038
48.4083 34.758 9.27167 5 4041
29.305 45.7123 11.9486 5 3751
26.6383 43.0459 11.9227 5 3753
31.9905 43.1117 12.0242 5 3761
28.0071 41.5957 13.2494 5 3787
29.3169 40.2216 11.9418 5 3789
27.986 44.3854 10.6906 5 3930
26.5453 45.657 9.35207 5 3932
29.2793 43.0905 9.22048 5 3934
30.6712 44.3059 7.92799 5 3936
32.0145 45.7755 9.19116 5 3940
28.0843 41.5897 7.95873 5 3968
26.6587 40.2152 9.30135 5 3971
30.6157 41.8139 10.6873 5 3974
32.0336 40.4048 9.36078 5 3979
34.7272 45.7346 11.9096 5 3759
36.1257 44.4013 13.2076 5 3764
37.5613 43.0033 11.9141 5 3769
33.2984 41.722 13.3163 5 3795
34.6808 40.2742 11.9216 5 3797
38.8523 41.5675 13.265 5 3803
33.3372 44.3887 10.5645 5 3938
34.746 43.0152 9.21236 5 3942
36.1399 44.3958 7.89121 5 3944
38.9566 44.3743 10.5683 5 3946
37.4431 45.7019 9.31781 5 3948
33.2947 41.7106 7.91622 5 3976
36.0872 41.6258 10.6183 5 3982
38.8256 41.5917 7.96848 5 3984
37.4861 40.2119 9.32561 5 3987
40.2848 45.7162 11.8754 5 3767
41.5784 44.345 13.1494 5 3772
45.6413 45.5911 11.8441 5 3775
42.9901 42.953 11.8095 5 3777
40.2208 40.2448 11.927 5 3805
44.3725 41.6094 13.2216 5 3811
45.7445 40.2724 11.8943 5 3813
40.2836 42.9356 9.14631 5 3950
41.6197 44.379 7.88724 5 3952
44.3579 44.2895 10.4557 5 3954
42.9984 45.7661 9.1654 5 3956
45.6855 42.8898 9.16367 5 3958
41.5168 41.5242 10.4971 5 3990
44.3097 41.5395 7.85326 5 3992
42.9349 40.2533 9.25657 5 3995
47.1037 44.274 13.1742 5 3780
51.1879 45.6085 11.8701 5 3783
48.43 42.769 11.8784 5 3785
49.7976 41.4562 13.2302 5 3819
51.2625 40.1814 11.9267 5 3821
47.0838 44.2121 7.9252 5 3960
49.6625 44.3612 10.5784 5 3962
48.3856 45.6945 9.18703 5 3964
51.1209 42.9548 9.29611 5 3966
47.1031 41.5286 10.5564 5 3998
49.8651 41.4965 7.8873 5 4000
48.5827 40.1303 9.18531 5 4003
29.3797 51.2235 12.0701 5 3713
26.5144 48.4871 11.9902 5 3715
30.6524 49.7391 13.3247 5 3718
32.016 48.4042 12.0677 5 3723
27.914 47.1426 13.231 5 3749
28.0149 52.5358 8.06781 5 3891
27.9511 49.8196 10.7534 5 3892
26.6297 51.1962 9.30498 5 3894
29.2691 48.5344 9.23737 5 3896
30.6509 52.5809 10.7893 5 3897
30.569 49.8054 8.00331 5 3898
31.9766 51.2194 9.33598 5 3902
27.9309 47.1355 7.96229 5 3929
30.7075 47.1302 10.5949 5 3935
33.361 52.4892 13.3692 5 3719
34.7808 51.1022 12.0713 5 3721
36.102 49.7763 13.3741 5 3726
38.9469 52.4412 13.2684 5 3727
37.4921 48.5415 11.9796 5 3731
33.3443 46.9365 13.3604 5 3757
38.8831 47.111 13.2057 5 3765
33.4428 52.5188 8.09948 5 3899
33.3975 49.8029 10.6953 5 3900
34.7169 48.4647 9.25091 5 3904
36.1339 52.4522 10.6746 5 3905
36.1906 49.8689 7.99802 5 3906
38.937 52.587 7.99141 5 3907
38.9011 49.8207 10.5446 5 3908
37.545 51.3321 9.31455 5 3910
33.3971 47.0154 7.94528 5 3937
36.1141 47.1421 10.6585 5 3943
38.7778 47.0534 7.96766 5 3945
40.2734 51.1372 11.9161 5 3729
41.6464 49.7325 13.0897 5 3734
44.3072 52.4617 13.2197 5 3735
45.7428 51.1777 11.8163 5 3737
43.0273 48.417 11.7635 5 3739
44.3295 46.9739 13.173 5 3773
40.1912 48.3048 9.25164 5 3912
41.5755 52.5105 10.6168 5 3913
41.4815 49.8301 7.91101 5 3914
44.3879 52.5141 7.94745 5 3915
44.4171 49.7525 10.5019 5 3916
42.9092 51.1558 9.23339 5 3918
45.7084 48.4504 9.09248 5 3920
41.7204 46.9764 10.5968 5 3951
44.3733 47.1334 7.83669 5 3953
46.9997 49.7672 13.1473 5 3742
49.8288 52.4366 13.2798 5 3743
51.1668 51.1003 11.9191 5 3745
48.4038 48.3447 11.7406 5 3747
49.7818 46.9322 13.1034 5 3781
47.23 52.4975 10.6082 5 3921
47.2096 49.7912 7.85017 5 3922
49.8036 52.5606 7.80866 5 3923
49.8022 49.7909 10.5746 5 3924
48.4792 51.173 9.12494 5 3926
51.1207 48.4848 9.19856 5 3928
46.9949 47.0205 10.401 5 3959
49.8388 46.9545 7.86947 5 3961
52.4424 47.0392 10.5687 5 3967
26.5834 32.1173 17.4256 5 3680
30.7089 33.3723 18.7274 5 3681
32.0964 32.0418 17.2734 5 3684
27.9103 30.826 18.7987 5 3697
29.3498 29.4343 17.5167 5 3698
30.6718 28.0104 18.8063 5 3699
29.387 32.1186 14.6468 5 3830
28.0084 28.0649 16.2298 5 3864
26.6853 29.4632 14.8588 5 3866
30.6909 30.7731 16.0981 5 3867
30.7512 27.9652 13.46 5 3868
32.1098 29.3582 14.7199 5 3872
36.1067 33.4384 18.4577 5 3685
37.4754 32.0607 17.3028 5 3688
33.3625 30.6812 18.6985 5 3700
34.7128 29.4295 17.3344 5 3701
36.0617 28.0178 18.6428 5 3702
38.8642 30.6479 18.5894 5 3703
33.449 33.4053 15.8197 5 3834
34.8586 32.0024 14.5649 5 3838
38.8471 33.3792 16.0077 5 3842
33.3487 27.9849 16.117 5 3870
36.1309 30.7311 15.9772 5 3873
36.0749 28.0066 13.3854 5 3874
38.8342 27.8576 15.8893 5 3876
37.4909 29.3597 14.6636 5 3878
41.5535 33.3586 18.5307 5 3689
42.877 31.9309 17.2892 5 3692
40.0861 29.2142 17.2497 5 3704
41.511 27.9459 18.63 5 3705
44.205 30.7393 18.6959 5 3706
45.7209 29.3996 17.3342 5 3707
40.0963 32.0512 14.6545 5 3846
44.2645 33.3288 16.0155 5 3850
45.6743 32.0121 14.6291 5 3854
41.5325 30.6774 15.8852 5 3879
44.3113 28.0872 15.9368 5 3882
42.9395 29.3942 14.55 5 3884
47.0576 33.4103 18.6806 5 3693
48.4387 32.1091 17.3805 5 3696
47.0157 28.047 18.696 5 3708
49.7829 30.7947 18.722 5 3709
51.0773 29.3323 17.3727 5 3710
49.809 33.4317 15.985 5 3858
51.1746 32.0401 14.7072 5 3862
47.1254 30.7054 16.0024 5 3885
49.7885 27.9675 15.9896 5 3888
48.394 29.3318 14.6174 5 3890
26.6245 37.5091 17.4737 5 3661
30.722 38.8372 18.6483 5 3662
32.0723 37.4065 17.3308 5 3665
28.0044 36.1321 18.7188 5 3678
29.3525 34.7899 17.2775 5 3679
27.9041 38.8207 16.0061 5 3788
29.2978 37.4592 14.7257 5 3792
27.971 33.4797 16.0113 5 3826
26.5655 34.8204 14.6171 5 3828
30.7858 36.1108 15.9602 5 3831
32.0708 34.741 14.562 5 3836
36.1643 38.8617 18.597 5 3666
37.4692 37.5112 17.2311 5 3669
33.4647 36.0917 18.601 5 3682
34.7421 34.7863 17.0956 5 3683
38.8567 36.1959 18.588 5 3686
33.4022 38.8348 16.0688 5 3796
34.6741 37.555 14.5467 5 3800
38.9262 38.8247 15.8816 5 3804
36.1643 36.1396 15.8268 5 3839
37.4778 34.8255 14.5413 5 3844
41.5827 38.8771 18.4577 5 3670
42.9083 37.4843 17.2314 5 3673
40.2288 34.7151 17.2231 5 3687
44.2394 36.0564 18.6048 5 3690
45.6621 34.6498 17.3154 5 3691
40.2766 37.5672 14.5531 5 3808
44.4099 38.8279 15.9109 5 3812
45.7267 37.3986 14.6083 5 3816
41.5767 36.0596 15.8909 5 3847
42.9457 34.7382 14.6888 5 3852
46.9456 38.8102 18.6672 5 3674
48.3266 37.4179 17.2335 5 3677
49.7583 36.2398 18.6321 5 3694
51.1358 34.7767 17.3266 5 3695
49.7933 38.7266 15.9685 5 3820
51.161 37.3922 14.6196 5 3824
47.0389 35.9974 15.8365 5 3855
48.4821 34.7065 14.5488 5 3860
29.2823 45.6404 17.2856 5 3641
26.6709 42.9428 17.2832 5 3642
30.6725 44.2867 18.5937 5 3643
31.9881 42.9362 17.2085 5 3646
28.141 41.5603 18.6869 5 3659
29.3303 40.2169 17.3646 5 3660
27.8446 44.3517 15.9679 5 3750
26.5899 45.6863 14.5678 5 3752
29.2299 42.9943 14.5862 5 3754
30.6321 44.4355 13.4095 5 3756
32.0207 45.712 14.7325 5 3760
26.5028 40.1499 14.6441 5 3790
30.654 41.6081 15.9099 5 3793
31.9766 40.1541 14.6869 5 3798
34.7231 45.7987 17.2537 5 3645
36.1041 44.33 18.5561 5 3647
37.5229 42.9836 17.1867 5 3650
33.3878 41.6031 18.6333 5 3663
34.8009 40.2287 17.3119 5 3664
38.8045 41.5609 18.3907 5 3667
33.4346 44.3854 15.9892 5 3758
34.7567 43.0101 14.5856 5 3762
38.8335 44.278 15.8299 5 3766
37.5361 45.6649 14.4913 5 3768
36.1187 41.5665 15.9466 5 3801
37.5279 40.2048 14.6208 5 3806
40.2952 45.5299 17.2632 5 3649
41.6291 44.186 18.5041 5 3651
45.8077 45.5438 17.2102 5 3653
43.0049 42.8785 17.2208 5 3654
40.2285 40.1984 17.1403 5 3668
44.3378 41.6087 18.5544 5 3671
45.7117 40.2275 17.2883 5 3672
40.2491 42.8621 14.5431 5 3770
44.3412 44.2373 15.8932 5 3774
42.9291 45.5929 14.4533 5 3776
45.7835 42.8741 14.5704 5 3778
41.5458 41.5463 15.8909 5 3809
43.0227 40.2067 14.6208 5 3814
47.2142 44.2158 18.6197 5 3655
51.2434 45.6533 17.1672 5 3657
48.4672 42.9196 17.1559 5 3658
49.754 41.5523 18.546 5 3675
51.0904 40.1655 17.2231 5 3676
49.8645 44.3129 15.828 5 3782
48.4052 45.7209 14.4995 5 3784
51.1458 42.8767 14.4572 5 3786
47.0416 41.5022 15.9276 5 3817
48.5043 40.1696 14.6037 5 3822
28.0416 52.424 18.6071 5 3621
29.3168 51.0843 17.3382 5 3622
26.7528 48.3172 17.4101 5 3623
30.7157 49.7217 18.6556 5 3624
32.0324 48.341 17.2847 5 3627
27.9375 46.8528 18.7555 5 3640
28.036 52.56 13.4249 5 3711
28.0226 49.7469 16.0372 5 3712
26.6407 51.1804 14.7032 5 3714
29.2926 48.4487 14.6381 5 3716
30.6915 52.4546 16.0049 5 3717
32.0428 51.0417 14.7117 5 3722
30.5955 47.0229 16.0035 5 3755
33.4785 52.3412 18.6525 5 3625
34.8372 50.9799 17.2483 5 3626
36.316 49.6426 18.4793 5 3628
38.9468 52.3278 18.413 5 3629
37.638 48.296 17.1115 5 3631
33.4087 47.0535 18.6229 5 3644
38.9417 46.974 18.4969 5 3648
33.4261 49.6404 16.0111 5 3720
34.7656 48.2963 14.6624 5 3724
36.1742 52.4696 15.9498 5 3725
38.9782 49.7249 15.7853 5 3728
37.5092 51.0715 14.5883 5 3730
36.2044 47.0038 15.8898 5 3763
40.387 51.0367 17.0936 5 3630
41.6709 49.6433 18.4779 5 3632
44.3752 52.4807 18.6321 5 3633
45.6994 51.1399 17.1689 5 3634
43.0313 48.3283 17.1006 5 3635
44.4232 46.9492 18.3858 5 3652
40.3689 48.3411 14.4606 5 3732
41.6602 52.4974 15.7982 5 3733
44.3816 49.8262 15.721 5 3736
42.9416 51.1027 14.4829 5 3738
45.7151 48.3541 14.496 5 3740
41.5701 46.8965 15.8441 5 3771
47.0444 49.7857 18.4734 5 3636
49.7667 52.4743 18.4091 5 3637
51.1591 51.0995 17.0736 5 3638
48.4499 48.382 17.1319 5 3639
49.8535 47.0354 18.509 5 3656
47.0314 52.4663 15.8202 5 3741
49.8467 49.7667 15.8157 5 3744
48.3827 51.1692 14.4319 5 3746
51.1425 48.3649 14.4981 5 3748
47.1087 47.0581 15.7551 5 3779
26.643 32.0285 22.9169 5 4973
29.3197 32.0952 25.4725 5 4974
30.6645 33.3356 24.0419 5 4976
32.0574 32.0417 22.6345 5 4981
27.991 30.6214 24.2479 5 5009
29.4153 29.3666 22.8208 5 5011
26.7071 29.3509 25.6484 5 5012
30.7383 27.9328 24.1928 5 5014
31.9757 29.3942 25.5787 5 5018
29.3547 32.1089 20.0892 5 5099
28.0018 28.1295 21.5269 5 5116
26.6021 29.4592 20.1744 5 5117
30.6718 30.7078 21.5061 5 5118
32.0058 29.3805 20.0729 5 5120
34.6805 32.0609 25.4383 5 4982
36.0448 33.4131 24.0402 5 4984
37.3574 32.0353 22.6313 5 4989
33.2881 30.6508 24.0863 5 5015
34.5858 29.3475 22.7739 5 5017
36.0102 28.0607 24.1055 5 5020
38.7661 30.7171 23.9084 5 5021
37.4507 29.4575 25.4023 5 5024
33.3838 33.4233 21.3563 5 5101
34.7361 32.0934 19.9592 5 5103
38.7716 33.3468 21.2094 5 5105
33.3183 28.0581 21.4283 5 5119
35.9941 30.6155 21.3606 5 5121
38.7459 28.0131 21.334 5 5122
37.4662 29.4136 20.0279 5 5123
40.1143 32.0694 25.2735 5 4990
42.8296 32.0635 22.5185 5 4997
45.6816 32.2895 25.2665 5 4998
40.0892 29.2987 22.6592 5 5023
41.5088 27.9387 23.9137 5 5026
44.2522 30.8284 23.9717 5 5027
45.5286 29.4258 22.6758 5 5029
42.8085 29.3467 25.2125 5 5030
40.1725 32.0325 19.8698 5 5107
45.5715 32.1353 19.8914 5 5111
41.4676 30.7103 21.3377 5 5124
44.2535 28.09 21.3134 5 5125
42.8133 29.3396 20.0282 5 5126
48.329 29.4304 20.0305 5 4307
49.6761 28.0806 21.3593 5 4558
46.8841 30.8208 21.3561 5 4611
48.2828 32.2636 22.5454 5 5005
50.9816 32.2747 25.3494 5 5006
46.9752 28.1606 23.9872 5 5032
49.6959 30.9437 23.9599 5 5033
51.0124 29.5433 22.6158 5 5035
48.2774 29.5559 25.2629 5 5036
52.2645 28.1485 24.0329 5 5038
49.7577 33.4668 21.3457 5 5113
51.1557 32.212 19.9711 5 5115
26.6457 37.5689 22.7849 5 4933
29.4439 37.4459 25.1886 5 4934
30.8763 38.7795 23.9581 5 4936
32.2447 37.404 22.6316 5 4941
27.9037 36.107 24.1283 5 4969
29.2944 34.8537 22.8084 5 4971
26.6442 34.6493 25.4786 5 4972
32.0629 34.6433 25.2631 5 4980
28.0309 38.9131 21.2782 5 5077
29.3751 37.5349 19.9582 5 5079
28.0029 33.4868 21.4676 5 5097
26.5548 34.7815 20.1494 5 5098
30.699 36.1215 21.3386 5 5100
31.98 34.7491 20.0487 5 5102
34.8024 37.5182 25.2976 5 4942
36.1439 38.8076 23.9807 5 4944
37.5424 37.5166 22.5562 5 4949
33.4814 36.053 24.001 5 4977
34.7671 34.817 22.6746 5 4979
38.7807 36.1105 23.9136 5 4985
37.4683 34.7575 25.4071 5 4988
33.4467 38.8175 21.1994 5 5081
34.8054 37.5213 19.8542 5 5083
38.9485 38.9121 21.3198 5 5085
36.0813 36.1772 21.2706 5 5104
37.4481 34.7597 19.9157 5 5106
40.0962 37.4914 25.2724 5 4950
41.5047 38.8775 23.9483 5 4952
42.803 37.4272 22.5663 5 4957
45.5744 37.5626 25.2736 5 4958
40.0784 34.7141 22.5313 5 4987
41.3913 33.5422 23.8838 5 4992
44.2887 36.2484 23.9042 5 4993
45.6353 34.8506 22.5937 5 4995
42.8028 34.9024 25.2081 5 4996
40.1453 37.6019 19.812 5 5087
44.2442 38.8881 21.3025 5 5089
45.5418 37.4549 19.8993 5 5091
41.4652 36.0676 21.1818 5 5108
44.1957 33.5416 21.2995 5 5109
42.8994 34.7126 19.8972 5 5110
47.0086 38.8757 23.939 5 4960
48.3952 37.5825 22.5724 5 4965
51.072 37.6242 25.2602 5 4966
52.3958 38.9899 23.9326 5 4968
47.0188 33.5519 23.9584 5 5000
49.7933 36.214 23.9585 5 5001
51.0923 34.9007 22.5916 5 5003
48.3639 34.9795 25.3614 5 5004
52.3961 33.5572 23.9701 5 5008
49.8068 38.917 21.2308 5 5093
51.1461 37.5099 19.9753 5 5095
46.9747 36.1869 21.2912 5 5112
48.408 34.8144 19.9976 5 5114
29.4057 45.5818 22.6198 5 4891
26.6646 45.5618 25.359 5 4892
26.665 42.8953 22.7294 5 4893
29.5315 42.828 25.2221 5 4894
30.8599 44.2193 23.9838 5 4896
32.1816 45.679 25.3626 5 4900
32.2515 42.9701 22.6044 5 4901
28.1011 41.4647 23.9714 5 4929
29.5149 40.3047 22.606 5 4931
26.776 40.2074 25.4046 5 4932
32.2701 40.1461 25.2914 5 4940
28.0243 44.1896 21.3349 5 5058
26.5339 45.5229 20.0848 5 5059
29.4348 42.8955 20.0023 5 5060
32.0879 45.6766 19.9599 5 5063
26.6715 40.1948 19.9534 5 5078
30.839 41.5916 21.3772 5 5080
32.0607 40.2491 19.9668 5 5082
34.8528 45.7426 22.5531 5 4899
34.8931 42.9195 25.2295 5 4902
36.1665 44.3585 23.852 5 4904
37.5622 45.5868 25.1966 5 4908
37.5101 42.8113 22.595 5 4909
33.4747 41.5755 23.9811 5 4937
34.7254 40.2089 22.6462 5 4939
38.9431 41.6058 23.9859 5 4945
37.4827 40.2829 25.2445 5 4948
33.4999 44.3266 21.2491 5 5062
34.8313 42.9491 19.9292 5 5064
38.826 44.2389 21.2289 5 5066
37.5758 45.6275 19.8781 5 5067
36.1169 41.4795 21.2559 5 5084
37.5039 40.2131 19.9595 5 5086
40.2506 45.7017 22.4251 5 4907
40.2605 43.0546 25.3027 5 4910
41.5849 44.4262 23.8519 5 4912
45.6287 45.6809 22.4214 5 4915
43.0043 45.6413 25.2366 5 4916
42.9477 42.9536 22.4829 5 4917
45.6949 42.9186 25.2121 5 4918
40.2793 40.3531 22.5553 5 4947
44.3112 41.618 23.9207 5 4953
45.61 40.274 22.606 5 4955
42.9857 40.1307 25.2495 5 4956
40.1269 42.945 19.7994 5 5068
44.3204 44.3177 21.1721 5 5070
42.9972 45.591 19.7636 5 5071
45.676 42.9192 19.875 5 5072
41.5719 41.5734 21.0958 5 5088
43.0242 40.1866 19.9067 5 5090
46.985 44.3879 23.8691 5 4920
51.1044 45.6876 22.5705 5 4923
48.3595 45.7256 25.3039 5 4924
48.3698 42.9399 22.5951 5 4925
51.0574 43.0221 25.2918 5 4926
52.4276 44.4173 23.917 5 4928
49.721 41.6104 23.9265 5 4961
51.0577 40.3144 22.5809 5 4963
48.3035 40.3468 25.2572 5 4964
49.7098 44.355 21.2097 5 5074
48.4837 45.6704 19.789 5 5075
51.1061 42.929 19.8142 5 5076
47.1062 41.6033 21.2305 5 5092
48.404 40.1835 19.9247 5 5094
52.3942 41.6748 21.3337 5 5096
28.1259 52.3833 24.0476 5 4850
29.5107 50.9855 22.7417 5 4852
26.7794 51.0547 25.3926 5 4853
26.689 48.252 22.7288 5 4854
29.511 48.2521 25.2897 5 4855
30.9043 49.6685 24.0074 5 4857
32.2958 51.0785 25.3384 5 4861
32.1107 48.2582 22.5986 5 4862
28.03 46.8639 24.0719 5 4889
28.0905 49.6999 21.4277 5 5039
26.7311 51.1301 20.0387 5 5040
29.2676 48.3419 19.9516 5 5041
30.8358 52.3608 21.3888 5 5042
32.1294 51.0021 19.9707 5 5044
30.6997 46.948 21.2436 5 5061
33.5881 52.356 23.9432 5 4858
34.915 51.0256 22.6103 5 4860
34.9566 48.2909 25.333 5 4863
36.3286 49.6802 23.9528 5 4865
38.9635 52.3485 23.8308 5 4866
37.6591 51.0218 25.1656 5 4869
37.637 48.335 22.538 5 4870
33.4476 47.0307 23.9826 5 4897
38.8679 47.0022 23.8613 5 4905
33.5626 49.6149 21.3384 5 5043
34.9012 48.3594 19.8897 5 5045
36.317 52.2976 21.2683 5 5046
38.9708 49.6868 21.1612 5 5047
37.6359 50.9734 19.8297 5 5048
36.2512 46.966 21.1975 5 5065
40.3625 51.0986 22.5066 5 4868
40.2921 48.2902 25.2058 5 4871
41.6995 49.5988 23.8368 5 4873
44.4125 52.3664 23.8972 5 4874
45.7312 51.0579 22.5211 5 4876
43.012 51.0113 25.2904 5 4877
43.0262 48.3662 22.4483 5 4878
45.7333 48.4513 25.1763 5 4879
44.2889 46.9777 23.8597 5 4913
40.338 48.3353 19.7845 5 5049
41.6567 52.4702 21.218 5 5050
44.4019 49.7143 21.1587 5 5051
42.9756 51.0401 19.8583 5 5052
45.6712 48.4385 19.707 5 5053
41.6746 47.0021 21.1729 5 5069
47.0357 49.7417 23.9163 5 4881
49.8106 52.4497 23.9102 5 4882
51.167 51.0402 22.6268 5 4884
48.3393 51.1295 25.1739 5 4885
48.3634 48.4107 22.5142 5 4886
51.0826 48.4588 25.3457 5 4887
49.7655 47.0672 23.906 5 4921
47.1213 52.4288 21.1802 5 5054
49.7419 49.7545 21.2491 5 5055
48.4221 51.092 19.7818 5 5056
51.133 48.3948 19.9049 5 5057
46.9701 47.0696 21.1584 5 5073
28.1416 33.254 32.0761 5 4780
26.7035 32.0687 28.2152 5 4783
29.4485 32.0607 30.8683 5 4784
30.7118 33.4541 29.4641 5 4786
32.0425 32.101 28.2241 5 4791
28.0952 30.7284 29.6149 5 4819
28.1063 27.9227 32.0604 5 4820
29.3555 29.3929 28.2496 5 4821
26.6829 29.2616 30.9936 5 4822
30.7039 30.7771 32.1232 5 4823
30.7079 27.9597 29.5752 5 4824
31.9979 29.4399 30.9321 5 4828
27.9982 33.4348 26.8253 5 4970
28.0141 27.9525 27.0284 5 5010
30.5881 30.7319 26.9359 5 5013
34.7526 32.2773 30.8723 5 4792
37.3924 32.1413 28.1569 5 4799
33.445 30.8077 29.5074 5 4825
33.3365 28.1586 32.0953 5 4826
34.7372 29.4316 28.1348 5 4827
36.1073 31.052 32.0539 5 4829
36.0636 28.1671 29.4963 5 4830
38.7517 30.7417 29.4033 5 4831
38.7723 28.1105 31.8393 5 4832
37.407 29.5182 30.8431 5 4834
33.3548 33.3801 26.7929 5 4978
38.8622 33.3714 26.7351 5 4986
33.392 28.0216 26.8506 5 5016
36.0562 30.7681 26.7607 5 5019
38.672 28.0798 26.6745 5 5022
40.1458 32.2186 30.6904 5 4800
42.8283 32.1101 27.825 5 4807
45.5727 32.315 30.5508 5 4808
40.1 29.4092 27.9948 5 4833
41.4975 30.816 31.8575 5 4835
41.4596 28.1197 29.2952 5 4836
44.1786 30.859 29.2825 5 4837
44.1261 28.194 31.7588 5 4838
45.5162 29.564 27.8643 5 4839
42.769 29.5156 30.6847 5 4840
41.4787 30.7583 26.5114 5 5025
44.1628 28.0454 26.5201 5 5028
48.3809 32.2428 27.9514 5 4815
50.7881 32.2856 30.9346 5 4816
46.6641 30.9003 31.8382 5 4841
46.7387 28.2142 29.2728 5 4842
49.564 30.9648 29.3846 5 4843
49.3617 28.1718 31.7723 5 4844
50.8391 29.5878 27.9949 5 4845
48.0302 29.5945 30.6355 5 4846
50.6241 26.9294 30.5723 5 4847
52.1044 30.8797 32.1255 5 4848
52.1078 28.2173 29.4339 5 4849
47.0012 30.8915 26.656 5 5031
49.4576 28.2154 26.704 5 5034
52.3106 30.9724 26.7391 5 5037
28.3335 38.8959 31.7412 5 4741
26.7884 37.3528 27.9937 5 4744
29.5067 37.4228 30.6989 5 4745
30.9381 38.7203 29.3443 5 4747
32.1811 37.3971 28.008 5 4752
28.1466 36.1066 29.4252 5 4779
29.4131 34.7022 28.146 5 4781
26.9381 34.5876 30.8535 5 4782
30.7972 36.1884 31.8833 5 4785
32.0382 34.8192 30.7982 5 4790
28.1896 38.6831 26.6857 5 4930
30.6765 35.9974 26.6529 5 4975
33.4888 38.742 31.8625 5 4749
34.8597 37.4731 30.7021 5 4753
36.2751 38.7974 29.3143 5 4755
38.9641 38.8306 31.8312 5 4757
37.5548 37.5396 27.9352 5 4760
33.4769 36.1012 29.3986 5 4787
33.4432 33.6203 32.0501 5 4788
34.7863 34.7892 28.022 5 4789
36.253 36.278 31.9993 5 4793
36.0704 33.5634 29.4533 5 4794
38.8869 36.2322 29.3107 5 4795
38.8868 33.6505 31.8417 5 4796
37.473 34.9332 30.7167 5 4798
33.5318 38.8295 26.7006 5 4938
38.8963 38.9368 26.6544 5 4946
36.127 36.2516 26.7261 5 4983
40.226 37.568 30.6064 5 4761
41.6865 39.0134 29.2225 5 4763
44.3055 38.9107 31.8076 5 4765
42.8864 37.6262 27.9483 5 4768
45.582 37.6298 30.6247 5 4769
40.1444 34.8494 27.9383 5 4797
41.5991 36.2621 31.7472 5 4801
41.5093 33.4941 29.2762 5 4802
44.2596 36.271 29.2675 5 4803
44.3077 33.732 31.695 5 4804
45.6159 34.896 27.9054 5 4805
42.8569 34.9743 30.534 5 4806
44.3796 38.9412 26.5958 5 4954
41.5383 36.2436 26.6727 5 4991
44.2866 33.5367 26.5355 5 4994
47.005 39.0258 29.3594 5 4771
49.5932 38.9257 31.8678 5 4773
48.3723 37.727 27.934 5 4776
50.9689 37.6744 30.8047 5 4777
52.2903 38.9952 29.4647 5 4778
46.9714 36.3875 31.8073 5 4809
47.0035 33.5743 29.2736 5 4810
49.6762 36.4661 29.3929 5 4811
49.3981 33.6919 31.9981 5 4812
51.0105 35.0277 28.0037 5 4813
48.2555 35.0641 30.6237 5 4814
52.2352 36.2744 32.0226 5 4817
52.1919 33.6293 29.5849 5 4818
49.6917 39.01 26.6316 5 4962
46.9536 36.3299 26.756 5 4999
49.662 33.6969 26.7158 5 5002
52.311 36.3462 26.6854 5 5007
28.1499 44.1254 31.7171 5 4702
29.5535 45.5141 27.955 5 4703
26.7861 45.4321 30.507 5 4704
26.7788 42.8185 27.9305 5 4705
29.5239 42.783 30.6209 5 4706
30.8762 44.1421 29.4016 5 4708
32.3135 45.5549 30.7845 5 4712
32.1972 42.9239 27.9374 5 4713
28.1204 41.5424 29.3253 5 4740
29.4129 40.1225 28.0618 5 4742
26.8736 40.0442 30.5825 5 4743
30.8614 41.4743 31.8317 5 4746
32.2296 40.143 30.699 5 4751
28.1732 44.249 26.6226 5 4890
30.8182 41.4324 26.61 5 4935
33.6267 44.2459 32.0164 5 4710
34.9571 45.5344 27.9263 5 4711
34.9273 42.891 30.8543 5 4714
36.2431 44.2371 29.4275 5 4716
38.8784 44.272 31.8556 5 4718
37.5992 45.7067 30.7428 5 4720
37.5619 43.0035 28.0984 5 4721
33.5549 41.5094 29.3879 5 4748
34.9396 40.2264 27.977 5 4750
36.2297 41.4786 31.9758 5 4754
38.9094 41.6117 29.328 5 4756
37.5502 40.1536 30.7261 5 4759
33.6068 44.2768 26.5123 5 4898
38.931 44.3567 26.6902 5 4906
36.2141 41.5878 26.6607 5 4943
40.3977 45.6416 28.034 5 4719
40.3108 42.9201 30.7217 5 4722
41.6609 44.2974 29.3477 5 4724
44.3694 44.2674 31.8784 5 4726
45.7387 45.6969 27.8949 5 4727
43.0514 45.6022 30.7259 5 4728
42.9963 42.9683 27.8938 5 4729
45.6543 43.051 30.6353 5 4730
40.2874 40.3409 28.0121 5 4758
41.7825 41.6959 31.8198 5 4762
44.2778 41.6853 29.3045 5 4764
45.663 40.3471 27.9796 5 4766
43.0137 40.357 30.7201 5 4767
44.3996 44.3211 26.5301 5 4914
41.7227 41.6085 26.566 5 4951
47.0368 44.3859 29.3075 5 4732
49.616 44.2932 31.8479 5 4734
51.1983 45.6764 27.9385 5 4735
48.4204 45.7241 30.6063 5 4736
48.4178 43.0462 27.9847 5 4737
51.0587 43.0399 30.7394 5 4738
52.4358 44.3916 29.4206 5 4739
47.0411 41.7124 31.8514 5 4770
49.7373 41.6914 29.4449 5 4772
51.035 40.3734 28.0006 5 4774
48.3386 40.3825 30.7336 5 4775
49.8029 44.2537 26.6772 5 4922
47.0652 41.6781 26.6509 5 4959
52.4231 41.6582 26.6477 5 4967
28.2681 52.1892 29.4473 5 4662
28.0843 49.3636 31.8386 5 4663
29.5947 50.8492 28.01 5 4664
26.9265 50.6551 30.5543 5 4665
26.7044 48.2271 27.8757 5 4666
29.4698 48.1249 30.7196 5 4667
31.0119 52.1386 32.004 5 4668
30.8716 49.5698 29.4847 5 4669
32.2819 50.9444 30.7149 5 4673
32.3341 48.3373 28.0037 5 4674
28.042 46.8183 29.2546 5 4701
30.7545 46.7004 31.8498 5 4707
28.151 49.653 26.7057 5 4851
30.9034 52.3193 26.6902 5 4856
30.9566 46.9744 26.7088 5 4895
33.7215 52.3448 29.4188 5 4670
33.5932 49.6569 31.9158 5 4671
35.0193 51.0732 28.0769 5 4672
34.9 48.3349 30.697 5 4675
36.458 52.3111 31.9062 5 4676
36.3197 49.6226 29.4154 5 4677
39.0491 52.4218 29.3374 5 4678
39.0454 49.6168 31.8277 5 4679
37.7787 51.0019 30.5968 5 4681
37.6746 48.2942 27.9852 5 4682
33.6172 46.8575 29.3082 5 4709
36.233 47.0592 31.9132 5 4715
38.9758 46.9514 29.3836 5 4717
33.6796 49.715 26.7131 5 4859
36.3642 52.3537 26.6346 5 4864
39.0428 49.6745 26.5329 5 4867
36.3369 46.8903 26.6853 5 4903
40.4373 50.9854 27.9111 5 4680
40.3955 48.2754 30.6089 5 4683
41.8704 52.5176 31.8245 5 4684
41.667 49.5983 29.3493 5 4685
44.3052 52.3671 29.2916 5 4686
44.3751 49.671 31.8306 5 4687
45.7898 51.0463 27.9239 5 4688
43.0584 50.9972 30.6479 5 4689
43.1283 48.352 27.9378 5 4690
45.7221 48.3836 30.6972 5 4691
41.7104 47.0384 31.7887 5 4723
44.4132 47.0193 29.2889 5 4725
41.6811 52.4284 26.5258 5 4872
44.428 49.7533 26.6223 5 4875
41.69 46.991 26.6865 5 4911
47.1032 52.4866 31.8835 5 4692
47.0906 49.807 29.3771 5 4693
49.7508 52.4804 29.3875 5 4694
49.8714 49.7737 31.885 5 4695
51.0717 51.1764 27.9847 5 4696
48.4748 51.0917 30.7394 5 4697
48.4241 48.4244 27.9812 5 4698
51.2104 48.4697 30.6704 5 4699
52.4045 52.5897 31.7893 5 4700
47.1187 46.9751 31.8576 5 4731
49.8644 47.1218 29.31 5 4733
47.2046 52.4749 26.6906 5 4880
49.6868 49.8412 26.6931 5 4883
52.431 52.496 26.6146 5 4888
46.9555 47.123 26.5948 5 4919
52.4406 47.1122 26.68 5 4927
48.8228 45.2792 43.7143 1 4610
47.2997 46.4518 44.0951 3 4608
42.0471 50.4395 43.8126 2 4400
46.1719 49.4591 44.5709 3 4303
49.4878 31.4071 50.3862 2 4299
47.9678 32.7014 50.812 3 4300
52.304 31.639 50.2131 1 10998
33.8421 38.8098 49.8286 2 4497
36.9119 38.2062 49.0825 2 4507
38.7478 35.5293 50.1097 3 4508
35.0823 37.3141 49.6685 3 4512
38.4335 37.857 47.7684 3 4538
37.8341 39.5647 46.7221 2 4539
36.3841 39.9373 48.3201 3 4510
37.0396 34.7688 50.6238 2 4505
39.4356 39.2849 48.7968 2 4511
41.8295 35.1154 49.6561 3 4523
41.0109 38.4647 49.6178 3 4527
43.7669 39.1953 48.3639 3 4540
41.862 36.9467 48.7485 1 4542
43.3401 37.1698 48.6954 1 4545
45.3677 38.5726 49.5952 2 4550
40.1412 34.2087 49.9766 1 4509
45.2477 38.9503 46.7616 2 4547
44.3155 37.0053 50.5663 3 4522
42.2954 39.9331 49.5868 2 4521
46.3008 33.4806 49.9658 1 4431
46.4366 37.9647 48.0472 3 4556
46.7399 34.5632 49.0055 1 4551
51.1996 35.0873 49.7169 1 11237
47.8879 39.2957 47.959 2 4555
50.8918 37.0261 49.8897 3 4411
48.7756 39.3213 49.6517 3 4548
48.9696 37.4811 50.3253 1 4553
47.7313 35.8621 50.2199 3 4544
50.5008 39.92 48.9988 2 4412
50.5214 34.4844 50.8536 1 4406
31.8371 40.3752 50.2848 1 4494
31.4853 43.9948 48.9965 3 4358
30.9458 46.043 48.4611 2 4363
28.8844 42.8047 50.0522 1 4560
29.3793 46.3189 49.9476 3 4348
30.3661 43.3143 50.4657 2 4352
28.8656 41.2359 50.3322 1 4493
34.7382 40.1229 49.6933 2 4499
33.0915 42.8152 48.4121 1 4562
33.1033 44.678 50.0142 2 4571
33.3475 41.4622 49.8241 3 4429
38.7898 40.6977 50.136 3 4430
34.8823 46.0206 49.2057 2 4359
36.8248 46.0122 48.1476 3 4377
37.1141 41.3713 49.3698 2 4502
34.7297 44.0344 48.9975 3 4572
37.5267 44.2234 49.8372 1 4575
37.7221 42.9054 48.3282 3 4578
37.4834 45.885 50.1351 1 4581
37.4309 44.4234 47.0526 1 4586
38.9369 44.6344 46.392 1 4589
39.153 46.5233 45.9155 3 4591
36.1869 43.6442 50.3995 1 4573
39.4156 43.9883 50.3566 3 4576
39.743 40.547 47.1587 3 4432
41.6406 40.3548 47.6866 1 4541
39.6559 42.3013 48.0473 2 4563
40.4871 43.9298 47.3369 3 4590
44.2771 41.2018 47.8458 1 4543
42.7725 41.4188 46.6243 3 4546
42.232 43.3028 46.4954 1 4566
45.3971 45.9712 49.0542 3 4372
41.4318 41.7827 49.2865 3 4525
40.4476 44.9135 48.9801 1 4579
42.1408 44.8516 50.1415 3 4582
43.5246 46.2985 49.9558 2 4584
42.7766 43.1668 49.337 2 4595
45.4124 44.1953 48.1972 2 4597
43.4373 44.2479 47.6865 3 4599
42.9647 46.0255 46.7852 2 4601
44.4566 42.1895 49.6147 4 4654
40.0028 42.1704 50.6468 2 4514
45.8149 45.4919 45.0323 1 4600
45.8689 40.8792 46.8173 3 4433
46.1548 42.3103 45.4616 1 4567
46.248 44.0876 46.3857 3 4598
47.6543 40.8996 47.7736 2 4549
49.0141 44.1868 45.3502 3 4605
51.225 46.1577 45.7204 1 4606
50.9006 44.6285 45.911 2 4568
49.7602 41.2978 47.6847 3 4434
50.8847 41.439 50.3927 3 4407
46.0023 43.2936 49.4163 1 4564
47.4792 41.994 49.43 3 4535
49.4342 42.5706 49.216 2 4552
51.9736 42.6076 47.7107 3 4557
49.3801 44.3156 48.4066 3 4585
47.977 44.7981 46.9661 1 4603
51.0436 44.3279 47.4843 1 4604
46.6697 46.1243 50.5721 2 4583
47.591 40.5339 50.7848 2 4531
52.2581 46.0264 47.5679 3 4308
28.9645 48.3242 49.6251 1 4351
30.9606 49.9599 47.7836 2 4356
30.7137 51.2254 49.3958 3 4360
30.2479 48.1629 48.1015 3 4362
27.1198 48.9474 49.5117 3 4347
32.5405 51.9117 48.8402 2 4376
32.7995 46.6422 49.2733 3 4357
38.8012 46.684 50.6231 1 4574
32.8942 50.2184 47.7605 3 4375
32.8357 49.0805 50.7177 3 4349
33.6233 48.758 48.9412 2 4361
33.6986 51.9153 50.4665 3 4317
37.7263 49.53 49.4946 1 4368
35.625 48.9898 49.6064 3 4370
37.9793 49.1192 47.6743 3 4378
35.4001 50.969 49.7589 2 4379
35.8996 47.9161 47.8288 1 4380
38.1106 51.8653 48.9496 2 4381
36.6804 50.2489 46.7467 2 4382
36.2786 51.6426 48.1705 3 4383
38.4133 47.1455 47.5721 1 4588
38.1544 50.938 50.0646 1 6518
39.7643 46.685 48.9301 3 4577
44.5429 48.3148 44.7166 1 4401
44.692 46.7701 45.963 3 4389
39.5275 50.0762 46.8426 2 4593
43.4528 49.9488 45.1368 3 4398
45.0845 51.1373 45.2213 2 4306
40.8742 47.3947 45.5417 1 4592
42.8205 47.1771 48.36 3 4587
39.8841 51.5623 48.0812 3 4318
45.6233 47.267 47.6052 2 4387
42.0108 52.9209 46.9554 1 4399
43.7027 49.2725 50.0069 2 4371
42.5889 52.6445 50.5038 3 4373
41.6258 49.4244 49.9615 3 4374
44.3731 48.9373 48.0282 3 4384
41.333 51.3351 49.4468 2 4385
44.0685 52.2777 49.3019 2 4386
42.8269 49.7007 46.8871 2 4388
42.8129 51.3897 47.8922 3 4390
41.0639 48.9314 46.8643 3 4392
41.1425 48.0355 48.6171 2 4594
45.0739 50.8495 50.0945 4 4635
45.6849 51.9948 46.96 3 4319
45.8578 50.3568 48.186 1 4391
40.48 53.0392 47.074 1 6521
47.5585 46.7452 47.1434 3 4596
50.5593 49.1376 44.8245 1 4402
47.3849 52.9045 46.4352 2 4393
48.0552 47.6175 45.5076 1 4607
49.043 50.3695 45.0942 3 4305
47.6641 49.0552 45.6481 1 4609
50.0251 47.6181 45.8969 3 4396
49.1009 50.8233 47.0305 1 4395
49.2187 52.846 47.5582 3 4304
50.5086 50.154 48.1904 3 4311
50.1768 52.0391 49.179 2 4312
49.9358 48.1853 47.8493 1 4394
47.6691 49.6001 47.6695 3 4397
48.5042 47.8866 48.4031 1 4602
48.2485 47.2693 50.3096 4 5291
52.2386 50.2092 47.353 1 4309
52.2868 49.8414 45.414 3 4301
32.0173 31.0218 55.9658 3 4258
29.7346 32.4139 55.648 2 4420
31.2833 32.7912 55.5573 1 4462
32.4672 30.3687 54.0852 2 4281
32.0906 33.2397 54.3424 1 4466
28.9416 31.0416 57.0829 3 4253
36.044 32.7715 54.1275 1 4501
34.4577 30.5907 54.1763 3 4264
36.4992 32.1356 56.2251 3 4262
35.0589 28.8718 55.0409 2 4272
37.9623 29.5392 55.8232 2 4273
34.5819 31.9236 55.6012 1 4283
37.8623 30.9322 55.3365 1 4284
37.5266 30.7345 53.3272 3 4285
35.7877 31.5778 53.107 1 4427
38.8711 32.1397 52.5619 2 4428
36.7441 28.0396 55.7385 3 2647
33.8277 31.3209 56.7658 2 4257
34.3666 29.3992 56.8384 3 4255
39.3746 28.5347 54.5894 3 4282
39.4919 32.0436 55.823 3 4265
41.5904 30.9989 51.4549 1 4295
45.2714 30.045 51.3783 2 4296
41.7997 32.5059 51.4296 2 4516
45.4566 28.1633 51.9597 3 4294
43.2753 30.1331 52.1588 3 4291
42.0244 28.412 56.1954 3 2655
44.6104 29.0614 54.8235 3 4287
40.3277 28.773 52.8716 2 4286
40.4034 30.7652 52.9641 3 4267
40.5996 29.6176 55.7228 1 4274
42.8328 31.4757 55.2218 3 4252
43.4631 29.7859 56.1931 2 4275
40.9613 30.973 54.9355 2 4288
43.8553 31.4681 53.4266 2 4289
43.6842 28.4847 53.1457 2 4290
41.9343 27.5241 53.1106 3 2662
45.1373 27.2833 55.526 1 2661
43.0343 33.0966 52.7445 3 4489
45.793 32.7878 55.924 2 4405
45.8397 31.231 52.8452 3 4268
50.8889 32.6038 51.1922 3 4266
52.2749 27.4763 52.4485 3 2672
50.3021 31.0138 56.3203 1 4271
51.8122 27.1393 55.2697 2 2671
46.2437 30.0957 54.363 2 4292
51.0543 27.3459 53.968 1 2664
49.6474 29.5354 51.2824 3 4297
51.6551 28.9629 51.4232 2 4270
47.3806 32.3193 52.6405 1 4298
46.9675 31.1794 55.8672 3 4263
50.5347 32.5789 53.1449 1 4279
48.8067 29.63 53.1484 2 4293
51.3978 30.1842 55.3701 1 4269
48.8807 31.5273 55.656 2 4278
48.9242 31.5837 53.6587 3 4280
51.9544 31.7431 54.1576 3 4415
50.049 29.0188 54.5565 3 4277
49.2825 28.5221 56.4157 1 2627
47.2043 28.5614 53.6779 3 2668
46.6473 27.3887 55.2704 2 2663
47.3704 28.2818 56.7941 3 2637
51.2693 32.7069 56.9028 4 5204
32.1233 33.7626 57.0067 3 4448
31.9705 36.9665 51.8298 1 4496
29.2352 33.7928 56.0034 2 4440
27.3445 34.4136 53.7469 2 4457
31.5862 34.6418 53.9073 1 4474
27.7162 39.0185 54.9491 1 4441
30.9054 39.7274 55.7636 1 4446
29.4109 38.2798 55.5427 3 4450
31.175 35.619 56.6408 2 4451
30.2226 35.2497 55.0379 3 4456
28.082 37.5285 51.7391 2 4458
32.1658 39.1022 54.3326 3 4459
29.303 36.7659 54.2452 2 4461
30.8089 39.1976 52.8207 2 4468
30.1317 37.4307 52.5443 3 4473
27.4816 34.7195 55.7637 3 4439
27.4857 36.332 53.2888 3 4455
27.2702 38.8875 51.8894 1 334
27.5323 36.5514 56.7775 2 4436
32.5996 38.8387 51.3929 3 4492
26.4144 37.8082 55.8001 3 4419
32.8883 36.0618 53.4011 3 4469
32.9115 36.4466 56.449 3 4447
37.6733 38.1525 50.9764 3 4498
37.8861 33.6034 53.7913 3 4481
34.0531 33.7228 54.617 3 4467
35.883 37.4146 51.5167 2 4500
39.1428 36.9849 51.4282 2 4504
33.2204 37.4978 54.8599 2 4465
36.1117 35.5823 52.1877 3 4495
34.335 35.0457 56.0198 2 4449
36.1836 35.7585 55.3664 3 4464
34.4083 34.8188 52.8482 1 4470
33.7036 39.516 52.9972 1 4472
36.2123 37.7339 54.7673 1 4475
38.9684 36.4618 53.3053 3 4480
35.6053 38.7737 52.9745 3 4485
37.2871 35.4744 53.6961 2 4486
34.7727 38.5283 55.7835 4 5228
37.9408 38.1484 55.6146 4 4646
38.1382 39.9022 51.7777 1 4484
39.2809 33.882 55.2451 1 4424
36.7434 34.1344 56.8062 1 4476
38.5502 34.8127 56.7386 4 5208
38.531 36.8293 57.0561 1 4454
43.9083 37.838 56.9755 4 5216
39.5391 38.1062 54.3914 1 4477
40.1984 33.5585 51.8712 3 4506
40.4793 37.7911 51.4043 1 4515
43.0124 35.544 51.26 2 4528
42.7417 33.6721 54.7252 1 4487
43.1345 38.2078 51.7568 2 4518
43.8671 34.7348 52.2095 2 4519
41.7692 36.579 52.259 3 4503
41.0649 34.6415 54.8568 3 4478
40.5398 35.1628 53.082 2 4482
39.8695 39.1751 52.7097 3 4490
43.8912 35.4708 54.1492 3 4488
42.6584 37.0442 54.0174 2 4491
43.9973 38.4733 53.5491 4 4629
41.0889 37.1746 55.2383 4 5232
45.7105 34.3556 51.6525 3 4520
45.753 35.9239 54.6587 2 4414
39.9685 39.9826 55.4075 4 5355
42.0278 39.2302 56.459 4 5254
45.8775 39.7542 51.1236 3 4536
45.3259 39.8044 56.9647 4 5786
45.9102 38.8198 52.9316 1 4529
45.96 37.2727 56.0866 4 4656
48.8967 34.4765 51.0101 1 4554
46.0831 36.221 51.2897 1 4524
49.7165 39.8054 52.7605 1 4530
49.2515 37.9052 52.2085 3 4532
51.0829 37.1799 51.8931 1 4534
46.9626 33.7015 53.1133 1 4416
50.4203 34.0181 53.7711 1 4417
46.6635 34.2528 54.988 3 4413
51.5022 35.2837 52.409 3 4409
48.4266 36.6641 53.4246 1 4537
48.7069 34.6566 52.9138 3 4533
46.5452 36.9404 53.0926 3 4517
48.7789 37.1528 55.3353 4 4642
47.5634 39.0265 56.0151 4 4630
52.2141 38.8112 51.9416 3 4616
29.8756 40.4177 52.8988 1 4460
27.4372 43.7161 51.1792 3 4331
30.8175 41.5442 51.4255 3 4471
27.6942 45.7573 50.9891 2 4333
27.3317 40.8237 55.6725 3 4418
28.122 43.5617 54.5737 3 4322
28.4579 45.592 54.8036 1 4324
28.8013 44.2844 52.6851 1 4337
30.6058 44.5039 52.0106 3 4341
28.82 42.076 55.6171 2 4421
30.3036 41.2727 54.6278 3 4422
28.1306 40.7417 52.1072 3 4425
31.6424 42.1775 53.2283 1 4463
27.4242 42.4587 52.9047 2 4559
32.038 43.6662 53.1149 1 4569
28.4701 46.2651 52.7888 3 4328
30.7784 46.4177 51.4276 1 4346
26.4903 46.2265 54.932 3 4323
35.7381 46.3357 50.9449 3 4354
36.0387 41.659 51.0036 3 4483
34.1254 42.2634 51.4779 1 4561
36.816 40.3726 52.3951 2 4479
33.511 44.072 51.7824 3 4570
34.6293 45.4562 52.5378 1 4342
33.5374 41.4571 53.1815 3 4426
37.7822 40.1061 56.7915 4 4643
39.2942 45.4381 52.0806 4 4623
38.7643 42.1822 55.8526 4 5373
43.3782 41.619 57.0454 4 5289
39.4505 43.7648 54.0284 4 4650
42.8051 40.1089 51.428 3 4513
43.303 40.2715 54.842 4 5285
41.4917 40.6246 53.4276 4 4644
44.5312 41.1341 51.2373 2 4526
40.9129 44.9573 55.5373 4 11314
41.3156 42.2924 55.5271 4 4637
41.1826 45.9338 53.4521 4 5305
42.3846 44.2569 52.2442 4 4622
43.0193 43.9802 56.2323 4 4657
43.0896 42.8711 53.9663 4 4653
40.6637 42.551 52.4659 4 11352
44.7467 44.8086 52.8023 4 4632
45.3272 41.5363 55.0715 4 11332
45.1668 43.9984 55.1103 4 5293
45.1972 42.2653 52.7144 4 5251
46.8489 40.0613 54.0984 4 4628
46.545 44.2366 51.1149 4 4627
50.9273 40.4366 52.1523 1 4410
48.2842 40.9737 52.5249 4 5288
30.3777 49.5903 56.9167 4 7556
31.1178 50.0107 50.9327 1 4339
29.014 46.718 56.3682 4 5297
28.505 52.5911 56.8009 4 5245
29.9386 52.2433 51.0727 1 4350
27.9326 51.7078 51.512 3 4315
32.1788 47.1227 51.1067 2 4355
29.5776 48.9077 51.3699 3 4345
31.3162 51.269 52.3424 3 4343
28.2866 50.0172 52.4814 1 4334
27.1824 48.9488 56.1995 3 4313
28.7822 50.5364 54.3033 3 4314
29.2187 48.7327 55.6466 1 4325
30.7686 48.2829 54.094 3 4326
30.7551 50.319 54.0273 1 4335
30.0731 47.3863 52.4756 1 4336
27.656 51.9773 55.1147 1 6508
31.5286 51.1818 55.6206 4 4634
26.7564 47.1212 53.1377 2 4329
26.6743 49.034 52.8593 3 4327
27.0065 47.0518 56.5968 1 4320
32.4741 47.4651 54.4829 1 4338
38.5742 48.5855 51.0783 3 4364
36.6875 51.3691 51.1737 3 4369
36.9005 48.8968 52.1683 1 4365
35.6745 48.2467 51.3896 1 4366
33.3801 47.0049 52.7289 3 4340
33.5017 52.4563 53.938 4 5809
34.4846 49.9481 53.1336 3 4316
33.3206 51.3347 52.3177 1 4353
36.8637 51.9431 53.997 4 4655
36.3857 50.3782 52.809 1 4367
34.3196 48.5554 51.9509 1 4344
45.7226 46.8786 52.056 4 5250
40.43 49.3151 51.5333 2 4580
43.603 47.7309 51.3234 4 4651
41.745 48.1816 52.6904 4 4621
39.8992 51.5137 51.0275 4 4652
27.375 32.1442 62.714 3 5129
28.2545 28.8308 62.8266 3 5130
32.4982 29.2181 61.7503 2 5132
28.7071 31.7441 60.2251 3 5134
28.1568 28.6419 59.1073 3 5135
30.5288 31.0899 60.54 2 5138
28.9675 33.0629 61.8909 1 5145
30.7107 32.0229 62.3269 4 5394
27.5886 30.0752 60.4565 1 461
27.278 30.3002 62.0327 1 457
30.7249 29.1479 60.5898 3 3337
28.1957 32.3165 58.4245 2 5149
30.1309 28.0545 59.0436 2 3375
31.6071 31.5417 58.9702 3 5141
29.8492 28.0823 62.0717 2 3362
31.2888 28.5762 57.5641 3 3341
27.347 29.9061 57.7912 2 5136
30.8905 30.4141 57.4574 2 4256
31.1707 33.3355 58.6292 1 4443
27.0044 27.2478 62.7833 1 3332
26.9012 27.1029 59.6011 1 458
26.3965 33.301 58.5623 3 1000
33.0364 31.2105 61.6595 3 5133
33.2589 27.2887 61.8076 3 3335
33.1834 28.215 58.0265 2 5140
33.4026 31.2712 59.7349 2 5139
34.4488 32.4716 58.4048 3 4254
33.8757 29.2859 59.6137 3 5137
37.0987 29.5722 61.7282 4 5317
36.6989 28.5834 58.9685 3 3343
38.4154 29.3133 59.2125 1 5143
36.1975 28.1058 60.7911 1 3380
34.7194 27.838 60.5898 2 3339
35.4995 29.9857 58.3907 1 5142
38.0569 31.7915 59.0552 4 5217
36.2264 31.4715 58.1941 1 4260
36.4659 27.225 57.5564 2 2640
38.3684 30.3104 60.4273 1 3382
34.8929 27.2227 57.4976 2 2639
39.2935 29.6126 57.3483 3 4259
39.5693 27.7973 59.7909 3 3384
42.6454 27.9084 59.6933 4 5323
40.2874 30.3157 61.1769 4 5319
41.6468 27.5385 57.9409 1 2648
40.18 27.7834 57.9383 2 2642
44.3836 28.0366 58.5693 2 2650
39.576 31.5749 57.7761 1 4261
44.5208 29.8839 57.8028 4 5265
41.0463 28.5068 60.8451 2 3386
45.8721 28.384 59.8504 4 5328
48.0318 30.0316 58.9704 4 4641
50.1596 29.6266 57.8139 4 5258
47.4726 27.9066 58.8362 1 2636
51.9111 28.7549 58.0497 1 2669
46.6215 30.0533 57.4224 1 4276
51.8079 28.4188 63.3721 4 5560
29.3735 33.7461 58.0054 3 4438
31.958 34.6826 59.8674 3 5157
28.974 34.8512 60.9616 3 5154
30.8067 35.3151 61.4418 1 5156
28.924 35.3612 58.9998 1 5155
27.0478 34.732 59.8537 1 5153
29.4732 38.7282 61.82 4 5222
28.0837 36.7531 62.2566 4 5267
31.2412 37.2356 61.1663 4 5268
31.8704 36.6322 59.2937 1 5158
26.8589 36.2883 58.6346 3 5148
30.2821 36.4786 58.1384 3 4435
26.8675 38.5067 61.1826 4 5224
31.6065 34.1785 62.8261 4 5316
27.982 39.7955 63.3479 4 5223
26.2351 35.1449 61.63 3 5144
28.8102 37.4229 57.1629 1 4442
36.7705 33.9287 58.8236 3 4453
33.8176 34.0406 59.9613 1 5151
36.2626 35.7161 59.5931 1 4452
33.108 36.9651 58.3655 1 4444
34.4348 35.5497 58.7095 3 4445
37.1875 37.0894 58.5004 4 5277
33.5883 38.9585 58.3059 4 5233
35.8417 39.0674 57.9138 4 4625
38.8137 37.8027 60.1107 4 5237
37.8181 39.0115 61.7307 4 5324
34.1334 34.1513 57.3004 1 4423
42.3388 36.4329 58.483 4 5283
40.3199 37.4211 57.472 4 4626
41.1347 37.9849 59.8897 4 5292
43.8152 38.0044 59.4938 4 4659
42.986 37.6094 61.7001 4 5255
39.6358 39.5818 58.2575 4 5371
42.3273 39.8658 58.7784 4 5810
43.613 39.9707 61.3941 4 5377
40.6321 38.8996 62.0327 4 5433
28.4392 40.2734 60.2645 4 5226
26.6194 41.1011 61.4993 4 5225
30.2596 41.2634 58.849 4 5173
26.9356 41.9677 59.159 4 5220
28.5173 44.9818 58.1792 4 5206
28.7951 42.621 57.5792 4 5244
26.4459 41.0772 57.4352 2 5150
26.3296 45.9846 58.1771 4 5241
31.7629 40.1508 57.5145 4 4620
37.3685 40.1249 59.5122 4 5235
38.3048 42.0292 58.2986 4 4633
37.7929 42.2052 60.8108 4 4624
38.8081 41.0774 62.6237 4 5307
39.8167 40.5207 60.4075 4 5248
44.837 40.2149 59.3346 4 5425
40.0225 43.124 59.7923 4 5230
42.0843 43.55 58.5328 4 5301
42.1087 41.8017 60.4601 4 5351
44.1716 42.4528 59.2696 4 5384
40.7543 41.5182 57.6989 4 4649
41.36 41.0402 62.6948 4 5308
39.7472 44.0973 57.3412 4 5812
26.2998 49.205 59.5478 4 5817
28.8012 50.7163 58.2396 4 7607
27.0451 50.021 57.8879 1 300
31.362 28.9658 63.4336 4 5468
30.736 30.7509 63.9194 1 5131
28.0424 32.3595 64.6332 2 5152
28.4515 29.1324 64.8674 2 5127
29.1747 30.9325 65.1272 4 5314
27.0374 33.1227 66.1695 4 5315
32.0737 28.9666 65.8849 4 5332
29.3285 27.6661 68.7724 4 5466
29.7713 27.7851 65.4915 3 3301
26.4672 28.4809 65.253 3 5128
30.9236 27.022 64.0558 2 3334
32.77 27.119 66.4947 2 3325
42.1302 27.2355 68.3697 4 5264
40.1762 28.2669 69.3643 4 5219
44.4874 27.4222 66.717 4 5320
43.4514 31.6162 68.1293 4 5476
44.0061 29.1961 68.3072 4 5262
41.6732 29.8923 68.4023 4 5279
45.6602 27.6697 64.7151 4 3431
41.5249 33.0059 67.72 4 5274
48.315 27.1256 67.6326 4 5474
46.1935 27.3359 68.5298 4 5325
50.9634 29.6766 67.2942 4 12018
50.1225 27.9264 68.6568 4 11969
50.0951 27.4471 64.665 4 3418
51.3306 30.9962 69.5686 4 5787
47.8377 27.2231 65.3635 4 5401
51.5257 27.037 66.7203 4 5205
26.7077 37.7624 64.1025 4 5335
29.268 33.89 64.0165 4 5333
30.9793 35.9274 64.2325 4 5273
28.6099 35.9927 64.4827 4 5337
26.9383 35.3659 66.0276 4 5336
39.0951 38.6471 63.8242 4 5357
38.4651 39.6632 69.3954 4 5393
39.101 39.1929 67.2056 4 5427
41.7002 37.3785 63.8322 4 5261
40.7457 37.95 68.407 4 5473
44.229 36.3946 68.5265 4 5263
43.0942 38.424 67.5427 4 5343
41.9893 35.4085 67.7984 4 5231
41.7492 37.1283 66.1921 4 5309
42.0927 39.6291 69.4726 4 5430
42.8399 39.4688 63.6971 4 5358
40.7641 39.3069 65.3974 4 5375
46.5343 35.8522 69.1878 4 5238
26.4822 40.2975 67.9858 4 5441
27.8449 40.2002 65.7048 4 5366
28.1153 42.0435 67.6537 4 5270
29.2305 43.8839 69.0246 4 5370
28.8338 46.3471 68.3969 4 5449
38.1761 40.286 65.1763 4 5353
39.2421 41.647 67.2115 4 5354
43.1798 40.0674 66.0639 4 5234
40.3062 41.7256 64.7643 4 4645
40.2534 41.4644 69.3213 4 5202
40.8494 45.6919 68.6532 4 5287
41.5893 41.783 66.8375 4 5376
44.0277 44.0426 69.2924 4 4636
42.5434 42.313 69.0298 4 5356
29.1397 48.5825 69.2943 4 5827
44.9153 51.825 69.3178 4 11919
39.5917 49.5024 69.4074 4 5311
47.132 51.1232 69.5717 4 5815
30.7259 29.7943 71.8361 4 5392
30.5841 27.7292 70.7915 4 5388
29.024 31.2796 71.4432 4 5406
32.7206 30.9807 71.8292 4 5407
27.3526 28.1514 72.2955 4 5463
32.0797 33.0781 74.8909 4 5486
28.6274 32.4861 75.3106 4 5545
30.436 29.4632 74.0995 4 5548
36.3029 27.0595 71.3978 4 5259
36.464 30.751 72.9065 4 5395
39.2948 31.9865 75.6517 4 5415
36.0389 27.039 73.7714 4 5467
37.9199 28.5945 70.5601 4 5547
34.1192 27.8894 70.9185 4 5549
33.8639 29.7293 75.1401 4 5553
39.1811 28.5581 73.9998 4 5555
35.8201 32.8027 75.6691 4 5621
38.3717 32.0891 73.5611 4 5339
44.8109 31.4481 70.0613 4 5402
40.6026 32.0209 69.6755 4 5321
41.7276 29.9753 70.7307 4 10082
43.3696 27.9935 70.3205 4 3459
39.6347 29.1146 71.9062 4 5426
45.3959 33.0589 72.739 4 5397
40.1089 31.3983 72.0031 4 5419
42.3764 29.8653 74.6614 4 5470
42.8514 32.9404 70.1058 4 5471
41.348 27.27 71.3371 4 5472
42.3901 33.29 74.4357 4 5498
43.8289 29.9627 71.5811 4 5499
44.7631 27.2432 73.9452 4 5562
45.749 29.1105 70.0492 4 4648
52.3967 32.8884 70.3015 4 12069
47.0356 32.2737 70.7379 4 11955
49.1444 31.1707 70.4751 4 5326
49.607 33.2603 71.4033 4 5437
47.8253 28.467 74.4568 4 5438
47.1862 31.7536 73.2358 4 5478
47.3166 29.8194 71.5467 4 5403
50.5135 28.0647 71.032 4 5462
46.2724 30.4665 74.956 4 5475
52.1286 31.5423 72.2298 4 5479
48.9511 33.2822 73.5859 4 5507
49.7769 29.7577 74.2035 4 5563
50.5224 30.0236 72.043 4 11966
26.7149 39.8589 74.8945 4 5272
30.9639 37.2158 72.5088 4 5342
26.9405 38.2728 71.3472 4 1103
31.599 35.1025 73.7734 4 5340
26.449 37.8077 73.4792 4 5409
29.1011 37.2975 71.3018 4 5410
30.9581 39.3882 73.7165 4 5412
30.8672 34.1934 71.6562 4 5414
26.5302 34.2645 72.8474 4 5464
29.6349 35.8249 74.5596 4 5481
37.2677 35.9448 71.4679 4 5282
35.3951 35.7324 73.7829 4 5344
32.9688 36.9595 70.9207 4 5417
38.8602 37.6281 70.7193 4 5421
38.0332 34.3843 72.9893 4 5422
33.0732 36.6298 74.4873 4 5487
36.3148 36.244 75.8159 4 5490
36.1743 37.7965 72.7764 4 5493
34.5972 34.0045 72.4614 4 5552
38.2343 39.0781 72.7673 4 5444
35.3064 39.8625 73.8583 4 5413
40.2128 35.914 69.6874 4 5347
39.7229 33.7986 71.3896 4 5503
45.05 33.8828 70.6556 4 5329
42.5724 35.1947 70.1256 4 5266
44.1014 38.4744 70.2324 4 5398
40.8478 37.6277 72.0779 4 5281
41.5539 35.3157 74.303 4 5349
42.6037 39.0619 71.9071 4 5352
41.2161 35.425 71.9974 4 5423
40.0226 38.162 74.0642 4 5495
43.5529 36.5627 74.5131 4 5496
44.5843 36.2138 70.9142 4 5497
44.9837 39.7463 75.2942 4 5583
40.1263 39.7844 71.2549 4 5399
46.9222 37.0225 71.3888 4 11857
47.7119 34.5398 70.665 4 5389
46.0315 39.4724 71.0506 4 5428
51.3164 34.777 71.0585 4 5434
50.5993 37.228 74.1564 4 5508
49.0939 37.6782 71.0217 4 5509
52.2884 34.224 74.846 4 5543
47.024 36.672 73.7971 4 5591
27.2412 42.9861 70.2968 4 5369
32.1204 41.3186 72.8957 4 5269
27.482 45.4923 70.071 4 5298
29.2451 41.4949 69.9022 4 5334
30.9978 44.3715 70.5743 4 5346
28.2846 42.4784 72.5446 4 5362
27.422 40.4827 71.4116 4 5330
29.715 46.5233 70.7927 4 5361
30.4538 42.4734 71.7125 4 5408
28.3245 41.7978 74.7296 4 5416
27.3634 44.4837 72.4335 4 5512
30.2727 44.8904 74.2924 4 5515
38.8604 44.7864 69.6562 4 7549
38.8557 42.7824 70.6853 4 5271
37.9007 42.4847 73.0115 4 5429
34.0233 40.5376 72.1912 4 5420
39.2141 43.8633 74.5753 4 5424
37.4636 40.9642 71.0155 4 5448
38.7095 46.1431 71.8785 4 5450
32.8885 42.5858 74.7549 4 5514
32.9637 44.8033 71.5906 4 5517
35.9089 43.5778 73.3632 4 5525
36.974 46.3561 75.4974 4 5527
37.6005 40.5923 74.5569 4 5529
33.4596 46.0026 75.6028 4 5597
43.0664 46.0994 69.6771 4 7569
41.2975 43.9297 70.4017 4 5242
40.1805 44.3604 72.533 4 7669
43.3365 43.7868 71.6019 4 5295
42.8394 41.36 71.3755 4 5275
45.4816 45.1247 70.8332 4 5380
45.5064 45.9522 74.2563 4 5383
42.1837 45.3806 73.0305 4 5453
40.6931 42.0491 72.0281 4 5454
44.5432 42.4006 72.9862 4 5455
41.8107 41.149 75.1005 4 5500
43.342 43.0646 74.9564 4 5816
48.3547 40.1123 71.4586 4 5431
47.3722 46.2931 70.0876 4 7564
50.2582 42.7212 71.1225 4 12031
51.1307 41.1098 75.2971 4 5404
48.9907 46.0795 71.6419 4 5460
50.8901 40.6122 71.6392 4 5480
48.0412 40.2125 73.9237 4 5502
47.8293 42.4742 71.0993 4 5505
51.4426 43.873 72.7621 4 5510
48.312 43.7967 74.3408 4 5536
46.705 43.9092 72.6567 4 7673
48.8641 41.8517 75.6024 4 5436
48.4611 46.1758 73.8599 4 5360
26.6405 52.8387 73.1805 4 5243
32.4965 51.7152 70.8113 4 5446
31.4896 48.1704 70.5904 4 5368
27.2002 47.6904 71.2222 4 5294
27.2241 49.697 70.0129 4 5364
30.6334 50.2312 70.634 4 5440
28.1424 48.201 73.3217 4 5516
31.9521 48.3164 73.2491 4 5518
32.3792 52.202 73.3193 4 5539
28.6507 51.6987 73.2153 4 5823
28.4802 51.3869 70.9028 4 5821
32.6098 48.0962 75.4796 4 5386
39.0339 52.3939 70.0144 4 5818
38.5819 47.1843 74.1818 4 5374
35.8774 52.2284 70.0451 4 7675
35.3592 49.7468 73.0898 4 5378
34.1506 51.5152 74.6511 4 5246
33.1328 47.1051 71.8046 4 5387
34.2603 50.3607 71.0614 4 5367
37.838 49.4448 73.8404 4 5445
35.3531 47.2606 72.3382 4 5461
34.7131 49.4115 75.4333 4 5540
36.0044 52.4963 73.3208 4 5828
37.7267 50.5623 70.4253 4 5829
38.4667 48.6154 71.7914 4 5813
34.3486 53.0952 71.8554 4 7479
45.4695 52.9701 72.8068 4 7754
45.0578 47.3799 69.8638 4 5227
40.0628 47.2643 70.1116 4 5452
43.44 50.6759 70.7201 4 5302
41.0841 50.8723 70.5864 4 5247
42.0432 46.9961 71.5776 4 5278
45.62 50.3591 74.2518 4 5528
42.3485 50.1362 73.6737 4 5382
44.1327 48.49 71.6677 4 5379
40.7694 48.9841 72.1331 4 5456
40.5809 47.5168 75.5185 4 5530
43.8248 49.1896 75.0968 4 5535
39.6562 52.6884 72.2203 4 5824
43.5833 51.8315 72.5318 4 5825
40.9864 51.1545 75.2158 4 5831
46.1012 49.7039 71.9012 4 5306
51.861 52.3514 73.2985 4 4647
48.682 50.2424 72.5052 4 7661
50.587 47.7997 72.1895 4 5313
47.1787 48.6269 70.1664 4 5385
50.3825 49.6403 71.0128 4 5439
50.3292 47.5554 74.5929 4 5511
47.2516 48.9458 73.8403 4 5542
47.2526 51.991 71.7142 4 5822
49.9534 51.3248 74.1172 4 5832
46.0756 52.3893 74.9879 4 5835
32.228 32.8578 80.714 4 5465
31.5106 27.5122 77.1456 4 5469
31.2139 31.0758 77.5933 4 5546
32.2785 29.2711 80.5655 4 5550
28.1176 29.1475 76.7827 4 5551
28.7365 31.088 80.107 4 5616
29.3018 27.5374 79.9419 4 5619
39.0992 27.5462 80.5684 4 5554
37.3521 29.5066 76.9086 4 5559
34.7554 31.1965 78.6014 4 5570
38.054 30.9393 80.1734 4 5581
34.9072 27.0942 77.2031 4 5623
35.6307 28.3251 80.6236 4 5715
42.8015 27.9859 80.7667 4 5557
40.7343 32.7304 79.0235 4 5625
44.5318 28.2654 77.6055 4 5627
44.0145 31.2514 80.763 4 5650
43.8241 31.7376 77.3371 4 5654
41.0108 29.3203 77.9768 4 5702
50.0316 32.224 76.8217 4 5477
47.8098 27.646 76.5389 4 5558
51.1027 28.8435 77.4161 4 5561
47.3173 30.8416 78.5377 4 5626
49.3298 27.2966 79.8831 4 5628
46.4829 28.6657 81.1985 4 5630
49.9536 30.6402 81.1615 4 5704
30.0356 34.5306 78.1867 4 5411
28.6107 38.6195 76.3369 4 5482
26.8067 35.3573 76.6077 4 5483
31.0102 39.7013 81.1755 4 5523
26.7558 33.8253 79.904 4 5544
31.8507 37.6981 77.6716 4 5568
29.4984 34.6319 82.0786 4 5569
32.1978 36.4064 81.0458 4 5572
28.4506 37.2931 79.7162 4 5618
35.4442 37.4739 79.1318 4 5485
38.3919 38.5096 77.4063 4 5489
37.3307 34.1709 78.8106 4 5494
34.5212 39.5862 76.0074 4 5524
33.6697 34.5622 77.8956 4 5574
35.4085 35.012 81.6643 4 5576
39.8447 35.3869 76.1104 4 5491
42.9938 35.1335 77.878 4 5556
42.0915 38.4115 77.3462 4 5579
40.7114 39.7346 80.5605 4 5582
45.8546 37.1822 77.3559 4 5584
40.0141 36.2921 79.7679 4 5647
43.7595 37.8506 80.6603 4 5648
42.3855 34.41 81.8711 4 5651
45.6498 34.2329 79.9235 4 5653
52.4203 34.9737 78.4207 4 5435
49.1033 33.8217 79.8712 4 5506
46.3729 33.8472 76.1872 4 5585
48.9706 39.1266 77.2072 4 5587
47.5145 37.2704 80.3743 4 5588
50.9075 37.3355 80.5519 4 5589
49.2607 35.7284 76.9194 4 5629
26.7166 46.3774 75.988 4 5513
29.4582 44.1597 77.6779 4 5519
31.0925 41.0671 77.1852 4 5520
28.3312 40.9584 79.2783 4 5596
27.1131 43.6136 81.0302 4 5664
30.7704 43.3305 81.2027 4 5667
33.0461 43.875 78.431 4 5447
33.8476 40.7032 79.4641 4 5526
36.1138 43.6396 80.6558 4 5578
36.0434 42.85 76.997 4 5598
33.5571 45.6224 82.13 4 5599
38.9785 45.3169 78.2768 4 5601
38.1779 46.3655 81.5058 4 5604
37.2583 40.4383 80.1388 4 5605
35.3313 46.5748 78.7296 4 5680
45.1827 41.0313 77.4755 4 5372
42.1977 44.5183 76.4321 4 5432
45.471 43.124 76.4602 4 5457
43.9466 41.3706 81.9564 4 5504
42.9808 41.6398 78.5755 4 5603
39.396 41.8715 77.6206 4 5606
42.4699 44.8297 79.9784 4 5609
39.7874 43.1256 81.1443 4 5681
48.1848 46.2237 77.0441 4 5534
46.0023 44.2755 79.8191 4 5537
51.5739 44.5454 76.3628 4 5538
49.39 40.5957 80.6858 4 5586
48.7198 42.6463 77.6874 4 5613
46.1554 40.4479 79.1143 4 5652
49.5699 44.402 80.581 4 5661
52.1659 42.1663 79.0352 4 5791
31.1742 50.8315 76.1203 4 5442
27.9558 46.7208 79.5002 4 5484
30.1866 47.5954 76.4427 4 5521
27.6502 50.0794 76.4494 4 5593
27.4942 49.1441 82.0641 4 5666
29.97 49.8891 79.4268 4 5672
31.5486 46.7228 79.534 4 5673
27.3745 52.3014 79.3007 4 5833
36.5041 51.7208 79.8028 4 5531
37.5982 51.9367 76.4465 4 5541
33.572 49.6266 78.7471 4 5668
35.5948 48.7047 81.6695 4 5671
37.8734 48.9117 77.9814 4 5676
39.0993 49.8053 81.4068 4 5684
34.1296 52.6749 76.7703 4 5834
33.363 51.9666 81.7148 4 5840
45.0225 51.3876 76.88 4 5310
41.2287 48.1033 78.9273 4 5522
44.6127 46.823 77.572 4 5532
43.626 50.48 78.4222 4 5533
44.655 47.581 80.9274 4 5607
40.3739 51.9355 78.6858 4 5841
46.8956 49.7111 77.3079 4 5381
50.3625 49.8317 77.349 4 5611
48.2761 48.0739 80.0788 4 5614
51.9161 49.7167 80.8897 4 5662
45.9846 50.7563 81.1262 4 5679
49.2591 51.9639 80.2551 4 5688
51.5517 46.8616 78.9036 4 5792
29.6282 28.1526 88.1866 4 5191
32.4967 31.971 87.179 4 5194
30.8277 31.0922 83.4338 4 5567
27.4019 32.4608 83.5934 4 5615
30.3816 27.6133 83.4836 4 5617
27.2849 28.9384 82.736 4 5635
29.6879 33.0467 88.2754 4 5698
27.5584 27.4033 85.9316 4 5699
29.0529 30.3883 86.3245 4 5701
26.7502 32.7439 87.5947 4 5765
32.073 28.5461 86.927 4 5771
38.4558 27.7315 86.9085 4 5197
35.3642 31.6154 82.328 4 5573
37.9067 30.0397 84.02 4 5580
33.7774 29.0172 83.8432 4 5620
35.4748 30.2785 86.6887 4 5646
36.7119 33.2677 85.4798 4 5724
35.0635 26.9421 86.742 4 5773
38.7567 31.0423 87.716 4 5778
40.4963 27.7076 83.9767 4 5622
40.9391 30.7483 82.2231 4 5624
40.4258 32.731 85.2092 4 5649
44.3636 29.06 84.0347 4 5705
43.9956 32.4166 84.448 4 5708
41.9388 29.8682 86.3938 4 5779
44.3454 28.8162 88.1144 4 5783
44.0927 32.4262 88.0024 4 5784
49.5666 32.4891 84.9224 4 5657
48.7973 29.0816 84.0446 4 5693
51.9186 27.4823 84.2149 4 5694
52.4406 33.2551 86.7017 4 5695
46.9696 32.1952 82.5632 4 5703
46.7078 30.7268 86.4242 4 5707
50.1053 30.147 87.6293 4 5763
46.613 27.0293 85.9865 4 5782
27.1215 35.8961 86.0541 4 5564
32.1536 36.8304 84.8409 4 5571
28.9116 37.8137 83.5209 4 5634
26.5914 38.9959 88.3496 4 5638
29.9652 34.0876 85.6338 4 5697
29.6105 38.2813 87.2011 4 5700
34.3759 38.853 82.471 4 5488
37.8541 37.8146 82.2943 4 5492
38.7459 34.0438 82.3602 4 5577
38.7529 39.3006 85.7264 4 5600
33.1918 38.5918 87.9095 4 5640
39.0611 35.8727 85.8356 4 5642
35.8167 36.7237 84.9096 4 5644
34.3969 35.0732 87.5674 4 5717
33.2791 33.6648 84.1912 4 5769
45.0125 36.0168 88.2431 4 5167
41.5527 37.4947 87.6441 4 5178
41.1008 37.3996 83.2848 4 5181
45.3697 35.8868 83.3385 4 5656
43.7073 38.6622 85.1332 4 5658
42.7095 35.3509 85.7545 4 5706
44.5667 39.6206 88.0813 4 5726
46.5813 39.4233 82.9967 4 5590
48.8465 35.5078 83.1235 4 5592
51.9 33.5634 82.1421 4 5631
50.0372 38.9578 83.944 4 5659
50.1897 35.9289 86.4017 4 5660
47.0648 37.9305 86.2791 4 5729
46.7551 34.3272 86.2974 4 5730
50.412 39.1096 87.4472 4 5734
28.5957 41.3231 83.3914 4 5566
29.514 46.24 82.9758 4 5595
27.3843 44.2905 85.2981 4 5636
28.3418 41.4445 87.1455 4 5637
29.9267 46.3873 86.919 4 5669
31.8697 41.867 88.0961 4 5711
31.6922 40.2136 84.8788 4 5714
31.0557 43.7017 84.9955 4 5747
33.0284 45.2279 88.3218 4 5174
36.3517 45.3253 84.3181 4 5575
33.8029 42.3002 83.0733 4 5602
37.3943 41.7453 83.603 4 5639
35.2078 40.1286 85.8436 4 5643
34.6633 43.5296 86.6227 4 5670
38.0879 46.0551 87.4755 4 5748
38.2717 42.6794 87.3309 4 5754
44.8059 41.9026 85.5659 4 5184
39.7818 44.4165 84.5164 4 5678
41.1025 41.1859 83.8514 4 5682
43.5402 44.5566 83.4097 4 5686
42.3978 44.224 86.8692 4 5687
41.4949 40.9835 87.2752 4 5749
48.7284 43.8262 88.2116 4 5186
47.2105 42.8744 82.797 4 5501
47.24 46.4096 82.9216 4 5655
49.516 44.7532 85.1591 4 5689
51.671 42.6335 87.1156 4 5733
46.005 45.25 86.1836 4 5753
48.2578 41.3938 85.8912 4 5755
51.3285 46.4551 87.8268 4 5759
51.2761 42.3986 83.2254 4 5793
30.3332 49.6917 85.3323 4 5594
26.7963 51.4855 84.7199 4 5663
31.9871 48.67 88.1675 4 5665
27.1702 47.9005 85.7413 4 5738
28.3031 50.8199 87.903 4 5740
29.6624 51.8903 82.3832 4 5836
32.1977 52.6401 85.0392 4 5837
31.8986 48.8552 82.3532 4 5839
37.809 48.4582 84.7203 4 5674
33.057 46.7315 85.3914 4 5743
35.4129 48.0412 87.6246 4 5760
36.6271 52.2903 83.4154 4 5830
34.4241 49.8195 84.7876 4 5842
34.0084 51.3718 87.8999 4 5844
37.3246 51.215 87.0353 4 5845
42.6527 50.4602 82.294 4 5608
45.8071 51.3856 84.5979 4 5610
41.3713 47.1955 82.4776 4 5612
42.8399 50.3303 86.5252 4 5675
44.6104 48.0007 84.6109 4 5683
41.0936 47.4135 85.9181 4 5750
43.7088 47.4818 88.0601 4 5757
40.7851 52.9176 87.8301 4 5808
40.0302 51.1196 84.7284 4 5846
51.6279 49.3215 85.1875 4 5185
48.7585 49.8596 83.2248 4 5685
50.5894 49.8125 88.1874 4 5690
48.3289 48.01 86.2294 4 5756
46.158 50.129 87.5886 4 5758
50.9135 46.845 82.8186 4 5794
52.4388 52.2923 83.0864 4 5838
48.7739 51.9849 86.8265 4 5848
28.0844 31.21 91.5004 4 5190
30.7244 32.1367 90.1993 4 5192
26.3903 28.1378 91.0557 4 5764
26.2609 29.6855 88.999 4 5766
29.7607 28.5614 90.5934 4 5767
38.9586 30.6281 91.7112 4 5195
32.9421 31.3718 89.6678 4 5196
33.1205 33.3118 91.2534 4 5215
37.1415 27.9992 90.9317 4 5692
32.8086 29.4894 90.8404 4 5762
36.5728 33.1665 91.1639 4 5770
35.3654 32.3693 89.0469 4 5772
35.3723 29.3711 90.0371 4 5774
38.8613 28.7304 89.687 4 5776
42.953 29.2668 90.8082 4 5189
45.3586 31.2632 90.4778 4 5198
41.3867 30.4978 89.592 4 5728
39.6284 33.1377 89.6267 4 5775
40.3878 27.3492 90.9668 4 5777
42.0656 32.2255 91.608 4 5781
45.9183 28.117 89.739 4 5188
47.5558 31.5571 89.6846 4 5199
50.1513 32.0812 89.7952 4 5200
48.0994 30.3943 91.9222 4 5201
47.9773 28.9048 89.0511 4 5203
49.0644 27.4371 90.4356 4 5780
51.2748 29.537 92.0526 4 5785
51.6209 28.0749 89.783 4 5795
27.0577 37.5663 90.1117 4 5160
31.4735 35.2944 91.1009 4 5161
31.2877 35.6589 88.5622 4 5193
28.3337 34.4182 89.9389 4 5696
28.8965 36.4972 89.3018 4 5712
29.737 39.0606 90.7217 4 5768
38.0919 36.1596 90.8557 4 5207
36.8175 37.8516 88.4748 4 5641
37.7358 34.6706 88.8315 4 5645
32.8269 38.1996 90.1405 4 5719
34.6016 36.3757 91.2962 4 5720
41.4389 34.1371 88.678 4 5165
44.2811 34.2108 90.0209 4 5168
41.2611 35.5198 90.8942 4 5721
40.4563 38.3159 89.5967 4 5722
43.678 37.3137 89.8737 4 5723
51.984 35.7394 89.2942 4 5159
46.3288 35.3574 90.794 4 5166
48.9444 33.6817 88.6391 4 5169
46.2357 39.3453 89.915 4 5170
50.2319 35.1441 90.6396 4 5709
48.3404 36.7715 89.2545 4 5735
51.1885 39.6003 89.709 4 5736
48.7053 37.9597 91.3601 4 5799
47.135 33.6116 92.0184 4 5800
31.5372 43.6648 91.0526 4 5162
30.2937 41.1221 89.9513 4 5565
26.3245 40.8339 90.1246 4 5632
29.3868 43.7706 89.086 4 5633
28.9837 45.7378 90.4989 4 5713
27.4448 42.821 90.1901 4 5716
26.3825 43.5616 92.0154 4 5802
29.0768 41.7229 92.0505 4 5803
38.0101 46.2934 91.766 4 5176
36.348 41.6987 88.5927 4 5179
37.2304 43.3679 90.9464 4 5210
34.6482 40.9662 89.8638 4 5718
33.8248 43.0868 91.1945 4 5741
35.7844 45.0419 89.8352 4 5751
37.8348 40.2487 90.226 4 5804
34.7911 45.8232 91.9832 4 5805
45.1304 43.3556 88.5769 4 5163
39.8903 40.7379 89.3507 4 5180
42.5641 45.0263 91.553 4 5211
44.983 46.2031 89.7172 4 5213
39.9722 44.3974 89.7301 4 5677
42.1664 42.7209 90.4488 4 5725
43.0951 40.418 89.784 4 5727
45.4347 42.3947 90.6581 4 5732
41.3312 46.2673 89.4243 4 5752
40.6577 41.4827 91.6386 4 5796
47.7963 44.4278 90.3163 4 5164
50.3105 46.0868 91.1646 4 5171
50.5586 43.9136 92.0188 4 5214
50.8768 41.8976 90.5513 4 5710
47.8537 40.7374 89.0361 4 5731
48.6478 41.2696 91.2495 4 5801
27.2758 48.9247 90.4319 4 5172
31.3183 50.3813 89.6629 4 5737
28.3249 47.4617 89.0269 4 5739
30.1166 48.4586 91.9093 4 5742
32.5201 47.0303 89.889 4 5745
29.0935 51.5784 91.8126 4 5811
30.9844 52.9852 88.5113 4 5843
32.4132 52.3697 91.9374 4 5851
36.2582 50.7236 90.8342 4 5847
38.6197 49.4968 92.038 4 5797
38.2913 53.1026 91.2742 4 5850
38.4308 47.9222 90.1999 4 5746
33.5741 50.6316 90.8671 4 5807
35.7163 48.2662 89.9802 4 5744
44.4219 51.47 91.9452 4 5852
39.7386 49.2615 88.498 4 5691
42.9832 50.8583 90.1285 4 5183
40.6462 51.3544 89.9061 4 5175
42.4313 48.4552 90.2928 4 5177
47.701 51.6211 90.6323 4 5761
47.5844 47.3457 91.6798 4 5798
49.854 49.2849 90.3824 4 5209
45.9627 49.398 89.8152 4 5187
50.3953 52.4756 91.1479 4 5806
47.5433 46.9719 89.355 4 5182
26.5625 59.3467 6.67574 5 6240
32.0734 59.3324 6.74018 5 6248
29.3179 56.6373 6.69946 5 6277
26.5953 53.8841 6.61936 5 6279
32.0963 53.7723 6.69499 5 6287
26.6997 59.2708 1.23573 5 6425
29.3445 59.3403 3.94116 5 6426
32.1304 59.2708 1.23573 5 6433
28.0574 57.9131 2.59341 5 6460
28.0313 55.2822 5.28885 5 6461
29.4151 56.5555 1.23573 5 6462
26.5968 56.5458 3.97742 5 6463
26.6997 53.8401 1.23573 5 6464
29.3663 53.8707 3.90403 5 6465
30.7078 57.9342 5.36838 5 6466
30.7728 55.1978 2.59341 5 6467
32.1737 56.5515 4.04735 5 6471
32.1304 53.8401 1.23573 5 6472
37.5353 59.2699 6.68045 5 6256
34.8043 56.512 6.60005 5 6285
37.5572 53.8099 6.57049 5 6295
34.8006 59.3444 3.92222 5 6434
37.5611 59.2708 1.23573 5 6441
33.4881 57.9131 2.59341 5 6468
33.4352 55.1203 5.33952 5 6469
34.8458 56.5555 1.23573 5 6470
34.8525 53.9914 3.90091 5 6473
36.1215 57.9088 5.29012 5 6474
36.2035 55.1978 2.59341 5 6475
38.9188 57.9131 2.59341 5 6476
38.8863 55.1528 5.18906 5 6477
37.5808 56.6059 3.88436 5 6479
37.5611 53.8401 1.23573 5 6480
42.8189 59.3067 6.77499 5 6264
40.1869 56.5291 6.56448 5 6293
45.6885 56.5419 6.63559 5 6301
42.935 53.9139 6.64244 5 6303
40.3124 59.3231 4.04031 5 6442
42.9918 59.2708 1.23573 5 6449
45.6602 59.2962 3.88951 5 6450
40.2765 56.5555 1.23573 5 6478
40.2071 53.9099 3.8644 5 6481
41.5811 57.9789 5.41211 5 6482
41.6342 55.1978 2.59341 5 6483
44.3495 57.9131 2.59341 5 6484
44.2398 55.1853 5.28761 5 6485
45.7072 56.5555 1.23573 5 6486
42.9441 56.5886 4.0254 5 6487
42.9918 53.8401 1.23573 5 6488
45.6343 53.8863 3.96922 5 6489
48.4711 59.2965 6.64079 5 6272
51.1084 56.6764 6.55636 5 6309
48.4856 53.9522 6.50559 5 6311
48.4225 59.2708 1.23573 5 6457
51.1277 59.252 3.94249 5 6458
46.9782 57.972 5.35245 5 6490
47.0649 55.1978 2.59341 5 6491
49.7802 57.9131 2.59341 5 6492
49.897 55.2423 5.21359 5 6493
51.1379 56.5555 1.23573 5 6494
48.4209 56.603 3.96377 5 6495
48.4225 53.8401 1.23573 5 6496
51.0626 53.8369 3.86574 5 6497
26.5924 64.7255 6.66393 5 6202
32.2203 64.746 6.57659 5 6210
29.3487 62.1407 6.68009 5 6238
27.9437 66.0512 5.32072 5 6383
26.6997 64.7015 1.23573 5 6386
29.412 64.7374 3.94418 5 6387
30.7728 66.0592 2.59341 5 6389
32.1304 64.7015 1.23573 5 6394
28.0574 63.3438 2.59341 5 6421
27.9236 60.7247 5.23926 5 6422
29.4151 61.9862 1.23573 5 6423
26.4965 62.0795 3.80178 5 6424
30.826 63.3236 5.27189 5 6427
30.7728 60.6285 2.59341 5 6428
32.1285 61.9451 3.94642 5 6432
37.6215 64.7679 6.66211 5 6218
34.9668 62.0566 6.61255 5 6246
33.5358 66.013 5.30739 5 6391
34.8703 64.7075 3.87654 5 6395
36.2035 66.0592 2.59341 5 6397
39.0055 66.0557 5.34588 5 6399
37.5611 64.7015 1.23573 5 6402
33.4881 63.3438 2.59341 5 6429
33.5316 60.7168 5.23082 5 6430
34.8458 61.9862 1.23573 5 6431
36.3055 63.399 5.32122 5 6435
36.2035 60.6285 2.59341 5 6436
38.9188 63.3438 2.59341 5 6437
38.8889 60.6259 5.33251 5 6438
37.5521 62.0362 3.99147 5 6440
42.9937 64.7448 6.62079 5 6226
40.2147 61.9899 6.62415 5 6254
45.6373 61.9157 6.66371 5 6262
40.2944 64.7345 3.88468 5 6403
41.6342 66.0592 2.59341 5 6405
44.4261 66.103 5.28936 5 6407
42.9918 64.7015 1.23573 5 6410
45.7429 64.7312 3.96949 5 6411
40.2765 61.9862 1.23573 5 6439
41.6272 63.3851 5.25376 5 6443
41.6342 60.6285 2.59341 5 6444
44.3495 63.3438 2.59341 5 6445
44.2662 60.5324 5.36277 5 6446
45.7072 61.9862 1.23573 5 6447
42.9606 61.9754 3.93306 5 6448
48.3779 64.7501 6.65934 5 6234
51.0211 62.0453 6.68835 5 6270
47.0649 66.0592 2.59341 5 6413
49.797 66.0074 5.25983 5 6415
48.4225 64.7015 1.23573 5 6418
51.1314 64.672 3.95814 5 6419
47.0688 63.2805 5.36698 5 6451
47.0649 60.6285 2.59341 5 6452
49.7802 63.3438 2.59341 5 6453
49.7705 60.6129 5.2647 5 6454
51.1379 61.9862 1.23573 5 6455
48.4234 61.927 3.95872 5 6456
52.4538 63.2808 5.24148 5 6459
26.691 70.1188 6.62627 5 6162
32.2427 70.1073 6.61698 5 6170
29.4205 67.3421 6.6846 5 6200
28.1245 71.4349 5.25696 5 6344
26.6227 72.7941 3.94191 5 6346
26.6997 70.1322 1.23573 5 6347
29.4041 70.1244 3.99427 5 6348
30.7728 71.4899 2.59341 5 6350
32.1772 72.778 3.8667 5 6354
32.1304 70.1322 1.23573 5 6355
28.0574 68.7745 2.59341 5 6382
29.4151 67.4169 1.23573 5 6384
26.6032 67.3702 3.96146 5 6385
30.8598 68.7815 5.28762 5 6388
32.1139 67.3723 3.96946 5 6393
37.6622 70.1778 6.67326 5 6178
34.9458 67.4436 6.64364 5 6208
33.4945 71.5282 5.30016 5 6352
34.863 70.0717 3.95171 5 6356
36.2035 71.4899 2.59341 5 6358
38.9731 71.5146 5.28538 5 6360
37.6192 72.7793 3.91338 5 6362
37.5611 70.1322 1.23573 5 6363
33.4881 68.7745 2.59341 5 6390
34.8458 67.4169 1.23573 5 6392
36.3301 68.7968 5.25392 5 6396
38.9188 68.7745 2.59341 5 6398
37.6302 67.3583 3.90696 5 6401
43.0256 70.134 6.67747 5 6186
40.2258 67.4748 6.58093 5 6216
45.8118 67.4283 6.59621 5 6224
40.3296 70.1214 3.94532 5 6364
41.6342 71.4899 2.59341 5 6366
44.2921 71.535 5.27202 5 6368
42.9918 70.1322 1.23573 5 6371
45.6851 70.2132 3.98056 5 6372
40.2765 67.4169 1.23573 5 6400
41.7209 68.784 5.33298 5 6404
44.3495 68.7745 2.59341 5 6406
45.7072 67.4169 1.23573 5 6408
43.0294 67.3913 3.90129 5 6409
48.4346 70.1944 6.5284 5 6194
51.1409 67.396 6.54588 5 6232
47.0649 71.4899 2.59341 5 6374
49.8985 71.5195 5.22763 5 6376
48.4806 72.8353 3.87539 5 6378
48.4225 70.1322 1.23573 5 6379
51.1336 70.0894 3.90042 5 6380
47.0932 68.8055 5.24604 5 6412
49.7802 68.7745 2.59341 5 6414
51.1379 67.4169 1.23573 5 6416
48.3915 67.3094 3.93967 5 6417
52.4481 68.6917 5.21559 5 6420
29.4707 78.2978 6.64871 5 6130
26.673 75.54 6.54994 5 6132
32.1949 75.5953 6.62804 5 6138
29.4555 72.8523 6.53711 5 6160
28.0715 76.8729 5.23692 5 6314
29.4151 78.2783 1.23573 5 6315
26.7259 78.3067 3.76107 5 6316
26.6997 75.5629 1.23573 5 6317
29.4298 75.4987 3.93618 5 6318
30.7728 76.9206 2.59341 5 6319
32.1751 78.2829 3.92867 5 6322
32.1304 75.5629 1.23573 5 6323
28.0574 74.2052 2.59341 5 6343
29.4151 72.8476 1.23573 5 6345
30.8451 74.1743 5.24507 5 6349
34.9448 78.3553 6.5986 5 6136
37.6256 75.5577 6.59894 5 6144
34.8817 72.9168 6.69976 5 6168
33.6231 76.9943 5.33704 5 6320
34.8458 78.2783 1.23573 5 6321
34.9385 75.5562 3.96539 5 6324
36.2035 76.9206 2.59341 5 6325
38.9617 76.9214 5.2481 5 6326
37.6123 78.367 3.90598 5 6328
37.5611 75.5629 1.23573 5 6329
33.4881 74.2052 2.59341 5 6351
34.8458 72.8476 1.23573 5 6353
36.2263 74.2089 5.30507 5 6357
38.9188 74.2052 2.59341 5 6359
40.2712 78.3215 6.56015 5 6142
45.628 78.3403 6.60148 5 6148
43.0765 75.6025 6.59024 5 6150
40.3312 72.9071 6.52391 5 6176
45.5788 72.9616 6.66067 5 6184
40.2765 78.2783 1.23573 5 6327
40.3154 75.6529 3.91864 5 6330
41.6342 76.9206 2.59341 5 6331
44.3315 76.9711 5.21326 5 6332
45.7072 78.2783 1.23573 5 6333
42.9512 78.3482 3.99433 5 6334
42.9918 75.5629 1.23573 5 6335
45.677 75.6281 3.90556 5 6336
40.2765 72.8476 1.23573 5 6361
41.6846 74.2939 5.23927 5 6365
44.3495 74.2052 2.59341 5 6367
45.7072 72.8476 1.23573 5 6369
42.9553 72.8865 3.98647 5 6370
51.1426 78.4286 6.5092 5 6154
48.3383 75.7001 6.49422 5 6156
51.1454 72.987 6.57313 5 6192
47.0649 76.9206 2.59341 5 6337
49.7468 77.1211 5.26884 5 6338
51.1379 78.2783 1.23573 5 6339
48.3887 78.4127 3.90413 5 6340
48.4225 75.5629 1.23573 5 6341
51.0576 75.6503 3.91277 5 6342
47.0077 74.1696 5.26185 5 6373
49.7802 74.2052 2.59341 5 6375
51.1379 72.8476 1.23573 5 6377
52.4475 74.2627 5.18736 5 6381
26.5856 59.4184 11.9466 5 6057
32.1147 59.3899 11.982 5 6065
27.9975 58.1245 13.3622 5 6091
29.3441 56.6544 12.0668 5 6093
26.6188 54.0114 12.0962 5 6095
32.057 53.8939 12.1237 5 6103
29.3089 59.3173 9.31139 5 6241
27.8688 57.9491 7.99757 5 6275
27.9519 55.3319 10.7213 5 6276
26.4568 56.517 9.3352 5 6278
29.2986 53.98 9.34496 5 6280
30.6991 58.0187 10.6688 5 6281
30.6934 55.204 7.96207 5 6282
32.0616 56.6647 9.40616 5 6286
37.4904 59.2329 12.0033 5 6073
33.4424 57.9586 13.3013 5 6099
34.7635 56.588 12.0219 5 6101
36.1078 55.2275 13.2568 5 6106
37.5073 53.8118 11.9843 5 6111
34.8025 59.4268 9.31648 5 6249
33.4974 57.924 8.0599 5 6283
33.345 55.27 10.7509 5 6284
34.7969 53.8386 9.4304 5 6288
36.0652 57.9379 10.611 5 6289
36.1673 55.1398 7.90561 5 6290
38.8545 57.8443 8.02503 5 6291
38.8535 55.2369 10.6948 5 6292
37.474 56.5403 9.31602 5 6294
43.0005 59.2246 11.9853 5 6081
40.1894 56.5554 12.033 5 6109
41.6051 55.1304 13.3608 5 6114
44.3611 57.8675 13.2807 5 6115
45.7126 56.5179 11.963 5 6117
43.0135 53.8427 11.9368 5 6119
40.2003 59.1389 9.31912 5 6257
45.6379 59.2914 9.40267 5 6265
40.28 53.8873 9.3374 5 6296
41.6405 57.8799 10.6485 5 6297
41.6027 55.1944 7.96575 5 6298
44.3505 57.9543 8.00299 5 6299
44.3543 55.1687 10.6147 5 6300
42.919 56.5515 9.31998 5 6302
45.8451 53.9106 9.21991 5 6304
48.3629 59.2517 11.9607 5 6089
47.0465 55.2148 13.2613 5 6122
49.7828 57.9211 13.28 5 6123
51.1582 56.587 11.9804 5 6125
48.4595 53.8462 11.9933 5 6127
51.1178 59.2204 9.34026 5 6273
47.0126 57.9023 10.6522 5 6305
47.0667 55.2011 7.8318 5 6306
49.7991 57.9528 7.99431 5 6307
49.8245 55.2658 10.5709 5 6308
48.3495 56.5033 9.25092 5 6310
51.1107 53.8523 9.15829 5 6312
52.4078 55.265 7.92632 5 6313
26.7778 64.7766 12.1598 5 6019
30.8095 66.0719 13.3826 5 6022
32.1787 64.7849 12.0707 5 6027
29.4718 62.0268 12.018 5 6055
28.0535 66.1511 10.6793 5 6199
29.3882 64.8621 9.27605 5 6203
30.8258 66.1214 7.95279 5 6205
27.9349 63.5046 8.05422 5 6236
28.071 60.7311 10.6769 5 6237
26.6181 62.1067 9.37442 5 6239
30.7548 63.4439 10.6613 5 6242
30.7238 60.7403 7.97033 5 6243
32.1198 62.1058 9.33381 5 6247
36.3083 66.0654 13.342 5 6030
37.7242 64.6952 11.9894 5 6035
34.8215 62.0942 12.0816 5 6063
33.5169 66.027 10.717 5 6207
34.9185 64.6894 9.39556 5 6211
36.2176 65.9971 8.0255 5 6213
38.9488 66.0659 10.7083 5 6215
33.6349 63.3713 7.94647 5 6244
33.5095 60.8052 10.7266 5 6245
36.2236 63.3631 10.8346 5 6250
36.2438 60.6553 7.97394 5 6251
39.0714 63.4338 7.97904 5 6252
38.9011 60.5977 10.6816 5 6253
37.5658 61.9883 9.31423 5 6255
41.613 66.1544 13.2953 5 6038
42.9967 64.7989 12.0729 5 6043
40.31 62.0343 11.8969 5 6071
41.6702 60.6438 13.2936 5 6076
45.7125 62.1421 12.139 5 6079
40.3209 64.7893 9.30557 5 6219
41.617 66.1351 7.93372 5 6221
44.3711 66.1415 10.7798 5 6223
45.6417 64.7886 9.45155 5 6227
41.7081 63.4051 10.7025 5 6258
41.4984 60.661 8.00466 5 6259
44.2469 63.4027 7.98901 5 6260
44.3381 60.6668 10.7924 5 6261
42.9331 61.9851 9.36266 5 6263
47.0326 66.1936 13.3346 5 6046
48.4207 64.8251 12.0752 5 6051
47.0712 60.6061 13.3509 5 6084
49.7716 63.4235 13.2945 5 6085
51.0665 62.0882 11.939 5 6087
47.0301 66.0983 7.94509 5 6229
49.7585 66.1412 10.6459 5 6231
51.1111 64.8057 9.33663 5 6235
47.1025 63.3613 10.772 5 6266
47.1107 60.6503 7.95947 5 6267
49.716 63.3835 8.01399 5 6268
49.7585 60.613 10.6144 5 6269
48.3645 62.0804 9.3675 5 6271
52.4533 60.7144 7.98781 5 6274
26.6944 70.0576 12.1107 5 5981
32.087 70.0469 12.0915 5 5989
29.3603 67.4322 12.0437 5 6017
28.1321 71.4725 10.7183 5 6159
29.4811 70.1186 9.40551 5 6163
30.7874 71.4431 7.94689 5 6165
32.1377 72.7853 9.33438 5 6169
28.0058 68.8141 8.04222 5 6198
26.594 67.4621 9.34118 5 6201
30.7874 68.6689 10.6862 5 6204
32.1759 67.3695 9.41613 5 6209
34.8913 72.8335 12.1147 5 5987
37.5452 70.2358 12.0813 5 5997
34.9562 67.4076 12.0617 5 6025
33.466 71.4545 10.8266 5 6167
34.8924 70.203 9.43327 5 6171
36.3511 71.5727 7.97401 5 6173
38.9498 71.6007 10.6924 5 6175
33.5757 68.8006 8.09256 5 6206
36.2319 68.6993 10.7348 5 6212
38.9895 68.7988 8.08952 5 6214
37.6128 67.4036 9.29812 5 6217
41.6694 71.579 13.2618 5 6000
45.7126 72.8024 11.9529 5 6003
43.0877 70.1619 12.0602 5 6005
40.3074 67.5822 12.0757 5 6033
45.6845 67.5104 12.0534 5 6041
40.2781 70.1952 9.39918 5 6179
41.6442 71.4554 7.95036 5 6181
44.3782 71.5176 10.6177 5 6183
45.6925 70.1762 9.30484 5 6187
41.7152 68.8428 10.7294 5 6220
44.4251 68.8019 8.0065 5 6222
42.9394 67.4717 9.29331 5 6225
47.023 71.5291 13.3274 5 6008
48.4789 70.2315 11.9725 5 6013
49.902 68.8902 13.3526 5 6047
51.2239 67.4328 12.1426 5 6049
47.0479 71.5027 7.86607 5 6189
49.7113 71.5501 10.644 5 6191
51.125 70.1321 9.40188 5 6195
52.4386 71.5436 7.99021 5 6197
46.9952 68.7619 10.6208 5 6228
49.8307 68.8031 7.99044 5 6230
48.4092 67.4258 9.23991 5 6233
29.4527 78.1917 12.0035 5 5946
26.7352 75.4914 11.9774 5 5948
30.7969 76.8502 13.3595 5 5951
32.2065 75.5551 12.1193 5 5956
29.4826 72.8709 12.0453 5 5979
28.1142 76.8162 10.6655 5 6129
26.8571 78.2137 9.26351 5 6131
29.5299 75.484 9.27775 5 6133
30.797 76.9518 7.9177 5 6134
32.0873 78.196 9.31478 5 6137
28.1624 74.2252 7.93375 5 6158
26.7638 72.8827 9.30447 5 6161
30.8718 74.3255 10.6663 5 6164
33.2962 79.344 13.1292 5 5952
34.8127 78.2847 11.9814 5 5954
36.0489 76.8842 13.3191 5 5958
37.5499 75.5529 12.051 5 5962
38.8983 74.2125 13.3753 5 5993
33.5012 76.8757 10.67 5 6135
34.9079 75.4859 9.25743 5 6139
36.222 76.8862 7.92019 5 6140
38.8528 77.0248 10.6352 5 6141
37.4639 78.3494 9.29639 5 6143
33.4795 74.1458 7.95512 5 6166
36.2214 74.1243 10.6512 5 6172
39.0262 74.2279 7.92103 5 6174
37.6067 72.9375 9.3136 5 6177
40.2085 78.5323 12.0468 5 5960
41.4506 76.9963 13.3725 5 5964
45.5934 78.3459 11.8848 5 5966
42.7617 75.5377 12.0176 5 5968
40.2872 72.9711 12.0067 5 5995
44.3129 74.3053 13.2246 5 6001
40.3333 75.6474 9.36382 5 6145
41.6312 77.0236 8.01408 5 6146
44.1961 76.8463 10.6614 5 6147
42.8442 78.3343 9.40071 5 6149
45.6763 75.5571 9.32485 5 6151
41.5828 74.2275 10.6102 5 6180
44.2479 74.2092 8.01348 5 6182
42.9233 72.8629 9.31788 5 6185
47.0187 77.0406 13.2711 5 5970
51.0987 78.3715 11.939 5 5972
48.2848 75.6123 11.9832 5 5974
52.4155 77.1071 13.3661 5 5976
49.7607 74.3205 13.3185 5 6009
51.0433 72.9702 12.0445 5 6011
46.9899 76.9925 7.98721 5 6152
49.7242 77.0178 10.6819 5 6153
48.3758 78.4235 9.29244 5 6155
51.0434 75.6779 9.2893 5 6157
46.9942 74.2778 10.6247 5 6188
49.7229 74.4112 7.8733 5 6190
48.4254 73.0038 9.20161 5 6193
52.3873 74.3801 10.7315 5 6196
26.5919 59.3251 17.4111 5 5908
32.1384 59.3272 17.3365 5 5912
28.1097 57.9727 18.6518 5 5925
29.4052 56.5707 17.3633 5 5926
26.6392 53.8347 17.3489 5 5927
30.7942 55.173 18.7634 5 5928
32.0942 53.7665 17.3895 5 5931
29.3936 59.4166 14.6752 5 6058
28.0175 55.3046 16.0978 5 6092
26.7672 56.7067 14.7118 5 6094
29.3074 53.9175 14.6942 5 6096
30.8223 58.0262 16.0212 5 6097
30.7119 55.2793 13.3949 5 6098
32.1105 56.6719 14.6463 5 6102
37.5058 59.2693 17.357 5 5916
33.578 57.9503 18.6172 5 5929
34.8248 56.4819 17.2937 5 5930
36.2543 55.1153 18.5211 5 5932
38.9317 57.9015 18.5085 5 5933
37.5908 53.7554 17.2661 5 5935
34.8187 59.3468 14.7677 5 6066
33.3543 55.2752 15.973 5 6100
34.7258 53.8981 14.6546 5 6104
36.1854 57.8848 16.0112 5 6105
38.8531 57.8868 13.4186 5 6107
38.9707 55.2617 15.9882 5 6108
37.4126 56.4616 14.6835 5 6110
43.0438 59.2587 17.3083 5 5920
40.3295 56.5517 17.3062 5 5934
41.6522 55.2099 18.6111 5 5936
44.3538 57.903 18.5674 5 5937
45.727 56.5379 17.2212 5 5938
42.9173 53.8045 17.2466 5 5939
40.1788 59.3543 14.7778 5 6074
45.7185 59.2372 14.6319 5 6082
40.1893 53.813 14.6282 5 6112
41.6586 58.0046 15.9631 5 6113
44.3003 55.1535 15.9801 5 6116
42.9245 56.5886 14.6926 5 6118
45.6385 53.8879 14.5682 5 6120
48.4299 59.4467 17.2561 5 5924
47.0616 55.2509 18.5631 5 5940
49.8262 57.9515 18.5506 5 5941
51.133 56.5806 17.1426 5 5942
48.3794 53.8522 17.2062 5 5943
51.1742 59.2783 14.548 5 6090
47.105 57.9737 15.9539 5 6121
49.8244 55.1746 15.902 5 6124
48.4107 56.6146 14.6111 5 6126
51.2048 53.818 14.5617 5 6128
26.9055 64.7592 17.5128 5 5889
30.8563 66.1345 18.7988 5 5890
32.163 64.7601 17.4622 5 5893
28.0757 63.3366 18.8571 5 5906
29.2899 62.0208 17.4264 5 5907
30.7732 60.6364 18.6425 5 5909
28.1281 66.1963 16.1605 5 6016
29.4585 64.805 14.8256 5 6020
28.1169 63.4168 13.4605 5 6053
28.0405 60.6625 16.0552 5 6054
26.7341 62.145 14.7036 5 6056
30.7052 63.436 16.1929 5 6059
30.7914 60.723 13.3996 5 6060
32.0957 62.0825 14.8412 5 6064
36.3175 66.0289 18.7871 5 5894
37.5207 64.7016 17.4235 5 5897
33.439 63.2853 18.8482 5 5910
34.8816 61.9671 17.4706 5 5911
36.3523 60.5724 18.7615 5 5913
38.9961 63.3622 18.6836 5 5914
33.5062 66.0881 16.1117 5 6024
34.87 64.7882 14.7834 5 6028
38.9701 66.1334 16.0381 5 6032
33.4854 63.4542 13.5402 5 6061
33.4804 60.6704 16.0827 5 6062
36.1957 63.4039 16.1416 5 6067
36.2682 60.6748 13.4104 5 6068
39.0225 63.3568 13.445 5 6069
38.8921 60.6906 16.1179 5 6070
37.5881 62.0225 14.6771 5 6072
41.706 66.0886 18.8037 5 5898
43.0188 64.7828 17.3586 5 5901
40.3128 61.9724 17.3612 5 5915
41.6899 60.5644 18.747 5 5917
44.3469 63.4012 18.5998 5 5918
45.63 61.9715 17.2467 5 5919
40.3583 64.7719 14.6852 5 6036
44.3323 66.1959 16.0027 5 6040
45.6277 64.7284 14.6843 5 6044
41.5939 63.3901 16.0568 5 6075
44.2847 63.4536 13.4367 5 6077
44.2871 60.5765 15.9094 5 6078
42.9898 62.0943 14.6688 5 6080
47.0945 66.0506 18.5789 5 5902
48.434 64.8076 17.2266 5 5905
47.0911 60.7155 18.611 5 5921
49.7653 63.3708 18.6156 5 5922
51.1313 61.9715 17.1527 5 5923
49.8246 66.1944 15.9269 5 6048
51.2024 64.8253 14.6246 5 6052
47.0507 63.375 16.0039 5 6083
49.7611 60.6792 15.8691 5 6086
48.4253 62.0039 14.5977 5 6088
29.4648 72.7555 17.5432 5 5869
26.7152 70.1544 17.5459 5 5870
30.8205 71.5585 18.819 5 5871
32.2229 70.1424 17.5099 5 5874
28.1567 68.6895 18.9005 5 5887
29.5838 67.4792 17.5356 5 5888
28.1132 71.4736 16.1241 5 5978
26.7626 72.7973 14.8829 5 5980
29.4576 70.1168 14.8124 5 5982
30.8716 71.4681 13.4231 5 5984
32.1895 72.8153 14.8057 5 5988
28.1265 68.8403 13.4948 5 6015
26.7724 67.4856 14.8151 5 6018
30.8477 68.8194 16.1191 5 6021
32.0929 67.4404 14.8022 5 6026
36.276 71.4918 18.8067 5 5875
37.6706 70.1787 17.4144 5 5878
33.6113 68.8424 18.8331 5 5891
34.929 67.3732 17.5209 5 5892
38.9802 68.7481 18.7295 5 5895
33.5004 71.6453 16.2827 5 5986
34.8659 70.2026 14.8395 5 5990
36.1626 71.5208 13.3934 5 5992
38.9768 71.5092 16.0464 5 5994
37.5152 72.8321 14.8068 5 5996
33.5289 68.7755 13.4881 5 6023
36.1909 68.8327 16.2018 5 6029
38.9827 68.8998 13.4028 5 6031
37.6439 67.5133 14.7873 5 6034
41.7009 71.5668 18.7694 5 5879
43.0976 70.2852 17.3944 5 5882
40.2793 67.4698 17.3719 5 5896
44.4081 68.8066 18.6995 5 5899
45.7549 67.5216 17.2593 5 5900
40.3966 70.2194 14.6902 5 5998
44.3078 71.5609 15.9715 5 6002
45.7079 70.1203 14.6903 5 6006
41.6654 68.8812 16.0933 5 6037
44.3598 68.7581 13.4093 5 6039
42.9469 67.5491 14.7849 5 6042
47.1651 71.4969 18.4876 5 5883
48.5456 70.1889 17.2182 5 5886
49.979 68.8188 18.6007 5 5903
51.2256 67.4228 17.3097 5 5904
49.7559 71.6114 15.8819 5 6010
51.1603 70.2849 14.7857 5 6014
47.125 68.8251 15.9857 5 6045
48.4696 67.547 14.6374 5 6050
28.1512 79.1443 18.8126 5 5853
29.5077 78.0515 17.4221 5 5854
26.6955 75.2991 17.5443 5 5855
31.0341 76.8605 18.8704 5 5856
32.3009 75.4416 17.4743 5 5858
28.2242 74.0996 18.8683 5 5868
28.1215 79.1535 13.4178 5 5944
28.1087 76.6107 16.1301 5 5945
26.787 77.9678 14.655 5 5947
29.587 75.4954 14.7634 5 5949
30.7711 79.2581 16.0595 5 5950
32.1665 78.1623 14.6963 5 5955
28.0972 74.1955 13.4271 5 5977
30.875 74.1589 16.1512 5 5983
34.8748 78.2752 17.4933 5 5857
36.3507 76.9676 18.8642 5 5859
37.6521 75.667 17.4947 5 5861
33.5489 74.2633 18.9843 5 5872
34.9028 72.9589 17.5447 5 5873
39.0032 74.243 18.7953 5 5876
33.5622 76.9027 16.1855 5 5953
34.914 75.5328 14.7947 5 5957
38.8639 77.1097 16.0776 5 5959
37.4343 78.3362 14.6458 5 5961
33.5376 74.1968 13.3949 5 5985
36.2734 74.3194 16.1499 5 5991
40.1667 78.3736 17.4699 5 5860
41.6435 77.0331 18.8033 5 5862
45.6323 78.3766 17.3052 5 5863
42.9804 75.6475 17.481 5 5864
40.2744 72.9417 17.3825 5 5877
44.482 74.2777 18.7288 5 5880
45.7395 73.011 17.2734 5 5881
40.1688 75.636 14.7212 5 5963
44.2216 76.9925 16.0855 5 5965
42.8832 78.3351 14.6226 5 5967
45.5447 75.8273 14.5818 5 5969
41.6644 74.3322 16.0001 5 5999
43.0135 72.9311 14.5882 5 6004
46.9988 77.0314 18.7253 5 5865
51.1309 78.399 17.3215 5 5866
48.3404 75.6853 17.3073 5 5867
49.7919 74.3815 18.5415 5 5884
51.1044 72.9238 17.3556 5 5885
49.7498 77.1112 15.9499 5 5971
48.3552 78.4565 14.6306 5 5973
51.1276 75.728 14.6717 5 5975
47.071 74.3991 15.9131 5 6007
48.3673 72.9258 14.6261 5 6012
26.7805 59.1583 22.7903 5 7245
29.5621 58.9729 25.3356 5 7246
32.313 59.2298 22.6927 5 7253
28.167 57.7473 24.0372 5 7279
29.4606 56.4945 22.6012 5 7281
26.8279 56.3941 25.4254 5 7282
26.7886 53.8332 22.6746 5 7283
29.5395 53.6698 25.3629 5 7284
30.8419 55.0611 24.0164 5 7286
32.3163 56.3833 25.2846 5 7290
32.2734 53.8252 22.6184 5 7291
29.5399 59.2581 19.9682 5 7374
28.1293 55.1113 21.2023 5 7391
26.785 56.5574 19.9908 5 7392
29.4373 53.7288 19.9578 5 7393
30.9146 57.9095 21.3978 5 7394
32.2248 56.5676 20.0449 5 7396
35.0814 59.2179 25.3301 5 7254
37.7815 59.2093 22.5461 5 7261
33.6974 57.8906 24.0214 5 7287
34.9776 56.5607 22.6859 5 7289
35.0263 53.6947 25.3112 5 7292
36.3455 55.1126 23.895 5 7294
39.03 57.8112 23.9364 5 7295
37.6721 56.4679 25.2455 5 7298
37.6017 53.8305 22.5169 5 7299
34.9766 59.2005 20.0009 5 7378
33.5674 55.2319 21.2734 5 7395
34.9275 53.7525 19.9648 5 7397
36.3568 57.8561 21.3051 5 7398
39.0438 55.17 21.1673 5 7399
37.6334 56.5433 19.9109 5 7400
40.3383 59.1342 25.3254 5 7262
43.0335 59.2863 22.6192 5 7269
45.8322 59.1937 25.3317 5 7270
40.3942 56.4955 22.6182 5 7297
40.2502 53.6832 25.1974 5 7300
41.7001 55.127 23.9589 5 7302
44.412 57.9457 23.9007 5 7303
45.7388 56.5277 22.5908 5 7305
43.0752 56.5058 25.227 5 7306
42.9911 53.7453 22.4895 5 7307
45.8171 53.6985 25.2161 5 7308
40.2896 59.2007 19.9726 5 7382
45.6737 59.2565 19.866 5 7386
40.3406 53.7335 19.7847 5 7401
41.7463 57.8714 21.3168 5 7402
44.3247 55.2012 21.1247 5 7403
42.9499 56.5615 19.9102 5 7404
45.707 53.8873 19.9259 5 7405
48.4709 59.2339 22.4909 5 7277
51.293 59.1896 25.1935 5 7278
47.1093 55.1877 23.9719 5 7310
49.8082 57.8658 23.8296 5 7311
51.1766 56.4688 22.4277 5 7313
48.5327 56.4763 25.2654 5 7314
48.4437 53.8287 22.5985 5 7315
51.0734 53.7675 25.2678 5 7316
51.1923 59.2697 19.9113 5 7390
47.0112 57.9255 21.1594 5 7406
49.8014 55.1429 21.1802 5 7407
48.4103 56.5616 19.9318 5 7408
51.0932 53.7957 19.7871 5 7409
26.8286 64.6632 22.8951 5 7207
29.649 64.5197 25.5294 5 7208
30.9586 65.885 24.1853 5 7210
32.2706 64.5186 22.803 5 7215
28.2243 63.213 24.1536 5 7241
29.4726 61.8158 22.7073 5 7243
26.9374 61.7548 25.3773 5 7244
30.9584 60.5221 24.0808 5 7248
32.3909 61.7379 25.4343 5 7252
28.2897 65.9824 21.5124 5 7353
29.6353 64.6213 20.2158 5 7355
28.0997 60.481 21.3575 5 7372
26.6705 61.9641 20.1109 5 7373
30.8228 63.135 21.4955 5 7375
32.1032 61.9151 20.113 5 7377
35.0123 64.5587 25.5776 5 7216
36.2813 65.9502 24.2148 5 7218
37.6484 64.7192 22.7517 5 7223
33.7021 63.2094 24.0874 5 7249
35.0369 61.9344 22.706 5 7251
36.4417 60.5667 23.9675 5 7256
39.0454 63.3263 24.0699 5 7257
37.7122 61.9647 25.3488 5 7260
33.6175 66.1283 21.4068 5 7357
34.9283 64.7208 20.0841 5 7359
39.0338 66.054 21.3634 5 7361
33.6409 60.5971 21.4249 5 7376
36.3215 63.37 21.4176 5 7379
39.0973 60.6894 21.3203 5 7380
37.6263 61.9983 20.0684 5 7381
40.4794 64.6828 25.3609 5 7224
41.7071 66.179 24.0631 5 7226
43.0751 64.7049 22.6697 5 7231
45.8024 64.6144 25.335 5 7232
40.3875 61.9922 22.686 5 7259
41.6714 60.6318 24.0126 5 7264
44.4068 63.3191 23.9794 5 7265
45.7299 61.9375 22.6773 5 7267
43.0909 61.8843 25.3853 5 7268
40.3705 64.6754 20.0015 5 7363
44.3891 66.0762 21.3387 5 7365
45.6515 64.6667 20.0386 5 7367
41.7209 63.3427 21.3392 5 7383
44.3136 60.6601 21.2388 5 7384
42.9979 62.0123 19.9608 5 7385
47.125 65.9468 23.9388 5 7234
48.5398 64.7314 22.5497 5 7239
51.2542 64.6656 25.2217 5 7240
47.0962 60.6435 23.9917 5 7272
49.8288 63.2802 23.8263 5 7273
51.2615 62.0409 22.4923 5 7275
48.561 61.8584 25.1873 5 7276
50.0048 66.0657 21.2438 5 7369
51.3005 64.7307 19.9704 5 7371
47.1368 63.2924 21.2684 5 7387
49.7941 60.571 21.1793 5 7388
48.4147 61.9047 19.9286 5 7389
29.6149 72.6126 22.837 5 7167
26.9326 72.6074 25.806 5 7168
26.7843 70.0459 23.0189 5 7169
29.668 69.9666 25.5903 5 7170
30.97 71.4255 24.2485 5 7172
32.3772 72.626 25.5602 5 7176
32.2412 70.0628 22.9865 5 7177
28.1978 68.6323 24.2739 5 7203
29.595 67.3116 22.9797 5 7205
26.8637 67.2973 25.568 5 7206
32.296 67.2364 25.568 5 7214
28.1193 71.2652 21.5503 5 7334
26.9057 72.8041 20.2847 5 7335
29.5973 70.0667 20.2014 5 7336
26.8482 67.3181 20.221 5 7354
30.9169 68.7026 21.6434 5 7356
32.2326 67.4853 20.1711 5 7358
35.0652 72.7053 22.7703 5 7175
35.1248 69.8979 25.4552 5 7178
36.391 71.2854 24.0946 5 7180
37.7504 72.6217 25.4648 5 7184
37.7368 70.0282 22.7846 5 7185
33.644 68.6277 24.19 5 7211
34.9765 67.3779 22.862 5 7213
39.051 68.7459 24.1098 5 7219
37.7781 67.3056 25.3923 5 7222
33.5693 71.3775 21.5383 5 7338
35.027 70.0968 20.2017 5 7340
39.0612 71.4386 21.4336 5 7342
36.4323 68.7284 21.4797 5 7360
37.6912 67.47 20.0486 5 7362
40.4195 72.7561 22.855 5 7183
40.5465 69.9409 25.4427 5 7186
41.823 71.3076 24.0733 5 7188
43.1771 72.7107 25.4047 5 7192
43.1354 70.1598 22.6674 5 7193
40.4127 67.47 22.7207 5 7221
44.5051 68.7834 23.977 5 7227
45.8528 67.4633 22.64 5 7229
43.1531 67.4253 25.389 5 7230
40.3415 70.1449 19.9978 5 7344
44.5369 71.5551 21.3742 5 7346
45.8327 70.2135 19.876 5 7348
41.7278 68.8612 21.3721 5 7364
43.1423 67.526 20.0291 5 7366
45.9171 72.8215 22.7395 5 7191
46.0128 70.0457 25.4098 5 7194
47.2369 71.4562 24.0406 5 7196
48.6447 72.807 25.377 5 7200
48.608 70.1277 22.6374 5 7201
51.3407 70.1517 25.2679 5 7202
49.9558 68.8 23.9669 5 7235
51.2821 67.529 22.5704 5 7237
48.6247 67.2139 25.1666 5 7238
49.832 71.6008 21.2697 5 7350
51.1847 70.2595 19.9345 5 7352
47.2628 68.8782 21.2176 5 7368
48.5467 67.4457 19.9133 5 7370
28.3872 79.282 24.4064 5 7128
29.5205 78.0854 22.8718 5 7130
27.2226 77.882 25.6311 5 7131
26.9553 75.3421 22.9451 5 7132
29.7249 75.2286 25.673 5 7133
30.9545 76.6873 24.1986 5 7135
32.2482 78.1262 25.6224 5 7139
32.3224 75.3896 22.8296 5 7140
28.353 73.9035 24.3119 5 7165
28.126 76.7483 21.6061 5 7318
26.8231 78.0631 20.1656 5 7319
29.6293 75.4707 20.2077 5 7320
30.7463 79.2759 21.4318 5 7321
32.2916 78.2215 20.2154 5 7323
30.876 74.095 21.5146 5 7337
32.2514 72.8745 20.145 5 7339
33.6044 79.349 24.3807 5 7136
34.9233 78.1777 22.998 5 7138
35.1057 75.4495 25.5504 5 7141
36.4389 76.7696 24.2312 5 7143
39.1269 79.3621 24.1936 5 7144
37.7911 78.1443 25.5259 5 7147
37.7912 75.3868 22.968 5 7148
33.7047 74.1149 24.1645 5 7173
39.1752 74.0229 24.2543 5 7181
33.5999 76.868 21.6504 5 7322
34.9864 75.5298 20.2819 5 7324
39.0329 76.8411 21.5918 5 7325
37.6589 78.3108 20.3459 5 7326
36.3951 74.1593 21.4894 5 7341
37.6764 72.8875 20.1087 5 7343
40.5446 78.2137 22.9679 5 7146
40.5706 75.4231 25.4951 5 7149
41.8967 76.8765 24.1734 5 7151
44.4965 79.3937 24.0711 5 7152
45.7617 78.2164 22.7155 5 7154
43.2631 78.145 25.4677 5 7155
43.1564 75.5312 22.7629 5 7156
45.8216 75.4235 25.3632 5 7157
44.4696 74.0581 24.0599 5 7189
40.3065 75.5648 20.0829 5 7327
44.3885 76.9664 21.4079 5 7328
43.052 78.3324 20.0749 5 7329
45.7771 75.5936 20.0347 5 7330
41.7305 74.146 21.3518 5 7345
43.0777 72.8709 20.0597 5 7347
47.2277 76.7686 24.0343 5 7159
51.304 78.4255 22.7303 5 7161
48.6446 78.1015 25.2733 5 7162
48.6377 75.5268 22.613 5 7163
51.403 75.4844 25.2277 5 7164
49.9614 74.2138 23.9349 5 7197
51.2988 72.8966 22.595 5 7199
49.8193 77.1136 21.3627 5 7331
48.3306 78.4385 20.0679 5 7332
51.1975 75.7192 19.9006 5 7333
47.1368 74.2076 21.3484 5 7349
48.4495 72.9114 19.9045 5 7351
27.0517 58.9036 28.0013 5 7056
29.846 58.9075 30.7032 5 7057
32.4783 59.0714 27.91 5 7064
28.4082 57.5707 29.3287 5 7090
28.4585 54.9656 31.95 5 7091
29.7075 56.2664 27.9841 5 7092
27.0735 56.1715 30.699 5 7093
26.9011 53.5366 28.0719 5 7094
29.634 53.518 30.8036 5 7095
31.1326 57.6469 31.9561 5 7096
31.0423 54.9724 29.4246 5 7097
32.4545 56.3391 30.6936 5 7101
32.378 53.6759 27.9874 5 7102
28.2154 55.0117 26.763 5 7280
31.0432 57.7828 26.6327 5 7285
35.2499 59.1079 30.8348 5 7065
37.7568 59.1176 28.0416 5 7072
33.8931 57.6957 29.4155 5 7098
33.7871 54.9343 31.9905 5 7099
35.1389 56.4509 27.98 5 7100
35.1302 53.6366 30.7486 5 7103
36.5757 57.78 31.9299 5 7104
36.4297 55.0837 29.3266 5 7105
39.1491 57.7817 29.3818 5 7106
39.1435 55.0033 31.8872 5 7107
37.8052 56.414 30.7358 5 7109
37.7989 53.7128 27.8985 5 7110
33.6643 55.0886 26.7454 5 7288
36.3711 57.8851 26.6656 5 7293
39.0285 55.1028 26.5647 5 7296
40.5486 59.093 30.7506 5 7073
43.1209 59.2248 28.1214 5 7080
45.793 59.1932 30.7316 5 7081
40.4559 56.4552 27.8922 5 7108
40.456 53.7776 30.6698 5 7111
41.7848 57.6667 31.8828 5 7112
41.7284 55.0171 29.22 5 7113
44.4211 57.7951 29.3893 5 7114
44.4399 55.0414 31.7851 5 7115
45.7535 56.6043 27.8186 5 7116
43.0917 56.3291 30.6245 5 7117
43.154 53.7419 27.8266 5 7118
45.7623 53.7699 30.6271 5 7119
41.7841 57.9059 26.6827 5 7301
44.4749 55.1977 26.5652 5 7304
48.4887 59.1904 27.9324 5 7088
51.2545 59.3108 30.7175 5 7089
47.2311 57.8942 31.926 5 7120
47.071 55.1768 29.2889 5 7121
49.8551 57.8818 29.3676 5 7122
49.775 55.2041 31.8794 5 7123
51.1592 56.4974 28.0244 5 7124
48.5299 56.5182 30.7405 5 7125
48.4535 53.8185 27.9657 5 7126
51.0965 53.9208 30.6686 5 7127
47.2552 57.8288 26.5172 5 7309
49.8224 55.1665 26.6925 5 7312
52.4481 57.8083 26.6496 5 7317
28.421 65.4504 32.0596 5 7015
27.0267 64.3187 28.1455 5 7018
29.7486 64.2328 30.7993 5 7019
31.0876 65.6531 29.5672 5 7021
32.5371 64.4752 28.234 5 7026
28.4412 62.9597 29.478 5 7052
28.5569 60.239 31.9067 5 7053
29.813 61.7295 28.0557 5 7054
27.1455 61.4187 30.7077 5 7055
31.1461 62.8919 31.9701 5 7058
31.1052 60.3518 29.3421 5 7059
32.4433 61.5229 30.7707 5 7063
28.2527 65.8314 26.8357 5 7204
28.3041 60.3766 26.7369 5 7242
31.173 63.2425 26.8492 5 7247
33.9435 65.7905 32.1171 5 7023
35.2393 64.483 30.9205 5 7027
36.5306 65.8307 29.5838 5 7029
37.8265 64.4837 28.1626 5 7034
33.8179 63.0787 29.6035 5 7060
33.7169 60.2653 31.9636 5 7061
35.1031 61.8228 28.1374 5 7062
36.6014 63.1197 31.9135 5 7066
36.5151 60.4944 29.4579 5 7067
39.2006 60.3112 32.0016 5 7069
37.968 61.8168 30.8172 5 7071
33.6962 65.9415 26.9297 5 7212
39.1048 65.8781 26.7861 5 7220
33.7552 60.4586 26.7385 5 7250
36.3506 63.2071 26.7807 5 7255
38.9897 60.4589 26.6897 5 7258
40.6268 64.643 30.8991 5 7035
41.9334 65.9772 29.4556 5 7037
44.7202 65.8648 31.8676 5 7039
43.1884 64.6106 28.094 5 7042
39.336 63.2972 29.4807 5 7068
40.3865 61.8169 27.973 5 7070
42.0624 63.294 31.943 5 7074
41.8474 60.5588 29.4709 5 7075
44.5577 63.249 29.2673 5 7076
44.5561 60.6463 31.8684 5 7077
43.2138 62.0131 30.7175 5 7079
44.5073 65.9589 26.726 5 7228
41.8044 63.3036 26.7231 5 7263
44.4631 60.5473 26.7493 5 7266
46.0203 64.5781 30.658 5 7043
47.2891 65.9184 29.3429 5 7045
50.0527 65.9853 31.8607 5 7047
48.6378 64.6567 27.9539 5 7050
51.3646 64.6012 30.6956 5 7051
45.9156 62.0031 28.0259 5 7078
47.2267 63.3381 31.9639 5 7082
47.2531 60.5657 29.4044 5 7083
50.0008 63.2674 29.3548 5 7084
49.8621 60.641 31.9093 5 7085
51.2764 61.904 27.9211 5 7086
48.5514 61.9507 30.7166 5 7087
50.062 66.0315 26.6239 5 7236
47.2654 63.2606 26.6536 5 7271
49.9316 60.4391 26.5477 5 7274
29.8697 72.4602 28.3341 5 6978
27.2169 72.1866 31.0538 5 6979
27.1695 69.7163 28.2751 5 6980
29.821 69.5743 31.1107 5 6981
31.2031 70.9544 29.783 5 6983
32.5866 72.442 30.9373 5 6987
32.4827 69.7477 28.2882 5 6988
28.4283 68.2268 29.6806 5 7014
29.7748 66.9821 28.1899 5 7016
27.0719 66.7052 30.8647 5 7017
32.4935 67.0627 31.0169 5 7025
28.4327 71.2564 27.0358 5 7166
30.9727 68.5592 26.8931 5 7209
35.2255 72.5693 28.1604 5 6986
35.2612 69.8839 30.9101 5 6989
36.6099 71.2143 29.5257 5 6991
38.0719 72.6456 30.7813 5 6995
37.8461 69.9381 28.0628 5 6996
33.8441 68.4311 29.7047 5 7022
35.1593 67.2299 28.312 5 7024
36.6528 68.6412 32.1103 5 7028
39.2667 68.5468 29.4477 5 7030
37.9474 67.1842 30.9067 5 7033
33.7553 71.1753 26.9941 5 7174
39.1724 71.3856 26.845 5 7182
36.4091 68.5617 26.8078 5 7217
39.3666 71.2693 31.9734 5 6993
40.6231 72.6517 28.0372 5 6994
40.6278 69.9639 30.8418 5 6997
41.9489 71.3455 29.4687 5 6999
44.7705 71.4311 32.0258 5 7001
43.3841 72.6743 30.8972 5 7003
43.3042 70.062 28.1234 5 7004
40.5379 67.2542 28.1552 5 7032
42.044 68.5859 32.0044 5 7036
44.6302 68.6425 29.427 5 7038
45.8723 67.2836 28.0299 5 7040
43.337 67.2339 30.786 5 7041
44.5594 71.3721 26.6683 5 7190
41.9418 68.66 26.876 5 7225
45.9429 72.7681 27.9822 5 7002
45.9998 70.0617 30.7425 5 7005
47.3738 71.351 29.3302 5 7007
50.0096 71.3142 31.82 5 7009
51.4382 72.7616 27.856 5 7010
48.7062 72.8326 30.7314 5 7011
48.6065 69.8564 27.8561 5 7012
51.3434 70.0794 30.5918 5 7013
47.2463 68.6796 31.858 5 7044
49.9961 68.6448 29.3681 5 7046
51.4285 67.4501 28.0065 5 7048
48.6985 67.2759 30.676 5 7049
49.9774 71.3335 26.6682 5 7198
47.241 68.5613 26.5846 5 7233
28.7014 78.9698 29.9887 5 6940
29.832 77.9211 28.4959 5 6942
27.5654 77.5942 31.281 5 6943
27.2062 75.2289 28.4685 5 6944
29.9695 75.0715 31.0341 5 6945
31.2324 76.5479 29.7216 5 6947
32.6688 77.7721 31.0598 5 6951
32.4586 75.3077 28.2399 5 6952
28.5243 73.6329 29.73 5 6976
28.4742 76.594 27.1323 5 7129
30.9143 79.2343 27.0832 5 7134
31.2006 73.9151 27.0011 5 7171
34.0184 79.0114 29.7994 5 6948
33.9576 76.2864 32.0505 5 6949
35.1781 78.0616 28.1727 5 6950
35.2562 75.1462 30.7561 5 6953
37.1102 79.2856 31.9811 5 6954
36.5765 76.6019 29.4681 5 6955
39.2273 79.2425 29.3118 5 6956
38.1343 77.9835 30.7766 5 6959
37.8847 75.2806 28.1309 5 6960
33.6952 73.8257 29.5422 5 6984
36.6518 73.9188 31.9077 5 6990
39.3123 73.9872 29.4456 5 6992
33.6934 76.7644 26.8065 5 7137
36.5038 79.2919 26.9001 5 7142
39.2119 76.6801 26.8074 5 7145
36.4227 74.0234 26.8209 5 7179
39.6564 76.8817 31.9037 5 6957
40.5621 78.1143 28.0011 5 6958
40.7659 75.3401 30.7409 5 6961
42.3449 79.4005 31.9273 5 6962
41.9239 76.8712 29.3611 5 6963
44.7315 79.3967 29.3315 5 6964
44.6942 76.7032 31.7414 5 6965
43.4944 78.1031 30.5802 5 6967
43.21 75.3387 28.0917 5 6968
42.1565 74.2236 32.0056 5 6998
44.5873 74.0227 29.4678 5 7000
41.9917 79.2389 26.7532 5 7150
44.5415 76.6606 26.6953 5 7153
41.8951 74.0232 26.7318 5 7187
46.0481 78.0886 28.0245 5 6966
46.1039 75.3797 30.6346 5 6969
47.4645 76.8094 29.3816 5 6970
50.1698 76.8358 31.757 5 6971
51.4376 78.232 27.875 5 6972
48.945 78.2383 30.5536 5 6973
48.7422 75.4138 27.9454 5 6974
51.4406 75.4501 30.6858 5 6975
47.3876 74.1272 31.9159 5 7006
50.0794 74.0915 29.2883 5 7008
47.4012 79.2304 26.7718 5 7158
50.0489 76.7523 26.5736 5 7160
47.324 74.1624 26.6338 5 7195
39.392 66.0208 32.1937 5 7031
28.5706 70.8977 32.2267 5 6977
31.1609 68.3224 32.3725 5 7020
34.0268 71.2489 32.1581 5 6985
26.4238 79.0007 32.3957 5 6939
28.7304 76.1538 32.4104 5 6941
31.659 78.9198 32.6665 5 6946
31.3289 73.7867 32.1992 5 6982
30.2169 56.8705 50.5116 3 6567
29.651 58.681 50.2082 1 6571
31.4549 54.3151 49.3123 3 6580
31.3055 56.2373 48.9497 2 6583
30.7099 59.2601 49.2619 1 6578
32.7569 53.2686 48.0524 2 6611
32.8453 54.821 50.72 1 6576
33.1053 56.6648 49.7035 3 6579
38.3706 57.0581 46.1122 3 6622
36.5983 54.3897 46.1979 3 6623
36.1024 56.2598 45.7922 2 6626
34.9052 56.1365 49.0565 2 6581
38.2374 56.8764 49.2487 3 6592
37.7291 53.7176 49.6652 3 6593
36.7789 55.5049 49.3977 1 6598
35.7078 57.0684 47.5455 3 6610
34.4956 54.2778 48.6367 3 6612
34.68 58.7478 47.431 1 6615
37.5588 57.8901 47.7711 2 6619
39.0871 59.3641 47.888 3 6613
34.0281 53.8287 50.5414 2 6516
36.2164 53.5958 48.0473 2 6616
38.4766 55.0385 45.9854 2 6620
38.2537 59.4213 50.6998 3 6584
35.7459 56.9696 50.8795 3 6574
35.033 59.6408 49.0801 3 6597
34.7272 58.6474 50.7551 2 6586
39.1854 54.4155 47.7164 3 6621
44.887 59.0584 44.7621 2 6659
40.1037 57.9429 46.8151 2 6624
39.9562 55.9157 48.7985 1 6594
43.6984 58.6975 45.6484 1 6661
44.2261 56.8412 46.2514 3 6637
42.6175 55.9181 46.9651 1 6643
44.5488 57.6792 49.7158 3 6601
42.0078 59.3638 49.8713 3 6605
42.5996 57.4743 49.9212 2 6606
41.486 57.0207 48.1029 3 6618
42.1745 59.215 47.8175 2 6629
44.9468 57.8174 47.7917 1 6633
42.9069 54.3423 48.0422 3 6638
44.1734 59.5671 47.4605 3 6627
42.1374 54.4345 49.9136 2 6630
44.9843 55.9347 50.64 2 6634
45.7666 54.5875 49.4081 3 6635
45.7374 56.081 45.1212 1 6639
40.354 55.0395 50.5374 4 6934
45.4708 58.9959 50.8342 2 6604
44.6792 53.2958 48.2644 2 6523
39.9714 59.6871 49.6463 2 6596
46.6771 58.0189 44.6343 3 6657
48.018 59.5533 45.0329 2 6662
49.5414 59.3233 45.2569 1 6663
46.844 57.4471 47.6691 3 6632
47.1167 55.5516 48.322 2 6647
47.2589 59.5473 49.937 3 6609
47.8138 57.004 45.9464 1 6656
51.1457 55.0745 47.1593 3 6531
48.0267 58.9045 48.2908 2 6646
49.3425 58.0184 48.3748 1 6649
49.1321 54.8938 47.3226 2 6650
49.6714 57.725 46.3515 3 6652
47.0306 54.8785 46.2978 3 6653
50.9693 56.2874 45.5252 1 6654
51.7991 57.5338 47.2637 1 6498
51.5619 58.5904 50.3205 2 13312
48.993 56.1194 49.0349 4 4638
50.45 59.5723 49.0588 3 6644
50.9134 55.4082 49.169 2 13313
51.9796 56.9932 49.193 3 6530
51.5173 53.4756 49.5776 4 13602
51.0891 53.201 46.7478 2 6524
32.112 59.7979 50.5335 3 6569
32.262 65.602 49.4293 1 6797
34.3943 62.3292 50.2936 3 6515
33.4862 60.8103 49.382 1 6582
38.4614 62.4765 49.88 2 6588
37.0737 60.0496 49.1599 1 6591
37.4716 61.8442 48.3349 3 6595
36.1119 63.3086 48.2064 1 6614
38.7631 62.2012 46.8851 2 6617
34.6725 63.6627 48.9505 1 6726
38.7634 63.9646 49.5649 2 6728
36.9597 64.6368 49.4753 3 6808
34.1294 65.3943 50.3938 3 6798
39.5399 60.8891 46.6389 2 6625
45.459 63.1964 45.2324 1 6658
44.891 61.1347 45.0777 3 6660
39.8734 63.616 47.8798 3 6520
40.1348 61.642 49.9518 3 6517
42.9909 61.6369 45.6628 2 6636
41.2826 66.067 46.047 3 6693
43.0815 65.3254 45.4749 2 6664
41.5299 60.8725 46.9591 3 6642
43.4948 60.653 49.2087 2 6600
42.9318 62.5651 49.0809 3 6603
41.2079 62.2129 48.385 2 6628
44.2712 63.5041 48.0273 2 6631
43.6657 63.524 46.1351 3 6640
45.7294 60.7653 46.8862 1 6641
45.219 65.9806 47.1751 3 6692
44.2717 64.9883 48.5526 2 6730
42.4429 65.7354 48.9062 3 6823
40.7468 65.3721 47.803 2 6846
44.9876 65.1386 50.4762 3 6820
44.7953 60.8242 50.6521 4 6897
42.8353 65.0766 50.8806 1 6815
52.4207 65.2981 46.4159 2 13524
45.9012 62.3696 47.9551 3 6522
51.881 62.0658 45.247 2 6528
46.513 61.4316 49.7034 2 6645
47.6378 60.1315 46.8194 3 6655
51.2097 63.7346 46.0703 3 6505
50.5893 60.7973 46.1114 3 6526
46.5561 63.4332 46.2867 1 6527
49.5856 62.4772 48.5701 3 6519
48.237 62.8075 45.5374 3 6525
50.1811 61.3191 49.9691 1 6529
51.6512 60.5223 47.7514 1 6532
48.6306 63.7857 49.6911 2 6648
48.9505 61.6001 46.8982 1 6651
48.4163 65.7689 45.7379 3 6694
51.1961 64.6621 48.8648 1 6697
49.5194 64.2734 45.0756 2 6698
47.7144 65.1842 48.5658 3 6836
46.8678 64.8996 46.7548 2 6853
51.1917 63.4053 47.9853 2 13225
50.1886 64.6501 50.6234 4 6923
50.9503 66.2412 47.6383 3 6703
47.4132 62.7106 50.8047 4 6913
37.4783 66.4335 48.8033 2 6842
38.4334 69.0226 49.4606 3 6807
38.4667 70.9948 49.3034 1 6810
36.9001 67.8272 49.0617 2 6811
35.8286 68.2203 50.7233 3 6796
37.3159 71.5149 50.8634 3 6799
35.7795 70.2719 50.8748 1 6800
39.4513 66.3223 49.0942 3 6843
44.065 66.4555 45.6815 1 6691
39.4019 68.0508 48.1446 2 6809
43.286 68.3253 45.4239 3 6534
41.392 68.0767 45.7819 1 6849
44.7298 69.6074 49.9535 1 6818
43.3423 72.2328 49.289 2 6821
44.1879 68.6263 48.3837 3 6822
45.2367 72.366 47.2089 2 6826
40.4392 71.2701 49.5862 3 6827
42.3924 67.7995 48.7823 1 6828
41.1642 68.7258 47.6355 3 6841
43.1591 71.3295 47.3958 3 6844
41.3746 70.6869 47.9175 1 6845
44.0586 69.5886 46.7749 2 6848
45.4325 70.001 46.2716 1 6850
45.8176 67.6812 47.87 1 6824
41.6765 68.3611 50.5225 3 6803
40.0494 67.2731 50.7581 1 6805
43.7902 71.0511 50.7875 3 6812
48.9741 66.3144 47.5187 2 6855
46.1904 69.9827 49.5107 2 6831
46.977 68.071 49.4994 3 6817
48.1218 67.5529 44.9569 2 6856
50.8023 71.8752 49.3715 2 6701
49.7576 68.7762 45.292 3 6705
51.3 67.8175 46.1385 2 6706
48.7238 69.1965 49.9418 1 6833
48.3217 72.227 48.4973 2 6834
49.598 68.8301 48.2836 3 6835
51.3583 67.9418 48.5585 2 6837
46.7022 71.1132 47.8329 3 6839
48.1728 67.6239 47.8307 1 6840
46.9626 68.4983 46.2894 3 6847
50.2849 71.7884 47.4247 3 6851
47.9056 70.3079 46.452 1 6852
49.3497 70.0566 46.8194 2 6854
49.1531 71.1168 50.0996 3 6829
51.8217 67.9535 50.4406 3 6700
52.1321 70.8954 47.3297 1 6504
46.5754 71.3614 50.8578 3 6795
40.5609 73.0656 50.5128 2 6813
44.8855 73.3168 48.9092 3 6729
42.2247 74.075 49.6467 3 6825
41.8625 76.0549 50.3997 1 6891
44.0883 75.1925 48.9131 2 6893
45.2107 76.4439 50.0665 3 6894
44.9595 78.4351 50.3104 2 6883
40.3398 77.1389 50.8488 3 6890
46.2342 73.1549 50.2183 2 6830
51.0051 73.4821 50.4127 3 6696
47.8267 74.1237 49.4082 3 6838
50.8766 76.4245 50.1315 3 6860
52.0875 74.9324 49.6471 1 6868
48.1105 77.7018 48.9575 3 6892
47.0537 76.0777 49.7547 2 6895
49.8214 76.9066 48.5391 1 6896
49.2631 74.3425 50.7353 2 6832
51.6507 78.0983 50.7968 2 6888
48.1702 78.47 50.8499 2 6889
30.3191 53.6357 50.958 1 6572
28.5625 54.528 50.9192 3 6568
28.5541 56.313 51.516 2 6548
31.5784 54.5527 52.2873 3 6558
27.2336 57.833 53.1618 2 6544
29.5419 54.9629 54.696 1 6538
29.4828 56.4725 53.3266 3 6543
27.9531 53.7837 54.2169 3 6546
28.7267 58.3186 53.3407 2 6552
29.394 59.5562 51.8693 3 6562
31.2013 56.4172 52.28 1 6563
31.3597 57.446 55.7172 4 6921
27.5224 53.5558 52.2876 1 6512
29.6386 56.0525 56.3736 4 7558
26.6087 57.0409 51.3813 3 6547
26.5825 54.8147 55.2019 2 6545
30.9856 59.3305 55.317 2 6540
31.9954 59.3198 53.5613 3 6550
32.3092 53.9956 54.1031 1 6553
30.7857 53.4344 55.0947 4 5303
26.5251 57.5852 56.3427 1 6535
26.3963 56.7402 54.6014 3 6537
26.3209 59.5235 52.9396 3 6542
28.3308 58.0031 56.9747 4 7553
35.3674 53.2665 53.7995 1 6514
33.3007 58.28 50.953 2 6575
38.2865 53.6009 52.7546 4 6909
35.7089 54.5873 55.2263 4 6902
32.9674 57.1754 52.6149 3 6557
33.0217 57.1106 54.6755 1 6555
37.7567 57.4863 51.2188 1 6589
35.1554 54.2681 52.1163 3 6577
37.9056 55.55 54.4357 4 7609
34.8325 56.2215 52.4645 1 6559
35.935 56.7565 53.9959 4 6920
36.9681 58.6567 52.9461 4 7563
34.5508 58.3124 54.9728 4 7548
38.0552 58.0 55.1575 4 7533
33.4857 55.2318 55.0962 4 6899
38.8707 56.1137 52.1734 4 6900
36.8291 53.349 51.4869 1 6587
36.3618 58.4623 56.7346 4 7547
35.1979 56.4343 56.8336 4 7683
39.3396 53.495 51.1069 1 6590
43.0646 55.6442 51.054 3 6602
45.395 58.5279 52.7243 4 6898
49.473 59.0138 54.6837 4 5252
48.5326 59.3363 51.4736 2 6607
50.1303 58.1249 51.5966 4 6936
51.1732 57.5948 53.6618 4 4631
47.6111 59.0577 53.1598 4 6912
50.7841 57.6043 56.2968 4 7593
31.0279 65.3061 51.0869 3 6766
29.1298 59.7828 54.7153 3 6541
30.3111 63.29 50.9123 1 6570
27.7982 60.1017 56.2575 2 6539
26.4211 64.8666 54.9032 3 1326
28.9146 63.362 51.554 1 6721
30.3774 62.5798 55.4539 3 6510
28.1082 62.3053 52.9638 3 6511
27.7467 60.6247 51.9726 1 6549
29.6638 61.5184 53.9543 1 6551
31.3944 63.5901 54.0671 1 6554
31.1893 60.3874 52.1753 1 6556
31.2798 62.4013 52.4164 3 6560
27.8671 63.4208 54.8125 1 6710
29.0481 64.0285 55.4427 1 6739
29.9394 65.0596 53.8911 3 6743
27.4404 65.679 52.0056 3 6756
29.2014 64.7539 52.0273 1 6759
31.9461 60.623 56.4329 4 7613
27.3809 62.1185 56.2242 3 6506
27.6182 66.0153 56.1525 1 6733
35.7189 64.2409 50.9435 1 6801
33.8836 59.8558 53.8838 2 6561
32.819 64.9147 53.5486 3 6764
32.9887 64.4007 51.6537 2 6723
35.1626 59.8573 52.3484 3 6566
35.9351 60.8387 56.2098 4 6905
33.1063 62.9203 51.7569 1 6573
35.557 61.7174 51.8518 2 6585
37.5031 62.1391 51.6301 3 6565
38.4671 60.5633 52.4594 2 6564
34.3997 62.6388 53.3024 3 6513
38.2122 63.7445 52.6462 1 6725
35.6925 63.9635 54.2047 2 6773
36.4791 64.8239 52.6351 3 6778
35.1594 65.3183 55.5619 4 6926
33.8837 61.3224 55.1187 4 7578
37.0014 62.8643 55.3778 4 6904
37.7704 60.4845 54.4042 4 7536
39.0444 62.9391 54.2047 4 6906
39.6301 64.3736 51.4124 3 6806
40.3073 61.3265 52.9553 4 7560
40.8202 62.6617 51.5398 1 6599
44.5422 62.4655 52.2844 4 6908
42.6622 63.2068 51.1934 4 7584
41.9916 66.119 52.3545 4 6917
45.468 60.7639 53.7869 4 6910
40.0494 66.2663 51.9575 1 6779
41.905 66.1027 54.8012 4 6932
45.8188 63.7499 51.5864 2 6704
51.9793 61.5898 50.8887 3 13267
51.9766 62.1241 55.8912 4 7562
50.4248 60.9531 53.6292 4 7566
47.6197 60.8794 54.6973 4 4640
50.6035 64.3023 54.7124 4 7720
50.7602 63.3138 52.5454 4 6907
48.4299 62.7522 53.5041 4 6935
49.1237 61.1931 51.6167 3 6608
46.5936 64.5418 53.2413 4 6901
48.9168 65.2048 53.0283 4 6903
51.9031 65.8491 52.0801 4 14351
49.5075 62.2726 55.658 4 5849
50.0239 60.1695 56.8078 4 7583
48.1501 66.1197 50.8936 4 6911
52.0373 59.7542 55.3958 4 14419
26.3335 70.5869 56.0645 3 6709
31.6618 66.3853 52.7278 2 6763
30.5794 67.4763 51.0611 2 6769
26.7574 68.0699 54.1422 3 6735
27.2321 68.8068 55.9107 2 6732
31.9486 70.3511 56.1656 3 6712
29.3954 72.5864 55.6484 2 6713
29.3162 67.191 55.9629 3 6731
27.8683 67.5567 52.6201 2 6736
27.0428 71.394 54.2784 1 6737
28.7921 69.1085 56.0249 1 6738
30.9657 71.2307 54.6993 1 6741
28.941 70.5576 54.6365 3 6746
30.4636 66.9705 54.4148 1 6747
29.6704 67.9815 52.8653 3 6754
31.6441 70.6935 52.9185 3 6757
29.7549 69.908 52.8627 1 6758
32.4839 68.0388 51.6475 3 6765
32.2904 67.6559 54.7546 3 6742
31.2646 72.8263 52.6152 2 6760
33.8479 66.2909 54.5052 1 6744
32.7807 68.9875 53.3443 2 6762
32.9926 68.6897 56.3478 1 6740
37.2766 66.6135 55.7187 4 6916
34.2531 67.1435 51.3577 2 6767
33.1991 71.3478 51.7477 1 6768
33.6626 71.3642 56.1612 1 7462
34.2839 72.1017 54.8043 2 6745
36.4878 70.3998 56.1912 2 6748
39.0566 71.0951 56.0229 1 6749
34.7047 69.5914 55.7041 3 6750
34.9393 67.4525 53.3606 3 6761
37.8175 69.8413 54.9528 3 6770
34.2643 69.3032 53.7509 2 6772
38.3413 67.9478 54.7087 1 6775
37.0404 70.537 53.2694 1 6776
38.3985 67.2525 52.8588 3 6777
38.2578 71.148 52.5709 1 6781
34.9483 70.8518 52.6777 3 6782
36.586 66.8441 52.3555 1 6783
36.102 72.3331 55.5958 3 6719
39.0497 68.399 51.3001 2 6804
38.9636 72.76 53.2509 3 6724
41.0711 70.183 51.0159 1 6814
39.6858 69.8684 52.3929 3 6792
44.0459 67.1018 53.9669 4 6922
40.8062 69.4677 53.9825 1 6786
40.8598 70.9608 55.1491 4 6915
40.3123 67.9418 54.9677 4 6927
44.7279 68.2271 51.3363 3 6789
44.0154 71.1646 54.2127 3 6784
40.8175 72.5707 54.0025 1 6785
42.1796 70.7232 51.8047 2 6788
44.9915 71.6818 52.461 2 6791
42.9616 67.9082 52.1258 1 6793
42.6308 69.4761 53.2773 4 6928
41.6552 72.5096 52.1943 3 6790
45.4814 69.1262 53.7441 4 7646
49.9561 66.6463 54.9941 4 6919
46.3232 66.7297 53.0574 4 6929
46.1311 66.7269 51.0542 2 6819
48.4482 67.6044 53.3515 4 7644
46.8083 71.171 53.6247 4 6930
50.843 71.6702 55.3945 4 8160
51.8762 70.9749 52.3182 3 6501
51.0618 70.0959 54.0814 2 6699
48.2964 71.4321 51.9651 2 6794
49.2938 69.9416 52.9519 4 6914
49.6678 68.1561 51.3029 4 6918
47.6402 69.3329 54.9636 4 7585
50.0188 68.9392 55.5207 4 14281
47.1936 71.1415 56.6683 4 14349
52.2579 66.5893 54.3227 4 7570
49.4571 70.688 57.0383 4 13636
28.2737 73.7221 56.0899 2 7472
32.1065 73.7401 56.1779 1 6714
28.5065 75.6824 55.8177 3 6668
30.3493 75.4306 55.1435 1 6669
31.7293 76.405 54.0871 3 6672
26.7971 73.2777 54.9088 3 6708
30.8447 73.4236 54.5241 3 6715
31.1049 75.501 56.9815 3 7437
34.7588 72.9163 53.1349 2 6771
33.0325 77.3292 55.2802 1 6871
33.1037 73.406 51.9847 3 6722
33.0877 75.0846 53.3292 2 6863
37.0998 73.5518 51.0857 2 6802
39.0157 73.2029 56.1353 3 6716
37.4477 73.4798 54.4876 1 6774
39.0207 74.1577 51.3646 3 6727
35.4034 78.6238 55.6172 3 6670
33.8595 76.1434 56.7384 3 6671
34.1082 77.9655 54.3493 1 6673
35.1393 74.8943 55.9557 1 6674
38.3638 78.6294 55.0037 3 6678
36.7537 75.7494 55.1352 3 6679
36.9963 77.5149 56.0194 2 6681
33.7591 74.0361 54.8181 3 6711
36.3978 74.0078 52.8597 3 6780
38.7309 75.2117 55.2897 2 6864
34.4879 76.503 53.0958 3 6874
36.2844 75.9773 53.2608 1 6875
37.8383 78.9331 53.1279 1 6876
37.5784 77.1504 52.313 3 6878
35.4062 73.7045 56.8875 1 6717
39.2258 76.0625 52.1324 2 6866
43.562 72.8568 55.4486 2 6787
45.4408 75.8235 56.6937 4 7650
45.251 73.7353 51.8201 3 6720
41.8149 73.8578 55.135 3 6707
41.2162 78.7957 51.379 2 6884
45.0061 73.8728 54.5293 4 6931
43.074 73.7387 51.5972 2 6816
41.0631 78.2996 56.2306 3 6675
40.1166 77.9239 54.5082 2 6680
43.0 76.5497 54.8765 3 6684
42.9715 78.1357 53.8014 1 6686
41.2765 79.0214 53.3057 3 6687
43.3673 79.1239 51.301 3 6689
44.7019 75.6806 51.8074 2 6867
44.7085 75.7369 54.9351 1 6872
39.9346 76.0312 53.9312 3 6877
41.7983 75.4019 53.866 1 6879
43.5274 77.5871 52.5249 1 6880
45.5165 76.5669 53.3964 3 6881
42.7667 75.7893 52.0429 3 6882
42.7064 77.3066 56.5911 2 7445
40.9918 74.3834 56.9304 2 6682
45.8759 77.7005 56.9524 1 7422
49.1495 77.46 57.055 4 6924
52.3006 73.9492 57.0899 4 13629
49.4725 74.6594 56.2958 4 7573
47.5989 72.85 54.9276 4 7571
45.981 78.4232 53.5797 1 6685
50.0848 75.6817 53.1289 2 6886
48.488 73.325 52.219 3 6753
51.7996 72.9957 52.1065 2 13474
49.5562 73.0912 55.0301 1 6752
49.7274 75.6581 51.5539 1 6865
46.3489 73.5983 56.9723 4 7586
47.1457 75.574 53.1571 2 6885
47.9442 76.4598 51.5685 3 6887
46.8618 74.0197 53.2562 1 6751
51.3193 75.3345 56.19 1 6861
48.6428 77.7701 55.1292 2 6873
50.3648 73.6763 53.2752 3 6695
46.8216 78.5804 55.37 3 6666
51.6842 75.964 54.3108 3 6859
48.5833 75.9266 54.3965 3 6870
49.9303 79.0421 54.3177 3 6667
46.3725 79.1186 51.6698 3 6688
51.6102 77.9195 54.2537 2 6869
50.0283 79.286 50.9069 3 6690
27.5611 53.9706 59.6904 4 7597
27.0278 53.1777 57.9571 1 6536
33.0362 57.405 57.2895 4 7616
33.89 59.4674 57.1913 4 7632
51.844 59.2348 58.0222 4 4661
28.7339 64.0253 62.2904 4 7603
28.5947 64.6951 57.3317 3 6734
27.0712 62.5682 59.2741 4 7535
30.3333 61.797 57.7805 4 7630
27.342 65.4841 60.4111 4 2164
26.9836 64.4935 58.7429 1 7455
28.4744 62.655 57.8692 1 6509
26.5586 62.6077 61.5662 4 7551
29.7087 66.1683 61.2286 4 7696
30.6824 72.6551 57.225 3 7461
29.6635 66.3906 57.7912 1 7465
27.1931 68.1304 59.033 1 7453
29.0399 67.3496 59.3724 4 7657
29.2787 69.2902 59.7615 1 7466
32.2382 70.3631 59.2661 4 7577
27.8869 70.0854 60.9997 4 7695
27.6541 71.0232 57.6472 1 7456
30.9858 70.7996 57.7412 1 7460
29.2745 69.9224 57.8341 3 7463
30.8721 69.469 60.858 4 7539
29.9019 72.4611 62.0814 4 7628
28.1963 71.5784 62.2599 2 7468
28.4938 67.9759 62.5289 4 7698
30.9839 70.4773 62.954 4 7653
26.4931 68.9178 61.7906 1 7449
26.5641 70.1576 58.9976 3 7452
26.6545 67.4155 57.2791 3 7454
33.1497 68.439 58.3146 4 7575
32.8576 72.1828 59.3948 1 7459
37.8033 70.982 57.709 4 7541
26.5211 78.5628 60.0813 3 7417
28.0357 72.9304 57.938 3 7451
26.9488 72.9434 60.99 3 7446
31.4293 77.5898 57.3194 1 7439
26.4723 74.9545 58.6375 1 7431
31.2683 73.0306 60.1731 3 7450
29.8285 73.4201 58.8352 1 7458
32.5678 78.4455 60.2161 3 7418
29.2911 77.8129 61.6107 3 7423
27.8021 77.1728 60.4786 2 7424
30.9978 75.8905 59.8401 3 7425
30.5786 77.7761 60.0162 1 7427
29.8272 78.2585 58.2412 3 7430
28.1325 75.8903 58.9352 3 7432
29.9017 74.9095 58.5383 1 7434
28.3039 76.9049 63.2088 1 7467
30.7194 77.026 63.1221 2 7469
27.6542 74.8107 61.1007 2 7471
28.2094 74.9891 63.0025 3 7475
32.027 74.7394 60.97 1 7477
32.3362 76.785 58.6591 2 7478
31.263 75.1729 62.8142 4 7635
26.6357 73.4239 59.057 1 2037
26.8506 76.2662 61.3337 1 7474
26.521 77.8462 63.2641 3 7411
29.8512 73.9777 63.3561 1 7476
28.3543 77.102 57.3631 1 7433
32.8226 79.1933 62.0298 2 8322
34.3691 79.2603 62.2181 2 8350
33.5487 72.967 57.5913 3 7457
38.2189 72.9962 58.0064 1 6718
33.032 74.9872 58.2013 2 7473
37.1391 77.322 57.6596 1 7444
38.9239 78.4035 63.0271 2 8351
34.1425 77.1409 60.3353 1 7426
38.4037 78.063 61.0762 3 7428
36.6536 77.1857 60.7328 2 7429
35.4933 77.9225 59.0246 3 7435
33.7984 75.2039 60.0401 3 7436
35.6704 74.2249 60.0109 2 7440
37.6595 75.838 58.1609 2 6676
36.8787 75.2884 61.0953 4 7581
35.1334 77.5288 62.0372 4 7589
38.8129 75.6272 59.899 4 7730
36.678 74.1576 58.2836 3 7442
38.5736 78.6228 57.946 3 7441
34.5751 77.8411 57.2214 1 7438
38.8013 79.3733 59.7019 2 8356
32.892 78.9757 57.2085 3 7419
40.693 79.0931 63.3455 4 7656
41.5972 73.0041 58.2439 4 7643
39.6179 73.4069 59.4089 4 7590
43.845 73.1364 57.4159 4 6933
44.5796 75.38 59.6833 4 7642
43.4297 78.8669 59.1192 1 8348
41.6175 77.9605 59.2934 3 7420
44.7003 77.7988 60.1976 4 7591
40.2082 77.4971 57.7785 2 7443
42.2573 75.7947 57.7251 4 7640
43.9722 75.0642 57.8241 1 6862
44.1431 78.4853 57.24 3 7421
39.3551 75.709 57.1539 3 6677
46.5822 78.471 59.9174 1 8255
51.4535 77.0216 57.1711 4 14273
47.7979 78.1531 61.3527 4 7572
47.2065 77.4101 58.3702 4 7649
37.15 57.3158 68.4228 4 7594
34.669 56.6664 68.3987 4 5300
35.2668 54.3594 68.817 4 5290
37.7421 54.7928 69.3035 4 7606
33.2156 53.2472 69.1824 4 7751
42.495 53.2404 69.2766 4 5459
39.394 57.222 67.9239 4 7777
40.3905 54.3474 69.1617 4 5350
43.6171 57.7787 68.9188 4 5249
41.6335 56.4437 68.3418 4 7559
43.4524 55.2522 69.3818 4 7682
46.8304 59.2918 69.0219 4 7796
46.2019 56.7784 68.7528 4 5312
26.4511 63.7767 65.8703 4 7629
28.5401 65.9386 63.8263 4 7699
27.4548 62.7642 63.9204 4 7557
27.2125 62.8897 68.0066 4 7604
29.3006 64.2681 68.1399 4 7674
29.571 62.0081 68.6586 4 7779
26.9476 65.3588 68.1331 4 7602
28.8844 65.9758 66.4366 4 7700
26.6076 66.2142 65.8505 4 7605
28.2414 67.6606 68.0959 4 7638
28.8651 70.1899 63.7339 4 7582
27.6463 69.4455 66.8922 4 7697
26.972 72.4417 63.9219 4 7721
29.206 71.039 65.9997 4 7702
27.2371 72.2657 66.2219 4 7627
27.8295 68.1321 64.9521 4 7634
38.8754 68.1236 69.2039 4 7623
32.4298 78.0006 63.4601 3 7412
26.7042 74.3295 63.9799 1 7470
28.7886 79.0255 68.2217 2 8294
27.1799 78.8765 67.9526 2 8289
28.7744 79.0378 64.9158 1 8308
27.1671 78.9083 64.8719 1 8304
26.7214 77.7951 66.3784 3 7414
28.1407 76.4085 66.302 1 7415
29.3618 77.1808 64.8123 3 7416
26.9492 74.8356 65.9682 4 7722
29.1914 77.0061 67.927 4 7723
36.3545 79.0977 64.8354 2 8266
38.5272 76.9036 64.3211 4 7729
33.2901 78.9449 64.9479 2 8310
33.6302 77.9668 66.6312 4 7725
35.8018 77.5376 68.4102 4 7703
36.1646 77.1219 64.3587 4 7724
35.5257 76.37 66.5238 4 7726
33.7155 78.7576 68.9818 4 7727
37.9612 77.5107 66.6515 4 7728
40.0968 77.8148 67.5093 4 7654
41.4386 78.4833 65.6067 4 7641
45.898 73.7405 68.9655 4 14494
47.7877 75.1308 69.6128 4 7844
28.7203 55.9663 71.4927 4 7667
28.883 58.2542 70.1922 4 7743
31.7516 56.589 72.2908 4 7672
28.4284 58.1468 72.6615 4 7741
26.6018 54.849 71.7101 4 7742
30.7992 56.7281 70.3205 4 7744
30.1678 55.0402 73.1765 4 7821
26.7202 56.2959 74.9592 4 7911
32.2595 58.5596 73.1219 4 7912
30.2756 59.6746 72.6415 4 7611
33.1963 55.6196 70.114 4 7684
33.0574 57.8566 69.9849 4 7915
37.0931 53.6349 71.3337 4 7826
35.4942 55.3995 71.0781 4 7680
38.3467 56.7879 70.5079 4 7678
35.2726 57.7323 70.7836 4 7746
38.5376 59.069 71.2882 4 7747
35.7668 58.5201 74.3541 4 7752
37.7029 55.6171 72.4595 4 7828
33.8099 55.3852 72.7403 4 7913
36.2759 55.2914 75.6851 4 7917
33.9774 59.5436 71.8684 4 7806
44.7446 53.6836 70.6353 4 7614
39.6101 55.4353 73.7286 4 7676
42.5499 55.925 71.3937 4 7738
45.4405 55.4477 72.9287 4 7739
39.8779 57.737 74.3269 4 7753
40.5645 56.3986 70.3733 4 7758
45.4318 59.3873 74.4281 4 7790
39.7388 54.5872 75.8615 4 7832
42.0266 54.8999 73.3384 4 7833
43.112 58.0985 72.1158 4 7838
40.7868 58.8042 72.2222 4 7677
45.0691 59.4292 72.2884 4 7764
44.4777 57.1249 74.0112 4 7689
45.0469 56.8468 71.1855 4 5451
40.4661 58.666 69.7054 4 7686
42.7636 59.5229 70.14 4 7687
41.843 53.3501 71.4424 4 7595
46.7807 54.8328 69.7187 4 5257
47.8783 56.4318 70.901 4 7621
50.4059 54.4979 74.9791 4 5789
47.2188 56.4568 74.0711 4 5212
49.7718 57.1583 72.9802 4 7608
50.0223 57.3942 70.5844 4 7664
48.9113 58.5539 74.2817 4 7757
46.8409 58.4391 71.2075 4 7761
50.7954 53.3252 71.0653 4 7762
48.8157 54.9211 73.4877 4 7765
52.0747 56.2453 73.0647 4 7819
48.4798 53.9706 71.2795 4 5819
49.1946 59.5511 72.131 4 7690
32.2766 64.6451 71.8739 4 7580
30.4547 62.8204 70.955 4 7555
28.1416 64.3924 70.3226 4 7665
27.7171 62.1055 70.4132 4 7633
29.4773 60.4446 70.38 4 7599
27.9387 66.1859 74.0119 4 7668
30.5313 64.9698 70.1032 4 7745
32.1995 62.1697 72.2559 4 7749
31.3485 65.3218 73.8072 4 7773
28.6223 63.2002 72.4599 4 7774
30.0183 60.9563 74.777 4 7823
26.5199 60.0591 74.832 4 7909
31.7935 59.8708 70.6949 4 7637
34.0747 60.0774 74.5469 4 7579
37.1149 60.0437 73.0962 4 7705
34.4459 62.7462 72.6103 4 7778
35.8147 61.3255 71.662 4 7701
38.2792 63.8953 72.7353 4 7782
38.2897 60.9841 74.8209 4 7835
34.3254 65.8959 75.6453 4 7853
34.7307 62.2488 74.7442 4 7859
34.6797 64.9273 72.2103 4 7860
40.1161 62.248 71.3214 4 7708
39.939 64.6548 70.7591 4 7679
42.4347 61.9309 70.1648 4 7681
39.6738 62.4652 73.9352 4 7756
40.8144 63.8447 75.4388 4 7748
45.7606 64.4996 72.0699 4 7755
44.5771 61.3149 71.2722 4 7759
42.0146 63.9068 71.4468 4 7786
43.3732 66.0858 74.163 4 7789
44.1663 62.6226 75.0185 4 7834
41.3038 60.9434 73.0816 4 7868
43.5332 65.6194 71.8329 4 7709
48.3318 60.5548 69.9872 4 5814
46.4795 62.4363 70.7531 4 7713
49.3182 63.6003 72.2043 4 14500
48.0191 63.222 74.2542 4 7712
51.0976 63.1988 70.6578 4 7663
49.0708 65.9494 72.3169 4 7718
50.3994 63.2682 74.3721 4 7760
48.0082 61.6753 72.2091 4 7763
51.4453 60.2403 72.6109 4 7792
46.9877 65.1695 75.2894 4 7797
50.8019 65.7766 70.9091 4 7714
32.5718 66.286 69.9491 4 7647
32.1645 68.4324 70.8466 4 7576
29.4057 67.0291 70.0792 4 7671
27.149 66.5219 70.487 4 7598
28.3065 69.1376 75.6779 4 7767
30.1575 68.2941 71.8249 4 7769
26.7078 69.6578 72.2096 4 7770
26.396 72.7099 74.0648 4 7850
29.7125 71.4643 73.359 4 7851
32.3007 71.0448 70.2645 4 7857
31.73 68.7463 75.2105 4 7936
38.1703 66.2823 72.0817 4 7610
34.7752 66.891 70.9568 4 7615
34.0255 70.6395 71.7551 4 7776
36.2349 70.7342 71.6684 4 7771
37.0336 67.6008 70.519 4 7781
33.4183 71.6939 73.6929 4 7805
33.8174 68.3247 72.4969 4 7858
35.6613 69.5501 75.6276 4 7862
37.3059 66.9372 74.1757 4 7863
38.9408 70.1444 74.0965 4 7869
40.9266 66.8052 69.9689 4 7612
44.7593 68.7427 70.6559 4 7711
44.4859 71.8159 71.7525 4 7732
42.3681 71.7549 72.6915 4 7704
41.6434 68.4843 71.5777 4 7685
43.24 67.1668 70.1687 4 7707
39.8629 69.7242 70.382 4 7780
43.4739 70.5557 70.1879 4 7784
40.3699 72.7049 72.1608 4 7811
45.8469 68.1106 72.6874 4 7816
40.2965 66.803 72.4424 4 7866
42.4867 69.6008 73.3417 4 7873
40.9462 71.534 74.909 4 7658
49.0455 71.449 69.808 4 7794
46.9799 66.5305 71.4456 4 14393
51.3452 70.471 70.226 4 7896
47.0864 72.4545 70.543 4 7693
50.6993 67.9755 69.7782 4 7626
50.044 66.8652 74.3082 4 8159
48.0212 68.396 69.9622 4 7735
46.6745 70.102 71.2885 4 7740
50.3007 71.7647 72.1094 4 7652
48.0326 69.9153 73.4127 4 7791
51.172 67.8803 72.3153 4 14350
49.5213 69.4715 71.5472 4 7795
46.1367 71.4051 73.118 4 7870
52.1499 69.1713 74.1444 4 7878
48.725 68.3698 74.9146 4 7898
49.4138 71.8144 74.425 4 7965
51.6321 72.7535 70.041 4 7692
26.8127 78.0409 69.6559 3 7413
26.6232 77.9321 72.5428 4 7801
30.7594 77.2685 73.1852 4 7804
27.7055 74.5661 71.5434 4 7854
31.1222 73.9978 75.3579 4 7855
28.1188 75.6875 75.0661 4 7880
31.2348 74.1863 71.5588 4 7884
37.4364 77.3119 70.0673 4 7783
34.9545 76.1277 70.3164 4 7706
38.8453 78.9482 70.9215 4 7655
38.2438 75.067 70.2236 4 7731
38.2281 79.0444 74.5789 4 7737
34.0811 75.0554 73.8175 4 7802
34.7378 73.8835 70.4465 4 7803
37.1725 73.4656 73.5306 4 7807
36.1918 77.1596 72.0877 4 7881
32.962 77.1632 70.4835 4 7882
34.1666 78.2561 74.8137 4 7885
39.9169 77.0228 69.6568 4 7814
43.0567 77.762 72.3315 4 9078
45.2615 77.8053 71.3516 4 7736
41.7855 76.228 70.8822 4 7809
39.7031 75.9169 73.5598 4 7812
44.1766 73.827 70.9094 4 7815
41.6455 79.3826 73.3158 4 7818
43.1175 73.0888 74.2127 4 7876
43.6369 76.4451 74.2138 4 7897
45.9328 75.5266 71.0941 4 7787
47.9951 73.0355 72.9903 4 7716
45.9802 77.3142 74.5474 4 7659
48.7603 76.3188 72.7026 4 15783
50.3246 75.539 70.7268 4 7766
49.2952 73.5583 71.0445 4 7715
50.2552 75.1704 74.094 4 7734
49.2375 77.5963 70.6773 4 7798
46.7841 74.9004 73.1063 4 7900
48.018 78.1514 73.911 4 7901
51.6713 78.6475 73.3617 4 8161
29.1562 53.7508 76.1886 4 7480
31.3261 53.2798 79.0465 4 7820
29.4386 58.3476 81.2515 4 7824
26.9018 58.5783 78.1686 4 7825
29.7338 57.6475 76.2816 4 7830
32.5151 55.6846 76.0841 4 7856
28.753 55.5654 79.2338 4 7916
32.0947 57.2003 79.4943 4 7993
38.6382 58.2954 77.5778 4 7750
32.8948 59.5462 76.411 4 7827
35.3361 57.5525 78.0797 4 7829
35.2238 58.4163 81.4949 4 7919
34.556 54.6757 79.77 4 7922
38.7583 59.0173 81.1242 4 7951
37.9597 54.9745 79.0892 4 8004
43.2412 57.1526 75.9045 4 7837
44.6707 56.4487 79.1956 4 7839
42.2552 59.2944 80.1892 4 7841
39.6521 53.3167 81.9173 4 7905
42.9329 53.6282 80.5686 4 7906
41.1786 56.2376 78.7745 4 7923
43.2118 53.6366 76.6394 4 7930
47.1454 58.3965 76.0201 4 5286
46.1695 53.2601 78.5411 4 7481
46.701 56.179 76.2077 4 7836
49.2235 53.2148 76.8927 4 7842
50.6427 56.2751 76.4188 4 7932
48.6435 55.7146 79.7049 4 7933
50.0989 58.8457 81.2651 4 7934
52.1723 53.622 79.0719 4 7990
51.4468 55.5178 81.9453 4 8011
46.1978 54.19 82.0268 4 8013
46.4447 58.7037 80.9723 4 8015
48.4187 58.838 77.9639 4 8017
52.3346 57.8009 78.9448 4 8162
26.7802 64.379 79.9768 4 7846
27.4971 61.2103 81.1438 4 7847
30.4016 63.7956 79.7717 4 7848
29.8547 60.5648 78.4189 4 7939
28.1984 63.3532 76.5525 4 7943
32.0954 63.2661 76.7799 4 8027
36.0278 60.9226 77.7568 4 7831
33.0976 60.8811 79.8574 4 7918
36.4636 61.8078 81.1023 4 7925
37.498 64.0272 76.4634 4 7947
37.8664 64.8536 81.1441 4 7950
34.729 64.2321 79.0256 4 7954
39.2653 61.8762 78.7958 4 8083
40.5125 65.338 79.1601 4 7864
44.1215 66.2483 77.5345 4 7871
44.9912 60.0332 77.9382 4 7872
40.8512 62.3398 81.9247 4 7926
44.3992 61.7181 81.6098 4 7929
41.5771 60.0767 76.6056 4 7955
43.8228 65.223 81.0226 4 7958
42.7122 62.7939 78.4948 4 8041
47.6165 61.6455 75.9156 4 7785
51.1484 60.7251 76.8642 4 7840
51.2098 66.1234 79.7865 4 7845
51.3589 66.1626 76.0525 4 7875
51.905 61.5464 80.3138 4 7935
48.137 61.7681 80.736 4 7959
49.6233 63.6508 78.0761 4 7961
46.119 63.6061 78.606 4 8014
47.6394 65.6262 81.4032 4 8043
30.0448 66.337 77.3788 4 7822
26.4672 69.8085 78.8984 4 7849
26.3737 66.4652 77.1628 4 7852
28.291 67.4372 80.7964 4 7937
28.7694 71.7256 81.16 4 7940
28.4756 72.1597 77.0177 4 7944
31.5439 66.8733 81.497 4 7945
32.6405 70.0198 81.9181 4 7949
30.3595 69.6634 79.0158 4 7969
32.7419 71.366 77.3041 4 7972
38.8839 70.1131 77.685 4 7808
36.1256 72.748 76.8685 4 7861
35.2166 67.015 81.5413 4 7865
37.2406 66.9582 78.0444 4 7887
35.5316 69.8278 79.2964 4 7891
37.8132 72.3784 80.1855 4 7971
33.1513 67.4988 78.4409 4 8037
34.0015 72.773 80.4175 4 8053
38.8625 68.4216 80.9395 4 8061
45.3308 69.1738 76.197 4 7793
40.6231 67.3434 76.1356 4 7867
45.7619 68.4372 80.4884 4 7874
42.1887 70.647 76.6482 4 7953
41.2733 71.9444 80.0931 4 7956
44.6773 71.3544 79.2218 4 7957
42.1642 68.427 79.4958 4 8046
52.4288 72.4086 76.2673 4 7799
46.1172 72.7661 76.2839 4 7843
47.9817 66.9844 78.0979 4 7877
49.4408 68.8751 81.0689 4 7963
48.0825 72.1288 80.8489 4 7964
51.3812 71.9233 80.1213 4 8047
48.3838 70.4753 77.8169 4 8050
51.7447 69.1959 77.8152 4 8163
26.43 78.1743 76.7425 4 7800
27.2424 74.9235 78.4371 4 7879
31.0291 77.3133 76.8393 4 7883
30.6898 73.8351 79.133 4 7966
29.1623 77.5759 79.6469 4 7968
28.7996 75.0413 82.0828 4 8052
32.6555 75.9053 80.9091 4 8055
33.7627 75.2703 77.4757 4 7886
38.6939 77.8017 81.6961 4 7888
37.1564 76.1161 76.2927 4 7889
38.5967 79.0717 78.2326 4 7895
36.3772 75.5733 79.9861 4 7973
35.101 78.5258 78.2494 4 7977
39.7789 75.4416 79.0449 4 7810
42.8273 74.9373 81.0898 4 7890
39.794 73.2836 76.1995 4 7894
42.0298 78.2717 80.7482 4 7974
41.0439 77.3379 76.4335 4 7980
44.0962 77.8309 78.0796 4 8063
43.0161 74.3729 77.507 4 8067
46.1593 77.6031 81.0659 4 7892
49.4109 73.9217 77.5468 4 7893
50.2965 77.6166 76.7218 4 7899
47.3149 79.2813 78.0257 4 7981
46.7132 76.1686 76.4888 4 7982
46.0813 74.6285 79.6348 4 7983
49.4035 76.3495 80.0158 4 7984
27.1245 59.1473 88.0573 4 7499
30.7262 55.1444 82.482 4 7903
27.1006 54.4045 82.3719 4 7904
31.3613 59.5083 86.7924 4 7908
28.9744 57.637 84.74 4 7910
32.3653 58.1587 83.6246 4 7914
28.9992 54.0367 85.6294 4 7989
29.2785 56.3886 87.7 4 7992
32.2687 55.8731 86.5589 4 7994
26.413 54.053 88.0295 4 8075
37.3881 55.9813 82.5772 4 7920
36.8064 57.0927 87.9275 4 7997
38.9496 54.5894 85.5444 4 8005
39.2317 58.0401 85.0672 4 8010
35.5952 58.0038 85.3452 4 8079
34.1045 55.1888 83.2057 4 8081
35.5505 54.3204 86.332 4 8084
40.1708 56.5293 88.2196 4 7490
44.3243 56.8607 83.1165 4 7907
42.2073 56.3396 86.0432 4 8002
40.9976 56.4999 82.3226 4 8006
45.2651 57.7625 86.8317 4 8008
42.2615 59.6582 83.9879 4 8012
42.8883 53.494 84.2303 4 8088
41.7043 59.2561 88.358 4 8089
44.3671 53.198 87.5287 4 8092
48.263 56.9175 83.6061 4 7928
46.6353 54.7728 85.7311 4 8016
48.6946 58.0745 87.0883 4 8018
49.2368 53.3116 83.6082 4 8073
51.7719 58.0723 84.5774 4 8095
50.6758 55.2131 86.2836 4 8097
29.1368 64.4023 83.0302 4 7938
30.9259 61.2472 82.5338 4 7946
29.2876 61.9576 88.1671 4 7995
31.2569 66.2644 85.0857 4 8021
28.6359 61.3479 85.0626 4 8022
28.2096 64.634 86.7248 4 8106
31.8446 62.8709 85.8158 4 8110
34.7424 61.0038 87.2907 4 7921
37.9716 61.0437 84.1929 4 7924
33.1418 64.0061 82.2541 4 7941
34.0191 64.8994 87.4974 4 7942
37.3712 63.4456 87.3772 4 7999
38.1917 59.9824 87.8151 4 8000
35.8171 64.3332 84.3243 4 8003
34.3687 61.0532 83.8258 4 8024
45.8767 64.4717 87.0836 4 7491
40.8365 61.894 86.3443 4 8007
43.0833 63.9348 84.519 4 8038
39.3911 64.2907 84.3191 4 8039
44.2971 61.3309 86.7857 4 8042
40.1369 65.5542 87.504 4 8116
48.4841 66.0376 85.0224 4 7931
51.6057 60.1649 87.5054 4 8019
50.4451 63.858 82.7205 4 8020
50.6634 63.3508 86.3268 4 8048
47.8605 61.3938 87.4332 4 8049
49.4804 60.7463 84.1929 4 8098
46.7238 63.2615 83.8571 4 8122
46.1034 59.8649 84.251 4 8123
26.5062 69.794 86.5919 4 8023
27.9225 72.6635 84.9068 4 8025
30.4896 71.1371 86.6517 4 8026
32.5471 68.2908 87.7986 4 8028
29.7523 69.3352 83.7544 4 8029
27.1152 67.0613 84.3257 4 8103
29.1489 67.8288 87.4535 4 8105
36.08 70.3652 82.9254 4 7775
37.4638 70.1603 86.342 4 7975
34.3536 67.657 84.8778 4 8032
38.0237 67.3758 84.3749 4 8035
33.7081 70.9924 85.4569 4 8059
36.6183 67.0696 87.9435 4 8115
41.3483 66.7645 82.9591 4 7927
43.0309 69.8261 82.627 4 7978
45.2342 72.4492 82.7667 4 7979
41.0181 69.037 85.8208 4 8034
44.9706 66.9114 83.9152 4 8040
41.5116 71.6082 87.5456 4 8064
44.2755 70.4487 85.943 4 8065
39.5791 70.9534 83.2344 4 8111
43.2552 66.7613 87.1077 4 8121
49.9263 71.953 88.2194 4 7513
47.1904 69.5666 83.7776 4 7960
51.3388 67.2285 83.5061 4 7962
46.6314 68.0814 87.2018 4 8045
51.7144 66.6061 87.6816 4 8101
50.1381 71.5604 83.7637 4 8125
49.8701 69.1987 86.2542 4 8128
47.354 72.753 85.8653 4 8129
31.0527 78.0511 82.8424 4 7967
27.6947 77.9935 83.7086 4 7987
29.9119 75.5138 85.628 4 8054
32.0616 78.5849 86.2678 4 8056
29.2204 73.7125 88.3162 4 8057
26.6186 75.5752 87.3313 4 8132
28.7224 78.7288 86.9231 4 8133
31.5662 73.0496 83.4099 4 8137
32.4246 73.7773 87.8708 4 8138
37.5808 76.5202 85.1997 4 7902
35.8913 73.7939 83.3017 4 7970
35.6481 73.3885 86.9442 4 7976
37.6126 78.7138 87.8093 4 7988
33.4432 75.6797 84.693 4 8058
35.1327 77.7809 82.3365 4 8070
38.9319 73.2961 85.9607 4 8114
34.5427 76.5567 88.0557 4 8141
40.7579 78.829 86.9545 4 7525
40.9776 75.4824 87.6438 4 7531
42.1782 73.0557 84.4568 4 7952
39.4 74.5084 82.5496 4 8060
44.11 77.4887 86.9753 4 8062
44.8718 79.1193 83.6713 4 8066
44.2797 73.9451 87.2602 4 8124
41.3973 76.9066 84.1536 4 8143
44.7405 75.6425 83.9906 4 8147
49.8527 77.8579 88.3825 4 7532
49.0346 78.6501 83.1254 4 7985
51.6445 74.5726 82.5357 4 7986
48.242 74.9191 83.1006 4 8068
50.3208 74.7214 86.4541 4 8069
47.498 76.9164 85.8477 4 8150
51.6783 77.5864 85.1192 4 8152
27.5581 54.5189 90.8389 4 7483
29.8706 56.74 90.0313 4 7500
31.4785 55.1217 90.9399 4 7534
31.1002 58.9257 90.8379 4 7998
27.0752 58.0589 91.0173 4 8074
29.5781 53.521 90.7131 4 8076
32.6823 57.0224 92.0399 4 8164
35.2257 54.0553 91.4042 4 7486
33.4208 57.8846 89.0541 4 7996
37.0387 56.4482 90.2173 4 8001
34.1662 54.3916 89.2262 4 8077
39.2968 59.1064 91.4686 4 8080
37.6989 53.8299 89.0931 4 8087
34.9831 58.8859 90.8351 4 8165
40.0542 55.7999 90.4644 4 7489
45.6293 53.4009 89.6709 4 7493
42.5151 53.8853 89.6891 4 8072
43.0398 57.1896 90.4058 4 8086
45.2628 59.2434 89.4692 4 8090
44.1447 55.8028 88.8806 4 8091
48.4807 59.0761 90.6229 4 7495
49.826 55.785 90.3995 4 7496
51.4401 56.9731 88.9263 4 7512
47.5414 55.1919 89.0094 4 8009
46.5354 56.6658 90.5492 4 8093
47.7025 53.9389 91.9527 4 8094
50.5826 53.6723 89.1135 4 8099
51.5412 58.607 90.6189 4 8153
26.5474 61.6918 91.0298 4 7482
32.6449 60.7176 91.7759 4 7484
29.2956 60.0471 89.825 4 7538
30.9966 65.2914 89.0803 4 8030
31.1296 62.7111 89.9474 4 8078
27.9313 64.5377 91.3126 4 8102
26.2252 63.833 89.5313 4 8107
34.346 63.4212 90.7276 4 7487
38.9159 61.5446 90.9097 4 7488
33.0602 61.5331 89.5791 4 7502
37.7826 64.4539 91.7351 4 7506
36.5213 60.6853 90.3703 4 8082
36.4897 63.5505 89.9811 4 8085
41.5693 63.0717 91.5706 4 7492
43.2837 60.3647 90.0281 4 7509
44.9336 62.9695 90.7929 4 7542
45.5122 65.7494 91.998 4 7543
39.347 65.3412 90.2841 4 8112
42.8259 66.1095 90.3489 4 8117
42.9874 63.6699 89.0629 4 8118
40.253 62.7883 89.3943 4 8119
46.3638 60.034 91.4031 4 7494
51.6742 64.2478 89.7883 4 7497
49.3388 61.2628 91.6038 4 7514
50.6788 62.0885 89.8735 4 7515
48.9161 65.19 88.4104 4 7991
47.1288 62.4332 90.1517 4 8096
48.4535 64.3857 90.6208 4 8127
28.3937 67.0575 90.6215 4 7485
26.3056 67.1945 91.8356 4 7498
29.2795 70.0545 89.0091 4 8104
28.383 69.7902 91.0973 4 8108
31.9968 70.6629 89.2058 4 8109
30.3288 72.3823 90.5426 4 8135
31.8469 69.5473 91.384 4 8136
32.8608 66.7421 90.0816 4 7501
38.4506 67.4513 90.0616 4 7503
35.558 68.8492 91.1973 4 7504
38.6704 70.2736 91.4129 4 7523
35.1342 70.1931 88.9944 4 7948
35.0456 66.5728 91.097 4 8031
38.0802 71.8906 89.3708 4 8033
33.5152 72.1425 90.4468 4 8113
35.8542 72.3946 91.0883 4 8139
41.1951 66.5273 91.8966 4 7505
41.5969 69.2411 90.1437 4 7507
43.697 69.3592 89.1131 4 7508
45.5462 66.6104 89.784 4 7510
44.2903 68.4989 91.3811 4 7537
41.4243 72.3675 89.7153 4 8145
39.8101 68.66 88.5454 4 8146
43.3781 71.5516 92.0837 4 8166
47.4784 68.0447 90.6754 4 7511
49.464 68.4532 89.3701 4 7517
48.219 71.148 89.8091 4 7527
50.79 66.9223 91.0987 4 8100
45.9891 70.8953 88.6826 4 8126
51.1722 70.0716 90.196 4 8130
28.6472 75.184 91.8581 4 7519
31.0374 76.6766 89.0036 4 7520
30.8748 77.9931 90.9615 4 7521
32.1254 75.1365 91.109 4 7522
27.6485 78.0379 90.5461 4 8051
27.3666 73.2497 89.6829 4 8131
28.3757 76.371 89.2868 4 8134
34.399 77.5573 90.6198 4 7544
35.4431 74.5768 90.0774 4 7524
38.0233 76.6585 89.9744 4 8142
38.46 73.5221 91.0285 4 8036
37.7488 74.8238 88.5652 4 8140
40.0551 77.3205 91.2865 4 8144
43.2932 76.2037 89.9606 4 7526
44.2776 72.8799 90.2738 4 7518
42.6426 79.1633 89.5117 4 8071
45.5181 76.8296 91.1258 4 7528
42.4435 77.7553 91.7391 4 8149
43.1859 74.653 91.962 4 8120
46.4566 73.7757 90.7748 4 7545
51.0064 78.1249 91.2812 4 7529
46.4956 78.5169 89.2505 4 8151
49.0784 75.7381 90.2237 4 7516
47.7993 78.9825 91.602 4 7530
47.0576 75.2646 88.7754 4 8044
50.5121 73.9026 90.5293 4 8148
52.4311 75.3727 90.3782 4 8154
28.0574 79.6359 2.59341 5 8186
30.8764 79.4517 5.43322 5 8187
33.4881 79.6359 2.59341 5 8188
36.2185 79.552 5.23574 5 8189
38.9188 79.6359 2.59341 5 8190
41.5605 79.6046 5.17598 5 8191
44.3495 79.6359 2.59341 5 8192
47.0054 79.4934 5.31014 5 8193
49.7802 79.6359 2.59341 5 8194
28.1105 79.4446 7.89342 5 8177
30.7897 79.4447 10.7309 5 8178
38.7716 79.589 13.327 5 8172
33.5465 79.4672 8.0569 5 8179
36.1061 79.5223 10.6046 5 8180
38.8713 79.4652 7.85552 5 8181
44.2189 79.5622 13.3139 5 8174
41.4847 79.7223 10.6426 5 8182
44.146 79.455 7.94798 5 8183
49.6387 79.6014 13.1687 5 8176
46.7898 79.5926 10.4408 5 8184
49.7716 79.5465 7.87674 5 8185
33.5122 79.4475 18.9067 5 8167
39.0089 79.4872 18.9595 5 8168
36.1833 79.4659 16.0522 5 8171
44.3161 79.5393 18.6876 5 8169
41.5241 79.4492 16.0428 5 8173
49.6497 79.5714 18.6449 5 8170
46.8908 79.5494 15.9608 5 8175
36.225 79.4639 21.6105 5 8234
41.7177 79.4216 21.5051 5 8235
49.8967 79.4783 23.978 5 8233
46.9904 79.5165 21.4073 5 8236
47.725 79.5775 31.7384 5 8231
50.1622 79.4885 29.1943 5 8232
33.3146 80.3841 55.9312 1 8214
38.086 81.6983 56.5394 3 8208
34.8211 80.5538 55.9481 1 8215
38.9179 79.9046 56.4839 2 8216
39.2737 82.7992 55.3427 1 8217
44.9461 84.1066 56.077 3 8199
43.6458 81.4921 56.7895 3 8210
42.986 83.8735 55.916 2 8211
40.4179 80.2245 56.5309 1 8218
42.7701 82.5354 55.3033 2 8220
40.8959 81.692 55.3164 3 8222
42.9376 82.0775 53.3133 3 8224
41.2417 81.0091 53.5361 1 8225
45.5767 80.982 52.1271 1 8227
44.1199 80.5993 52.5392 2 8226
44.6194 80.0201 55.9628 1 8219
45.7913 83.5879 54.3007 2 8221
45.3181 85.8729 56.8216 2 8842
44.3504 79.4459 54.0625 3 6683
46.1454 80.4996 55.6065 1 8212
51.1125 84.7145 53.5654 3 8200
49.7811 82.2405 55.5937 3 8201
48.077 83.1564 56.2737 2 8202
47.6594 84.199 54.4833 3 8204
50.8297 82.8062 53.9536 2 8206
48.2411 82.2847 53.9036 2 8207
51.5216 84.8515 56.6501 3 8252
46.3493 81.6467 53.8796 3 8213
49.6897 82.07 52.4823 3 8223
51.7584 80.3389 55.8672 2 8197
50.2341 80.3743 55.7902 1 8205
51.8913 80.4917 52.5566 1 8198
50.3093 80.1553 52.597 2 8228
52.294 81.4095 54.2474 3 8196
46.8778 81.7914 56.9562 3 8260
52.4202 81.5085 50.9122 3 8195
48.2414 85.7688 56.0276 2 8203
52.3113 85.3095 54.9751 2 14913
43.8453 87.2434 57.0867 3 8867
52.1931 87.3343 55.2296 3 8229
50.9707 86.8559 56.7974 2 8844
46.544 86.673 55.5684 3 8230
49.198 87.4651 56.5637 3 8862
27.1776 80.9635 62.043 3 8315
27.6696 81.9387 60.4705 1 8317
32.0011 80.9995 62.2292 3 8319
29.3439 84.32 62.7312 2 8320
32.3637 84.4412 62.4579 2 8321
30.9184 82.0747 60.8049 2 8323
30.761 83.9828 61.3936 3 8324
29.4667 80.9878 60.2125 3 8326
32.5003 81.7062 59.3586 3 8337
29.0833 79.7385 61.8065 1 8349
29.4847 80.249 58.3061 1 8354
36.2855 83.9838 58.1254 3 8345
33.1127 79.851 58.962 1 8338
34.0211 83.3097 62.1845 3 8318
33.4404 81.7824 61.1591 1 8325
36.7009 81.0734 62.6329 1 8329
37.6677 83.8306 62.6636 1 8330
36.6314 81.6554 61.0893 1 8331
36.7571 83.6226 60.9734 3 8332
34.9469 80.6041 60.9014 3 8333
37.9873 81.2953 59.7493 3 8341
34.6679 83.7658 59.228 2 8342
37.5565 84.6162 59.4656 2 8343
34.6745 79.8395 59.1556 1 8355
39.1746 82.1268 58.218 1 8357
33.1914 85.894 62.7663 2 8413
34.8453 84.288 60.6848 2 8847
36.8295 82.1043 58.0626 2 8344
35.0678 81.2078 57.7797 3 8346
33.8981 82.7621 58.3283 1 8339
40.3856 84.7509 57.4224 1 8209
39.3672 84.0876 58.9801 3 8340
39.5275 82.0156 60.9562 2 8352
44.8159 84.5364 62.5342 3 8239
42.0247 83.1784 60.8511 3 8241
45.2529 81.5062 60.2935 1 8242
45.0733 83.1795 59.3049 3 8248
43.5052 80.6957 59.8495 3 8249
43.1927 84.0527 59.4956 1 8250
39.482 83.2387 62.441 3 8327
41.1231 84.3083 62.2583 2 8334
42.4791 81.3089 61.4195 2 8335
40.717 80.4477 61.466 3 8336
40.4149 82.622 59.874 2 8347
42.5282 81.7355 58.4109 1 8359
40.7432 80.881 58.4202 3 8360
45.0481 84.9981 60.5467 1 8832
43.5168 81.5511 63.1339 4 9083
42.2125 83.9129 57.7207 3 8251
40.3657 79.5003 59.7836 2 8358
45.1547 82.661 57.3475 1 8353
45.8781 81.6787 62.1963 4 7660
50.8029 83.0349 57.1752 2 8259
51.1305 79.4168 58.8363 4 7546
49.2226 79.7794 57.3885 3 7410
46.5818 80.3369 59.4383 4 7587
51.9119 81.4281 57.5599 3 8237
51.3517 84.3734 59.5177 3 8243
46.4753 83.5082 62.6032 1 8244
48.9713 83.0398 61.3128 1 8245
50.6208 80.6301 60.2587 1 8246
47.4636 84.287 61.0738 3 8247
49.426 82.0098 59.5694 3 8253
46.9383 84.1174 59.1963 1 8254
50.0301 83.4557 58.4065 1 8256
48.415 84.4255 57.7169 3 8258
50.3397 85.6515 62.9554 2 8407
52.0552 83.4297 61.0476 1 15029
50.4619 83.7737 62.2489 4 9223
48.3774 81.5444 62.4277 4 7733
48.0744 81.0553 58.37 1 8257
49.6457 79.7103 61.7713 4 7592
52.2851 81.492 60.7681 4 8157
46.1166 85.8888 58.6326 3 8866
36.5943 86.0788 61.6235 2 8870
34.6543 86.2043 61.2704 3 8869
34.5309 87.5933 63.0181 1 8412
38.9249 89.1011 62.7561 3 8414
36.9918 89.5537 62.4618 2 8418
38.672 87.0626 61.9655 1 8871
37.8127 86.5948 60.064 3 8872
39.8045 86.0386 59.8359 2 8848
42.5266 86.0975 58.1452 1 8864
43.3273 86.1606 59.8988 3 8858
44.9089 86.4085 63.0831 2 8396
40.5908 86.2219 61.7776 3 8855
40.6317 86.6124 58.1164 3 8863
40.541 87.9172 63.2989 2 8416
44.5787 90.2464 62.759 3 8419
43.1533 87.1719 63.0248 3 8420
42.9045 89.1928 62.8037 1 8422
45.0769 91.5009 61.2287 2 8849
44.6241 90.3514 59.6451 3 8851
41.8576 89.1109 61.0578 3 8854
42.2432 87.1043 61.2539 1 8856
44.9884 87.2861 59.667 1 8857
42.747 89.8149 59.4443 2 8859
44.9729 88.3784 58.4843 1 8865
39.982 89.6962 61.0766 1 8873
45.9529 87.1342 61.5171 3 8850
46.0357 88.9557 60.1274 2 8852
50.7231 86.1936 59.9506 1 8839
47.6699 86.1993 61.4171 1 8853
45.988 88.9099 62.6469 1 8421
51.5367 86.6032 61.7407 3 8846
51.6736 87.2423 58.6116 3 8861
50.2056 89.6866 62.4887 3 8404
48.5804 86.66 63.0691 3 8405
51.8017 88.4784 62.2948 1 8406
48.4992 88.6563 62.9784 1 8410
47.3339 89.8292 61.5043 3 8831
46.6336 91.7183 61.4148 2 8833
50.3841 91.0777 61.0752 2 8835
50.0525 90.0538 59.2453 3 8836
48.8343 86.9731 60.0739 3 8837
51.9182 89.0969 58.8734 2 8838
48.3597 89.0033 59.8856 2 8840
47.1192 88.7058 58.2618 3 8841
50.416 88.2871 60.662 1 8845
49.0039 89.3209 57.4584 1 8860
47.9203 86.7815 58.2536 2 8868
51.9407 91.2251 61.043 1 9043
46.9376 92.4554 63.2131 3 8409
51.3824 93.4082 63.0407 1 8408
28.0999 81.543 63.6634 1 8261
31.2561 81.4063 64.0255 1 8262
31.587 84.4241 64.2122 3 8263
29.584 80.2751 63.6538 3 8265
26.4967 84.037 67.7026 1 2455
26.7116 80.7882 65.0751 3 8303
27.494 81.3135 69.0923 2 8280
30.4534 83.9223 69.4016 3 8285
29.3486 80.5791 69.4944 3 8286
27.9276 82.659 67.764 3 8287
28.2766 81.7105 66.089 1 8290
32.2129 80.5075 68.8261 3 8292
29.7713 82.3666 68.4049 1 8293
32.3547 82.5134 69.4156 1 8295
31.1709 80.3718 67.0652 1 8296
30.9823 82.4338 66.8267 3 8297
29.2726 79.9186 66.5829 3 8299
28.8718 83.1349 64.5064 3 8302
32.2553 80.4727 65.4234 3 8306
30.7617 82.6889 64.7983 2 8307
27.558 85.637 66.9648 3 8780
27.8777 84.9388 65.0816 2 8781
36.4968 79.5174 66.7997 4 9073
32.8115 84.8926 66.6837 1 8790
34.8636 82.0685 63.6378 2 8264
37.5855 85.6294 63.3925 3 8415
37.8458 79.8268 63.7314 3 8328
34.7993 79.9736 63.965 3 8269
36.9775 82.6272 64.0146 3 8267
38.4978 81.3863 64.7558 1 8268
33.1869 84.654 65.2696 1 8309
33.0946 83.2101 67.7259 3 8291
33.5751 81.7415 66.3727 1 8298
35.0638 82.7513 68.3875 2 8300
36.4144 83.7858 67.3686 3 8301
34.3319 83.1447 65.1642 3 8305
36.1413 83.8868 65.4306 2 8312
38.2941 83.022 67.3383 2 8313
38.4435 81.137 66.7533 4 9067
34.7618 80.8569 67.7373 4 9079
38.9202 83.7617 69.1426 4 9071
35.9839 85.6965 67.7014 1 8794
36.2791 85.3216 64.856 1 8820
39.1824 84.0186 65.852 3 8311
39.3091 84.9898 64.0916 1 8417
38.8528 85.8198 66.5096 2 8802
43.6619 83.4384 63.6848 2 8240
40.6288 80.3153 67.1782 4 9068
41.9471 84.3395 64.0282 3 8238
40.8451 83.1984 65.2799 2 8314
44.7543 83.8795 65.3921 4 9069
40.2882 81.7705 64.1154 4 9072
41.8187 82.3332 66.8481 4 9082
41.8708 84.193 68.4494 4 9099
43.7476 84.2786 69.1299 1 8808
42.2984 80.7548 64.9852 4 7710
45.0528 85.5264 67.9689 4 9076
44.6063 85.7287 66.1182 2 8828
51.5829 83.7763 67.5985 4 9089
51.2182 85.6876 64.6964 3 8402
47.1309 83.9158 64.4892 4 9070
50.9907 83.3765 65.508 4 9077
47.5685 85.9117 64.685 2 8830
28.9498 86.0533 63.769 3 8815
30.7545 86.2193 64.4882 1 8816
31.2566 86.2074 66.4105 3 8788
32.1506 87.3784 63.547 3 8411
27.182 87.1842 69.0007 1 8735
27.8912 88.5353 69.117 1 8734
32.4824 89.5705 69.1756 3 8743
30.601 86.346 69.3 3 8744
30.6268 88.5553 69.082 1 8748
29.2394 88.2846 67.6294 3 8778
29.4396 86.2975 67.4646 1 8782
31.7966 87.6425 67.7647 1 8785
31.8346 89.329 66.4132 3 8787
29.8513 89.5756 66.2382 2 8791
32.6554 87.7672 65.4619 1 8818
32.8751 90.6625 67.5703 2 8784
34.0452 86.1301 67.5167 3 8786
34.4642 86.0437 64.61 3 8819
32.9796 87.0019 68.9317 2 8746
33.9297 88.2535 69.0989 1 8745
38.1093 89.2466 69.1895 3 8758
36.4589 86.5987 69.3286 3 8759
34.9282 91.5737 69.1997 3 8762
36.365 88.4989 68.9168 1 8763
35.2244 88.8258 67.2478 3 8783
34.0389 87.4108 66.0524 2 8789
38.1602 92.1455 67.717 3 8792
34.3492 90.6586 67.5289 1 8793
38.8313 90.2249 67.6622 1 8796
38.5581 89.2484 66.0101 3 8799
37.0224 86.4429 66.2248 3 8800
36.673 88.3855 65.9589 1 8804
36.0854 88.5418 63.9936 3 8817
39.1768 90.3189 64.3684 2 8822
38.0184 87.5752 64.2433 1 8823
36.6517 92.5168 68.997 1 8757
39.3596 87.7488 69.5908 1 8760
41.7082 85.9797 67.7102 2 8806
42.7625 86.8489 69.148 4 9074
39.8242 86.6752 67.9719 3 8798
42.0686 86.2505 64.4646 1 8826
40.1551 86.6958 64.7982 3 8824
43.9653 89.3125 69.1474 3 8770
44.9513 87.5247 68.6557 1 8771
40.7637 91.5001 69.1804 3 8773
42.0171 88.6183 69.0837 1 8774
41.3592 88.9727 67.2482 3 8795
39.9226 87.9248 66.3908 1 8801
40.3968 90.5655 67.49 1 8805
44.5556 90.441 67.6478 1 8807
44.2709 89.6657 65.8591 3 8810
42.8521 86.6677 66.136 3 8811
40.798 92.0004 66.0992 3 8813
42.6206 88.7308 65.8642 1 8814
41.5978 89.3249 64.2368 3 8821
40.5304 90.9997 64.3782 1 8825
44.6647 91.1577 64.5093 2 8827
44.0214 92.2671 67.8202 3 8375
45.8287 86.6453 64.8086 3 8829
45.8755 88.4306 65.6732 1 8812
42.523 92.48 69.1388 1 8769
48.7281 86.0739 68.6829 4 9091
51.0325 86.1408 67.9047 4 9075
52.1429 90.5544 67.6255 1 9037
52.1892 90.6908 64.2739 1 9039
49.7728 89.1359 68.9757 3 8370
51.3336 87.7692 68.9481 1 8371
46.5963 91.5269 69.2858 3 8374
46.4411 88.4757 67.6096 3 8377
49.7718 92.0051 67.5798 3 8380
46.0893 90.4512 67.7177 1 8382
50.5699 90.2965 67.5543 1 8385
50.2377 89.6528 65.7939 3 8387
48.6338 86.9512 66.1078 3 8388
51.4865 88.1029 65.8639 1 8389
46.7672 91.7984 66.3533 3 8392
48.3942 88.9169 65.8352 2 8393
47.0815 89.3671 64.376 3 8395
46.2219 91.1808 64.5753 2 8398
50.6615 90.69 64.1955 1 8400
50.6293 86.8394 66.1224 2 8401
48.3749 87.8875 68.0934 1 8777
48.3751 92.3763 69.0827 1 8369
52.4266 91.5995 69.2102 3 9036
33.4786 92.9227 69.4404 1 8747
39.294 93.2949 66.4775 1 8803
39.2893 92.7835 69.2433 1 8761
42.5659 92.975 66.3172 2 8809
44.1694 93.1212 65.0401 3 8394
45.4521 93.2807 66.6018 2 8378
45.1981 92.7694 69.4666 1 8772
42.1939 94.4244 69.3078 3 8364
42.2965 94.2853 67.1579 1 8376
48.6109 92.5539 66.0978 2 8386
50.1443 92.6266 64.3688 3 8397
48.3282 93.6612 64.0918 2 8403
50.8671 92.9323 69.1457 1 8373
51.1988 92.8634 66.1328 1 8391
47.9084 94.3238 69.1868 3 8372
50.9157 94.6355 67.9967 3 8379
46.5893 94.2785 67.3981 2 8381
49.1 95.3083 67.8572 2 8383
48.1376 94.5031 66.2251 3 8390
51.7126 94.31 66.211 2 15158
52.2823 95.7709 68.8686 2 8875
31.1547 80.0076 70.5123 2 8284
27.753 84.4867 73.9 3 8272
26.3932 81.5043 73.9 3 8273
27.6552 81.6089 72.38 1 8274
29.3065 83.5718 73.9 2 8275
30.5685 83.6764 72.38 3 8276
27.753 84.4867 70.86 3 8277
26.3932 81.5043 70.86 3 8278
26.2635 79.5687 70.86 2 8279
29.3065 83.5718 70.86 2 8282
31.9748 83.516 70.86 2 8283
27.7118 85.5098 75.42 2 8631
27.7605 85.5328 73.9 3 8678
27.7118 85.5098 72.38 1 8681
27.7605 85.5328 70.86 3 8733
32.1991 79.9106 72.4117 4 9084
28.8518 79.7243 74.6284 4 9119
33.553 84.4867 70.86 3 8281
33.5605 85.5328 73.9 3 8688
33.5118 85.5098 72.38 2 8693
33.5605 85.5328 70.86 3 8742
35.6451 80.6758 72.5602 4 9080
34.3812 83.1597 70.2796 4 9086
37.8667 82.3728 70.4396 4 9088
39.1623 82.3053 74.0195 4 9095
36.4981 84.2771 72.62 4 9111
33.2657 83.5551 74.2828 4 9148
40.6284 84.0899 70.0473 2 8797
43.4791 82.4367 70.0607 4 9097
42.7456 82.7701 74.386 4 9081
40.5409 85.5448 71.5705 4 9087
41.3057 82.5387 71.1056 4 9096
44.9339 79.7002 74.9896 4 9098
44.628 81.2172 71.6169 4 9101
39.5274 85.3355 75.7527 4 9105
43.9218 85.3715 70.7712 4 9110
49.9108 79.5316 71.8072 4 7817
48.0992 80.8524 71.5629 4 9092
48.2373 81.2941 75.103 4 9100
51.6085 80.9911 70.806 4 9102
46.0715 83.6717 73.3076 4 9114
49.8753 83.5954 72.9371 4 9117
47.8767 85.2209 75.8647 4 9151
52.2422 85.798 71.4691 4 9225
26.3047 89.3256 75.42 3 8629
27.8582 88.4106 75.42 1 8630
30.7869 92.4446 75.42 2 8640
32.1047 89.3256 75.42 3 8641
30.7449 86.3432 75.42 3 8642
29.2087 91.4738 75.42 3 8645
30.5265 88.3548 75.42 1 8646
29.1203 88.5152 73.9 3 8675
26.2635 90.3486 73.9 2 8676
26.207 86.4477 73.9 1 8677
26.3047 89.3256 72.38 3 8679
27.8582 88.4106 72.38 2 8680
32.1932 92.2842 73.9 3 8682
29.2499 90.4508 73.9 2 8683
29.3387 86.5036 73.9 1 8684
32.0635 90.3486 73.9 1 8686
32.007 86.4477 73.9 2 8687
30.7869 92.4446 72.38 2 8689
32.1047 89.3256 72.38 3 8690
30.7449 86.3432 72.38 3 8691
29.2087 91.4738 72.38 3 8695
30.5265 88.3548 72.38 1 8696
29.1203 88.5152 70.86 3 8731
26.207 86.4477 70.86 2 8732
32.1932 92.2842 70.86 3 8736
29.2499 90.4508 70.86 2 8737
29.3387 86.5036 70.86 1 8738
32.0635 90.3486 70.86 1 8740
32.007 86.4477 70.86 1 8741
33.6582 88.4106 75.42 1 8643
33.4552 92.3888 75.42 1 8644
36.5869 92.4446 75.42 1 8653
37.9047 89.3256 75.42 3 8654
39.2552 92.3888 75.42 1 8656
35.0087 91.4738 75.42 3 8657
36.3265 88.3548 75.42 2 8658
34.9203 88.5152 73.9 3 8685
33.6582 88.4106 72.38 1 8692
33.4552 92.3888 72.38 1 8694
37.9932 92.2842 73.9 3 8698
35.0499 90.4508 73.9 1 8700
35.1387 86.5036 73.9 2 8701
37.8635 90.3486 73.9 2 8703
36.5869 92.4446 72.38 1 8704
37.9047 89.3256 72.38 3 8705
36.5449 86.3432 72.38 3 8706
39.2552 92.3888 72.38 1 8709
35.0087 91.4738 72.38 3 8710
36.3265 88.3548 72.38 1 8711
34.9203 88.5152 70.86 3 8739
37.9932 92.2842 70.86 3 8750
35.0499 90.4508 70.86 1 8751
35.1387 86.5036 70.86 1 8752
37.8635 90.3486 70.86 1 8755
37.807 86.4477 70.86 1 8756
42.3869 92.4446 75.42 1 8664
45.0552 92.3888 75.42 2 8666
40.8087 91.4738 75.42 3 8667
39.4582 88.4106 72.38 1 8707
43.7932 92.2842 73.9 3 8713
40.8499 90.4508 73.9 1 8715
43.6635 90.3486 73.9 2 8717
42.3869 92.4446 72.38 1 8718
43.7047 89.3256 72.38 3 8719
45.0552 92.3888 72.38 1 8721
40.8087 91.4738 72.38 3 8722
42.1265 88.3548 72.38 2 8723
40.7203 88.5152 70.86 3 8754
43.7932 92.2842 70.86 3 8764
40.8499 90.4508 70.86 1 8766
43.6635 90.3486 70.86 2 8768
39.6825 86.521 73.6569 4 9108
42.7401 86.1057 74.4176 4 9109
49.5932 92.2842 70.86 3 8366
50.8552 92.3888 75.42 2 8624
48.1869 92.4446 75.42 2 8671
46.6087 91.4738 75.42 3 8673
50.8552 92.3888 72.38 1 8674
49.5932 92.2842 73.9 3 8724
46.6499 90.4508 73.9 2 8726
49.4635 90.3486 73.9 1 8728
48.1869 92.4446 72.38 1 8729
46.6087 91.4738 72.38 3 8730
46.6499 90.4508 70.86 1 8775
49.4635 90.3486 70.86 1 8776
52.4087 91.4738 72.38 3 9034
52.4499 90.4508 70.86 1 9035
52.4087 91.4738 75.42 3 9041
52.4499 90.4508 73.9 2 9042
49.7068 88.4336 71.5928 4 9103
49.9212 87.2559 73.6972 4 9115
48.134 86.0143 70.8007 4 9116
45.9684 87.0493 73.2744 4 9140
36.3685 94.4562 75.42 3 8655
35.1065 94.3517 73.9 1 8699
37.7748 94.2958 73.9 2 8702
36.3685 94.4562 72.38 3 8708
37.7748 94.2958 70.86 1 8753
39.3118 96.2896 75.42 2 9019
45.153 95.2666 70.86 3 8363
42.1685 94.4562 75.42 3 8665
39.353 95.2666 73.9 3 8697
45.153 95.2666 73.9 3 8712
40.9065 94.3517 73.9 2 8714
43.5748 94.2958 73.9 1 8716
42.1685 94.4562 72.38 3 8720
39.353 95.2666 70.86 3 8749
40.9065 94.3517 70.86 1 8765
43.5748 94.2958 70.86 2 8767
42.3449 97.123 75.42 3 9024
45.1118 96.2896 75.42 1 9025
39.3605 96.3127 73.9 3 9027
40.9387 97.2834 73.9 1 9028
43.607 97.2276 73.9 1 9029
45.1605 96.3127 73.9 3 9030
45.1118 96.2896 72.38 2 9031
45.1605 96.3127 70.86 3 9033
50.953 95.2666 73.9 3 8361
47.9685 94.4562 72.38 3 8362
50.953 95.2666 70.86 3 8365
46.7065 94.3517 70.86 2 8367
49.3748 94.2958 70.86 1 8368
47.9685 94.4562 75.42 3 8672
46.7065 94.3517 73.9 1 8725
49.3748 94.2958 73.9 1 8727
50.9118 96.2896 72.38 1 8874
48.1449 97.123 75.42 3 8929
50.9118 96.2896 75.42 1 8931
50.9605 96.3127 73.9 3 8932
49.407 97.2276 73.9 2 8933
48.1449 97.123 72.38 3 8934
50.9605 96.3127 70.86 3 8935
49.407 97.2276 70.86 2 8936
46.7387 97.2834 73.9 2 9032
51.0582 99.1905 75.42 1 8930
27.753 84.4867 79.98 3 8270
27.753 84.4867 76.94 3 8271
27.7118 85.5098 81.5 2 8536
27.7605 85.5328 79.98 3 8577
27.7118 85.5098 78.46 2 8580
27.7605 85.5328 76.94 3 8628
30.5506 82.4311 80.6155 4 9093
32.1191 79.466 79.549 4 9094
30.6972 83.6275 77.0303 4 9104
32.0708 80.6477 75.9214 4 9118
28.821 80.738 77.8914 4 9121
27.8781 80.4802 81.1501 4 9146
35.8816 81.3473 76.0158 4 9085
36.0298 84.7423 76.9184 4 9107
33.876 82.4503 78.5423 4 9125
33.5073 84.5887 81.1175 4 9127
36.7633 83.9474 80.1744 4 9128
36.5349 80.6328 80.687 4 9131
38.7539 82.6118 77.5091 4 9150
42.2338 84.0898 77.7188 4 9122
45.4178 82.6251 76.9987 4 9134
40.1805 81.3005 80.4808 4 9149
39.5456 85.5636 79.3757 4 9162
43.9638 81.0788 79.9592 4 9165
42.4958 83.8679 81.387 4 9166
41.7885 80.6033 77.0486 4 9169
48.9256 82.6471 78.1786 4 9090
47.3375 81.0512 81.0469 4 9113
50.8262 83.2443 81.0058 4 9152
45.982 84.2618 80.1221 4 9168
50.4626 79.8175 79.7332 4 9184
51.5952 80.9125 75.9606 4 9226
51.416 84.3169 76.0929 4 9229
26.3047 89.3256 81.5 3 8534
27.8582 88.4106 81.5 1 8535
27.6552 92.3888 81.5 1 8537
30.7869 92.4446 81.5 1 8545
32.1047 89.3256 81.5 3 8546
30.7449 86.3432 81.5 3 8547
29.2087 91.4738 81.5 3 8551
30.5265 88.3548 81.5 2 8552
26.3932 92.2842 79.98 3 8573
29.1203 88.5152 79.98 3 8574
26.2635 90.3486 79.98 1 8575
26.207 86.4477 79.98 1 8576
26.3047 89.3256 78.46 3 8578
27.8582 88.4106 78.46 1 8579
27.6552 92.3888 78.46 1 8581
32.1932 92.2842 79.98 3 8583
29.2499 90.4508 79.98 1 8585
29.3387 86.5036 79.98 2 8586
32.0635 90.3486 79.98 1 8589
30.7869 92.4446 78.46 1 8590
32.1047 89.3256 78.46 3 8591
30.7449 86.3432 78.46 3 8592
29.2087 91.4738 78.46 3 8596
30.5265 88.3548 78.46 1 8597
29.1203 88.5152 76.94 3 8625
26.2635 90.3486 76.94 1 8626
26.207 86.4477 76.94 1 8627
32.1932 92.2842 76.94 3 8633
29.2499 90.4508 76.94 2 8634
29.3387 86.5036 76.94 1 8635
32.0635 90.3486 76.94 1 8638
32.007 86.4477 76.94 1 8639
33.6582 88.4106 81.5 2 8548
33.4552 92.3888 81.5 1 8550
36.5869 92.4446 81.5 1 8559
39.2552 92.3888 81.5 1 8561
35.0087 91.4738 81.5 3 8562
34.9203 88.5152 79.98 3 8588
33.6582 88.4106 78.46 2 8593
33.4552 92.3888 78.46 1 8595
37.9932 92.2842 79.98 3 8599
35.0499 90.4508 79.98 2 8601
37.8635 90.3486 79.98 1 8603
36.5869 92.4446 78.46 1 8604
37.9047 89.3256 78.46 3 8605
39.2552 92.3888 78.46 2 8607
35.0087 91.4738 78.46 3 8608
34.9203 88.5152 76.94 3 8637
37.9932 92.2842 76.94 3 8648
35.0499 90.4508 76.94 1 8650
37.8635 90.3486 76.94 2 8652
35.4139 87.2255 79.2549 4 9106
37.6576 87.2663 76.969 4 9129
39.0042 88.0891 80.2785 4 9132
42.3869 92.4446 81.5 1 8566
45.0552 92.3888 81.5 1 8568
40.8087 91.4738 81.5 3 8569
43.7932 92.2842 79.98 3 8610
42.3869 92.4446 78.46 2 8613
45.0552 92.3888 78.46 1 8615
40.8087 91.4738 78.46 3 8616
43.7932 92.2842 76.94 3 8660
40.8499 90.4508 76.94 2 8662
44.8718 86.4373 77.257 4 9133
41.1118 88.1779 77.053 4 9143
42.6657 87.1696 80.2702 4 9163
44.1542 89.7749 78.3351 4 9167
48.1869 92.4446 81.5 1 8570
50.8552 92.3888 78.46 1 8572
49.5932 92.2842 79.98 3 8617
48.1869 92.4446 78.46 1 8620
46.6087 91.4738 78.46 3 8622
49.5932 92.2842 76.94 3 8668
47.3101 90.0243 79.8887 4 9112
50.6235 89.1584 79.827 4 9135
47.8064 88.7313 76.5395 4 9136
46.623 87.5488 80.2015 4 9137
49.4776 86.0147 78.9379 4 9138
48.8971 91.1389 77.0452 4 9144
52.1096 86.2697 81.7407 4 9153
49.9293 91.2057 81.8471 4 9175
52.312 91.0466 77.8307 4 9224
51.5036 88.0271 76.6926 4 9228
30.5685 94.4562 81.5 3 8549
29.3065 94.3517 79.98 1 8584
31.9748 94.2958 79.98 1 8587
30.5685 94.4562 78.46 3 8594
31.9748 94.2958 76.94 2 8636
36.3685 94.4562 81.5 3 8560
33.553 95.2666 79.98 3 8582
35.1065 94.3517 79.98 1 8600
37.7748 94.2958 79.98 1 8602
36.3685 94.4562 78.46 3 8606
33.553 95.2666 76.94 3 8632
35.1065 94.3517 76.94 2 8649
37.7748 94.2958 76.94 1 8651
33.5118 96.2896 81.5 2 8984
36.5449 97.123 81.5 3 8989
39.3118 96.2896 81.5 1 8991
33.5605 96.3127 79.98 3 9000
33.5118 96.2896 78.46 2 9001
35.1387 97.2834 79.98 2 9002
37.807 97.2276 79.98 2 9003
36.5449 97.123 78.46 3 9005
39.3118 96.2896 78.46 1 9006
37.807 97.2276 76.94 2 9017
42.1685 94.4562 81.5 3 8567
39.353 95.2666 79.98 3 8598
45.153 95.2666 79.98 3 8609
40.9065 94.3517 79.98 1 8611
43.5748 94.2958 79.98 1 8612
42.1685 94.4562 78.46 3 8614
39.353 95.2666 76.94 3 8647
45.153 95.2666 76.94 3 8659
40.9065 94.3517 76.94 1 8661
43.5748 94.2958 76.94 1 8663
42.3449 97.123 81.5 3 8995
45.1118 96.2896 81.5 1 8997
39.3605 96.3127 79.98 3 9004
40.9387 97.2834 79.98 1 9007
43.607 97.2276 79.98 1 9009
45.1605 96.3127 79.98 3 9010
42.3449 97.123 78.46 3 9011
45.1118 96.2896 78.46 1 9013
39.3605 96.3127 76.94 3 9018
40.9387 97.2834 76.94 1 9020
43.607 97.2276 76.94 1 9022
45.1605 96.3127 76.94 3 9023
47.9685 94.4562 81.5 3 8528
50.953 95.2666 79.98 3 8571
46.7065 94.3517 79.98 1 8618
49.3748 94.2958 79.98 1 8619
47.9685 94.4562 78.46 3 8621
50.953 95.2666 76.94 3 8623
46.7065 94.3517 76.94 1 8669
49.3748 94.2958 76.94 1 8670
50.9118 96.2896 81.5 1 8910
48.1449 97.123 81.5 3 8917
50.9605 96.3127 79.98 3 8920
49.407 97.2276 79.98 1 8921
48.1449 97.123 78.46 3 8923
50.9118 96.2896 78.46 1 8925
50.9605 96.3127 76.94 3 8927
49.407 97.2276 76.94 1 8928
46.7387 97.2834 79.98 1 9015
46.7387 97.2834 76.94 2 9026
39.4582 99.1905 81.5 1 8990
43.7047 100.105 81.5 3 8994
45.2582 99.1905 81.5 1 8996
42.1265 99.1347 81.5 1 8998
45.2582 99.1905 78.46 2 9012
42.1265 99.1347 78.46 1 9014
49.5047 100.105 81.5 3 8916
51.0582 99.1905 81.5 2 8918
52.3203 99.2951 79.98 3 8919
49.5047 100.105 78.46 3 8922
51.0582 99.1905 78.46 1 8924
52.3203 99.2951 76.94 3 8926
47.9265 99.1347 81.5 2 8999
46.5203 99.2951 79.98 3 9008
47.9265 99.1347 78.46 2 9016
46.5203 99.2951 76.94 3 9021
27.7118 85.5098 87.58 1 8455
27.7605 85.5328 86.06 3 8493
27.7118 85.5098 84.54 1 8496
27.7605 85.5328 83.02 3 8533
26.746 83.2658 86.4141 4 9123
30.0992 81.0296 83.9823 4 9124
31.483 84.8988 83.4643 4 9126
26.6599 81.2034 84.7523 4 9145
29.9409 84.721 85.1851 4 9154
29.8179 84.4651 88.2102 4 9155
31.8702 85.1963 87.293 4 9156
29.1271 82.8351 86.4993 4 9180
32.7354 82.2031 86.0478 4 9217
33.322 80.9659 82.5198 4 9120
38.3363 80.0372 84.2422 4 9130
35.196 79.41 85.3475 4 9147
37.8917 85.2614 86.1164 4 9158
34.4511 85.2085 85.1943 4 9160
39.3274 83.4582 83.0947 4 9164
36.3172 82.2412 87.4529 4 9192
35.9926 82.7292 83.6415 4 9199
44.5204 85.9491 87.9942 4 9051
45.6813 82.6338 88.2805 4 9053
42.6039 84.1991 85.3704 4 9185
45.1808 82.4976 83.4938 4 9187
39.7341 82.2181 86.6234 4 9220
41.7806 80.6589 83.6407 4 9221
43.63 80.9395 86.678 4 9222
48.5223 85.558 82.5686 4 9141
51.8762 83.7202 84.758 4 9171
52.4048 80.5838 83.0116 4 9179
48.8361 82.2663 83.9046 4 9183
47.2509 80.2737 86.3154 4 9186
46.8008 84.5545 85.6555 4 9204
50.7349 80.6966 86.6089 4 9214
49.4303 83.7292 87.7918 4 9232
26.3047 89.3256 87.58 3 8453
27.8582 88.4106 87.58 1 8454
27.6552 92.3888 87.58 1 8456
30.7869 92.4446 87.58 1 8464
32.1047 89.3256 87.58 3 8465
29.2087 91.4738 87.58 3 8468
30.5265 88.3548 87.58 2 8469
26.3932 92.2842 86.06 3 8489
29.1203 88.5152 86.06 3 8490
26.2635 90.3486 86.06 1 8491
26.207 86.4477 86.06 1 8492
26.3047 89.3256 84.54 3 8494
27.8582 88.4106 84.54 1 8495
27.6552 92.3888 84.54 1 8497
32.1932 92.2842 86.06 3 8499
29.2499 90.4508 86.06 1 8501
29.3387 86.5036 86.06 1 8502
32.0635 90.3486 86.06 2 8504
30.7869 92.4446 84.54 1 8505
32.1047 89.3256 84.54 3 8506
29.2087 91.4738 84.54 3 8509
30.5265 88.3548 84.54 2 8510
26.3932 92.2842 83.02 3 8529
29.1203 88.5152 83.02 3 8530
26.2635 90.3486 83.02 1 8531
26.207 86.4477 83.02 1 8532
32.1932 92.2842 83.02 3 8539
29.2499 90.4508 83.02 1 8541
29.3387 86.5036 83.02 2 8542
32.0635 90.3486 83.02 2 8544
33.4552 92.3888 87.58 1 8467
36.5869 92.4446 87.58 1 8475
39.2552 92.3888 87.58 1 8477
35.0087 91.4738 87.58 3 8478
33.4552 92.3888 84.54 1 8508
37.9932 92.2842 86.06 3 8512
35.0499 90.4508 86.06 1 8514
36.5869 92.4446 84.54 1 8516
39.2552 92.3888 84.54 1 8518
35.0087 91.4738 84.54 3 8519
37.9932 92.2842 83.02 3 8554
35.0499 90.4508 83.02 1 8556
37.8635 90.3486 83.02 1 8558
37.1594 86.3935 82.64 4 9142
35.3488 88.3835 85.9253 4 9159
38.8748 88.3633 85.5614 4 9211
37.5479 90.5925 85.4542 4 9212
42.3869 92.4446 87.58 1 8480
43.7932 92.2842 86.06 3 8482
42.3869 92.4446 84.54 1 8521
45.0552 92.3888 84.54 1 8522
40.8087 91.4738 84.54 3 8523
43.7932 92.2842 83.02 3 8563
40.807 86.1936 87.7676 4 9056
40.6285 86.4906 83.3143 4 9058
44.8124 89.4677 82.3411 4 9139
44.6971 86.2141 83.1748 4 9170
42.7883 88.2628 85.6197 4 9172
41.2615 89.5322 82.3795 4 9177
39.9715 90.5035 85.2174 4 9178
42.3171 88.4328 88.2977 4 9200
45.2499 89.4457 87.9309 4 9201
48.5567 89.2007 82.9633 4 9173
50.3138 86.6558 85.4862 4 9174
46.654 87.9481 85.5256 4 9203
49.8571 89.1981 87.5565 4 9208
47.4001 91.3275 85.7424 4 9213
52.0967 89.0893 83.2943 4 9227
50.9424 91.5001 85.0824 4 9230
30.5685 94.4562 87.58 3 8466
29.3065 94.3517 86.06 1 8500
31.9748 94.2958 86.06 1 8503
30.5685 94.4562 84.54 3 8507
29.3065 94.3517 83.02 1 8540
31.9748 94.2958 83.02 1 8543
32.007 97.2276 86.06 1 8967
36.3685 94.4562 87.58 3 8476
33.553 95.2666 86.06 3 8498
35.1065 94.3517 86.06 1 8513
37.7748 94.2958 86.06 1 8515
36.3685 94.4562 84.54 3 8517
33.553 95.2666 83.02 3 8538
35.1065 94.3517 83.02 1 8555
37.7748 94.2958 83.02 1 8557
33.5118 96.2896 87.58 1 8950
36.5449 97.123 87.58 3 8955
39.3118 96.2896 87.58 1 8957
33.5605 96.3127 86.06 3 8968
33.5118 96.2896 84.54 2 8969
35.1387 97.2834 86.06 1 8970
37.807 97.2276 86.06 1 8972
36.5449 97.123 84.54 3 8974
39.3118 96.2896 84.54 1 8976
33.5605 96.3127 83.02 3 8983
35.1387 97.2834 83.02 2 8985
37.807 97.2276 83.02 1 8987
42.1685 94.4562 87.58 3 8442
45.153 95.2666 86.06 3 8481
43.5748 94.2958 86.06 1 8483
42.1685 94.4562 84.54 3 8484
39.353 95.2666 86.06 3 8511
40.9065 94.3517 86.06 1 8520
45.153 95.2666 83.02 3 8524
39.353 95.2666 83.02 3 8553
40.9065 94.3517 83.02 1 8564
43.5748 94.2958 83.02 1 8565
45.1118 96.2896 87.58 1 8883
45.1118 96.2896 84.54 1 8896
45.1605 96.3127 86.06 3 8903
45.1605 96.3127 83.02 3 8912
42.3449 97.123 87.58 3 8963
39.3605 96.3127 86.06 3 8973
40.9387 97.2834 86.06 1 8977
43.607 97.2276 86.06 1 8978
42.3449 97.123 84.54 3 8980
39.3605 96.3127 83.02 3 8988
40.9387 97.2834 83.02 1 8992
43.607 97.2276 83.02 1 8993
47.9685 94.4562 87.58 3 8446
50.953 95.2666 86.06 3 8485
46.7065 94.3517 86.06 1 8486
49.3748 94.2958 86.06 1 8487
47.9685 94.4562 84.54 3 8488
50.953 95.2666 83.02 3 8525
46.7065 94.3517 83.02 1 8526
49.3748 94.2958 83.02 1 8527
48.1449 97.123 87.58 3 8889
50.9118 96.2896 87.58 1 8891
50.9605 96.3127 86.06 3 8899
50.9118 96.2896 84.54 1 8902
46.7387 97.2834 86.06 1 8904
49.407 97.2276 86.06 1 8905
48.1449 97.123 84.54 3 8906
50.9605 96.3127 83.02 3 8909
46.7387 97.2834 83.02 1 8913
49.407 97.2276 83.02 1 8915
46.2886 92.8966 88.1899 4 9059
49.4685 93.0505 88.0617 4 9207
36.3265 99.1347 87.58 1 8958
39.4582 99.1905 87.58 1 8956
43.7047 100.105 87.58 3 8962
45.2582 99.1905 87.58 2 8964
42.1265 99.1347 87.58 2 8965
40.7203 99.2951 86.06 3 8971
39.4582 99.1905 84.54 1 8975
43.7047 100.105 84.54 3 8979
45.2582 99.1905 84.54 1 8981
42.1265 99.1347 84.54 1 8982
40.7203 99.2951 83.02 3 8986
49.5047 100.105 87.58 3 8888
51.0582 99.1905 87.58 1 8890
47.9265 99.1347 87.58 1 8892
46.5203 99.2951 86.06 3 8895
52.3203 99.2951 86.06 3 8897
49.4635 101.128 86.06 1 8898
49.5047 100.105 84.54 3 8900
51.0582 99.1905 84.54 1 8901
47.9265 99.1347 84.54 1 8907
52.3203 99.2951 83.02 3 8908
46.5203 99.2951 83.02 3 8911
49.4635 101.128 83.02 2 8914
46.6499 101.231 86.06 1 8966
52.4499 101.231 86.06 1 9045
52.4499 101.231 83.02 1 9046
27.7118 85.5098 90.62 1 8427
27.7605 85.5328 89.1 3 8452
29.5214 80.7583 91.6386 4 9060
30.7786 80.2683 89.1895 4 9181
29.3516 82.159 89.0531 4 9182
27.0092 81.1271 88.7581 4 9190
29.8077 83.8236 90.4534 4 9216
33.0565 80.4192 91.373 4 9047
33.5511 81.6274 89.2316 4 9061
34.403 79.5535 88.8108 4 9062
39.135 82.1244 91.926 4 9063
38.8181 83.4795 89.1059 4 9161
35.8158 82.1464 91.1507 4 9191
33.0729 83.5835 89.8306 4 9194
35.2127 85.3161 88.9287 4 9195
37.6253 79.897 89.7828 4 9218
37.5532 84.7476 90.7533 4 9234
41.7343 82.7823 88.5724 4 9049
45.0429 79.9747 90.1955 4 9052
41.9448 80.803 90.909 4 9196
40.9497 84.4858 90.1718 4 9197
43.9723 83.1814 89.8049 4 9198
39.7336 80.7059 90.173 4 9219
47.79 81.7846 89.7624 4 9050
46.3785 85.1754 90.1294 4 9054
49.0391 79.9072 89.8204 4 9188
49.5011 84.1844 90.7964 4 9210
51.0461 81.0905 89.7221 4 9215
51.7376 85.399 88.3854 4 9231
26.3047 89.3256 90.62 3 8425
27.8582 88.4106 90.62 2 8426
27.6552 92.3888 90.62 2 8428
30.7869 92.4446 90.62 2 8429
32.1047 89.3256 90.62 3 8430
29.2087 91.4738 90.62 3 8433
30.5265 88.3548 90.62 1 8434
26.3932 92.2842 89.1 3 8448
29.1203 88.5152 89.1 3 8449
26.2635 90.3486 89.1 2 8450
26.207 86.4477 89.1 2 8451
32.1932 92.2842 89.1 3 8458
29.2499 90.4508 89.1 2 8460
29.3387 86.5036 89.1 1 8461
32.0635 90.3486 89.1 2 8463
32.0824 86.3979 90.9283 4 9233
33.4552 92.3888 90.62 2 8432
36.5869 92.4446 90.62 2 8435
39.2552 92.3888 90.62 1 8437
35.0087 91.4738 90.62 3 8438
37.9932 92.2842 89.1 3 8471
35.0499 90.4508 89.1 2 8473
38.8599 87.6727 90.9249 4 9057
35.6527 87.487 91.1123 4 9064
37.5347 87.797 88.7925 4 9157
39.084 90.8231 88.5952 4 9176
33.4793 88.1211 89.2946 4 9193
42.3869 92.4446 90.62 1 8439
41.8026 88.613 90.551 4 9065
45.4435 91.8678 90.3329 4 9066
43.5231 86.1127 91.525 4 9202
45.1789 88.497 90.2651 4 9206
47.8953 90.04 91.3736 4 9048
51.0384 90.5956 90.1602 4 9055
51.1822 86.734 90.0776 4 9189
48.1486 89.4977 89.2284 4 9205
48.087 86.6717 88.7559 4 9209
30.5685 94.4562 90.62 3 8431
27.753 95.2666 89.1 3 8447
29.3065 94.3517 89.1 2 8459
31.9748 94.2958 89.1 2 8462
30.7449 97.123 90.62 3 8937
32.007 97.2276 89.1 1 8948
36.3685 94.4562 90.62 3 8436
33.553 95.2666 89.1 3 8457
35.1065 94.3517 89.1 2 8472
37.7748 94.2958 89.1 2 8474
33.5118 96.2896 90.62 1 8938
36.5449 97.123 90.62 3 8939
39.3118 96.2896 90.62 1 8941
33.5605 96.3127 89.1 3 8949
35.1387 97.2834 89.1 2 8951
37.807 97.2276 89.1 2 8953
42.1685 94.4562 90.62 3 8423
45.153 95.2666 89.1 3 8440
43.5748 94.2958 89.1 2 8441
39.353 95.2666 89.1 3 8470
40.9065 94.3517 89.1 2 8479
45.1118 96.2896 90.62 1 8876
45.1605 96.3127 89.1 3 8893
42.3449 97.123 90.62 3 8944
39.3605 96.3127 89.1 3 8954
40.9387 97.2834 89.1 2 8959
43.607 97.2276 89.1 2 8961
49.407 97.2276 89.1 2 8886
50.9605 96.3127 89.1 3 8887
50.9118 96.2896 90.62 1 8880
47.9685 94.4562 90.62 3 8424
48.1449 97.123 90.62 3 8878
46.7387 97.2834 89.1 2 8894
46.7065 94.3517 89.1 1 8444
50.953 95.2666 89.1 3 8443
49.3748 94.2958 89.1 1 8445
36.3265 99.1347 90.62 1 8942
45.2582 99.1905 90.62 2 8945
43.7047 100.105 90.62 3 8943
43.6635 101.128 89.1 2 8960
39.4582 99.1905 90.62 1 8940
40.7203 99.2951 89.1 3 8952
42.1265 99.1347 90.62 2 8946
52.4499 101.231 89.1 1 9044
49.5047 100.105 90.62 3 8877
46.6499 101.231 89.1 1 8947
47.9265 99.1347 90.62 2 8881
49.4635 101.128 89.1 2 8885
51.0582 99.1905 90.62 2 8879
52.3203 99.2951 89.1 3 8884
46.5203 99.2951 89.1 3 8882
53.8862 26.5927 6.5746 5 9250
53.8532 26.6866 1.23573 5 9260
56.5833 26.5554 3.81425 5 9261
52.6562 25.3713 5.22477 5 9295
55.2109 25.3289 2.59341 5 9296
58.1039 25.4351 5.12873 5 9297
59.3996 26.6153 6.6029 5 9252
64.8395 26.6469 6.6097 5 9254
59.2839 26.6866 1.23573 5 9262
62.0204 26.6636 3.94759 5 9263
64.7146 26.6866 1.23573 5 9264
60.6416 25.3289 2.59341 5 9298
63.4513 25.5433 5.26728 5 9299
70.0949 26.4406 6.72182 5 9256
67.4938 26.5583 3.88395 5 9265
70.1453 26.6866 1.23573 5 9266
66.0723 25.3289 2.59341 5 9300
68.6951 25.3621 5.32978 5 9301
71.503 25.3289 2.59341 5 9302
75.5228 26.7152 6.58725 5 9258
72.7423 26.635 3.98499 5 9267
75.576 26.6866 1.23573 5 9268
78.3137 26.7053 3.75668 5 9269
74.0948 25.478 5.39373 5 9303
76.9337 25.3289 2.59341 5 9304
53.8928 26.5905 12.069 5 9240
56.5953 26.56 9.29521 5 9251
52.5462 25.4572 10.7898 5 9285
55.2601 25.4558 7.87745 5 9286
58.0283 25.4548 10.7024 5 9287
59.411 26.6636 11.9301 5 9242
64.7594 26.6327 12.1772 5 9244
62.1289 26.6596 9.32958 5 9253
60.8239 25.448 7.87968 5 9288
63.3789 25.5529 10.8109 5 9289
70.159 26.7041 12.0985 5 9246
67.5118 26.6658 9.43756 5 9255
66.3004 25.4655 7.9842 5 9290
68.9062 25.5063 10.652 5 9291
71.5 25.3749 7.95331 5 9292
75.3552 26.8139 12.0117 5 9248
72.7668 26.7232 9.28979 5 9257
78.1852 26.8166 9.25632 5 9259
76.7839 25.6552 13.2504 5 9284
74.071 25.5922 10.6693 5 9293
76.8664 25.6108 7.95073 5 9294
53.8766 26.6712 17.381 5 9235
56.6159 26.5961 14.7734 5 9241
55.1179 25.5438 18.73 5 9270
52.6107 25.3958 16.0509 5 9275
55.2375 25.3514 13.4518 5 9276
58.0408 25.4753 16.1116 5 9277
59.2975 26.7208 17.4534 5 9236
64.7222 26.6574 17.6146 5 9237
61.9862 26.5255 14.8466 5 9243
60.5289 25.423 18.8692 5 9271
60.5904 25.4081 13.4681 5 9278
63.4427 25.384 16.1447 5 9279
70.1516 26.785 17.5282 5 9238
67.4091 26.6591 14.8937 5 9245
66.0248 25.5778 19.1482 5 9272
71.4151 25.7365 18.9773 5 9273
66.1063 25.4974 13.4546 5 9280
68.7931 25.5099 16.226 5 9281
71.4815 25.6103 13.4249 5 9282
75.5021 26.673 17.5226 5 9239
72.8182 26.7567 14.8448 5 9247
78.1721 26.7403 14.5664 5 9249
76.6642 25.5956 18.9629 5 9274
74.1645 25.6194 16.112 5 9283
53.7513 26.7972 22.7429 5 9359
56.2734 26.764 25.416 5 9360
56.4405 26.6818 20.1177 5 9368
55.0311 25.5674 23.9731 5 9382
57.8392 25.5432 21.4339 5 9391
59.0677 26.6897 22.8632 5 9361
61.7785 26.7635 25.4878 5 9362
64.6392 26.7066 22.8738 5 9363
61.9377 26.6869 20.1505 5 9369
60.2968 25.5492 24.291 5 9384
63.4101 25.5574 21.4993 5 9392
67.3396 26.8509 25.5828 5 9364
70.0598 26.7404 23.129 5 9365
67.5067 26.6965 20.3741 5 9370
66.0124 25.584 24.3561 5 9386
71.4339 25.6617 24.4683 5 9388
68.7971 25.5035 21.7572 5 9393
72.8186 26.8508 25.8038 5 9366
75.4208 26.8444 23.0907 5 9367
72.8464 26.8963 20.333 5 9371
78.1286 26.9064 20.0943 5 9372
76.7673 25.7482 24.5517 5 9390
74.1219 25.602 21.6997 5 9394
53.4512 26.8548 27.9681 5 9355
55.9097 26.7683 30.7923 5 9356
58.9398 26.8325 28.0836 5 9357
54.631 25.5872 29.3362 5 9373
56.8717 25.3478 31.9416 5 9374
57.6303 25.6656 26.7992 5 9383
60.1854 25.6997 29.4377 5 9375
63.0443 25.6922 26.8398 5 9385
66.859 26.872 30.8852 5 9358
65.6251 25.8259 29.471 5 9377
71.1386 25.7112 29.7997 5 9379
68.6112 25.7396 27.0368 5 9387
76.567 25.879 29.9812 5 9381
74.0019 25.7647 27.3364 5 9389
62.6451 25.5877 32.2398 5 9376
67.6909 25.4336 32.3125 5 9378
73.129 25.7037 32.6245 5 9380
56.6154 25.5901 56.6453 2 9318
58.4084 25.7467 55.2247 3 9343
55.441 24.5445 56.4822 1 9345
55.2821 25.9153 53.8199 3 9346
54.4873 24.7412 55.1854 1 9347
52.6114 25.2824 55.1359 3 2635
52.9182 21.3269 56.929 1 9306
64.3724 25.8645 56.1841 2 9338
63.3888 26.5117 54.5966 3 9349
64.4536 24.3879 56.3269 2 9332
62.6002 23.7922 55.739 3 9325
60.9739 26.1427 56.8534 3 9326
61.7624 25.4039 55.0888 2 9328
60.345 25.9888 54.3745 1 9350
59.2064 25.3106 56.9771 2 9330
69.2405 26.0889 56.9061 3 9333
68.0853 26.7748 55.4571 2 9339
58.4218 15.436 62.0399 3 9680
55.2164 18.8164 62.514 3 9677
56.2258 17.0569 62.4556 1 9681
54.3864 17.9499 60.9136 2 9682
55.0825 16.094 61.1536 3 9683
56.9575 19.65 62.7728 2 9685
57.7039 17.2454 62.212 2 9689
58.1747 18.9062 61.0806 3 9695
55.1165 19.0153 59.4843 3 9708
57.0927 19.1515 59.3915 1 9713
53.0696 15.1984 62.1803 3 2767
57.1936 14.5026 63.2674 2 9451
61.5131 16.7685 61.6778 3 9687
60.4087 15.1642 62.0105 1 9691
60.3016 18.2967 61.2308 2 9692
60.9032 19.8396 62.4665 3 9693
62.6695 17.0215 59.9726 2 9694
64.0464 19.4562 61.4959 2 9698
64.4596 17.8658 60.3807 3 9702
61.236 18.5181 59.4157 3 9715
62.9977 19.0974 63.044 3 9686
62.7401 17.2201 63.1252 1 9462
65.4356 16.5546 61.5561 2 9723
64.6699 16.6775 63.3322 3 9474
65.7636 20.2872 61.8269 3 9701
67.2349 17.4635 61.6031 3 9697
66.8309 18.9562 62.8942 1 9699
66.4586 18.3279 59.798 2 9700
66.4587 19.845 59.9872 2 9721
70.0535 19.5294 62.2357 2 9705
68.5184 16.8 63.0783 2 9473
72.024 20.0792 62.5851 3 9703
52.6534 20.5118 60.4653 2 9709
54.0904 20.6597 60.0304 1 9711
57.3154 21.0334 58.8262 3 9305
56.5684 21.0932 62.7431 1 9679
55.1377 21.6443 61.3996 3 9684
58.0751 21.8921 61.8275 3 9707
56.8009 22.1711 60.309 1 9710
55.828 24.8888 60.7064 1 9995
56.8539 24.8485 62.4163 3 10025
54.0078 24.3312 60.763 3 10026
58.5465 23.8001 62.1509 1 10029
57.8467 26.4351 62.9217 1 10027
55.9823 26.5577 59.6832 4 10081
53.7871 22.9208 62.1412 1 9678
56.6487 23.8657 59.0466 3 9315
53.6551 23.5543 59.0387 1 9311
58.5518 23.3739 59.0028 2 9321
57.0036 25.7 58.1282 1 9314
54.1842 21.771 58.4074 3 9712
55.9906 21.7443 57.5863 1 9307
54.066 24.9677 57.7937 3 9317
52.6513 25.7851 61.0093 1 10028
54.4446 26.7895 58.4426 1 9319
56.0078 23.2257 57.2519 1 9310
53.4783 26.8912 62.4064 4 12021
61.692 20.4593 59.3478 2 9717
59.5328 23.225 57.2087 3 9327
59.1673 21.336 58.1672 2 9309
59.4157 20.5907 61.3404 2 9716
59.265 24.4641 60.3927 3 10033
59.3745 26.4924 59.9771 2 10035
59.9579 24.0712 62.8535 1 9688
61.7707 24.0287 61.8562 4 10089
63.1037 20.987 60.6474 3 9714
63.9523 21.7307 58.9667 1 9720
65.0369 26.0396 59.0743 2 10042
60.183 21.5471 59.8024 3 9718
63.0927 22.528 61.9641 2 9992
64.7652 23.2507 61.1308 3 10006
64.3777 26.3385 60.9846 3 10030
60.8996 23.457 60.2075 1 10031
62.1721 23.8662 58.8711 3 10032
62.413 25.9313 61.4253 2 10034
63.9789 23.171 59.2885 2 10036
65.1357 24.1651 58.1604 3 10040
62.0142 25.7049 58.465 2 9324
62.4604 21.2318 57.7063 3 9308
63.6132 26.5632 57.8006 3 9322
65.2356 21.9891 62.8652 2 10004
61.3571 26.7894 59.9956 3 9996
61.6091 23.0622 57.2584 2 9997
65.4692 20.6324 58.3382 3 9722
61.7863 26.8766 63.0062 4 11959
69.7977 21.3764 61.1578 3 9706
67.8349 21.3368 59.8052 3 9719
66.9534 21.9086 58.0688 2 10000
69.4992 25.6973 59.67 2 10049
69.063 21.7026 63.0341 1 9704
66.858 22.5433 61.1168 2 9993
69.4608 24.8197 62.584 3 10014
65.7367 25.0693 61.4966 2 10038
67.3815 24.2736 60.273 3 10039
69.3564 24.4562 60.6471 1 10044
68.3597 25.7694 58.6123 2 10041
70.5362 23.2976 60.7564 1 10047
71.3228 26.3505 59.1169 3 10048
66.9763 23.4486 58.3978 1 9335
71.8865 21.2307 60.9299 2 9994
71.702 26.6896 62.1048 3 10013
69.7989 26.7191 62.4496 1 10016
67.2765 22.6248 63.1116 3 9696
66.2842 25.6297 63.2551 3 10005
72.2926 23.0734 61.9745 3 10012
77.6947 26.0447 62.3194 2 10019
75.9494 22.4805 63.2456 3 9967
74.1738 25.1447 63.156 3 10009
72.6755 25.0311 61.7274 2 10015
74.4819 22.989 61.7642 1 10018
76.7412 25.2511 60.8136 3 10020
74.9731 24.5369 61.2646 2 10022
73.7357 25.5039 60.0351 3 10045
77.0898 26.3555 59.2059 2 10051
77.9383 22.3297 62.8513 1 9990
54.4301 11.9558 69.0175 3 9397
56.7827 13.4828 69.3901 2 9398
53.1456 10.5466 69.4158 1 9412
54.2848 12.574 66.9286 1 9415
56.2788 12.2822 66.7216 3 9416
53.1471 11.6101 65.5215 3 9418
54.4877 10.8183 64.2873 1 9448
53.857 8.75259 69.5102 3 9744
55.7741 9.68907 65.2652 3 9748
56.4319 12.0918 68.7405 1 9904
57.284 10.9291 65.7811 1 9906
58.765 10.5095 66.3965 1 9456
58.7549 10.3116 67.8931 1 9422
62.7035 13.1886 63.3926 1 9461
59.5649 13.015 64.3508 2 9464
59.9769 11.4812 69.1055 3 9402
62.5952 12.7758 69.2675 2 9403
59.5317 13.3564 69.4935 2 9404
65.4526 10.6411 69.1004 3 9407
65.3666 12.6068 69.3939 1 9409
63.8716 13.2383 67.8507 3 9423
62.7447 10.6301 67.1656 3 9425
59.9868 11.9675 65.969 3 9427
62.4999 13.3794 66.346 1 9428
59.8199 13.2061 67.4891 1 9431
64.6257 11.2927 67.2741 2 9434
65.2288 12.2928 66.0096 1 9440
62.0635 11.4059 68.9401 2 9905
61.9836 11.9632 65.9345 2 9907
63.9337 13.5709 64.9174 3 9457
68.5188 12.8335 69.1438 1 9641
70.9719 13.161 68.867 2 9651
67.218 9.71496 68.9425 1 9660
68.413 12.9741 66.0887 1 9661
66.6097 13.7447 66.1514 3 9437
66.8613 13.7811 69.3607 3 9406
54.0909 14.0437 66.7629 1 9420
57.0606 14.0392 66.5554 1 9419
52.6846 14.3732 68.1911 3 2727
52.9605 14.5738 65.2792 3 2741
58.1918 14.3254 64.9186 3 9446
54.1124 18.8793 64.2022 2 9449
55.8994 15.987 63.991 3 9450
58.5476 17.8468 63.8846 3 9463
53.9071 15.617 63.949 2 9453
57.3475 19.2946 64.4722 2 9452
58.1539 14.3097 68.1884 3 9413
55.507 16.1149 68.8446 2 9414
55.5895 15.3447 67.0131 3 9417
58.4944 16.234 68.3476 1 9421
58.1816 16.9314 66.5763 3 9430
55.645 18.6381 65.4198 3 9444
56.276 16.784 65.7836 2 9447
53.9759 17.2863 68.6498 4 10100
57.0611 17.1441 69.3901 4 10107
52.8003 17.3407 64.2234 3 3281
52.5564 20.1582 64.9357 4 3415
58.4287 20.3035 65.8494 4 10106
52.5136 16.3215 67.651 1 3279
59.1218 16.1028 65.0774 1 9455
60.944 14.1803 63.5849 3 9460
60.3874 18.6061 64.0971 1 9459
63.72 20.0411 64.6251 1 9467
61.6021 15.6244 68.289 2 9424
61.012 14.6767 66.7726 3 9426
62.7344 17.5373 66.3771 1 9429
64.5996 15.0842 67.9979 1 9433
64.4102 16.3435 66.3924 3 9439
61.6496 17.1628 64.7679 3 9454
60.6252 15.5644 65.0633 1 9458
64.8873 15.3509 64.8197 1 9468
62.7635 19.5604 66.3348 4 10097
60.6781 20.0775 65.3803 4 10099
64.9032 19.0333 68.4735 4 10101
62.9087 20.3083 68.4202 4 10093
61.2521 14.2355 69.6282 3 9401
69.3245 13.783 67.6505 3 9659
65.6593 19.8298 65.0569 3 9472
70.2405 17.8412 63.6495 3 9478
65.9788 18.1562 63.9186 1 9471
66.0131 18.8725 66.7987 2 9469
67.9136 17.7628 69.1251 1 9408
69.5538 16.3168 69.4239 3 9411
67.134 16.3081 67.7506 3 9432
66.1054 14.6573 67.8332 1 9435
66.1371 17.3693 66.4505 1 9436
68.7868 17.9928 65.8817 1 9438
70.5261 20.2435 66.7965 3 9442
70.3334 16.8587 66.475 3 9443
68.4175 19.9692 63.8158 3 9465
67.3449 17.0051 64.7541 3 9466
66.423 15.163 64.7562 1 9470
69.587 19.0383 65.1542 2 9475
69.0469 15.6867 67.5806 1 9664
71.5549 18.5306 66.7116 1 9667
70.8134 16.2575 64.6625 2 9674
67.9134 18.9794 67.4005 4 10116
71.4566 16.0719 68.2264 2 9666
71.0994 17.7022 69.5366 1 9648
72.2566 18.2529 63.5342 2 9476
72.5241 14.456 68.9479 3 9649
78.0924 17.3211 67.6998 2 9670
73.7686 16.3844 68.9421 2 9650
77.3725 16.9748 69.0701 2 9656
76.9699 18.9602 69.3224 3 9657
75.6901 15.9065 69.2035 3 9658
72.6317 18.0925 68.2916 3 9663
74.6715 18.8673 65.8529 1 9668
78.0766 19.0486 66.5742 3 9671
75.6503 19.6239 64.3164 3 9672
72.7248 19.0912 65.2404 3 9673
77.6301 19.2819 64.6043 2 9676
73.6786 19.7299 68.8649 2 9971
74.8526 20.0769 67.3066 3 9662
53.6206 25.9287 67.3569 4 5218
54.0363 23.9323 63.7765 4 10083
55.9804 23.9822 63.991 1 10024
58.2602 22.1668 65.3395 1 9991
56.5296 22.1425 64.3738 4 10091
54.1566 23.7599 66.203 4 10054
58.2569 23.31 66.9565 4 10120
56.4576 24.9319 65.5848 4 12105
56.0279 23.3137 67.7038 4 10085
53.4278 25.7612 63.9625 2 10023
55.3846 25.5211 68.9163 4 12025
54.5985 26.5098 65.3252 4 10098
58.8564 25.3178 65.9976 4 12026
61.3093 26.33 68.8963 4 11980
59.1662 26.6764 68.0333 4 12022
59.6917 25.8928 63.6907 4 11975
63.2569 21.8694 63.9627 3 10002
61.2557 21.262 63.9741 2 9690
59.8538 22.7512 64.286 4 10086
70.9982 24.1765 63.4529 1 10011
67.8086 24.4574 63.613 1 10008
68.682 20.8546 67.5341 1 9441
67.1073 21.2239 64.6764 2 9960
68.4825 24.7735 65.4105 3 9962
70.4653 22.3961 64.3398 3 9477
70.8114 20.8497 68.7755 1 9665
69.7121 26.3172 65.3663 2 9965
67.9268 22.0914 66.2184 3 9983
69.2007 21.9222 69.0991 4 10164
69.4948 23.1775 65.9522 1 9985
71.6052 25.5727 64.7914 3 9961
71.8277 21.0289 65.4438 1 9675
76.817 20.3605 67.5785 2 9669
72.3395 21.8215 63.654 2 9964
77.7609 24.9042 63.8789 3 9966
75.942 24.3328 63.9079 1 9969
77.654 25.5299 68.7022 1 9978
73.4079 24.3216 65.0568 2 9963
77.689 21.534 68.9334 3 9974
75.2653 23.2809 68.3125 3 9975
74.0612 21.9129 67.3417 2 9976
77.0558 21.8481 66.0161 3 9981
76.4839 23.5138 66.7606 1 9982
75.2778 24.7206 65.7923 3 9984
73.616 22.3423 65.3673 3 9986
75.5218 21.5396 64.7796 1 9988
72.6856 21.4952 68.8217 4 10151
78.0632 24.5667 67.0485 3 9980
78.2998 25.7075 65.5352 1 9989
75.6448 25.857 68.5736 4 10127
75.4458 26.4866 66.6647 2 9987
55.3932 6.04531 73.9 3 9732
53.9869 6.20572 75.42 2 9885
56.6552 6.14988 75.42 2 9886
59.7869 6.20572 75.42 1 9891
62.4552 6.14988 75.42 1 9892
53.7782 13.6159 69.6587 2 9399
58.1203 13.0562 70.86 3 9395
53.9449 10.8842 75.42 3 9561
52.5387 11.0446 73.9 2 9592
55.207 10.9887 73.9 2 9593
56.7605 10.0738 73.9 3 9594
53.9449 10.8842 72.38 3 9595
58.3387 11.0446 73.9 1 9596
52.5387 11.0446 70.86 2 9631
55.207 10.9887 70.86 1 9632
56.7605 10.0738 70.86 3 9633
58.3387 11.0446 70.86 1 9634
53.7685 8.21735 75.42 3 9729
56.753 9.02771 73.9 3 9731
52.5065 8.11279 73.9 1 9733
55.1748 8.05694 73.9 2 9734
53.7685 8.21735 72.38 3 9735
58.3065 8.11279 73.9 1 9737
56.753 9.02771 70.86 3 9741
52.5065 8.11279 70.86 1 9742
55.1748 8.05694 70.86 1 9743
58.3065 8.11279 70.86 1 9746
56.7118 10.0508 75.42 1 9901
56.7118 10.0508 72.38 1 9902
63.9203 13.0562 70.86 3 9400
59.7449 10.8842 75.42 3 9564
65.5449 10.8842 75.42 3 9570
65.3265 12.8958 75.42 1 9572
63.9203 13.0562 73.9 3 9597
62.5605 10.0738 73.9 3 9598
59.7449 10.8842 72.38 3 9599
62.6582 12.9516 72.38 1 9600
59.5265 12.8958 72.38 1 9601
64.1387 11.0446 73.9 1 9602
65.5449 10.8842 72.38 3 9607
65.3265 12.8958 72.38 2 9609
62.5605 10.0738 70.86 3 9635
64.1387 11.0446 70.86 1 9636
59.5685 8.21735 75.42 3 9730
62.553 9.02771 73.9 3 9736
60.9748 8.05694 73.9 1 9738
59.5685 8.21735 72.38 3 9739
65.3685 8.21735 72.38 3 9740
62.553 9.02771 70.86 3 9745
60.9748 8.05694 70.86 2 9747
65.3685 8.21735 75.42 3 9896
64.1065 8.11279 73.9 1 9899
62.5118 10.0508 72.38 2 9903
62.5118 10.0508 75.42 1 9954
61.007 10.9887 73.9 1 9957
61.007 10.9887 70.86 1 9959
68.4582 12.9516 75.42 1 9571
71.3449 10.8842 75.42 3 9578
71.1265 12.8958 75.42 1 9581
69.7203 13.0562 73.9 3 9603
66.807 10.9887 73.9 1 9604
68.3605 10.0738 73.9 3 9605
68.4582 12.9516 72.38 2 9608
69.9387 11.0446 73.9 1 9612
71.3449 10.8842 72.38 3 9618
71.1265 12.8958 72.38 1 9622
69.7203 13.0562 70.86 3 9637
66.807 10.9887 70.86 2 9639
68.3605 10.0738 70.86 3 9640
69.9387 11.0446 70.86 2 9645
68.353 9.02771 73.9 3 9898
66.7748 8.05694 73.9 2 9900
68.3118 10.0508 75.42 2 9955
68.3118 10.0508 72.38 2 9958
74.2582 12.9516 75.42 1 9579
76.9265 12.8958 75.42 2 9591
75.5203 13.0562 73.9 3 9613
72.607 10.9887 73.9 1 9615
74.2582 12.9516 72.38 1 9619
55.3582 14.5976 70.1911 3 9396
53.4723 19.3641 70.9425 4 3424
56.5814 14.7927 75.7394 4 10132
56.0142 18.9623 70.7139 4 10135
56.856 18.2871 74.1456 4 10136
55.7694 15.6172 72.2762 4 10137
52.9992 15.0744 74.5605 4 10155
53.3096 18.223 72.9424 4 10173
64.0499 14.9918 70.86 1 9405
62.8521 18.9669 70.3769 4 10094
62.4833 18.7628 74.0791 4 10095
59.6436 17.9271 71.5332 4 10109
62.6449 15.5632 74.8937 4 10113
70.6502 19.4552 70.2181 3 9410
66.9047 13.8665 75.42 3 9569
66.9047 13.8665 72.38 3 9606
69.8499 14.9918 73.9 2 9611
71.3869 16.9856 72.38 2 9616
69.8087 16.0148 72.38 3 9621
66.8635 14.8896 70.86 2 9638
69.8499 14.9918 70.86 2 9644
67.136 19.6145 73.8172 4 10115
66.6104 18.9704 70.1914 4 10118
69.3569 17.4826 75.3148 4 10134
70.3602 19.5537 72.4828 4 10147
72.1055 19.9291 75.4439 4 10181
72.7047 13.8665 75.42 3 9577
74.0552 16.9297 75.42 1 9580
77.1869 16.9856 75.42 1 9587
78.5047 13.8665 75.42 3 9588
76.9685 18.9972 75.42 3 9589
75.6087 16.0148 75.42 3 9590
72.7932 16.8252 73.9 3 9610
72.6635 14.8896 73.9 1 9614
72.7047 13.8665 72.38 3 9617
74.0552 16.9297 72.38 1 9620
78.5932 16.8252 73.9 3 9623
75.7065 18.8927 73.9 1 9624
75.6499 14.9918 73.9 1 9625
78.3748 18.8368 73.9 1 9626
78.4635 14.8896 73.9 2 9627
77.1869 16.9856 72.38 1 9628
76.9685 18.9972 72.38 3 9629
75.6087 16.0148 72.38 3 9630
74.153 19.8076 70.86 3 9642
72.7932 16.8252 70.86 3 9643
72.5748 18.8368 70.86 2 9646
72.6635 14.8896 70.86 2 9647
78.5932 16.8252 70.86 3 9652
75.7065 18.8927 70.86 2 9653
75.6499 14.9918 70.86 2 9654
78.3748 18.8368 70.86 1 9655
54.3189 25.7643 70.9573 4 10123
56.8684 24.8228 71.6578 4 11965
53.2008 21.5997 71.6092 4 10055
58.5528 21.0351 70.2232 4 10092
56.2613 21.8045 73.4656 4 10108
58.8099 24.1019 72.5851 4 10111
55.7978 23.3453 70.0175 4 10121
57.733 26.776 74.9201 4 10122
54.9816 25.1136 73.1159 4 10156
61.6579 22.5852 70.7058 4 10096
64.5961 24.7492 71.6375 4 10104
59.8333 20.8531 73.5985 4 10110
62.2348 23.7024 74.1178 4 10112
64.4524 21.3142 72.5825 4 10117
61.4565 26.9012 75.4644 4 10124
65.1227 26.5666 74.6801 4 10125
61.3823 26.3266 71.3062 4 10158
67.0123 24.3871 71.0171 4 10102
71.4807 24.5217 71.3671 4 10128
66.5646 23.2858 74.8257 4 10146
67.8364 22.224 71.1771 4 10149
70.1812 22.7762 74.2582 4 10150
68.1928 25.5639 72.5254 4 10162
71.9233 25.9752 74.5789 4 10165
65.9547 26.7019 70.5484 4 12107
76.631 22.934 69.7166 2 9977
78.0161 24.2352 70.0034 3 9973
77.1972 25.1375 72.1163 4 10105
78.407 21.7686 73.9 1 9970
78.407 21.7686 70.86 2 9972
74.9024 25.0896 72.1339 4 10129
76.7887 22.7291 74.5214 4 10130
75.7138 26.1033 75.5182 4 10152
73.6659 21.9488 72.8977 4 10154
75.3986 26.8571 70.7449 4 12113
53.9869 6.20572 81.5 1 9831
56.6552 6.14988 81.5 1 9833
58.2087 5.23496 81.5 3 9843
55.3932 6.04531 79.98 3 9857
55.2635 4.10973 79.98 1 9860
53.9869 6.20572 78.46 2 9861
56.6552 6.14988 78.46 2 9863
58.2499 4.21191 79.98 2 9867
58.2087 5.23496 78.46 3 9872
55.3932 6.04531 76.94 3 9882
59.7869 6.20572 81.5 1 9840
62.4552 6.14988 81.5 1 9842
64.0087 5.23496 81.5 3 9851
61.1932 6.04531 79.98 3 9865
59.7869 6.20572 78.46 2 9869
62.4552 6.14988 78.46 1 9871
61.1932 6.04531 76.94 3 9888
65.5869 6.20572 81.5 1 9848
68.2552 6.14988 81.5 1 9850
66.9932 6.04531 79.98 3 9874
65.5869 6.20572 78.46 1 9877
55.207 10.9887 76.94 2 9559
56.7605 10.0738 76.94 3 9560
58.3387 11.0446 76.94 2 9562
56.753 9.02771 76.94 3 9728
53.7685 8.21735 81.5 3 9832
56.753 9.02771 79.98 3 9856
52.5065 8.11279 79.98 2 9858
55.1748 8.05694 79.98 1 9859
53.7685 8.21735 78.46 3 9862
58.3065 8.11279 79.98 1 9866
52.5065 8.11279 76.94 1 9883
55.1748 8.05694 76.94 1 9884
58.3065 8.11279 76.94 1 9889
56.7118 10.0508 81.5 2 9936
56.7605 10.0738 79.98 3 9946
56.7118 10.0508 78.46 1 9947
53.5137 12.2299 80.2609 4 10208
65.5449 10.8842 81.5 3 9515
62.5605 10.0738 79.98 3 9534
59.7449 10.8842 78.46 3 9535
64.1387 11.0446 79.98 1 9536
65.5449 10.8842 78.46 3 9540
62.5605 10.0738 76.94 3 9563
64.1387 11.0446 76.94 1 9565
59.5685 8.21735 81.5 3 9841
65.3685 8.21735 81.5 3 9849
62.553 9.02771 79.98 3 9864
60.9748 8.05694 79.98 1 9868
59.5685 8.21735 78.46 3 9870
64.1065 8.11279 79.98 1 9875
65.3685 8.21735 78.46 3 9878
62.553 9.02771 76.94 3 9887
60.9748 8.05694 76.94 1 9890
64.1065 8.11279 76.94 1 9894
62.5118 10.0508 81.5 2 9938
61.007 10.9887 79.98 2 9948
62.5118 10.0508 78.46 1 9949
61.007 10.9887 76.94 2 9953
68.4582 12.9516 81.5 1 9516
71.3449 10.8842 81.5 3 9521
71.1265 12.8958 81.5 1 9523
69.7203 13.0562 79.98 3 9537
66.807 10.9887 79.98 1 9538
68.3605 10.0738 79.98 3 9539
68.4582 12.9516 78.46 1 9541
69.9387 11.0446 79.98 1 9542
71.3449 10.8842 78.46 3 9547
71.1265 12.8958 78.46 1 9549
69.7203 13.0562 76.94 3 9566
66.807 10.9887 76.94 1 9567
68.3605 10.0738 76.94 3 9568
69.9387 11.0446 76.94 1 9573
71.1685 8.21735 81.5 3 9855
68.353 9.02771 79.98 3 9873
66.7748 8.05694 79.98 1 9876
69.9065 8.11279 79.98 2 9880
71.1685 8.21735 78.46 3 9881
68.353 9.02771 76.94 3 9893
66.7748 8.05694 76.94 1 9895
69.9065 8.11279 76.94 1 9897
68.3118 10.0508 81.5 1 9942
68.3118 10.0508 78.46 1 9950
74.2582 12.9516 81.5 1 9522
77.1449 10.8842 81.5 3 9531
76.9265 12.8958 81.5 1 9533
75.5203 13.0562 79.98 3 9543
74.1605 10.0738 79.98 3 9545
74.2582 12.9516 78.46 1 9548
75.7387 11.0446 79.98 1 9552
76.9265 12.8958 78.46 1 9558
75.5203 13.0562 76.94 3 9574
74.1605 10.0738 76.94 3 9576
75.7387 11.0446 76.94 2 9584
74.153 9.02771 79.98 3 9879
74.1118 10.0508 81.5 2 9945
72.607 10.9887 79.98 1 9951
74.1118 10.0508 78.46 2 9952
72.607 10.9887 76.94 2 9956
52.9955 14.7219 78.0123 4 10168
54.948 17.5281 77.201 4 10170
54.3726 17.0439 80.827 4 10171
55.9266 20.1248 79.8244 4 10172
56.4064 14.1929 79.1806 4 10175
57.9729 17.3502 79.1565 4 10177
58.2959 15.4787 82.0243 4 10179
59.8266 14.6734 77.3941 4 10133
59.6865 17.7855 76.0647 4 10138
62.5269 18.4695 78.0679 4 10140
63.432 14.5853 78.0965 4 10143
59.795 20.1573 80.1563 4 10176
61.306 16.7034 80.721 4 10178
65.0463 16.9831 80.0234 4 10180
63.6883 14.0419 81.7242 4 10219
63.1333 19.6121 81.934 4 10226
67.4309 15.1312 78.1382 4 10144
65.9734 20.2818 79.3099 4 10145
65.6034 17.5017 76.3062 4 10148
68.6721 18.0334 78.8497 4 10182
67.4771 15.4298 81.7509 4 10183
70.5123 16.0024 79.973 4 10185
70.3411 18.5065 81.994 4 10187
72.7047 13.8665 81.5 3 9520
77.1869 16.9856 81.5 2 9529
78.5047 13.8665 81.5 3 9530
75.6087 16.0148 81.5 3 9532
72.6635 14.8896 79.98 1 9544
72.7047 13.8665 78.46 3 9546
78.5932 16.8252 79.98 3 9550
75.6499 14.9918 79.98 2 9551
78.3748 18.8368 79.98 2 9553
78.4635 14.8896 79.98 1 9554
77.1869 16.9856 78.46 2 9555
78.5047 13.8665 78.46 3 9556
75.6087 16.0148 78.46 3 9557
72.6635 14.8896 76.94 1 9575
78.5932 16.8252 76.94 3 9582
75.6499 14.9918 76.94 2 9583
78.3748 18.8368 76.94 1 9585
78.4635 14.8896 76.94 2 9586
74.1748 19.7824 81.429 4 10119
73.5511 17.4278 81.6224 4 10210
57.547 20.6786 76.7277 4 10139
54.0095 20.4854 75.8944 4 10157
55.6236 23.9456 76.6487 4 10169
53.4048 22.5989 78.9723 4 10191
55.1484 26.0872 79.8228 4 10192
58.2291 26.9034 78.4602 4 10194
57.7137 23.0913 79.4697 4 10235
64.4838 20.9983 76.2703 4 10114
61.0315 21.4129 77.0353 4 10141
63.1234 22.2952 79.7962 4 10142
63.6317 24.6128 77.2004 4 10159
64.2009 25.7022 81.1265 4 10161
59.1626 23.9983 76.1688 4 10196
60.7853 24.7947 79.3762 4 10197
66.6964 23.7585 78.8013 4 10160
68.5397 25.8605 76.0914 4 10163
68.6536 21.9062 81.2295 4 10184
68.5429 20.8988 76.8609 4 10186
70.3402 23.6444 78.1308 4 10199
69.0722 26.8218 79.5406 4 10200
71.365 20.4172 79.0876 4 10201
71.1592 25.0478 81.5497 4 10241
78.5511 26.5329 77.4248 4 10131
73.4654 23.3591 76.1397 4 10153
74.9377 20.4728 77.4331 4 10166
76.6016 23.7088 78.1308 4 10203
73.5662 22.9286 79.8828 4 10204
74.9903 25.8987 80.8352 4 10205
72.874 26.4017 78.1254 4 10243
78.4841 24.109 81.0712 4 10247
77.1948 20.8343 80.1481 4 10274
53.9869 6.20572 87.58 1 9765
55.3047 3.08669 87.58 3 9766
56.6552 6.14988 87.58 1 9768
58.2087 5.23496 87.58 3 9778
55.3932 6.04531 86.06 3 9795
55.2635 4.10973 86.06 1 9798
53.9869 6.20572 84.54 1 9799
55.3047 3.08669 84.54 3 9800
56.6552 6.14988 84.54 1 9802
58.2499 4.21191 86.06 1 9806
58.2087 5.23496 84.54 3 9812
55.3932 6.04531 83.02 3 9827
55.2635 4.10973 83.02 1 9830
58.2499 4.21191 83.02 1 9837
59.7869 6.20572 87.58 1 9775
62.4552 6.14988 87.58 1 9777
64.0087 5.23496 87.58 3 9787
61.1932 6.04531 86.06 3 9804
61.0635 4.10973 86.06 1 9808
59.7869 6.20572 84.54 1 9809
62.4552 6.14988 84.54 2 9811
64.0499 4.21191 86.06 2 9816
64.0087 5.23496 84.54 3 9821
61.1932 6.04531 83.02 3 9835
61.0635 4.10973 83.02 1 9839
65.5869 6.20572 87.58 1 9784
68.2552 6.14988 87.58 1 9786
71.3869 6.20572 87.58 1 9791
66.9932 6.04531 86.06 3 9814
65.5869 6.20572 84.54 2 9818
68.2552 6.14988 84.54 1 9820
66.9932 6.04531 83.02 3 9845
53.7685 8.21735 87.58 3 9767
56.753 9.02771 86.06 3 9794
52.5065 8.11279 86.06 1 9796
55.1748 8.05694 86.06 1 9797
53.7685 8.21735 84.54 3 9801
58.3065 8.11279 86.06 1 9805
56.753 9.02771 83.02 3 9826
52.5065 8.11279 83.02 1 9828
55.1748 8.05694 83.02 2 9829
58.3065 8.11279 83.02 2 9836
53.2145 12.029 84.2107 4 10056
53.6252 11.7823 88.2019 4 10062
56.4937 12.3197 85.6595 4 10250
59.5685 8.21735 87.58 3 9776
65.3685 8.21735 87.58 3 9785
62.553 9.02771 86.06 3 9803
60.9748 8.05694 86.06 1 9807
59.5685 8.21735 84.54 3 9810
64.1065 8.11279 86.06 1 9815
65.3685 8.21735 84.54 3 9819
62.553 9.02771 83.02 3 9834
60.9748 8.05694 83.02 1 9838
64.1065 8.11279 83.02 1 9846
62.5118 10.0508 87.58 1 9915
65.5449 10.8842 87.58 3 9918
62.5605 10.0738 86.06 3 9925
62.5118 10.0508 84.54 2 9926
65.5449 10.8842 84.54 3 9929
62.5605 10.0738 83.02 3 9937
64.1387 11.0446 83.02 2 9939
63.0599 13.4158 85.2593 4 10079
59.7565 12.7696 83.9398 4 10209
59.4072 13.1438 87.2248 4 10258
69.7203 13.0562 83.02 3 9514
71.1685 8.21735 87.58 3 9792
68.353 9.02771 86.06 3 9813
66.7748 8.05694 86.06 1 9817
69.9065 8.11279 86.06 1 9823
71.1685 8.21735 84.54 3 9825
68.353 9.02771 83.02 3 9844
66.7748 8.05694 83.02 1 9847
69.9065 8.11279 83.02 2 9853
68.3118 10.0508 87.58 1 9919
71.3449 10.8842 87.58 3 9922
71.1265 12.8958 87.58 1 9924
66.807 10.9887 86.06 2 9927
68.3605 10.0738 86.06 3 9928
68.3118 10.0508 84.54 1 9930
69.9387 11.0446 86.06 1 9931
71.3449 10.8842 84.54 3 9933
71.1265 12.8958 84.54 2 9935
66.807 10.9887 83.02 2 9940
68.3605 10.0738 83.02 3 9941
69.9387 11.0446 83.02 1 9943
74.2582 12.9516 87.58 1 9489
77.1449 10.8842 87.58 3 9497
76.9265 12.8958 87.58 1 9499
75.5203 13.0562 86.06 3 9500
74.1605 10.0738 86.06 3 9501
74.2582 12.9516 84.54 2 9503
75.7387 11.0446 86.06 1 9506
78.407 10.9887 86.06 1 9508
77.1449 10.8842 84.54 3 9511
76.9265 12.8958 84.54 1 9513
75.5203 13.0562 83.02 3 9517
74.1605 10.0738 83.02 3 9519
75.7387 11.0446 83.02 1 9526
78.407 10.9887 83.02 1 9528
74.153 9.02771 86.06 3 9822
72.5748 8.05694 86.06 2 9824
74.153 9.02771 83.02 3 9852
72.5748 8.05694 83.02 2 9854
74.1118 10.0508 87.58 2 9923
72.607 10.9887 86.06 1 9932
74.1118 10.0508 84.54 2 9934
72.607 10.9887 83.02 1 9944
58.5907 18.755 87.1225 4 10063
54.9992 14.7539 83.2291 4 10174
53.7707 17.7038 85.0701 4 10211
56.8849 18.3115 83.3111 4 10214
54.55 14.904 87.3172 4 10215
57.6766 15.6969 85.7353 4 10217
55.5696 18.4008 88.0261 4 10256
53.7367 20.2143 82.6766 4 10278
61.5441 15.8733 87.9662 4 10218
60.1438 19.2742 83.7022 4 10221
65.4007 20.1382 85.8762 4 10225
62.1573 18.8459 86.6852 4 10264
64.3332 17.0696 83.8522 4 10265
64.9876 16.6426 87.4364 4 10266
61.0196 16.0631 84.4104 4 10284
67.9825 17.5675 85.386 4 10222
66.389 14.3785 84.7196 4 10223
72.1401 19.0963 84.9507 4 10230
66.9284 19.1562 82.5351 4 10231
71.3327 15.9755 87.4232 4 10253
67.2231 19.6521 88.3525 4 10267
70.4077 17.9958 87.8765 4 10268
69.0643 14.7362 87.1516 4 10269
66.1486 13.8178 88.3046 4 10270
70.7619 15.8975 84.0683 4 10273
72.7047 13.8665 87.58 3 9488
77.1869 16.9856 87.58 2 9495
78.5047 13.8665 87.58 3 9496
75.6087 16.0148 87.58 3 9498
72.7047 13.8665 84.54 3 9502
78.5932 16.8252 86.06 3 9504
75.6499 14.9918 86.06 2 9505
78.4635 14.8896 86.06 1 9507
77.1869 16.9856 84.54 2 9509
78.5047 13.8665 84.54 3 9510
75.6087 16.0148 84.54 3 9512
72.6635 14.8896 83.02 2 9518
78.5932 16.8252 83.02 3 9524
75.6499 14.9918 83.02 2 9525
78.4635 14.8896 83.02 1 9527
75.5214 19.9397 84.9001 4 10206
74.0663 18.3382 87.8241 4 10233
77.7443 19.8659 87.5696 4 10277
54.8618 23.4137 82.1927 4 10190
57.8505 25.4189 82.2329 4 10195
55.6616 20.7611 85.8497 4 10212
54.2751 22.8481 87.9342 4 10213
58.9985 22.0795 86.3262 4 10216
53.6769 26.4342 87.5179 4 10236
52.6331 24.1683 84.8923 4 10237
57.6756 21.6792 82.9082 4 10260
56.1407 24.3589 85.4935 4 10283
61.0014 26.8836 82.471 4 10193
65.1642 22.3336 82.6501 4 10198
60.7927 23.1089 82.4898 4 10238
63.3017 24.8922 84.5481 4 10239
61.5333 24.325 88.1747 4 10259
59.5099 25.4141 85.4106 4 10281
64.7595 25.6106 88.127 4 10286
62.3975 21.8034 85.3033 4 10287
71.6651 21.8799 82.9062 4 10189
67.7133 22.6864 88.1056 4 10227
66.4961 23.596 85.6224 4 10228
68.9025 20.9164 85.1857 4 10229
67.5041 24.999 82.4028 4 10240
68.2273 26.1568 87.7607 4 10242
70.5488 24.4037 88.3477 4 10244
71.0236 21.0401 87.8188 4 10272
70.0466 24.2339 85.1811 4 10289
76.7054 26.0134 84.0063 4 10167
74.6633 22.2044 87.9243 4 10188
75.4149 22.9044 82.9731 4 10202
76.9256 23.2791 86.4558 4 10207
73.135 26.1335 84.2049 4 10245
73.1928 22.9295 85.9022 4 10246
78.3352 21.0871 83.3781 4 10276
74.3292 25.7321 87.6828 4 10290
78.106 26.626 87.1309 4 10291
53.9869 6.20572 90.62 2 9724
55.3047 3.08669 90.62 3 9725
56.6552 6.14988 90.62 2 9727
58.2087 5.23496 90.62 3 9753
55.3932 6.04531 89.1 3 9761
55.2635 4.10973 89.1 1 9764
58.2499 4.21191 89.1 2 9772
59.7869 6.20572 90.62 2 9749
61.1047 3.08669 90.62 3 9750
62.4552 6.14988 90.62 2 9752
64.0087 5.23496 90.62 3 9757
61.1932 6.04531 89.1 3 9770
61.0635 4.10973 89.1 1 9774
64.0499 4.21191 89.1 2 9782
65.5869 6.20572 90.62 2 9754
68.2552 6.14988 90.62 1 9756
71.3869 6.20572 90.62 1 9758
66.9932 6.04531 89.1 3 9780
53.7685 8.21735 90.62 3 9726
56.753 9.02771 89.1 3 9760
52.5065 8.11279 89.1 2 9762
55.1748 8.05694 89.1 2 9763
58.3065 8.11279 89.1 2 9771
57.114 13.3841 90.9147 4 10059
56.1813 13.2293 88.7017 4 10254
59.5685 8.21735 90.62 3 9751
65.3685 8.21735 90.62 3 9755
62.553 9.02771 89.1 3 9769
60.9748 8.05694 89.1 2 9773
64.1065 8.11279 89.1 2 9781
62.5118 10.0508 90.62 1 9908
65.5449 10.8842 90.62 3 9909
62.5605 10.0738 89.1 3 9914
62.8922 13.0055 88.8525 4 10251
71.1685 8.21735 90.62 3 9759
68.353 9.02771 89.1 3 9779
66.7748 8.05694 89.1 2 9783
69.9065 8.11279 89.1 2 9789
68.3118 10.0508 90.62 1 9910
71.3449 10.8842 90.62 3 9911
71.1265 12.8958 90.62 2 9913
66.807 10.9887 89.1 1 9916
68.3605 10.0738 89.1 3 9917
69.9387 11.0446 89.1 2 9920
74.2582 12.9516 90.62 1 9480
77.1449 10.8842 90.62 3 9483
76.9265 12.8958 90.62 2 9485
75.5203 13.0562 89.1 3 9486
74.1605 10.0738 89.1 3 9487
75.7387 11.0446 89.1 2 9492
78.407 10.9887 89.1 2 9494
74.153 9.02771 89.1 3 9788
72.5748 8.05694 89.1 2 9790
75.7065 8.11279 89.1 1 9793
74.1118 10.0508 90.62 1 9912
72.607 10.9887 89.1 2 9921
54.0031 15.1174 91.2453 4 10057
56.8458 17.1009 91.5582 4 10058
57.6238 15.9114 89.2835 4 10220
54.2464 18.0066 89.9037 4 10248
62.5173 15.2434 91.3364 4 10060
59.9642 19.4301 90.3582 4 10065
64.0294 20.0378 89.2464 4 10067
59.8279 13.8222 89.6086 4 10249
59.7692 17.2888 90.1484 4 10257
62.9106 18.1956 89.769 4 10262
66.507 17.8527 89.6644 4 10061
71.1953 19.2169 90.0364 4 10069
68.729 17.385 89.8822 4 10232
65.8751 16.0222 90.5775 4 10252
72.7047 13.8665 90.62 3 9479
77.1869 16.9856 90.62 1 9481
78.5047 13.8665 90.62 3 9482
75.6087 16.0148 90.62 3 9484
78.5932 16.8252 89.1 3 9490
75.6499 14.9918 89.1 2 9491
78.4635 14.8896 89.1 2 9493
56.268 20.6569 90.2792 4 10261
54.3639 26.2175 91.2462 4 10279
57.6053 24.4253 88.7278 4 10280
56.6064 25.643 90.7878 4 10282
53.9102 24.1343 90.1594 4 10255
57.388 21.9965 88.8711 4 10066
53.07 20.9294 90.8029 4 10077
58.5411 23.1194 91.062 4 10078
61.5586 20.6905 91.4427 4 10064
65.0532 23.9923 90.1719 4 10271
64.7806 20.8731 91.2667 4 10080
61.7198 23.7971 90.7265 4 10075
59.5684 26.4073 90.0269 4 10074
60.7102 21.4287 89.2184 4 10263
64.1838 22.2877 88.3974 4 10224
62.8995 26.6366 90.1593 4 10285
68.2642 21.071 90.1615 4 10068
71.7824 25.6515 90.1028 4 10275
71.1102 22.5081 90.0169 4 10071
68.2867 24.2221 90.1382 4 10288
76.2085 20.9329 91.788 4 10072
76.1974 25.7817 89.5067 4 10234
75.1881 23.8943 89.9744 4 10073
73.9588 20.9204 89.6845 4 10070
77.4381 26.6763 91.212 4 10076
53.8638 31.9856 6.64411 5 10702
56.6068 29.3145 6.64026 5 10740
55.1761 33.4481 5.38143 5 10889
53.8532 32.1173 1.23573 5 10892
56.5464 32.1483 3.91867 5 10893
52.5504 30.6416 5.29529 5 10926
52.4956 28.0443 2.59341 5 10927
55.2109 30.7596 2.59341 5 10928
55.3266 27.9398 5.22603 5 10929
56.5686 29.402 1.23573 5 10930
53.945 29.3481 4.00462 5 10931
57.9772 30.8214 5.34219 5 10932
57.9263 28.0443 2.59341 5 10933
59.3202 32.1338 6.71308 5 10710
64.721 32.0674 6.57796 5 10718
62.0034 29.3899 6.5998 5 10746
59.2839 32.1173 1.23573 5 10900
62.0457 32.111 3.96228 5 10901
64.7146 32.1173 1.23573 5 10908
60.6416 30.7596 2.59341 5 10934
60.666 28.0939 5.24435 5 10935
61.9993 29.402 1.23573 5 10936
59.3329 29.5042 3.99116 5 10937
63.2754 30.7993 5.33649 5 10938
63.357 28.0443 2.59341 5 10939
64.7212 29.4142 3.97522 5 10943
70.2084 32.1071 6.61401 5 10726
67.5044 29.4309 6.64303 5 10752
66.0986 33.4554 5.31594 5 10905
67.4712 32.1848 3.96159 5 10909
71.5186 33.4314 5.15821 5 10913
70.1453 32.1173 1.23573 5 10916
66.0723 30.7596 2.59341 5 10940
66.2273 28.1111 5.29911 5 10941
67.43 29.402 1.23573 5 10942
68.8084 30.8123 5.30223 5 10944
68.7877 28.0443 2.59341 5 10945
71.503 30.7596 2.59341 5 10946
71.3921 27.929 5.38211 5 10947
70.1089 29.4409 3.94184 5 10949
75.5702 32.063 6.71005 5 10734
72.7497 29.3989 6.73283 5 10758
78.2611 29.4544 6.65093 5 10764
72.8789 31.9981 3.84209 5 10917
75.576 32.1173 1.23573 5 10924
78.3265 32.1816 4.01583 5 10925
72.8607 29.402 1.23573 5 10948
74.2623 30.6554 5.28429 5 10950
74.2184 28.0443 2.59341 5 10951
76.9337 30.7596 2.59341 5 10952
76.9937 28.0369 5.19392 5 10953
78.2914 29.402 1.23573 5 10954
75.5469 29.3747 3.88405 5 10955
53.8996 37.4515 6.61805 5 10662
56.5986 34.6864 6.66536 5 10700
52.4956 38.9057 2.59341 5 10847
55.2292 38.7987 5.27933 5 10849
53.8532 37.548 1.23573 5 10852
56.5496 37.4738 3.93073 5 10853
57.9263 38.9057 2.59341 5 10855
52.5019 36.0822 5.26138 5 10886
52.4956 33.475 2.59341 5 10887
55.2109 36.1903 2.59341 5 10888
56.5686 34.8327 1.23573 5 10890
53.8481 34.7865 3.94434 5 10891
57.9289 36.1105 5.38213 5 10894
57.9263 33.475 2.59341 5 10895
59.3051 37.4621 6.75359 5 10670
64.7484 37.5851 6.6836 5 10678
62.0633 34.8618 6.66514 5 10708
60.6227 38.9268 5.38059 5 10857
59.2839 37.548 1.23573 5 10860
62.017 37.5365 4.02891 5 10861
63.357 38.9057 2.59341 5 10863
64.7146 37.548 1.23573 5 10868
60.6416 36.1903 2.59341 5 10896
60.6857 33.5042 5.27162 5 10897
61.9993 34.8327 1.23573 5 10898
59.2685 34.8654 4.0168 5 10899
63.4363 36.2806 5.25406 5 10902
63.357 33.475 2.59341 5 10903
64.6598 34.8495 3.88301 5 10907
70.1956 37.5157 6.64777 5 10686
67.4333 34.7991 6.67795 5 10716
66.1303 38.9344 5.30595 5 10865
67.409 37.5046 3.93665 5 10869
68.7877 38.9057 2.59341 5 10871
71.4803 38.9485 5.25738 5 10873
70.1453 37.548 1.23573 5 10876
66.0723 36.1903 2.59341 5 10904
67.43 34.8327 1.23573 5 10906
68.7784 36.1388 5.29995 5 10910
68.7877 33.475 2.59341 5 10911
71.503 36.1903 2.59341 5 10912
70.1278 34.8121 3.95777 5 10915
75.5054 37.5717 6.67367 5 10694
72.9451 34.7529 6.52762 5 10724
78.1684 34.818 6.71445 5 10732
72.8654 37.6052 3.90291 5 10877
74.2184 38.9057 2.59341 5 10879
76.8828 38.9356 5.36208 5 10881
75.576 37.548 1.23573 5 10884
78.3592 37.5242 3.99272 5 10885
72.8607 34.8327 1.23573 5 10914
74.2694 36.2014 5.20679 5 10918
74.2184 33.475 2.59341 5 10919
76.9337 36.1903 2.59341 5 10920
76.8461 33.4839 5.34816 5 10921
78.2914 34.8327 1.23573 5 10922
75.5442 34.7581 3.9338 5 10923
56.5974 45.6741 6.63797 5 10620
53.936 42.8669 6.54178 5 10622
56.5849 40.1723 6.55167 5 10660
52.4956 44.3364 2.59341 5 10807
55.2779 44.2913 5.33286 5 10809
56.5686 45.6941 1.23573 5 10810
53.9262 45.731 3.9905 5 10811
53.8532 42.9787 1.23573 5 10812
56.6099 42.9329 4.00388 5 10813
57.9263 44.3364 2.59341 5 10815
52.5265 41.5953 5.13495 5 10846
55.2109 41.621 2.59341 5 10848
56.5686 40.2634 1.23573 5 10850
53.8642 40.2452 3.88787 5 10851
57.9223 41.4706 5.26965 5 10854
62.087 45.5686 6.63327 5 10628
59.3155 42.8846 6.63274 5 10630
64.8598 42.9556 6.67439 5 10638
61.9621 40.1721 6.73408 5 10668
60.5978 44.2735 5.38379 5 10817
61.9993 45.6941 1.23573 5 10818
59.3169 45.6244 4.03902 5 10819
59.2839 42.9787 1.23573 5 10820
61.9615 42.9646 4.0649 5 10821
63.357 44.3364 2.59341 5 10823
64.7412 45.6009 3.96146 5 10827
64.7146 42.9787 1.23573 5 10828
60.6416 41.621 2.59341 5 10856
61.9993 40.2634 1.23573 5 10858
59.3118 40.2212 3.9738 5 10859
63.3862 41.6283 5.35156 5 10862
64.7573 40.3051 4.00234 5 10867
67.5599 45.709 6.65953 5 10636
70.1527 42.9151 6.53475 5 10646
67.4243 40.2471 6.76234 5 10676
66.1748 44.2938 5.30959 5 10825
67.43 45.6941 1.23573 5 10826
67.438 42.9532 3.94664 5 10829
68.7877 44.3364 2.59341 5 10831
71.5172 44.3207 5.2748 5 10833
70.1305 45.7194 3.90366 5 10835
70.1453 42.9787 1.23573 5 10836
66.0723 41.621 2.59341 5 10864
67.43 40.2634 1.23573 5 10866
68.7676 41.5492 5.35637 5 10870
71.503 41.621 2.59341 5 10872
70.0942 40.2655 3.98253 5 10875
72.8085 45.6985 6.63261 5 10644
78.3454 45.7131 6.61226 5 10652
75.5518 42.9295 6.75414 5 10654
72.8711 40.2057 6.67022 5 10684
78.3369 40.2052 6.73612 5 10692
72.8607 45.6941 1.23573 5 10834
72.8233 43.0098 3.89174 5 10837
74.2184 44.3364 2.59341 5 10839
76.898 44.3092 5.33277 5 10841
78.2914 45.6941 1.23573 5 10842
75.6125 45.6255 3.9391 5 10843
75.576 42.9787 1.23573 5 10844
78.3409 42.9761 3.96047 5 10845
72.8607 40.2634 1.23573 5 10874
74.1631 41.7223 5.42692 5 10878
76.9337 41.621 2.59341 5 10880
78.2914 40.2634 1.23573 5 10882
75.5349 40.3013 4.10464 5 10883
56.6487 51.1763 6.4542 5 10581
53.8873 48.523 6.57624 5 10583
52.4938 52.6224 5.20611 5 10766
52.4956 49.7671 2.59341 5 10767
55.2109 52.4824 2.59341 5 10768
55.1792 49.7871 5.15198 5 10769
56.5686 51.1248 1.23573 5 10770
53.826 51.1352 3.89722 5 10771
53.8532 48.4094 1.23573 5 10772
56.6141 48.3286 3.9294 5 10773
58.0138 52.455 5.19247 5 10774
57.9263 49.7671 2.59341 5 10775
52.5065 47.1148 5.36941 5 10806
55.2109 47.0517 2.59341 5 10808
58.0083 47.0118 5.37099 5 10814
61.9743 50.9959 6.60533 5 10589
59.3773 48.345 6.59469 5 10591
64.8405 48.3166 6.71119 5 10599
60.6416 52.4824 2.59341 5 10776
60.6158 49.7249 5.24024 5 10777
61.9993 51.1248 1.23573 5 10778
59.2997 51.0554 3.89444 5 10779
59.2839 48.4094 1.23573 5 10780
62.0685 48.3967 3.98164 5 10781
63.4254 52.325 5.32084 5 10782
63.357 49.7671 2.59341 5 10783
64.7206 51.0802 3.90424 5 10787
64.7146 48.4094 1.23573 5 10788
60.6416 47.0517 2.59341 5 10816
63.4976 47.027 5.23214 5 10822
67.5233 51.0262 6.58919 5 10597
70.2166 48.3567 6.59141 5 10607
66.0723 52.4824 2.59341 5 10784
66.0335 49.7639 5.33714 5 10785
67.43 51.1248 1.23573 5 10786
67.4384 48.4443 3.93561 5 10789
68.9061 52.405 5.32833 5 10790
68.7877 49.7671 2.59341 5 10791
71.503 52.4824 2.59341 5 10792
71.5528 49.7176 5.30938 5 10793
70.1984 51.0796 3.94411 5 10795
70.1453 48.4094 1.23573 5 10796
66.0723 47.0517 2.59341 5 10824
68.7968 47.0648 5.237 5 10830
71.503 47.0517 2.59341 5 10832
72.9336 51.018 6.59266 5 10605
78.3259 51.1833 6.66891 5 10613
75.6993 48.4068 6.5469 5 10615
72.8607 51.1248 1.23573 5 10794
72.8326 48.347 3.93267 5 10797
74.2324 52.4289 5.35246 5 10798
74.2184 49.7671 2.59341 5 10799
76.9337 52.4824 2.59341 5 10800
77.109 49.8315 5.16808 5 10801
78.2914 51.1248 1.23573 5 10802
75.6169 51.1186 3.86568 5 10803
75.576 48.4094 1.23573 5 10804
78.4036 48.4087 3.93221 5 10805
74.1833 47.0497 5.3442 5 10838
76.9337 47.0517 2.59341 5 10840
53.9293 31.9863 12.1188 5 10513
52.5577 27.9801 13.3676 5 10548
56.6692 29.2792 12.111 5 10551
52.5088 33.3959 7.97852 5 10697
55.2303 33.3606 10.7143 5 10699
56.5869 32.0058 9.2803 5 10703
57.9302 33.4153 7.99827 5 10705
52.5794 30.6924 10.7267 5 10736
52.4948 27.9651 8.01649 5 10737
55.2412 30.6123 7.92792 5 10738
55.3209 28.0056 10.7271 5 10739
53.9329 29.4034 9.40454 5 10741
58.0044 30.6511 10.7243 5 10742
57.9739 27.9466 7.98298 5 10743
59.2679 32.0104 12.0356 5 10521
64.7677 32.0585 12.1205 5 10529
62.0037 29.3753 12.0706 5 10557
60.7387 33.3657 10.8152 5 10707
62.0185 32.1436 9.31928 5 10711
60.638 30.6653 7.95024 5 10744
60.7328 28.0327 10.6655 5 10745
59.2841 29.3742 9.25647 5 10747
63.3954 30.7696 10.7358 5 10748
63.425 28.0121 7.9273 5 10749
64.7469 29.4087 9.37172 5 10753
70.2138 32.1032 12.2442 5 10537
67.2868 29.3038 12.0815 5 10563
67.4611 32.1399 9.40921 5 10719
68.8242 33.4639 7.97861 5 10721
71.4464 33.4153 10.7046 5 10723
66.1253 30.8902 7.99712 5 10750
66.0007 27.9846 10.7317 5 10751
68.7071 30.7297 10.8107 5 10754
68.8358 28.0078 8.03661 5 10755
71.4881 30.7892 8.01147 5 10756
71.5359 28.1296 10.7362 5 10757
70.0915 29.4196 9.41228 5 10759
75.6162 32.0516 12.0821 5 10545
72.8205 29.4138 12.1279 5 10569
78.2938 29.3469 12.0137 5 10575
72.8772 32.0443 9.42719 5 10727
74.1722 33.4399 8.08043 5 10729
78.2863 32.0427 9.30943 5 10735
74.1841 30.6211 10.7472 5 10760
74.1886 28.0838 7.98554 5 10761
76.8827 30.6966 8.10241 5 10762
76.8467 28.0285 10.7062 5 10763
75.5181 29.3671 9.41289 5 10765
52.5509 38.7833 13.2951 5 10468
53.9025 37.4693 11.9591 5 10473
55.2714 36.0355 13.3266 5 10509
56.6262 34.6743 11.9988 5 10511
52.5367 38.8088 7.91386 5 10657
55.2146 38.8416 10.6195 5 10659
56.6485 37.4423 9.36478 5 10663
57.9404 38.9168 8.11072 5 10665
52.6385 36.0179 10.6968 5 10696
55.3235 36.0985 7.97205 5 10698
53.951 34.6723 9.34099 5 10701
57.9812 36.1161 10.6997 5 10704
59.3625 37.4862 12.0562 5 10481
64.7225 37.4782 12.0681 5 10489
62.0705 34.716 12.1022 5 10519
60.7679 38.8025 10.7304 5 10667
62.0767 37.4687 9.42964 5 10671
63.3879 38.8686 8.0724 5 10673
60.6613 36.0632 8.06502 5 10706
59.2486 34.7099 9.51006 5 10709
63.3679 36.0839 10.8042 5 10712
63.4321 33.5374 7.99872 5 10713
64.749 34.7984 9.41133 5 10717
70.1895 37.5273 12.1056 5 10497
67.4873 34.8399 12.2839 5 10527
66.1903 38.8598 10.7957 5 10675
67.48 37.4955 9.38485 5 10679
68.8272 38.8834 8.00419 5 10681
71.5752 38.8663 10.69 5 10683
66.0975 36.1891 8.01278 5 10714
66.1306 33.4832 10.785 5 10715
68.7802 36.2076 10.8546 5 10720
71.606 36.1413 7.8511 5 10722
70.2145 34.8193 9.36399 5 10725
75.5977 37.6576 12.0623 5 10505
72.8289 34.87 12.1322 5 10535
78.3076 34.8293 12.0904 5 10543
72.836 37.5041 9.35628 5 10687
74.1939 38.9207 8.07225 5 10689
76.972 39.0141 10.7121 5 10691
78.3492 37.5655 9.32733 5 10695
74.2429 36.184 10.7326 5 10728
76.9242 36.2982 8.05305 5 10730
76.8845 33.4739 10.6805 5 10731
75.5638 34.8391 9.35844 5 10733
52.5243 44.2263 13.2522 5 10428
56.6852 45.6646 11.9357 5 10431
53.9161 42.9233 11.9418 5 10433
57.7884 44.2339 13.3232 5 10436
55.2178 41.5198 13.3394 5 10469
56.5978 40.2651 11.9552 5 10471
52.5374 44.3523 7.87965 5 10617
55.226 44.4071 10.649 5 10619
53.9219 45.8327 9.21251 5 10621
56.5575 42.8761 9.27165 5 10623
57.9168 44.2431 7.9134 5 10625
52.6221 41.5331 10.6742 5 10656
55.2044 41.4626 7.91222 5 10658
53.8543 40.1741 9.25591 5 10661
57.9207 41.6568 10.6824 5 10664
61.9769 45.5591 12.007 5 10439
59.2178 42.9326 12.0335 5 10441
64.813 42.8849 12.1493 5 10449
60.6791 41.6612 13.3701 5 10477
62.073 40.2862 12.1188 5 10479
60.6026 44.2379 10.6273 5 10627
59.3023 45.5762 9.27571 5 10629
61.9648 42.9177 9.37054 5 10631
63.4276 44.2909 8.02076 5 10633
64.8458 45.5847 9.38644 5 10637
60.6493 41.5822 8.05664 5 10666
59.2522 40.2498 9.4513 5 10669
63.3653 41.6069 10.7017 5 10672
64.7279 40.3164 9.44321 5 10677
67.4553 45.5432 12.0754 5 10447
70.233 42.9886 12.0601 5 10457
67.4672 40.2554 12.048 5 10487
66.2536 44.1942 10.6819 5 10635
67.5158 42.8536 9.37226 5 10639
68.8395 44.3249 7.99665 5 10641
71.5926 44.3599 10.771 5 10643
70.2116 45.7173 9.43427 5 10645
66.1162 41.6328 8.07051 5 10674
68.9698 41.5555 10.7884 5 10680
71.4696 41.5571 7.9227 5 10682
70.1366 40.1946 9.3732 5 10685
72.8969 45.8125 12.064 5 10455
74.2478 44.4051 13.3783 5 10460
78.3503 45.578 12.0588 5 10463
75.5109 43.055 12.0352 5 10465
72.9753 40.2379 12.0391 5 10495
76.8285 41.6212 13.377 5 10501
78.3894 40.3471 12.0879 5 10503
72.8067 42.9685 9.33201 5 10647
74.1526 44.3344 8.08256 5 10649
76.9047 44.3656 10.6018 5 10651
75.5714 45.7923 9.29585 5 10653
78.3242 43.0659 9.3092 5 10655
74.1571 41.6351 10.6045 5 10688
76.9225 41.6678 8.00481 5 10690
75.5981 40.3677 9.34508 5 10693
52.5396 49.7631 13.2779 5 10388
55.3035 52.5428 13.2459 5 10389
56.6591 51.1714 11.9771 5 10391
53.8418 48.3618 11.8869 5 10393
58.0043 49.7062 13.2874 5 10396
55.2814 47.0763 13.1192 5 10429
52.5898 52.5063 10.5829 5 10577
52.5764 49.8132 7.93082 5 10578
55.2327 52.5092 7.80501 5 10579
55.2419 49.8241 10.7386 5 10580
53.9121 51.0892 9.22424 5 10582
56.7182 48.4384 9.16885 5 10584
57.957 52.4411 10.468 5 10585
57.9625 49.8379 7.86496 5 10586
55.2588 47.2184 7.901 5 10618
57.9523 47.0663 10.5484 5 10624
60.7082 52.4466 13.2158 5 10397
62.0814 51.0585 11.9872 5 10399
59.2763 48.3869 11.9895 5 10401
63.4817 49.7382 13.3032 5 10404
64.8081 48.3321 12.1106 5 10409
60.6772 46.9775 13.3414 5 10437
60.7428 52.4563 7.87093 5 10587
60.6263 49.7717 10.6835 5 10588
59.4178 51.1078 9.21041 5 10590
62.0439 48.3582 9.31358 5 10592
63.4295 52.396 10.5908 5 10593
63.3732 49.7087 7.97461 5 10594
64.7361 51.1093 9.25996 5 10598
60.7478 46.9513 7.95451 5 10626
63.4468 47.0174 10.7331 5 10632
66.07 52.4578 13.2925 5 10405
67.3785 51.1047 11.9745 5 10407
68.7948 49.7152 13.3556 5 10412
71.6589 52.4788 13.3483 5 10413
70.1489 48.3994 12.0707 5 10417
66.218 46.986 13.3572 5 10445
66.2313 52.4506 7.97018 5 10595
66.1206 49.7687 10.5684 5 10596
67.5297 48.2947 9.47427 5 10600
68.8267 52.3773 10.6047 5 10601
68.8913 49.6598 7.99248 5 10602
71.6688 52.3401 8.00388 5 10603
71.5914 49.788 10.7365 5 10604
70.2347 51.0366 9.29748 5 10606
66.2282 46.9437 8.09156 5 10634
68.8351 47.0088 10.8056 5 10640
71.5484 47.0549 8.04582 5 10642
72.92 51.0951 12.1136 5 10415
78.3396 50.9811 12.0616 5 10423
75.7041 48.2853 12.0747 5 10425
72.9145 48.4661 9.41725 5 10608
74.286 52.4735 10.7374 5 10609
74.2086 49.7128 8.00965 5 10610
77.0059 52.5407 8.0475 5 10611
76.9509 49.7035 10.74 5 10612
75.6004 51.0427 9.386 5 10614
78.3205 48.3803 9.41617 5 10616
74.2781 47.0645 10.7134 5 10648
76.9934 47.0267 8.01614 5 10650
52.4817 33.4628 18.6915 5 10352
53.8039 32.0635 17.2884 5 10355
57.8908 33.4087 18.7669 5 10356
52.5169 28.0716 18.755 5 10372
55.2196 30.6901 18.6007 5 10373
56.6461 29.3302 17.446 5 10374
57.9274 28.0369 18.8597 5 10375
52.4939 33.3267 13.4014 5 10508
56.5762 32.0232 14.692 5 10514
57.9424 33.3732 13.4556 5 10516
52.5342 30.6411 16.0282 5 10547
55.2249 30.6184 13.4288 5 10549
55.2366 27.9791 16.0651 5 10550
53.871 29.2557 14.79 5 10552
58.0299 30.681 16.046 5 10553
58.01 28.0628 13.5142 5 10554
59.2608 32.0397 17.51 5 10359
63.3768 33.445 18.9187 5 10360
64.722 32.1104 17.413 5 10363
60.7145 30.7349 18.7741 5 10376
62.0905 29.3646 17.4728 5 10377
63.2965 28.0894 18.8994 5 10378
60.6729 33.3475 16.1319 5 10518
62.0717 32.0176 14.7722 5 10522
63.388 33.4223 13.4861 5 10524
60.657 30.723 13.3867 5 10555
60.7343 27.994 16.1339 5 10556
59.4882 29.3536 14.7204 5 10558
63.3712 30.7409 16.135 5 10559
63.3499 27.8845 13.4805 5 10560
64.737 29.3267 14.8096 5 10564
70.1189 32.1616 17.5654 5 10367
66.1325 30.8263 18.7956 5 10379
67.3795 29.4338 17.5113 5 10380
68.8214 28.1407 18.8949 5 10381
71.4221 30.7842 18.886 5 10382
67.3898 32.1149 14.7518 5 10530
66.0319 30.6191 13.4663 5 10561
65.9624 28.0509 16.2386 5 10562
68.7441 30.8217 16.1523 5 10565
68.6865 28.0591 13.3955 5 10566
71.5101 30.7936 13.6256 5 10567
71.492 28.1705 16.1528 5 10568
70.0449 29.414 14.785 5 10570
75.5999 32.0898 17.5226 5 10371
72.8316 29.4881 17.5758 5 10383
74.2741 28.1386 18.8726 5 10384
77.0256 30.8355 18.9239 5 10385
78.3199 29.4803 17.4101 5 10386
72.7952 32.1632 14.9636 5 10538
74.2 33.4464 13.5059 5 10540
76.8823 33.4181 16.1789 5 10542
78.456 32.136 14.8699 5 10546
74.1819 30.7907 16.2068 5 10571
74.1559 28.0841 13.4753 5 10572
76.9974 30.7003 13.4827 5 10573
76.8988 28.0347 16.1069 5 10574
75.5384 29.3877 14.8002 5 10576
52.4632 38.9156 18.5999 5 10332
53.876 37.5161 17.3417 5 10335
57.9651 38.7761 18.7192 5 10336
55.274 36.1707 18.6748 5 10353
56.6384 34.8962 17.2878 5 10354
55.268 38.7798 15.9966 5 10470
56.5377 37.4641 14.6967 5 10474
58.0014 38.8519 13.3913 5 10476
52.4613 36.0192 15.993 5 10507
55.2353 33.507 15.9761 5 10510
53.7944 34.7487 14.6693 5 10512
57.9959 36.2321 15.9883 5 10515
59.392 37.5449 17.3882 5 10339
63.2756 38.8946 18.8329 5 10340
64.6749 37.5423 17.4879 5 10343
60.6501 36.2598 18.7378 5 10357
61.989 34.8498 17.506 5 10358
60.6828 38.8706 16.0019 5 10478
62.0654 37.4655 14.7539 5 10482
63.3928 38.9704 13.418 5 10484
60.6789 36.0391 13.4431 5 10517
59.3794 34.6778 14.7173 5 10520
63.3642 36.266 16.1512 5 10523
64.6671 34.8399 14.8528 5 10528
68.7654 38.9995 18.8342 5 10344
70.1382 37.593 17.5941 5 10347
66.0831 36.2101 18.8652 5 10361
67.4026 34.8832 17.4651 5 10362
68.7574 33.531 18.8712 5 10364
71.4724 36.2484 19.0062 5 10365
66.0499 38.967 16.1262 5 10486
67.4078 37.5414 14.815 5 10490
68.7731 38.9177 13.4188 5 10492
71.4822 38.8678 16.1374 5 10494
66.0192 36.2302 13.4905 5 10525
66.0846 33.5495 16.1531 5 10526
68.8258 36.1929 16.2619 5 10531
68.9316 33.5174 13.5345 5 10532
71.5256 36.2213 13.4742 5 10533
71.4631 33.5733 16.269 5 10534
70.1737 34.9175 14.8956 5 10536
74.1303 38.9395 18.8781 5 10348
75.5171 37.6072 17.5409 5 10351
72.8193 34.9635 17.6923 5 10366
74.2041 33.48 18.9013 5 10368
76.8606 36.2221 18.98 5 10369
78.2885 34.8534 17.6008 5 10370
72.8132 37.524 14.8509 5 10498
74.2832 38.9446 13.5159 5 10500
76.8963 38.9608 16.1418 5 10502
78.3406 37.6516 14.9438 5 10506
74.1245 36.2111 16.176 5 10539
76.9683 36.1823 13.485 5 10541
75.5863 34.8637 14.8378 5 10544
52.5191 44.2507 18.5754 5 10312
56.5768 45.6884 17.3637 5 10314
53.9308 42.9409 17.2507 5 10315
57.9238 44.3528 18.5995 5 10316
55.2251 41.6601 18.7071 5 10333
56.6406 40.1649 17.4633 5 10334
55.3172 44.3366 15.9538 5 10430
53.9535 45.7346 14.549 5 10432
56.6004 42.7767 14.7612 5 10434
52.4918 41.4517 15.8599 5 10467
53.9275 40.1018 14.631 5 10472
58.0347 41.5199 16.0743 5 10475
62.0776 45.617 17.2932 5 10318
59.3671 42.8829 17.3347 5 10319
63.2891 44.2857 18.762 5 10320
64.6584 43.0104 17.4891 5 10323
60.6886 41.5701 18.7506 5 10337
62.0195 40.171 17.4384 5 10338
60.6945 44.3282 15.8719 5 10438
59.2169 45.5855 14.5298 5 10440
62.1034 42.9322 14.6256 5 10442
63.4408 44.3185 13.4161 5 10444
64.7877 45.7637 14.7386 5 10448
59.3773 40.2744 14.663 5 10480
63.2547 41.6278 16.1146 5 10483
64.7067 40.4013 14.698 5 10488
67.4102 45.7277 17.3749 5 10322
68.6765 44.4347 18.8049 5 10324
70.1305 43.1215 17.5068 5 10327
66.0324 41.5934 18.7971 5 10341
67.4231 40.2656 17.4635 5 10342
71.4605 41.6485 18.8095 5 10345
66.1217 44.3288 16.1228 5 10446
67.4835 43.1071 14.846 5 10450
68.8047 44.3418 13.4071 5 10452
71.4994 44.3496 16.046 5 10454
70.2031 45.6461 14.7978 5 10456
66.1974 41.6596 13.5138 5 10485
68.8307 41.6786 16.0957 5 10491
71.6476 41.682 13.4205 5 10493
70.2412 40.3624 14.7682 5 10496
72.7039 45.7949 17.3971 5 10326
74.095 44.5156 18.7707 5 10328
78.3844 45.6425 17.5331 5 10330
75.5691 43.0529 17.5252 5 10331
72.7788 40.2458 17.5155 5 10346
76.9406 41.7179 18.9226 5 10349
78.3084 40.2602 17.5851 5 10350
72.8846 43.0439 14.748 5 10458
76.9516 44.3294 16.1952 5 10462
75.6255 45.6969 14.7226 5 10464
78.2425 42.8909 14.8668 5 10466
74.2071 41.5566 16.2346 5 10499
75.5487 40.318 14.8559 5 10504
52.4683 49.8339 18.5874 5 10292
55.1757 52.4487 18.6281 5 10293
56.5882 51.1684 17.2817 5 10294
53.7626 48.4276 17.1934 5 10295
57.9496 49.8045 18.654 5 10296
55.1661 47.1158 18.6435 5 10313
52.5712 52.5103 15.8157 5 10387
55.1891 49.786 15.899 5 10390
53.9949 51.0995 14.5286 5 10392
56.5935 48.3854 14.6398 5 10394
57.9639 52.4744 15.9088 5 10395
52.4623 47.0566 15.8634 5 10427
57.9339 47.0228 16.0351 5 10435
60.6638 52.4791 18.5657 5 10297
62.1112 51.0585 17.2192 5 10298
59.3217 48.3124 17.3178 5 10299
63.3099 49.7694 18.6555 5 10300
64.7234 48.4162 17.3938 5 10303
60.6393 46.9523 18.7405 5 10317
60.6629 49.7105 15.9523 5 10398
59.3457 51.0571 14.6011 5 10400
61.9933 48.3478 14.6707 5 10402
63.4062 52.5235 15.8034 5 10403
64.7807 51.0246 14.6504 5 10408
63.4485 47.0866 16.0094 5 10443
66.0232 52.5061 18.5202 5 10301
67.4027 51.1118 17.1046 5 10302
68.7591 49.8701 18.548 5 10304
71.3927 52.6019 18.6064 5 10305
70.1482 48.4496 17.377 5 10307
66.0874 47.0219 18.6889 5 10321
71.4421 47.1727 18.7532 5 10325
66.0684 49.615 15.9893 5 10406
67.535 48.4517 14.7859 5 10410
68.8902 52.4349 15.9766 5 10411
71.5544 49.8418 16.062 5 10414
70.1999 51.1962 14.6188 5 10416
68.8014 47.0186 16.0864 5 10451
71.469 47.0448 13.4227 5 10453
72.8986 51.1176 17.4658 5 10306
74.2607 49.8019 18.8645 5 10308
77.0149 52.5441 18.8387 5 10309
78.3616 51.0353 17.4725 5 10310
75.6306 48.41 17.5437 5 10311
77.0527 47.1044 18.8745 5 10329
72.8989 48.4393 14.7719 5 10418
74.311 52.496 16.1288 5 10419
74.3196 49.8051 13.5387 5 10420
77.0336 52.4943 13.459 5 10421
76.9506 49.6907 16.1922 5 10422
75.657 51.1755 14.8213 5 10424
78.3987 48.3459 14.8593 5 10426
74.262 47.063 16.1301 5 10459
77.1071 47.0487 13.4404 5 10461
53.8261 32.2129 22.7109 5 11667
56.342 32.1205 25.5144 5 11668
57.7314 33.4569 24.1859 5 11670
55.0328 30.8053 24.1007 5 11701
56.3922 29.5462 22.7202 5 11703
53.5819 29.5167 25.3712 5 11704
57.7006 28.157 24.1009 5 11706
59.0067 29.4015 25.524 5 11710
55.1906 33.465 21.3376 5 11790
56.5055 32.1003 19.9547 5 11792
52.5399 30.8232 21.4048 5 11809
55.2067 28.0855 21.4046 5 11810
53.871 29.4268 20.0194 5 11811
57.8325 30.7648 21.3673 5 11812
59.1463 32.1725 22.7864 5 11675
61.8154 32.1305 25.4937 5 11676
64.5906 32.1436 22.8613 5 11683
60.3579 30.7621 24.1398 5 11707
61.824 29.418 22.8697 5 11709
63.1158 28.0651 24.1607 5 11712
64.4875 29.5508 25.4934 5 11716
61.8998 32.1324 20.194 5 11796
60.4399 28.0256 21.5309 5 11813
59.2054 29.4747 20.1525 5 11814
63.1752 30.7359 21.5851 5 11815
64.6681 29.4648 20.1879 5 11817
67.1812 32.2084 25.6442 5 11684
70.0699 32.1689 22.9724 5 11691
65.9412 30.8494 24.1872 5 11713
67.2979 29.5434 22.8798 5 11715
68.6553 28.2118 24.3235 5 11718
71.41 30.9013 24.4214 5 11719
69.9908 29.614 25.7837 5 11722
66.0221 33.4395 21.6502 5 11798
67.4687 32.1454 20.2008 5 11800
65.9971 27.9909 21.5993 5 11816
68.6924 30.8427 21.6197 5 11818
71.4662 28.1337 21.7641 5 11819
70.0745 29.4615 20.3295 5 11820
72.7267 32.3331 25.7654 5 11692
75.4545 32.2325 23.0362 5 11699
78.0378 32.4076 25.7709 5 11700
72.7084 29.5067 23.0816 5 11721
74.1102 28.1587 24.5081 5 11724
76.7924 30.8919 24.4756 5 11725
78.2421 29.6528 23.063 5 11727
75.3619 29.6173 25.8579 5 11728
72.7696 32.1396 20.311 5 11804
78.2633 32.2438 20.3226 5 11808
74.0803 30.8199 21.7784 5 11821
76.8642 28.2935 21.7199 5 11822
75.5918 29.5283 20.2641 5 11823
53.9343 37.5974 22.6962 5 11629
56.5024 37.5892 25.4681 5 11630
57.8254 38.9927 24.1299 5 11632
55.1503 36.2508 24.0772 5 11663
56.4162 34.8109 22.7356 5 11665
53.6186 34.9287 25.3234 5 11666
55.1407 38.9149 21.2892 5 11770
56.4668 37.5667 19.9615 5 11772
52.578 36.3178 21.335 5 11789
53.9241 34.8351 19.9797 5 11791
57.795 36.2521 21.4809 5 11793
59.0919 37.5743 22.77 5 11637
61.8457 37.6164 25.5496 5 11638
63.2074 38.9881 24.2668 5 11640
64.6706 37.5803 22.8431 5 11645
60.4247 36.2406 24.1518 5 11671
61.9375 34.9674 22.8656 5 11673
59.1436 34.8597 25.5516 5 11674
63.3224 33.5173 24.2843 5 11678
64.6229 34.8505 25.6189 5 11682
60.6095 38.9477 21.4787 5 11774
61.9805 37.5936 20.1927 5 11776
60.5796 33.5631 21.537 5 11794
59.2305 34.9197 20.1121 5 11795
63.3928 36.2387 21.4665 5 11797
64.7422 34.8009 20.249 5 11799
67.2669 37.6599 25.6938 5 11646
68.6025 39.0008 24.2955 5 11648
69.9861 37.623 22.9815 5 11653
65.9711 36.2292 24.3088 5 11679
67.3786 34.7891 23.0452 5 11681
68.7363 33.5263 24.3927 5 11686
71.3347 36.292 24.3027 5 11687
69.9322 34.9986 25.6581 5 11690
66.052 38.9268 21.5114 5 11778
67.5088 37.5553 20.1933 5 11780
71.4262 38.9779 21.7083 5 11782
68.7479 36.2159 21.66 5 11801
71.4138 33.5403 21.542 5 11802
70.0899 34.9211 20.2612 5 11803
72.5909 37.8417 25.6869 5 11654
74.0475 39.1111 24.2205 5 11656
75.4204 37.698 22.95 5 11661
78.2712 37.8596 25.7646 5 11662
72.7121 34.9099 22.9807 5 11689
74.0768 33.6301 24.4072 5 11694
76.8182 36.4784 24.4 5 11695
78.2461 35.0449 23.1477 5 11697
75.4115 35.129 25.6391 5 11698
72.7621 37.6887 20.2893 5 11784
76.8875 39.0391 21.5667 5 11786
78.2252 37.6315 20.3016 5 11788
74.1236 36.2958 21.521 5 11805
76.8556 33.5834 21.7313 5 11806
75.5356 34.8985 20.3255 5 11807
56.5284 45.7326 22.6826 5 11589
53.787 45.8401 25.2855 5 11590
53.8013 43.0201 22.6615 5 11591
56.4912 43.008 25.3233 5 11592
57.8513 44.3423 24.0123 5 11594
55.1261 41.6704 23.9672 5 11625
56.3794 40.2854 22.7274 5 11627
53.7394 40.3068 25.3269 5 11628
55.1733 44.3211 21.3194 5 11751
53.7959 45.6922 19.9637 5 11752
56.6246 43.0134 19.961 5 11753
53.8448 40.2843 19.9821 5 11771
57.8106 41.5465 21.3598 5 11773
61.9152 45.6526 22.7175 5 11597
59.2202 45.7899 25.4192 5 11598
59.2274 43.0404 22.7811 5 11599
61.8942 43.0987 25.438 5 11600
63.3099 44.4107 24.1022 5 11602
64.6145 45.7849 25.4742 5 11606
64.5532 43.0442 22.7067 5 11607
60.5381 41.7402 24.1195 5 11633
61.8183 40.283 22.9009 5 11635
59.2313 40.3456 25.5122 5 11636
64.6147 40.3695 25.5673 5 11644
60.5556 44.3871 21.4045 5 11755
59.2481 45.6997 19.9931 5 11756
61.9561 42.9571 20.1102 5 11757
64.6293 45.7769 20.0583 5 11760
59.3041 40.1972 20.065 5 11775
63.3214 41.5423 21.4693 5 11777
64.7095 40.2095 20.0699 5 11779
67.3024 45.8389 22.8111 5 11605
67.296 43.0335 25.4275 5 11608
68.638 44.5586 24.1704 5 11610
69.9822 45.9948 25.5259 5 11614
69.9575 43.0859 22.9099 5 11615
65.8753 41.7097 24.1303 5 11641
67.3097 40.3632 22.8298 5 11643
71.3803 41.8041 24.2605 5 11649
69.9954 40.3938 25.5811 5 11652
65.9625 44.4579 21.4056 5 11759
67.3489 42.9876 20.2181 5 11761
71.3653 44.4324 21.444 5 11763
70.0779 45.6897 20.0764 5 11764
68.6327 41.7616 21.5512 5 11781
70.0518 40.368 20.2726 5 11783
72.7835 45.7983 22.8126 5 11613
72.7427 43.21 25.5256 5 11616
74.1557 44.5359 24.1503 5 11618
78.2643 45.89 22.8878 5 11621
75.422 46.004 25.505 5 11622
75.4447 43.0715 22.8577 5 11623
78.0914 43.3381 25.5846 5 11624
72.6827 40.5064 22.8134 5 11651
76.8488 41.8705 24.2342 5 11657
78.133 40.4131 22.9396 5 11659
75.3773 40.4917 25.5696 5 11660
72.731 43.0818 20.0795 5 11765
76.8422 44.3981 21.5844 5 11767
75.501 45.766 20.1622 5 11768
78.2779 43.0093 20.2782 5 11769
74.172 41.7549 21.3468 5 11785
75.532 40.3565 20.1463 5 11787
52.4582 49.7847 23.9503 5 11548
55.2408 52.5417 23.9299 5 11549
56.5316 51.1964 22.5668 5 11551
53.8092 51.2697 25.2227 5 11552
53.7549 48.5057 22.6315 5 11553
56.4102 48.5545 25.3241 5 11554
57.755 49.8816 23.9075 5 11556
55.1976 47.1294 23.9646 5 11587
52.5692 52.4624 21.2407 5 11730
55.1442 49.86 21.2593 5 11731
53.8629 51.1554 19.9243 5 11732
56.5048 48.4704 19.9672 5 11733
57.9089 52.4677 21.2416 5 11734
52.4589 47.091 21.2475 5 11750
57.853 47.082 21.3083 5 11754
60.6894 52.5408 23.9274 5 11557
61.9937 51.121 22.577 5 11559
59.2973 51.1786 25.2687 5 11560
59.1848 48.4817 22.6882 5 11561
61.9506 48.447 25.3494 5 11562
63.3334 49.7757 24.0167 5 11564
64.6165 51.2037 25.3819 5 11568
64.7251 48.4401 22.7107 5 11569
60.545 47.0471 24.0181 5 11595
60.5433 49.7406 21.3138 5 11735
59.3215 51.1903 19.9228 5 11736
61.9356 48.4189 19.9245 5 11737
63.3385 52.5098 21.2718 5 11738
64.6603 51.2003 19.9 5 11740
63.2066 47.0982 21.4175 5 11758
65.9932 52.5555 24.1269 5 11565
67.4414 51.1601 22.6619 5 11567
67.2431 48.5951 25.4277 5 11570
68.7998 49.8969 24.0287 5 11572
71.4112 52.5825 24.0456 5 11573
70.0838 51.3715 25.3217 5 11576
70.0584 48.5559 22.662 5 11577
65.9693 47.1679 24.1703 5 11603
71.4303 47.2326 24.1278 5 11611
66.0156 49.9399 21.2574 5 11739
67.3763 48.5541 19.9205 5 11741
68.7163 52.492 21.2959 5 11742
71.5176 49.8229 21.3732 5 11743
70.0468 51.1593 19.9802 5 11744
68.6516 47.1577 21.4024 5 11762
72.7448 51.3342 22.6235 5 11575
72.7345 48.7307 25.4149 5 11578
74.1448 49.9922 24.0792 5 11580
76.8567 52.6988 23.986 5 11581
78.2626 51.3064 22.7332 5 11583
75.5074 51.3323 25.3877 5 11584
75.5044 48.5416 22.7941 5 11585
78.1055 48.6559 25.4711 5 11586
76.8714 47.2602 24.1605 5 11619
72.8457 48.4939 20.1164 5 11745
74.064 52.6078 21.331 5 11746
76.9595 49.8211 21.4785 5 11747
75.6223 51.1773 20.1225 5 11748
78.4251 48.477 20.1594 5 11749
74.1132 47.155 21.5031 5 11766
53.6159 32.289 28.2206 5 11480
56.2295 32.2222 30.7616 5 11481
54.9026 30.8577 29.4632 5 11514
54.5933 28.1657 32.0118 5 11515
56.2109 29.5101 28.1289 5 11516
53.3851 29.5571 30.7483 5 11517
57.5283 30.8963 32.0195 5 11518
57.4938 28.0887 29.4713 5 11519
58.8648 29.5472 30.8274 5 11523
54.9144 28.126 26.7557 5 11702
57.7155 30.8268 26.8549 5 11705
59.0514 32.1881 28.1521 5 11488
61.696 32.2021 30.9135 5 11489
64.4696 32.1653 28.3231 5 11496
60.3264 30.883 29.5417 5 11520
60.0696 28.2464 32.0134 5 11521
61.7212 29.5632 28.2058 5 11522
61.4201 26.9567 30.8091 5 11524
62.9777 28.2224 29.5257 5 11526
65.548 28.1443 32.1006 5 11528
64.3222 29.6035 30.9866 5 11530
64.3752 26.9928 28.109 5 11531
60.4838 28.1243 26.8363 5 11708
63.1496 30.9172 26.9284 5 11711
67.1013 32.3832 31.1892 5 11497
69.8238 32.3999 28.3921 5 11504
65.8187 30.9485 29.8235 5 11527
67.1112 29.5325 28.4474 5 11529
68.448 28.1795 29.6974 5 11533
71.206 31.0754 29.7673 5 11534
69.7693 29.5933 31.0819 5 11537
69.899 26.9093 28.387 5 11538
65.957 28.2703 26.8378 5 11714
68.5292 30.9618 27.1843 5 11717
71.2795 28.2312 27.1167 5 11720
72.525 32.4737 31.1303 5 11505
75.2415 32.6331 28.481 5 11512
77.7149 32.7572 31.2361 5 11513
72.5829 29.699 28.5256 5 11536
72.3005 26.9975 31.1793 5 11539
73.7881 28.3788 29.9519 5 11541
76.5172 31.2599 29.9177 5 11542
77.9577 29.8334 28.5885 5 11544
75.1569 29.8222 31.2258 5 11545
75.2083 27.0437 28.6963 5 11546
77.8288 27.2697 31.2529 5 11547
74.0297 30.9797 27.1572 5 11723
76.5896 28.3936 27.3245 5 11726
77.9997 27.0574 25.9215 5 11729
54.9326 39.1115 32.0272 5 11439
53.6622 37.6996 28.0613 5 11442
56.3755 37.797 30.8263 5 11443
57.7155 39.095 29.4486 5 11445
54.9825 36.377 29.419 5 11476
54.8715 33.6134 31.9138 5 11477
56.248 34.944 28.1517 5 11478
53.5596 35.0296 30.8206 5 11479
57.7471 36.3741 32.0429 5 11482
57.6042 33.6273 29.5395 5 11483
55.0906 38.9944 26.6276 5 11626
54.9824 33.6178 26.7332 5 11664
57.7116 36.2293 26.8429 5 11669
60.3909 39.14 32.056 5 11447
59.0347 37.6962 28.1765 5 11450
61.7922 37.8144 30.9736 5 11451
63.1888 39.1286 29.6543 5 11453
64.4508 37.7511 28.2949 5 11458
60.428 36.3601 29.548 5 11484
60.3249 33.543 32.0252 5 11485
61.799 34.9795 28.2273 5 11486
59.0942 35.0035 30.8591 5 11487
63.0963 33.5723 29.6249 5 11491
64.4288 34.9722 31.1423 5 11495
60.5539 39.0317 26.9297 5 11634
60.4513 33.5702 26.916 5 11672
63.1052 36.2415 26.8582 5 11677
65.9052 39.1571 32.066 5 11455
67.2327 37.8378 30.9844 5 11459
68.6264 39.1563 29.705 5 11461
69.9671 37.7627 28.4482 5 11466
65.7018 36.4037 29.7217 5 11492
67.1147 35.0578 28.3305 5 11494
68.4736 33.8206 29.7835 5 11499
71.3296 36.4602 29.7848 5 11500
69.9115 35.1533 31.1678 5 11503
65.9061 39.0108 26.9563 5 11642
71.2538 39.1248 27.0201 5 11650
65.895 33.5128 26.9888 5 11680
68.5988 36.3773 27.1301 5 11685
71.252 33.6975 27.0738 5 11688
72.59 37.947 31.0466 5 11467
73.9781 39.2572 29.7494 5 11469
75.2829 37.8606 28.4442 5 11474
78.0386 38.2934 30.9601 5 11475
72.5875 35.101 28.4148 5 11502
73.9066 33.9424 29.8398 5 11507
76.6622 36.6322 29.846 5 11508
78.1198 35.2294 28.4793 5 11510
75.2368 35.3035 31.094 5 11511
76.7647 39.1487 27.0522 5 11658
73.927 36.4841 27.0399 5 11693
76.7332 33.8815 27.1252 5 11696
55.0572 44.5137 31.8313 5 11400
56.5894 45.7593 28.0278 5 11401
53.789 45.8699 30.6672 5 11402
53.7895 42.9793 28.0437 5 11403
56.4015 43.2076 30.6369 5 11404
57.9829 44.5146 29.3588 5 11406
52.4813 41.8313 31.9415 5 11437
55.0948 41.7202 29.4035 5 11438
56.4009 40.4034 28.0632 5 11440
53.6836 40.4049 30.7907 5 11441
57.7936 41.8677 31.7858 5 11444
55.1615 44.4324 26.6048 5 11588
57.8535 41.7005 26.7414 5 11631
60.39 44.4863 31.8521 5 11408
61.9042 45.8471 28.1649 5 11409
59.2051 45.8568 30.765 5 11410
59.1503 43.0809 28.0774 5 11411
61.9011 43.2032 30.8818 5 11412
63.206 44.5152 29.4866 5 11414
64.5633 45.8701 30.9294 5 11418
64.5692 43.0998 28.237 5 11419
60.5767 41.7782 29.4462 5 11446
61.8764 40.4299 28.1621 5 11448
59.1173 40.432 30.7236 5 11449
64.5747 40.5349 31.0201 5 11457
60.5253 44.4504 26.7783 5 11596
63.2781 41.761 26.844 5 11639
65.7883 44.4035 31.9623 5 11416
67.2151 45.8318 28.1764 5 11417
67.2809 43.1975 30.8398 5 11420
68.6589 44.6382 29.5457 5 11422
71.3834 44.7105 32.1173 5 11424
70.0137 45.9783 30.8297 5 11426
69.9449 43.2337 28.1024 5 11427
65.9417 41.8117 29.6049 5 11454
67.3029 40.3687 28.2729 5 11456
68.5343 41.9403 32.1145 5 11460
71.2252 41.974 29.6128 5 11462
69.8628 40.5646 31.0234 5 11465
65.8956 44.4405 26.7832 5 11604
71.4252 44.5719 26.7764 5 11612
68.6826 41.7709 26.8511 5 11647
72.7252 45.9933 28.1807 5 11425
72.6768 43.3895 30.9577 5 11428
74.1124 44.7096 29.564 5 11430
76.6769 44.8284 32.0864 5 11432
78.1094 46.1708 28.0822 5 11433
75.3355 46.2046 30.8639 5 11434
75.3743 43.2961 28.2276 5 11435
78.0902 43.5705 30.8921 5 11436
72.6225 40.4996 28.3864 5 11464
76.8282 42.056 29.5691 5 11470
78.0976 40.7376 28.1343 5 11472
75.3187 40.8059 30.9548 5 11473
76.7205 44.6901 26.9198 5 11620
73.9673 41.8345 26.9867 5 11655
52.4952 49.902 29.3351 5 11359
55.2513 52.5437 29.2646 5 11360
55.1646 49.8144 31.9457 5 11361
56.5723 51.2301 27.8998 5 11362
53.8707 51.2447 30.7124 5 11363
53.8033 48.5226 28.0201 5 11364
56.4331 48.5941 30.6547 5 11365
57.8933 52.6324 31.839 5 11366
57.8518 49.9001 29.2745 5 11367
52.5704 47.2247 31.953 5 11398
55.162 47.1747 29.3197 5 11399
57.8225 47.3187 31.8442 5 11405
55.1339 49.907 26.6187 5 11550
57.9765 52.5422 26.5871 5 11555
57.7619 47.2051 26.6219 5 11593
60.6162 52.6648 29.4305 5 11368
60.5955 49.9924 31.9895 5 11369
61.9635 51.2641 28.0852 5 11370
59.2521 51.2232 30.6556 5 11371
59.1049 48.4983 27.9039 5 11372
61.8701 48.6061 30.8561 5 11373
63.4387 52.6688 32.1182 5 11374
63.2316 49.9531 29.5708 5 11375
64.5991 51.3583 30.8726 5 11379
64.5575 48.5322 28.1513 5 11380
60.5119 47.2825 29.4488 5 11407
63.3078 47.2635 32.0902 5 11413
60.6786 49.8824 26.61 5 11558
63.3195 52.6099 26.6905 5 11563
63.1826 47.1276 26.7626 5 11601
65.94 52.6729 29.501 5 11376
65.9358 49.9161 32.1162 5 11377
67.3122 51.3293 28.0865 5 11378
67.2801 48.7324 30.902 5 11381
68.5669 52.7668 32.0236 5 11382
68.5871 50.0579 29.5557 5 11383
71.3255 52.7746 29.505 5 11384
71.2357 50.0625 32.083 5 11385
69.9622 51.4107 30.8767 5 11387
69.9437 48.6125 28.2572 5 11388
65.9148 47.2764 29.6061 5 11415
68.6699 47.2598 31.9727 5 11421
71.3688 47.3159 29.499 5 11423
65.9207 49.8435 26.7786 5 11566
68.6712 52.6281 26.6548 5 11571
71.3238 50.0261 26.7079 5 11574
68.7056 47.2134 26.8899 5 11609
72.6441 51.4468 28.0552 5 11386
72.663 48.7977 30.8967 5 11389
74.022 52.8488 31.9883 5 11390
74.0238 50.1618 29.4049 5 11391
76.7512 52.9608 29.3636 5 11392
76.829 50.4081 31.9739 5 11393
78.1003 51.5292 28.0146 5 11394
75.4152 51.6111 30.7254 5 11395
75.4752 48.7908 28.1674 5 11396
78.0324 49.0671 30.8485 5 11397
73.9505 47.4179 32.0664 5 11429
76.8123 47.4874 29.5149 5 11431
74.1353 52.7434 26.7642 5 11579
76.8004 49.9908 26.75 5 11582
74.1076 47.43 26.856 5 11617
62.9575 30.8851 32.1532 5 11525
68.4042 30.9672 32.3048 5 11532
70.9412 28.2437 32.3214 5 11535
73.8735 31.1487 32.3795 5 11540
76.3463 28.4162 32.384 5 11543
63.1675 36.3771 32.2451 5 11490
71.1782 39.2865 32.1874 5 11463
65.8172 33.7128 32.3504 5 11493
68.4605 36.5275 32.2513 5 11498
71.1398 33.765 32.2588 5 11501
76.6971 39.5455 32.2002 5 11471
73.8174 36.5732 32.2952 5 11506
76.479 34.008 32.3446 5 11509
63.0873 41.8432 32.1394 5 11452
73.9575 42.1049 32.2222 5 11468
58.8538 41.4982 44.2791 2 11245
59.2531 45.7165 43.2879 2 11311
60.6775 40.7028 44.306 3 11122
60.1769 44.364 44.3674 3 11086
58.7341 48.2404 43.6501 1 11104
57.6947 46.7231 44.1924 3 11102
60.5016 47.2878 43.0631 3 11310
61.2641 49.124 42.5521 2 11309
63.5868 50.1128 44.5697 2 11088
61.7892 49.5082 44.4486 3 11020
54.7111 29.6887 50.6016 2 10999
53.9013 32.2497 49.2958 3 11000
57.2528 30.6792 49.2459 1 11002
58.7107 31.9243 49.6663 3 11004
55.1773 32.7506 50.7242 1 11115
56.1187 30.989 50.8328 3 10969
58.0582 33.6567 50.4013 2 11198
56.7181 39.0923 45.0125 2 11243
54.2523 34.1765 48.7155 1 11241
58.4625 38.1776 45.334 3 11251
53.6196 39.6954 46.7624 2 11242
55.2413 38.5056 46.2161 3 11235
53.1113 35.1318 50.0139 3 11191
56.2229 34.1553 49.6825 3 11188
55.7886 39.2075 50.1819 1 11186
55.0501 37.4315 48.8838 3 11190
56.4546 36.175 49.3713 1 11192
55.7803 39.1602 48.0179 1 11194
53.6532 37.0937 50.2579 1 11195
57.3848 38.9143 50.3457 1 11197
57.663 39.17 48.33 3 11209
57.3078 36.1943 47.5644 3 11239
55.401 36.5503 46.8233 1 11240
58.3887 37.7285 47.2913 2 11246
53.0099 39.7594 48.7828 3 4618
58.4817 34.6524 47.5573 1 11247
57.3718 37.0373 50.7775 3 11185
52.6237 38.2245 50.0458 2 4617
61.0325 33.9243 49.9944 1 11116
60.3441 38.8994 45.0336 2 11250
59.2662 34.7821 49.3634 3 11205
60.4831 39.4182 50.6394 2 11200
60.1766 37.7013 49.5937 3 11204
62.025 37.0986 49.72 1 11206
59.107 36.3645 50.5154 1 11210
63.0679 38.8943 49.5796 3 11224
60.6997 39.1293 46.9802 3 11244
59.7349 37.5835 47.7261 1 11249
64.5241 37.5011 48.7567 1 11254
62.0289 39.9779 48.2622 2 11208
65.5322 39.0998 48.0682 3 11252
65.6705 36.7278 50.3137 3 11221
67.5503 39.2338 47.9838 2 11223
70.5606 38.7552 49.1976 2 11231
68.5574 38.8704 49.6932 3 11233
67.1619 35.2468 50.8237 1 11218
75.1479 39.7856 49.8504 2 11234
55.0774 40.0725 49.1501 2 11189
57.422 40.8421 45.5691 3 11106
56.1285 42.24 45.8194 2 11238
54.8018 44.1838 47.3134 3 11074
53.9681 45.9063 46.5707 1 11077
54.6674 41.3898 46.8267 3 11121
55.4662 41.5488 48.6669 2 11236
57.282 42.3348 48.2466 3 11193
58.0334 43.5175 49.6538 1 11260
54.8794 44.3776 49.1964 1 11294
56.6214 43.4754 46.7653 1 11295
57.9006 45.0722 46.8258 3 11296
58.1919 40.7786 47.4554 2 11297
56.8222 45.1618 49.6532 4 11341
54.3329 42.5639 49.8646 4 4619
53.4953 42.8945 46.5473 2 11308
53.9679 46.1805 49.9432 4 4639
59.0143 42.8373 44.9903 2 11256
58.3018 46.1363 48.5945 2 11044
52.5952 41.6742 49.2924 1 4565
52.4753 43.7786 44.9719 3 4403
64.8293 40.2182 49.5967 2 11220
62.045 43.4548 44.8648 2 11248
63.3233 46.2964 44.8973 3 11012
59.8994 43.9977 49.2539 3 11041
59.6672 40.8234 47.6015 2 11203
60.6979 40.9099 49.3284 3 11196
61.753 42.0349 45.4999 1 11263
59.7519 45.0501 46.1699 1 11090
64.753 43.5434 46.0427 3 11304
61.5268 46.4694 47.7855 2 11042
63.0223 44.4917 45.6484 1 11087
62.7911 41.4639 47.0675 3 11119
60.1156 42.3879 46.5466 3 11207
63.7784 43.2926 49.2885 1 11212
64.6959 41.7158 46.8563 1 11253
61.4487 42.764 49.5477 1 11261
64.6341 44.9419 48.812 3 11283
60.28 44.1502 47.2893 2 11298
62.1413 44.5576 47.3881 3 11299
62.5405 42.9545 48.4154 2 11300
65.119 41.968 48.697 3 11222
60.1748 46.4802 49.2743 3 11040
65.5355 40.4661 46.4985 2 11255
65.8149 44.7399 47.2127 2 11302
65.7497 45.5269 50.2987 1 11281
69.2891 40.6016 50.3025 2 11227
67.4629 41.0107 47.154 3 11120
70.8099 40.7339 48.8203 3 11232
67.0629 42.311 48.5609 2 11262
67.6968 45.2133 50.0836 3 11282
70.0657 42.524 49.8748 1 11287
70.475 44.1223 48.7384 3 11291
67.5346 43.9001 47.4167 3 11303
68.7648 45.0947 48.419 2 11307
71.7459 44.786 50.1584 2 11289
67.9939 42.2183 50.3473 3 11117
66.1902 46.5767 46.6802 3 11023
72.4164 41.3959 49.9784 2 11229
72.9958 43.2742 50.2031 3 11290
74.9484 43.6714 49.9971 2 11293
72.8528 45.9194 50.4698 2 11059
74.8828 45.568 50.4694 3 11056
53.0098 46.6928 44.8092 3 4310
57.1947 46.8164 46.1539 1 11075
52.9942 51.6899 45.0264 2 11009
55.6195 46.8747 49.1061 1 11071
55.4111 47.0305 47.0868 3 11073
58.1621 47.8807 47.6337 3 11070
53.7392 48.4919 45.1988 1 4614
54.4761 48.5924 46.5355 1 11103
57.5449 50.7025 45.8263 1 11022
55.0359 51.8574 46.9957 2 11010
55.8963 50.0784 46.8348 3 11008
58.1029 51.8341 46.7173 2 11021
55.0012 51.6838 49.1074 3 11007
54.4498 49.8824 49.6315 1 11072
58.0436 51.1494 48.6628 3 11011
56.0485 48.7478 49.7538 3 11067
56.7665 52.0908 49.8505 2 11069
57.1466 49.4185 48.3015 1 11076
53.4269 48.9467 48.2024 3 4613
52.853 52.1591 47.1239 3 4302
52.6194 47.33 49.0475 1 4612
58.9781 49.4943 45.1645 3 11089
53.3844 53.147 48.9846 2 11068
61.7016 47.4498 44.6935 1 11105
60.3991 50.7935 44.994 1 11084
60.6085 46.8704 46.1477 3 11085
59.7153 48.4851 46.6641 1 11080
63.8823 47.7563 49.726 1 11285
64.3662 47.3412 46.2091 2 11305
63.2904 47.2781 47.9195 3 11082
60.0737 51.9718 46.6161 3 11019
64.3558 49.3677 46.1206 3 11099
62.1169 51.9953 48.9413 3 11017
63.7928 49.7678 49.3991 3 11052
60.9067 49.3348 47.9945 3 11078
60.2673 51.178 48.4785 1 11081
60.704 48.4287 49.9098 2 11083
63.4541 52.5624 47.3718 2 11092
62.9612 49.3355 47.6484 2 11093
65.3985 52.0071 47.4914 3 11097
65.479 50.5334 49.0553 2 11048
62.6336 50.7671 50.663 2 11043
60.5624 50.3707 50.6567 4 11325
65.8305 47.4217 50.0072 3 11049
66.0173 50.3249 46.4883 2 11096
70.3283 47.7895 49.2233 2 11292
68.8058 47.0639 47.9232 3 11301
66.8489 47.5086 48.2589 1 11095
68.2804 52.0876 49.0042 3 11015
68.0086 51.7401 45.931 3 11018
68.266 50.1756 49.3128 1 11051
71.3656 52.3309 49.9262 3 11060
70.0338 49.6367 48.6574 3 11062
66.9717 49.4387 47.988 3 11091
66.4219 52.8769 48.9372 2 11094
68.2424 49.7153 46.3479 1 11098
69.235 52.3652 47.3585 1 11100
69.4238 48.8039 46.8843 1 11306
71.4822 50.4041 49.8527 1 11057
66.3643 52.8572 45.9265 1 13221
71.8705 52.5721 47.9873 1 11101
69.4823 52.9452 50.2379 2 11054
65.5926 51.9904 50.4422 3 11050
72.2744 47.2054 49.0378 3 11058
73.2217 50.177 49.0511 3 11016
73.6437 48.4651 48.1845 1 11061
75.8953 50.2568 49.5444 1 11063
75.7736 47.4205 50.3509 1 11064
75.5951 48.4758 48.6679 3 11066
74.6426 50.346 50.3858 1 11273
73.3346 51.8602 48.0131 1 13217
55.4794 28.0326 51.3336 3 10997
53.0229 30.308 51.4109 3 10982
54.2774 33.2102 52.4188 3 11143
56.9258 30.6951 52.5914 2 10985
56.5061 29.1974 52.757 2 10983
53.4142 31.4151 52.9356 1 10979
57.9816 28.0786 52.9869 3 9351
56.0315 31.6034 54.1037 3 10966
57.7379 30.8024 55.0232 1 10972
54.9083 28.7884 54.0508 3 10978
54.2919 30.7353 54.0546 2 10980
54.4944 29.0652 56.0516 1 10971
58.1601 29.0529 55.911 3 9329
57.6438 27.5405 54.8431 2 9348
54.1828 27.2474 52.6991 2 10981
56.1422 27.3112 54.881 1 9344
58.9082 30.9644 53.084 3 10988
55.6491 27.5492 56.9467 3 9316
52.4584 33.2595 55.4112 1 4404
52.5623 28.7566 56.1306 3 2670
59.7151 31.2109 51.2089 2 11003
61.145 32.6837 51.6884 3 10970
62.2747 31.1876 52.3719 1 11005
60.5071 29.3538 51.1744 3 11001
65.0101 29.9787 52.834 2 10993
62.3778 29.9362 51.5286 2 10989
64.1016 31.6876 52.9752 3 10994
63.4213 28.777 52.748 3 9354
62.7149 29.3169 56.2014 3 9337
61.5107 31.2213 54.333 3 10967
60.0954 28.8672 56.0258 1 10973
60.9303 30.1511 55.9765 1 10974
60.6323 27.9729 54.3413 3 10984
59.7805 32.3428 54.1234 2 10986
59.699 28.9815 52.941 2 10987
63.3389 31.7419 54.7779 2 10991
62.5539 28.2894 54.4301 2 9352
64.0149 30.744 55.7675 1 10975
64.9102 33.1762 51.856 1 10992
65.1595 27.726 54.4244 2 9353
65.4034 29.6902 54.7576 3 10990
67.3591 32.3917 56.9479 2 10962
70.3364 29.1451 55.7136 2 10977
67.4916 31.8393 55.0354 3 10968
67.3265 29.8585 55.3009 2 10976
69.3465 31.9136 54.2001 1 10995
70.695 31.0399 55.3917 3 10964
68.694 28.5249 54.8011 3 9341
70.9578 32.1433 57.0647 1 10963
66.1008 27.0016 56.0506 3 9336
72.3996 31.5055 54.5988 1 10996
72.3574 33.4656 55.0477 3 11166
55.5657 33.5005 53.9146 2 11111
54.4651 33.7266 55.5008 4 11339
58.7747 39.6606 51.6051 4 11319
53.415 34.9835 52.0777 1 11184
56.4429 36.6987 52.5804 1 11187
54.4596 36.7416 52.0766 3 4408
53.7189 38.3505 53.1035 1 4615
56.9511 35.058 53.6297 4 11317
56.9198 38.3892 53.519 4 11316
58.6009 34.3375 52.2025 3 11146
58.9494 36.3864 54.0326 4 11897
60.0543 33.4876 53.2062 2 11112
63.4683 33.6024 55.616 3 10959
61.5782 35.4953 51.0631 3 11202
59.0332 38.4436 53.248 2 11148
61.8449 39.1531 51.3292 1 11213
59.7491 36.0361 51.8651 2 11201
61.6464 34.2318 55.9632 1 11149
64.4536 36.4701 51.9052 1 11225
62.2342 34.4852 52.6024 1 11214
64.1354 34.7735 52.726 3 11155
63.5073 36.8117 54.8579 3 11199
60.9301 37.7233 52.5597 3 11145
61.0624 34.9166 54.2154 3 11144
61.6016 36.8934 54.2782 2 11147
60.6422 37.6191 55.8856 4 11337
64.4182 34.9891 54.6173 1 11151
64.4887 39.1819 54.4229 4 11331
59.6433 39.3914 54.8762 4 11320
63.4992 37.0111 56.7639 2 11158
65.5735 37.575 53.1489 3 11154
62.4619 38.6193 57.0777 4 11929
71.0527 33.5769 56.518 2 11108
67.2666 33.4981 53.8821 1 11113
66.8308 33.5162 51.9286 3 11219
69.3154 34.0156 54.3093 3 11169
69.5942 33.885 56.2589 2 11161
71.1134 38.4506 51.1087 3 11226
70.4192 36.6699 51.5154 1 11230
68.4257 36.4669 51.833 3 11216
67.8122 38.3133 51.4665 2 11228
66.3641 38.3421 51.4983 2 11217
66.6696 35.3929 56.7155 2 11107
66.3207 35.0306 54.7965 3 11152
68.9872 37.1354 56.722 2 11131
68.493 37.5662 54.8993 3 11150
67.0982 36.537 53.7882 2 11156
68.2311 39.4822 54.6562 1 11160
68.4613 39.7454 52.6844 3 11173
69.0691 36.0205 53.6729 2 11174
70.6362 37.8275 54.5072 2 11164
70.9283 37.7169 56.4137 3 11127
71.1718 36.2848 53.3184 3 11168
71.5859 39.4944 53.8553 3 11159
70.3754 39.9669 52.2536 1 11167
71.2129 34.2985 53.6104 2 11165
72.2786 36.3849 57.0305 2 11129
77.3392 39.7441 56.758 3 11132
76.5568 39.602 51.2276 3 11182
74.0366 34.2396 55.4873 2 11178
76.1067 37.8952 52.2099 2 11181
72.7857 38.9222 52.2238 2 11172
77.5305 37.7394 56.7032 2 11136
74.2611 37.8442 53.1173 3 11183
76.1222 39.4342 54.8667 1 11138
74.1395 39.2012 56.2832 3 11141
73.4089 36.1271 55.387 3 11163
73.1097 36.1161 53.336 1 11170
74.7124 37.6571 55.1686 2 11177
77.2393 38.1651 53.7577 3 11175
76.0979 36.5164 55.9576 3 11139
77.5581 36.279 54.4895 2 11180
62.9636 40.4191 55.8349 4 12001
62.9239 42.871 51.0831 4 11354
64.4152 40.525 52.9368 1 11153
62.6013 40.7744 52.2357 4 11900
61.2079 43.1786 54.5271 4 12004
61.3597 40.8531 54.2451 4 11351
65.4055 44.9875 52.1278 4 11315
64.7976 42.3061 53.7229 4 11349
62.7886 44.6316 53.6275 4 11940
64.0358 43.6571 52.5432 1 11157
63.6974 42.5794 55.726 4 11916
64.4589 45.0136 55.3513 4 11993
61.9041 46.5928 55.7689 4 12075
62.0877 44.1849 56.4162 4 11312
66.5463 40.1384 55.3297 4 11356
65.7 40.1808 51.4278 3 11211
69.4241 40.3761 55.9731 4 12010
67.2954 41.1993 51.985 1 11215
67.0726 42.1349 53.7215 4 11930
67.392 44.2858 53.0135 4 11355
70.6956 41.1849 54.7892 1 11162
68.4143 43.9869 51.359 1 11258
70.338 44.657 51.5745 3 11271
71.0723 41.7309 51.5714 3 11171
69.7102 42.8106 54.1457 4 11322
70.9993 43.3592 52.7729 1 11268
70.5244 46.3705 52.3327 2 11274
68.7395 44.8147 54.9179 4 11949
66.6562 45.9549 55.1149 4 11906
72.0199 46.3708 55.3783 4 11951
69.9756 46.5299 54.2633 4 11321
78.4914 46.174 56.9102 1 16578
75.6113 42.2585 57.0375 4 11948
72.2945 41.6847 55.8399 3 11114
73.6331 40.265 50.9729 3 11118
73.2567 40.265 54.9269 1 11176
72.9876 44.6057 56.6327 4 11873
75.7782 42.7111 51.5201 3 11278
74.9834 40.9694 54.0783 3 11110
74.7842 42.6333 55.2632 1 11109
76.5225 41.0288 52.4977 1 11179
73.3411 43.2533 55.2994 1 11257
73.2008 42.7058 52.0251 2 11259
77.3173 42.8137 56.1379 1 11264
76.2382 43.7584 54.5816 3 11265
75.8564 45.5965 55.2048 1 11266
74.9163 46.4472 53.714 3 11267
72.7478 43.9471 53.5554 3 11269
73.0255 45.8893 53.7309 2 11272
74.2325 41.6239 52.2217 1 11276
76.3691 44.1771 52.5534 2 11277
75.9375 45.7159 52.2022 2 11279
77.8979 41.4152 55.5264 2 16282
78.1562 44.7421 54.1458 1 16256
78.2203 41.1591 53.5628 3 16277
77.5696 46.4649 55.1911 3 11028
78.3599 44.241 52.0514 3 16268
74.9359 45.924 56.9008 4 11323
53.8457 53.0618 51.04 4 4658
56.7612 51.5731 56.1605 4 11998
53.5064 49.7996 51.386 4 11313
56.5687 52.2053 53.5012 4 11904
57.3072 51.3296 51.5887 4 12503
56.8402 49.9061 54.3172 4 12507
58.9371 49.2247 53.3071 4 14287
58.9271 50.1031 55.7098 4 11326
58.576 52.6589 54.8933 4 11952
62.2807 47.6345 50.919 4 14255
65.5154 47.2725 56.8378 4 11943
60.6754 51.8822 55.9449 4 14327
62.3199 46.9367 53.2679 4 11908
60.3594 48.3271 56.7455 4 14328
64.6889 46.745 53.5876 4 11920
59.1783 50.7456 52.0769 2 11079
62.6001 50.179 55.9903 4 11994
61.1152 48.9078 54.3798 4 11335
64.2729 52.1361 54.7727 4 11328
59.9305 52.263 53.0828 4 11343
62.0534 51.1433 53.8044 4 11935
63.7665 48.2401 55.4209 4 11909
63.7795 52.0401 51.9187 4 11358
65.0065 49.2083 52.9854 4 11344
62.7521 49.396 52.2847 4 11348
65.4213 50.3584 56.1096 4 11899
67.2677 53.0016 55.7012 4 14318
68.3764 53.0095 51.9675 4 11357
67.9121 46.9108 51.015 1 11284
66.4136 48.466 54.928 4 11962
67.1114 47.0272 52.8274 4 11330
67.827 49.9383 51.2559 3 11045
66.3549 48.6123 51.6858 1 11047
69.6512 47.6412 51.1291 3 11280
67.9877 50.5656 55.013 4 11945
66.1368 51.3337 53.5045 4 11953
66.961 51.6553 51.7671 2 11046
69.4729 49.4399 52.2641 1 11286
71.4003 49.9203 51.7104 3 11053
71.7227 52.2119 52.8261 3 11031
69.4959 51.3054 53.2902 4 11327
68.8657 48.47 53.855 4 11324
72.8905 48.5934 52.2579 2 11288
77.1985 50.8526 50.9847 3 11038
78.1115 49.442 53.8919 3 11032
73.3213 51.3448 53.5936 2 11030
75.5978 51.5334 56.5966 4 11347
76.9468 50.3549 55.3849 1 11027
74.5354 52.5086 54.6347 4 11345
78.3501 47.5542 53.7658 2 11035
72.9849 48.279 56.2714 4 11329
77.3902 47.122 51.9295 3 11037
76.9665 49.1973 52.2259 1 11036
76.7987 52.0014 53.9711 3 11013
78.2043 50.3944 56.9727 3 11024
74.3465 51.6154 51.8245 3 11014
74.788 47.8461 56.8216 1 11026
76.0038 48.5018 55.4062 3 11029
72.4144 46.7532 52.1827 3 11270
74.9035 48.7559 51.5722 3 11039
73.2514 49.3616 54.0784 4 11353
73.1561 52.9255 50.9354 2 11055
78.3716 53.0179 54.478 1 11034
76.2349 52.1935 51.9408 1 11033
74.9952 48.4304 53.7685 1 11275
56.6916 28.1093 60.6905 1 9313
56.8418 29.5658 59.257 4 11334
55.2623 28.4386 62.0061 4 12103
57.2611 28.4918 57.6414 1 9320
58.4979 27.5237 61.3724 4 11956
52.5168 26.9595 59.1615 3 2626
58.581 26.9972 58.2295 3 9312
60.586 28.6379 62.0968 4 11921
63.1335 28.9637 62.1718 4 12042
64.7589 29.0784 58.9296 4 12046
64.6392 28.302 60.9089 1 9998
63.105 28.4342 57.9456 1 9331
64.6353 31.1958 60.4472 4 12027
64.9519 30.6383 62.7031 4 11925
64.2144 33.3968 57.4032 2 10958
64.4415 31.3802 57.5534 3 10957
60.277 27.9888 57.2281 2 9323
69.1201 32.186 57.8766 3 11834
66.6206 31.6602 59.6886 4 12110
68.2289 30.0721 60.0333 4 12028
70.2942 33.0209 60.8577 4 12030
67.4864 28.2326 60.299 1 10043
66.374 28.5787 61.8481 4 10090
69.7447 30.6492 61.6854 4 12050
69.0021 30.2321 58.191 1 11833
66.1395 28.2695 57.584 2 9334
70.6108 29.0792 57.7135 3 10961
71.7598 29.7205 60.6807 3 11831
66.4029 31.371 57.7585 1 11829
71.9169 31.8773 60.4053 2 11843
67.3618 30.5435 62.5852 4 10088
72.1082 27.6568 60.419 2 10046
69.1475 27.2813 60.7272 3 10037
70.8605 27.1192 57.4067 2 9340
67.3467 29.7802 57.2411 3 10001
66.7777 27.0007 58.8828 3 9999
72.3493 29.7653 58.5864 2 11839
76.3694 30.5221 61.4595 3 11828
73.6541 31.8963 61.456 3 11830
74.8238 30.8724 60.1682 2 11835
73.1591 29.9038 62.3059 1 11837
77.8659 30.8646 60.2966 1 11841
77.1305 28.2531 59.7295 3 11840
76.1769 28.549 61.4841 1 11838
74.2896 28.2213 61.9686 3 10021
74.2562 29.188 59.1169 3 10052
77.0123 31.0222 58.5123 3 11836
76.1672 29.2245 58.3275 2 11842
75.7921 32.6348 58.2743 1 11137
73.612 27.5517 60.266 2 10050
72.4345 31.9097 58.4118 3 10960
77.2342 27.8508 63.0052 3 11826
74.5944 31.7602 58.7868 1 10965
78.6104 29.5293 60.25 1 16405
63.4111 34.5118 58.8788 4 11960
61.9985 35.6993 57.2402 4 11923
65.426 36.8256 57.3839 4 11338
65.4434 35.6075 59.5229 4 12060
66.5785 38.9324 57.3194 4 11924
69.121 33.5332 59.2892 2 11832
66.0489 33.8299 57.64 3 10956
67.2066 33.908 59.7992 4 11961
68.674 38.4546 58.2042 4 11941
69.6179 36.8644 59.7428 4 11902
71.0803 38.1765 60.1847 1 11125
69.7018 35.0202 58.9151 1 11123
70.2018 39.2158 61.6574 4 11926
71.4961 34.8006 57.9426 3 11126
71.6795 39.4644 58.7871 4 12052
70.3162 39.2696 57.378 1 11130
68.6253 35.303 57.2079 3 11128
74.9765 33.5761 61.1583 2 11849
76.1018 33.696 62.7963 4 11992
73.0299 33.8926 58.6158 1 11134
78.2639 33.7828 60.117 2 11851
78.2957 38.9188 60.0096 3 11848
76.3379 33.8481 59.6921 3 11854
72.5824 37.635 61.3401 4 11928
73.3906 34.648 60.4455 3 11846
77.8148 36.382 58.2729 3 11853
76.1291 35.7518 58.9398 1 11855
73.8473 36.5778 60.2663 1 11847
75.7541 36.8846 60.4377 4 11933
76.3275 38.8326 60.3092 2 11852
74.9999 39.9043 59.1564 4 11932
76.4157 39.9887 61.9931 4 11927
73.5739 37.014 58.3553 3 11124
73.5224 38.9647 58.2295 1 11133
75.1583 35.9107 57.7611 2 11142
74.5757 34.0999 57.4282 3 11140
78.5476 35.5946 61.017 4 11934
63.6917 45.9627 57.4007 4 14391
78.5569 44.2505 57.1387 3 16255
75.5142 40.3556 57.2747 1 11135
77.7498 45.0509 60.1182 4 17016
77.5225 42.0675 60.8748 4 12014
75.696 45.849 59.3117 4 12007
77.7918 44.1408 62.1345 4 12011
76.7819 46.2293 62.8114 4 12012
78.4363 40.7042 63.0404 4 11991
58.646 51.5376 57.8527 4 14485
60.5175 53.1387 58.4866 4 12508
60.8596 50.2838 57.8514 4 11937
64.6927 49.1884 57.9279 4 11915
62.5501 48.0519 57.7999 4 14405
62.8293 50.3184 59.0913 4 14338
64.0268 51.816 57.4491 4 11913
62.6734 52.6674 59.4966 4 14398
66.2625 52.9821 58.2715 4 5256
71.908 47.843 58.2795 4 12013
67.294 51.0435 57.2926 4 11333
78.0843 51.1948 63.3402 4 11983
77.6588 52.1722 57.8419 1 11025
73.5761 48.3404 59.8369 4 11947
75.6611 47.4726 60.9601 4 11950
77.6449 47.2452 58.2996 4 11903
75.4525 48.4439 58.5891 4 11944
76.6283 51.4042 61.4904 4 14406
76.3795 50.7772 59.1069 4 12518
77.2117 48.8755 62.1688 4 12173
78.356 49.9366 60.1389 4 11946
78.5589 48.9932 58.3908 1 16579
78.4332 47.1188 60.5974 4 12088
57.294 27.3343 66.1863 4 12023
54.4829 28.0486 68.388 4 5327
54.9256 28.6654 66.1742 4 5390
55.8029 29.842 63.9945 4 11336
55.875 31.0309 66.0774 4 11318
53.2037 30.082 68.0486 4 11974
56.5538 31.4404 68.8181 4 5458
56.8418 29.2021 67.7051 4 11973
58.0542 31.2926 66.3234 4 11964
54.4633 31.9967 68.0678 4 11914
56.4608 27.3846 63.9223 4 11895
57.9562 29.389 65.1148 4 11977
57.1089 26.9885 68.9799 4 12036
52.6338 28.8374 65.6825 4 5236
63.7303 29.352 64.4833 4 11918
60.3872 27.2629 65.494 4 11957
60.1165 29.4764 64.2771 4 11971
59.3901 28.8181 67.2507 4 11894
61.9215 30.1642 65.7951 4 11901
59.1871 30.9905 68.4573 4 11976
61.8542 28.3279 67.1782 4 12177
64.031 30.3958 67.033 4 12111
63.4218 27.7532 69.2678 4 11987
61.7455 30.8437 68.3242 4 11922
64.3549 28.0659 66.8419 4 12024
65.0904 32.1199 68.4296 4 12033
65.3201 31.0959 65.0884 4 12106
61.014 28.8187 69.4816 4 11958
62.9382 27.1082 65.0401 4 11968
69.4621 27.0645 67.2024 4 10084
66.8824 27.5275 63.4053 1 10007
69.7111 29.7047 63.8249 4 12189
65.989 28.081 68.5238 4 10126
66.0003 28.448 64.9568 4 12029
68.7698 27.5614 63.9653 3 10003
67.6388 30.2045 65.0142 4 10103
72.0938 29.1571 63.9933 4 12017
67.6581 28.4792 66.7994 4 12097
66.2724 30.2281 69.5761 4 12108
78.6861 28.1934 67.0534 1 16384
78.5248 33.0044 66.7325 4 11985
76.9697 31.5093 63.4294 4 12054
72.4654 27.1914 63.8486 2 10010
74.4644 30.7652 63.9576 4 12192
77.257 27.1639 66.1121 3 11825
76.444 28.3443 64.8145 2 11824
73.6295 29.5799 65.2501 1 11827
74.6282 27.8587 65.1394 3 9968
73.5915 30.2389 67.2185 4 12058
77.9059 29.8635 68.1347 4 12056
76.5383 30.2483 65.3502 4 12164
74.7114 28.9899 68.9627 4 11986
75.8615 30.894 67.6205 4 11989
75.6497 32.5264 69.2984 4 11990
73.9361 27.05 63.4892 2 10017
78.6867 27.1662 68.8927 4 12116
65.6668 34.3744 69.5454 4 12049
78.3846 34.5989 68.4799 4 12064
78.4505 34.2725 63.6978 4 12063
77.4998 45.6009 69.3723 4 11984
77.4751 46.7714 65.1119 4 11939
77.7773 49.0678 64.4838 4 14416
77.0786 47.2634 67.5702 4 12082
58.3358 29.2185 69.806 4 12019
57.9279 33.0908 69.841 4 5790
52.7332 29.0487 70.2753 4 11954
55.7164 27.9005 74.218 4 10053
55.3665 28.0558 70.6894 4 5359
54.2527 30.6799 71.4048 4 11917
56.4406 32.4687 71.5758 4 12099
54.7482 30.5578 73.732 4 12020
54.6267 33.0171 70.1727 4 12038
56.3951 30.1638 70.8689 4 12100
55.5683 32.9458 73.6083 4 12118
53.92 28.3845 72.5637 4 12176
56.648 29.9871 74.806 4 12195
53.2293 30.6465 75.4469 4 12224
57.577 26.9777 71.2555 4 12256
58.7995 32.5079 72.1228 4 12257
58.6559 33.0689 75.8518 4 12280
63.6177 26.9578 71.5155 4 11972
63.7789 30.1205 69.784 4 10087
59.9427 30.554 71.0408 4 12040
60.4392 32.733 69.8717 4 11967
61.7603 30.4314 72.8702 4 12122
59.6424 27.8397 71.4335 4 12102
64.6466 32.3065 70.9121 4 12101
64.9589 30.0584 71.8896 4 12175
59.7721 29.2079 73.2926 4 12104
62.2945 31.8131 71.0119 4 12181
63.3357 28.8007 72.7749 4 12182
65.3966 31.6366 73.4443 4 12186
61.7204 31.8462 74.5687 4 12262
67.1759 32.4199 70.2644 4 11988
68.9299 29.3869 71.3548 4 12053
68.7433 31.6441 71.7199 4 12126
66.7499 28.5704 71.6832 4 12185
70.4121 28.6654 73.0023 4 12191
69.8536 31.8108 75.1889 4 12266
67.4456 29.2151 75.1434 4 12268
77.1075 28.548 69.9952 4 12109
77.8174 31.0298 70.3475 4 12112
74.4667 32.4543 71.6162 4 12141
72.6384 29.4144 72.306 4 12115
75.665 32.3146 74.1224 4 12114
72.419 31.7455 72.416 4 12130
73.9694 28.7721 73.8431 4 12190
77.3274 27.5229 72.2122 4 12194
75.5395 30.4702 70.9233 4 12267
73.2419 27.835 70.4614 4 12269
77.1073 29.3599 75.3791 4 12275
55.2145 35.378 70.4695 4 12032
52.9733 39.5404 72.0513 4 12065
55.3443 37.6597 70.2518 4 12129
57.4854 35.3606 70.5366 4 12034
53.1048 38.2132 70.4202 4 12117
56.5744 38.7116 71.6836 4 12120
56.9606 39.6779 75.1396 4 12121
53.582 38.7752 74.2925 4 12171
57.7831 36.1064 74.3199 4 12180
54.4646 35.8995 72.4729 4 12199
54.6036 34.2604 75.421 4 12520
59.7347 34.5173 71.3551 4 11896
59.8652 39.1034 73.0825 4 12041
62.6462 37.7529 71.0835 4 12178
64.3003 34.7174 71.6487 4 12179
60.8917 35.236 73.0536 4 12200
62.47 37.8183 75.0505 4 12206
63.8269 34.5428 75.1744 4 12212
64.5507 39.0098 72.0675 4 12128
66.2435 33.5865 72.3568 4 12184
65.9732 36.3296 71.2907 4 11979
68.9953 34.0414 72.4201 4 12045
67.7992 34.8479 70.6966 4 12048
65.75 37.5294 73.3002 4 12132
68.8695 38.1595 71.5425 4 12133
71.5603 39.481 73.482 4 12135
70.8322 35.3582 73.0868 4 12137
67.5562 34.3837 74.242 4 12187
68.9041 37.5822 75.407 4 12210
72.5506 35.3283 71.3308 4 12136
73.176 39.1189 72.1588 4 12059
76.5467 33.5442 72.4606 4 12061
72.4682 37.4671 70.554 4 12140
78.3854 37.4162 71.3495 4 12143
78.1875 34.8733 73.5782 4 12144
77.5656 33.4761 70.3398 4 12146
75.6177 35.9019 75.8267 4 12219
74.9903 38.2156 72.9939 4 12221
78.0336 38.7183 74.9266 4 12223
74.4333 34.8161 72.2024 4 12272
72.6244 33.8496 75.5774 4 12352
53.3271 44.8981 72.4305 4 11995
54.159 44.3429 70.3046 4 11963
57.5842 46.1232 75.205 4 11997
57.816 42.481 73.4395 4 12039
57.4707 45.1896 71.3741 4 12068
54.3307 41.5227 72.4187 4 12148
54.7144 44.702 74.0582 4 12149
56.9029 44.5549 73.5972 4 11996
59.3933 42.9565 71.685 4 12035
59.3921 42.6795 75.1272 4 12070
63.7883 45.644 70.8339 4 11978
62.4799 42.1154 74.4036 4 12153
60.4336 41.3951 70.3809 4 11970
60.995 43.6322 73.1317 4 12074
60.9735 41.264 75.8518 4 12124
63.7548 45.9539 73.223 4 12157
63.7374 43.2852 70.3933 4 12158
63.6759 43.5687 75.8757 4 12202
63.3147 40.8525 72.9489 4 12209
68.0663 41.0418 71.558 4 11982
65.931 42.5683 71.0319 4 12043
66.059 45.9979 70.1308 4 12003
66.1302 40.28 70.8904 4 12047
68.6417 45.9637 72.5896 4 12071
66.1967 43.3513 73.0842 4 12127
70.3541 42.8035 72.1702 4 12131
67.9727 40.7069 74.0991 4 12139
68.6335 43.7755 73.2729 4 12161
66.4806 45.8235 75.8156 4 12233
69.6017 43.8594 75.4451 4 12236
71.7696 46.4623 74.1998 4 12241
71.744 44.3664 75.559 4 12055
75.139 45.675 70.38 4 12085
77.7056 41.7426 71.817 4 12511
76.8505 43.9942 73.0563 4 12514
76.5573 43.8421 70.8451 4 12089
73.6678 41.321 71.2358 4 12142
76.8932 40.2431 70.2477 4 12168
73.3455 44.888 71.4846 4 12240
72.9781 42.5256 74.6984 4 12247
75.4316 45.2526 74.2515 4 12248
76.4635 41.6335 73.7516 4 12251
73.7803 46.3456 73.2164 4 12006
52.8877 52.4442 70.5941 4 5284
55.8001 50.1259 74.3775 4 14547
58.2413 47.5513 71.7367 4 12037
54.3615 48.9959 71.9695 4 14402
53.3291 50.3541 73.6987 4 11858
52.8029 47.1432 72.0888 4 11859
57.0615 51.1162 70.7811 4 12073
56.2067 48.2246 72.6732 4 12150
53.6561 50.1937 70.1559 4 12172
56.2408 52.336 74.5784 4 12528
58.948 52.2525 70.915 4 14335
58.6957 48.4129 75.3357 4 12067
59.1415 49.6345 71.5066 4 11999
59.5374 52.4117 74.1341 4 14319
64.1658 49.3905 71.8735 4 12044
62.2119 52.4485 71.6094 4 12516
61.2437 48.7036 71.8106 4 12072
62.7602 47.8864 70.3503 4 12080
60.7824 50.9812 70.5375 4 12094
60.2015 47.0791 72.8778 4 12152
62.7556 49.4232 73.723 4 12321
64.2865 51.5503 71.2351 4 12517
59.0256 50.2467 73.6216 4 12519
61.733 52.7413 73.7053 4 12524
69.9794 51.3681 72.5711 4 12057
70.4912 47.5646 72.5817 4 12086
67.9505 51.3499 70.9845 4 12079
66.0666 48.5814 72.6516 4 12159
72.0522 48.3016 71.2055 4 12160
71.6014 52.1709 70.3657 4 12166
66.2976 52.032 74.1614 4 12235
69.338 49.28 73.5949 4 12239
66.1824 52.7375 71.8082 4 12077
73.3907 52.9265 71.7434 4 14415
72.5318 50.1433 70.0921 4 14411
74.3948 47.9326 71.3167 4 12076
77.2852 52.4625 71.9547 4 12087
74.2866 50.8823 72.531 4 14408
76.3527 49.5772 71.8233 4 12008
74.8207 50.5187 70.4353 4 12083
76.869 47.3993 71.1849 4 12091
78.2353 50.3939 72.5247 4 12165
74.7436 48.7114 73.6883 4 12174
78.0915 47.5793 74.6019 4 12250
72.3092 51.2003 73.6047 4 12254
75.4871 52.6717 73.3926 4 12521
54.3966 27.2922 76.3072 4 12098
52.7306 28.4408 80.6995 4 12258
58.1452 28.8335 81.4678 4 12259
58.3019 32.0035 79.4798 4 12284
55.8207 29.5819 78.5444 4 12340
55.3079 30.6659 82.057 4 12341
52.7995 31.556 79.1721 4 12430
55.405 32.9421 77.1619 4 12431
59.5634 29.7173 76.9781 4 12260
63.8445 29.6526 76.3637 4 12263
61.9094 28.0651 79.0583 4 12345
64.5081 30.5131 80.0661 4 12420
61.1176 30.7229 81.5479 4 12421
62.0108 32.078 78.2015 4 12424
65.6334 27.2704 78.3006 4 12183
70.537 31.9525 78.9086 4 12188
70.7137 28.6618 76.7933 4 12193
67.0184 32.999 80.3887 4 12264
66.1433 32.4749 76.936 4 12265
71.7717 28.6489 80.8961 4 12270
67.854 29.9537 78.6401 4 12271
66.7367 28.419 81.8083 4 12348
76.0502 32.5357 77.6723 4 12138
73.3125 30.6697 76.749 4 12273
78.0641 27.8422 80.9667 4 12274
73.6559 31.4547 80.3152 4 12300
76.9626 31.2656 80.9828 4 12311
75.4805 28.6148 78.5558 4 12353
57.317 39.5741 81.7456 4 12198
57.6385 35.5876 78.6627 4 12276
53.3197 39.9692 81.5387 4 12277
52.5613 38.7428 77.8258 4 12278
54.6644 36.9189 80.604 4 12279
56.1665 39.1539 78.4233 4 12283
54.9321 36.3367 76.3176 4 12339
55.3065 33.6823 80.7355 4 12415
59.4272 38.1505 76.9502 4 12196
60.0579 37.575 80.5878 4 12203
64.0468 34.7629 79.3076 4 12204
63.0077 38.2743 78.689 4 12207
61.0351 35.2335 77.2823 4 12208
65.1286 39.8657 81.2467 4 12293
60.7048 34.221 80.8927 4 12359
66.7233 36.6672 80.5394 4 12134
65.8974 36.5623 76.9707 4 12211
69.2025 34.7976 77.4827 4 12215
70.4382 37.816 79.0946 4 12298
69.7798 34.8598 81.1286 4 12299
67.2999 39.4308 78.4488 4 12328
73.9328 38.1258 79.1264 4 12214
72.4012 37.2666 75.9945 4 12216
74.789 39.9015 76.3352 4 12218
76.6386 35.5631 79.1636 4 12222
72.9352 34.6682 79.0538 4 12304
75.1956 34.4157 82.0193 4 12307
77.6688 38.6449 78.4947 4 12309
56.3003 41.0335 77.2389 4 5405
54.4719 41.8818 76.3016 4 12119
57.9802 42.9743 76.9932 4 12123
55.0189 45.0727 77.8846 4 12151
55.8551 42.2927 79.8704 4 12282
56.6702 45.4119 81.6038 4 12312
53.2841 44.7747 81.274 4 12413
59.667 40.8274 79.2156 4 12125
64.9144 40.0639 76.0142 4 12205
60.7519 45.3768 76.2834 4 12227
63.1466 41.7683 78.9621 4 12230
63.7308 45.4331 79.2064 4 12232
60.4342 44.2249 79.5741 4 12323
68.5251 41.3955 77.8355 4 12078
66.9142 46.5271 79.7815 4 12213
69.4837 44.2917 79.0099 4 12242
70.3671 40.5808 76.7823 4 12243
69.3536 41.1688 80.545 4 12246
66.7824 42.7057 77.2518 4 12325
66.2572 43.0241 80.6607 4 12397
72.66 45.0262 77.3057 4 12167
72.4695 40.5275 82.0405 4 12217
72.6151 41.8819 78.8388 4 12249
75.8134 43.3572 77.1923 4 12330
77.5813 43.8364 80.6323 4 12333
75.708 41.095 80.0613 4 12336
74.1671 44.6199 80.7445 4 12412
56.7484 49.3825 76.3824 4 12147
58.1977 46.7665 78.7454 4 12228
53.6568 47.6371 75.8867 4 12253
55.0054 48.1249 79.7156 4 12314
58.3256 50.4327 79.4764 4 12317
53.617 50.7429 77.5898 4 12337
56.2027 52.9952 78.0727 4 12526
55.1612 51.369 81.031 4 12527
63.2486 49.1295 81.2224 4 12005
63.4852 47.61 76.5926 4 12154
61.2112 48.1668 80.2402 4 12155
60.3536 48.9412 76.7212 4 12156
64.6846 49.3187 79.4639 4 12338
59.5821 52.3737 76.5587 4 12523
61.9303 51.6568 79.4597 4 12532
65.5321 52.5249 81.0727 4 12533
63.5737 51.5556 76.5234 4 12536
66.6062 49.2453 76.3146 4 12234
69.4171 47.3035 77.0138 4 12237
69.8693 51.1552 76.5073 4 12238
71.6049 47.1816 79.9305 4 12244
68.6881 49.7109 79.6996 4 12324
71.2132 52.1276 79.6307 4 12525
66.8936 52.3769 77.8902 4 12529
72.5888 48.8349 76.6928 4 12162
77.0086 47.4782 80.8637 4 12245
77.3684 51.0303 79.9773 4 12252
76.3631 50.228 76.4702 4 12255
75.5573 46.9246 77.6791 4 12329
74.0955 49.6726 79.7379 4 12409
73.5969 52.2842 76.7151 4 12530
58.4025 32.3113 83.3028 4 12261
56.1381 30.7673 85.5615 4 12288
55.2791 27.4662 83.5291 4 12342
52.5653 30.7019 84.1367 4 12358
59.0098 32.7659 86.9475 4 12362
56.6575 27.6004 86.9153 4 12416
53.5072 29.7185 87.5329 4 12477
55.3073 33.2058 87.8718 4 12478
62.1405 31.678 85.0516 4 12347
63.7882 33.3419 82.483 4 12365
62.3338 33.4328 88.0952 4 12372
59.3422 29.1536 84.9614 4 12418
59.3183 27.7514 88.1504 4 12419
63.5376 28.944 83.2474 4 12425
62.341 27.6345 86.4942 4 12437
61.0674 30.3079 88.2871 4 12479
64.5953 30.1492 87.2728 4 12482
65.9337 33.3893 87.0942 4 12291
69.2271 30.8517 82.2685 4 12296
71.9912 32.9257 83.0976 4 12303
66.0891 31.3143 84.1326 4 12346
69.5259 27.5488 83.8227 4 12349
71.9154 29.8475 84.819 4 12351
65.9201 27.2336 85.0996 4 12369
69.1517 32.5608 85.565 4 12426
68.1756 29.5322 86.6169 4 12429
71.3083 27.4714 87.2142 4 12487
78.1438 29.8734 84.4602 4 12310
75.4671 31.9052 88.2413 4 12381
74.7852 28.9985 82.6383 4 12443
75.2454 32.0312 84.6606 4 12451
72.3046 32.6554 86.9508 4 12486
75.1671 28.7887 86.3089 4 12489
78.4401 30.3447 88.1843 4 12491
78.1634 33.4463 86.7328 4 12493
54.6974 36.0222 82.7817 4 12066
52.5757 36.5396 83.6498 4 11860
55.7644 37.9477 84.2332 4 12286
55.0252 33.9587 84.4122 4 12354
57.7585 35.6824 82.4983 4 12355
57.4331 35.7642 86.4561 4 12360
53.2235 39.9843 85.4059 4 12383
56.6723 38.9783 87.7178 4 12433
53.7365 36.6411 87.0511 4 12434
60.6641 34.9263 84.522 4 12287
63.1149 36.9832 82.3177 4 12292
63.9184 35.4588 85.4724 4 12344
59.6574 38.2744 84.6008 4 12357
60.6411 36.5555 87.8347 4 12361
62.9239 38.8424 85.8896 4 12363
66.3821 39.9625 87.2747 4 12297
70.3115 35.7112 84.956 4 12301
69.2598 38.4063 82.5759 4 12302
66.1247 38.2206 84.1148 4 12350
67.0228 34.7486 83.5943 4 12368
69.7234 38.9751 86.0699 4 12371
67.318 36.5318 87.033 4 12373
72.0843 36.7432 88.2225 4 12375
75.7432 38.2736 82.3243 4 12220
72.4806 36.8364 82.2169 4 12306
76.9663 36.3089 84.8895 4 12332
77.7756 39.6662 85.0029 4 12374
78.1414 36.3843 87.6508 4 12377
75.4814 38.8206 87.7089 4 12378
73.8352 35.3661 85.3796 4 12379
78.4358 33.4862 83.174 4 12382
73.258 38.8374 85.1662 4 12442
58.8366 42.6748 82.2971 4 12197
57.191 44.9361 85.0675 4 12226
57.6656 41.1496 85.1861 4 12281
53.4314 45.199 85.2742 4 12315
58.3008 43.6599 87.6671 4 12386
54.976 42.4973 83.449 4 12414
55.167 42.4294 87.4012 4 12453
55.5831 46.0062 88.1753 4 12454
62.9096 43.6669 82.2286 4 12201
60.1173 45.8671 82.801 4 12229
59.9887 40.1271 87.8342 4 12285
61.5788 40.275 82.3882 4 12290
60.961 42.5898 85.3488 4 12318
63.4859 45.015 85.7236 4 12319
64.4704 41.593 84.4456 4 12367
60.2855 46.0746 86.4813 4 12456
63.3235 41.5707 88.2169 4 12461
71.8585 44.8481 88.0612 4 11874
67.9646 41.6727 83.8612 4 12295
70.9026 43.8947 82.1422 4 12334
69.2632 42.0031 88.0648 4 12366
66.4121 43.4848 86.7633 4 12370
66.436 45.0628 83.3567 4 12394
69.378 44.9864 85.5284 4 12401
71.2491 41.8735 85.1304 4 12469
73.0672 44.8142 84.7346 4 12305
75.3323 41.9363 83.564 4 12308
76.3097 45.4286 83.8412 4 12335
74.1722 42.0849 86.9189 4 12404
78.2381 45.9525 86.6118 4 12411
75.1438 45.2576 87.741 4 12471
77.4077 42.3867 87.6548 4 12472
57.6472 48.7462 82.5026 4 12225
54.3963 47.867 83.3952 4 12313
54.0686 49.0589 87.5947 4 12384
57.2092 48.3084 86.1585 4 12385
52.5901 52.2767 86.7765 4 12499
58.6322 51.6656 85.7668 4 12539
56.3732 51.6305 88.0097 4 12542
55.2434 50.9761 84.8198 4 12548
63.2538 50.6268 82.7662 4 12231
63.6733 47.1267 82.7318 4 12320
60.6087 48.9387 84.2899 4 12387
63.4051 48.4666 86.4638 4 12392
60.1862 49.403 88.0176 4 12474
62.2074 51.8087 86.1999 4 12531
59.8829 51.8007 82.2974 4 12535
64.9179 53.0877 88.0866 4 12545
68.9863 48.9426 87.7123 4 12326
69.3091 50.6271 85.3628 4 12327
71.3806 47.8612 85.4791 4 12331
65.8423 51.0245 85.3249 4 12395
66.6615 49.1722 82.5559 4 12399
71.2807 49.9846 82.4283 4 12402
69.2906 46.9643 82.5336 4 12406
66.9405 47.5686 85.8515 4 12459
68.6345 52.512 82.4151 4 12534
68.3926 52.332 88.277 4 12540
75.2327 50.7364 83.0586 4 12405
73.7909 47.5845 82.7547 4 12407
78.24 48.7184 84.1391 4 12408
78.5822 49.6233 87.6736 4 12470
75.3641 48.5027 86.1246 4 12475
72.9222 51.1375 86.0709 4 12537
76.4723 52.1905 86.0191 4 12538
75.0413 51.0833 88.1892 4 12544
52.6909 32.3787 89.1654 4 11861
53.1271 32.0752 91.4077 4 11880
54.5476 28.9561 90.8197 4 11881
56.3456 31.5057 92.1108 4 11882
57.062 28.8689 90.0734 4 11883
57.4183 30.5803 88.6212 4 12343
59.142 31.1918 90.2573 4 11884
63.6713 30.0122 91.3596 4 11886
61.9774 28.6577 89.9643 4 12422
62.9848 31.8215 90.2252 4 12423
60.6913 28.7987 91.9525 4 12481
69.3717 28.8387 89.9751 4 11887
66.8141 31.4989 90.9723 4 11888
71.6257 28.8992 89.7758 4 11892
70.1472 32.2625 90.946 4 11912
69.6921 30.9398 88.9774 4 12427
66.1468 32.9068 89.4251 4 12441
68.9055 27.1553 91.2431 4 12476
66.3198 29.6204 89.5741 4 12483
65.9308 27.4068 89.7654 4 12484
73.2673 30.4567 88.8291 4 11890
75.2472 29.0135 91.4885 4 11891
76.3963 32.0737 90.4903 4 11893
73.3808 32.9988 90.2729 4 12488
75.9652 28.4772 89.1123 4 12490
78.238 28.2804 89.7851 4 12492
54.3031 39.5843 91.1032 4 11862
57.9388 35.3882 90.0398 4 12417
53.574 39.8619 88.9171 4 12432
55.7068 36.9797 89.5208 4 12435
56.8981 37.2238 91.5239 4 12436
58.4649 38.7026 90.6419 4 12458
56.1963 33.8234 90.0238 4 12480
53.8675 36.002 90.6658 4 12495
62.9023 35.5946 89.6957 4 11864
64.4595 33.508 91.8399 4 11885
60.2142 37.2134 90.2492 4 12289
63.0663 38.4596 91.2092 4 12364
61.716 39.4925 89.7181 4 12390
64.3301 37.1052 88.5281 4 12438
59.8466 34.1333 89.611 4 12439
65.3818 39.5839 90.7328 4 12444
65.5107 36.4966 92.0352 4 12497
67.8309 34.8386 90.5474 4 11865
71.4861 34.2347 90.4385 4 11889
68.4368 39.1755 89.0913 4 12294
69.6265 34.4315 88.6023 4 12428
67.4637 39.2016 91.556 4 12445
69.7301 37.618 90.1115 4 12448
66.6558 36.6351 89.8538 4 12485
77.8407 38.0721 89.7134 4 11877
76.7318 40.0136 89.8261 4 12376
77.3359 33.9855 90.3347 4 12380
75.3132 35.2386 88.647 4 12446
73.1571 38.613 90.6469 4 12447
73.3341 36.2271 90.5612 4 12449
75.1919 38.3647 91.6076 4 12450
57.3011 40.6172 92.0085 4 11863
53.576 42.8267 90.9115 4 11867
53.8114 46.0323 91.6128 4 11869
56.1125 41.2664 90.1615 4 12356
56.6272 44.3814 91.2983 4 12457
53.11 44.6505 89.5405 4 12473
65.0929 46.0112 88.583 4 11871
62.1286 42.8786 90.5221 4 11872
59.0709 42.6691 89.6167 4 12316
59.5385 45.5861 90.6804 4 12396
65.1398 43.3473 90.5553 4 12400
61.6997 44.5216 88.9599 4 12455
62.9928 46.0995 90.3296 4 12460
60.4984 40.2599 91.8993 4 12496
67.1916 42.2493 89.9169 4 11866
68.441 45.4757 88.7025 4 12403
72.1208 40.2305 88.7847 4 12440
69.9585 43.9583 89.6627 4 12464
67.2882 45.3506 90.8925 4 12467
70.2237 40.9644 90.6618 4 12494
74.8569 42.2667 89.7884 4 11878
72.8505 44.2955 92.0136 4 11910
77.7208 46.5724 91.3195 4 11911
76.7874 44.3177 90.9527 4 12410
77.1925 40.9616 91.8217 4 12452
73.1107 45.9484 90.4221 4 12466
73.8467 41.3219 91.7766 4 12498
55.7555 52.8088 90.0308 4 12543
52.8202 51.3201 90.7001 4 12500
52.954 48.2964 89.6258 4 11868
54.5851 50.2271 91.8426 4 11905
56.5823 47.607 91.5289 4 11907
56.2486 49.391 90.0227 4 12388
58.8263 51.1981 90.8398 4 12389
58.5658 47.1161 89.2068 4 12393
63.8786 50.5647 90.4276 4 11879
61.0196 51.7606 91.7113 4 12506
59.4437 48.7762 90.9921 4 11870
62.3836 48.4328 90.3206 4 12391
62.0772 51.7729 89.5401 4 12322
71.0469 51.4081 89.1757 4 12541
65.6761 47.9907 89.9789 4 12462
69.1576 47.8519 89.7732 4 12398
67.2492 50.7723 89.9678 4 12501
65.665 49.8702 88.4799 4 12463
71.9537 49.5295 90.1765 4 12546
78.2768 51.7563 92.0347 4 12502
72.9491 47.8818 88.4456 4 12465
76.5992 47.9544 89.8887 4 12468
72.3919 52.6081 90.6941 4 12547
75.1182 50.8538 90.5309 4 11875
74.4442 47.2671 91.7258 4 11876
53.9021 59.3465 6.55235 5 12946
56.6161 56.5386 6.60531 5 12983
53.7987 53.9739 6.58992 5 12985
53.8532 59.2708 1.23573 5 13132
56.6111 59.3695 3.90151 5 13133
52.6024 57.9229 5.23706 5 13166
52.4956 55.1978 2.59341 5 13167
55.2109 57.9131 2.59341 5 13168
55.2264 55.2774 5.31702 5 13169
56.5686 56.5555 1.23573 5 13170
53.9008 56.5159 3.9001 5 13171
53.8532 53.8401 1.23573 5 13172
56.557 53.8677 3.93831 5 13173
57.9583 57.8807 5.25397 5 13174
57.9263 55.1978 2.59341 5 13175
59.3175 59.2975 6.61855 5 12954
64.6819 59.2773 6.57515 5 12962
62.0272 56.6421 6.58738 5 12991
59.2533 53.807 6.48656 5 12993
64.8798 53.7381 6.64465 5 13001
59.2839 59.2708 1.23573 5 13140
62.0219 59.3258 3.95685 5 13141
64.7146 59.2708 1.23573 5 13148
60.6416 57.9131 2.59341 5 13176
60.6721 55.2141 5.23055 5 13177
61.9993 56.5555 1.23573 5 13178
59.1821 56.5462 3.90201 5 13179
59.2839 53.8401 1.23573 5 13180
62.115 53.7713 3.96678 5 13181
63.3857 57.9301 5.25477 5 13182
63.357 55.1978 2.59341 5 13183
64.7388 56.4825 3.98749 5 13187
64.7146 53.8401 1.23573 5 13188
70.0846 59.1891 6.60481 5 12970
67.5322 56.4501 6.74254 5 12999
70.3282 53.7059 6.69897 5 13009
67.5396 59.2505 4.00132 5 13149
70.1453 59.2708 1.23573 5 13156
66.0723 57.9131 2.59341 5 13184
66.1576 55.177 5.31847 5 13185
67.43 56.5555 1.23573 5 13186
67.4492 53.7834 3.95108 5 13189
68.8547 57.7989 5.36019 5 13190
68.7877 55.1978 2.59341 5 13191
71.503 57.9131 2.59341 5 13192
71.6295 55.0474 5.21686 5 13193
70.2273 56.499 3.95866 5 13195
70.1453 53.8401 1.23573 5 13196
75.6607 59.279 6.69736 5 12978
72.8064 56.4652 6.52838 5 13007
78.4281 56.4624 6.66038 5 13015
75.5948 53.8723 6.62744 5 13017
72.8876 59.2777 4.02601 5 13157
75.576 59.2708 1.23573 5 13164
78.3905 59.3065 3.89735 5 13165
72.8607 56.5555 1.23573 5 13194
72.9447 53.7515 3.95538 5 13197
74.2739 57.88 5.36261 5 13198
74.2184 55.1978 2.59341 5 13199
76.9337 57.9131 2.59341 5 13200
77.0259 55.0852 5.25984 5 13201
78.2914 56.5555 1.23573 5 13202
75.6688 56.5568 3.94517 5 13203
75.576 53.8401 1.23573 5 13204
78.4278 53.803 3.92841 5 13205
53.702 64.7226 6.49213 5 12907
56.5206 62.0321 6.66049 5 12944
52.4956 66.0592 2.59341 5 13088
55.2572 66.021 5.22903 5 13090
53.8532 64.7015 1.23573 5 13093
56.6465 64.6442 3.95131 5 13094
57.9263 66.0592 2.59341 5 13096
52.4956 60.6285 2.59341 5 13127
55.2109 63.3438 2.59341 5 13128
55.2885 60.6825 5.24378 5 13129
56.5686 61.9862 1.23573 5 13130
53.8408 61.9445 3.83364 5 13131
57.9952 63.3438 5.3258 5 13134
57.9263 60.6285 2.59341 5 13135
59.4107 64.8138 6.65988 5 12915
64.6633 64.715 6.71256 5 12923
62.0224 61.9908 6.6402 5 12952
60.5785 66.1764 5.14659 5 13098
59.2839 64.7015 1.23573 5 13101
61.9157 64.6951 3.9427 5 13102
63.357 66.0592 2.59341 5 13104
64.7146 64.7015 1.23573 5 13109
60.6416 63.3438 2.59341 5 13136
60.6281 60.6423 5.26631 5 13137
61.9993 61.9862 1.23573 5 13138
59.2484 61.9966 3.95378 5 13139
63.3691 63.3375 5.32317 5 13142
63.357 60.6285 2.59341 5 13143
64.7071 61.9832 3.96095 5 13147
70.1516 64.7753 6.60591 5 12931
67.431 61.9982 6.73979 5 12960
66.0422 66.0436 5.29185 5 13106
67.4082 64.6782 3.92763 5 13110
68.7877 66.0592 2.59341 5 13112
71.5293 66.0656 5.24391 5 13114
70.1453 64.7015 1.23573 5 13117
66.0723 63.3438 2.59341 5 13144
66.1726 60.6075 5.26705 5 13145
67.43 61.9862 1.23573 5 13146
68.8192 63.3021 5.37658 5 13150
68.7877 60.6285 2.59341 5 13151
71.503 63.3438 2.59341 5 13152
71.5495 60.5971 5.38295 5 13153
70.1969 62.0314 3.88036 5 13155
75.5974 64.6788 6.52122 5 12939
72.8407 62.0022 6.76258 5 12968
78.4243 62.0492 6.69845 5 12976
72.854 64.6547 3.96572 5 13118
74.2184 66.0592 2.59341 5 13120
77.0032 66.0525 5.20166 5 13122
75.576 64.7015 1.23573 5 13125
78.3602 64.7434 3.89662 5 13126
72.8607 61.9862 1.23573 5 13154
74.1572 63.3036 5.31446 5 13158
74.2184 60.6285 2.59341 5 13159
76.9337 63.3438 2.59341 5 13160
76.9983 60.6807 5.27454 5 13161
78.2914 61.9862 1.23573 5 13162
75.5522 61.89 3.94581 5 13163
53.771 70.1261 6.52364 5 12867
56.5979 67.475 6.59281 5 12905
52.4956 71.4899 2.59341 5 13049
55.2084 71.483 5.21749 5 13051
53.8532 70.1322 1.23573 5 13054
56.5729 70.1649 3.93143 5 13055
57.9263 71.4899 2.59341 5 13057
55.2109 68.7745 2.59341 5 13089
56.5686 67.4169 1.23573 5 13091
53.8874 67.4037 3.92 5 13092
57.9633 68.7976 5.28577 5 13095
59.4099 70.2045 6.55691 5 12875
64.8373 70.2218 6.78184 5 12883
62.011 67.551 6.60418 5 12913
60.7623 71.5286 5.22511 5 13059
59.2839 70.1322 1.23573 5 13062
62.0275 70.1213 3.96904 5 13063
63.357 71.4899 2.59341 5 13065
64.7146 70.1322 1.23573 5 13070
60.6416 68.7745 2.59341 5 13097
61.9993 67.4169 1.23573 5 13099
59.258 67.4704 3.854 5 13100
63.4395 68.9015 5.37558 5 13103
64.6457 67.4364 3.99563 5 13108
70.0701 70.0226 6.57888 5 12891
67.4214 67.3703 6.63588 5 12921
66.0298 71.5402 5.37675 5 13067
67.45 70.0978 4.01831 5 13071
68.7877 71.4899 2.59341 5 13073
71.4373 71.5459 5.24726 5 13075
70.0046 72.8351 4.0239 5 13077
70.1453 70.1322 1.23573 5 13078
66.0723 68.7745 2.59341 5 13105
67.43 67.4169 1.23573 5 13107
68.852 68.7166 5.24442 5 13111
71.503 68.7745 2.59341 5 13113
70.1534 67.4137 3.90843 5 13116
75.6729 70.1623 6.5626 5 12899
72.8636 67.4438 6.56912 5 12929
78.3187 67.3867 6.62187 5 12937
72.9285 70.1423 3.95219 5 13079
74.2184 71.4899 2.59341 5 13081
76.9877 71.474 5.16562 5 13083
75.576 70.1322 1.23573 5 13086
78.4026 70.0055 3.8801 5 13087
72.8607 67.4169 1.23573 5 13115
74.2956 68.7726 5.2188 5 13119
76.9337 68.7745 2.59341 5 13121
78.2914 67.4169 1.23573 5 13123
75.5894 67.3843 3.87572 5 13124
56.551 78.4469 6.5537 5 12835
53.8279 75.6198 6.71319 5 12837
56.4872 72.8888 6.52212 5 12865
52.4956 76.9206 2.59341 5 13019
55.1283 76.9734 5.32232 5 13020
56.5686 78.2783 1.23573 5 13021
53.8473 78.363 3.85918 5 13022
53.8532 75.5629 1.23573 5 13023
56.5689 75.6311 3.92263 5 13024
57.9263 76.9206 2.59341 5 13025
55.2109 74.2052 2.59341 5 13050
56.5686 72.8476 1.23573 5 13052
53.7801 72.9623 3.93868 5 13053
57.9064 74.28 5.22013 5 13056
61.8615 78.4752 6.53213 5 12841
59.3458 75.587 6.57741 5 12843
64.6411 75.7241 6.59356 5 12849
62.1508 72.8838 6.53689 5 12873
60.6446 77.0027 5.26489 5 13026
61.9993 78.2783 1.23573 5 13027
59.3237 78.3983 3.88749 5 13028
59.2839 75.5629 1.23573 5 13029
62.0456 75.6662 3.90959 5 13030
63.357 76.9206 2.59341 5 13031
64.7894 78.3483 3.94454 5 13034
64.7146 75.5629 1.23573 5 13035
60.6416 74.2052 2.59341 5 13058
61.9993 72.8476 1.23573 5 13060
59.3162 72.8809 3.91908 5 13061
63.4264 74.3412 5.26926 5 13064
64.7712 72.9082 3.97455 5 13069
67.3723 78.4393 6.68618 5 12847
70.1454 75.672 6.57189 5 12855
67.4767 72.9544 6.58669 5 12881
66.1344 76.9715 5.32854 5 13032
67.43 78.2783 1.23573 5 13033
67.3143 75.6048 3.92909 5 13036
68.7877 76.9206 2.59341 5 13037
71.4795 77.0189 5.20377 5 13038
70.1263 78.3685 3.94158 5 13040
70.1453 75.5629 1.23573 5 13041
66.0723 74.2052 2.59341 5 13066
67.43 72.8476 1.23573 5 13068
68.7348 74.3029 5.35439 5 13072
71.503 74.2052 2.59341 5 13074
72.8267 78.3557 6.56117 5 12853
78.2488 78.3246 6.82701 5 12859
75.5806 75.6164 6.64135 5 12861
72.8648 72.9413 6.52569 5 12889
78.4106 72.9261 6.65578 5 12897
72.8607 78.2783 1.23573 5 13039
72.8254 75.6421 3.90516 5 13042
74.2184 76.9206 2.59341 5 13043
77.0136 76.9939 5.34968 5 13044
78.2914 78.2783 1.23573 5 13045
75.6332 78.3746 3.97896 5 13046
75.576 75.5629 1.23573 5 13047
78.3679 75.6166 4.02702 5 13048
72.8607 72.8476 1.23573 5 13076
74.2656 74.3038 5.2561 5 13080
76.9337 74.2052 2.59341 5 13082
78.2914 72.8476 1.23573 5 13084
75.6521 72.8829 3.88418 5 13085
53.8367 59.3159 11.9355 5 12759
52.4945 55.1458 13.2102 5 12794
55.2388 57.8921 13.2327 5 12795
56.6361 56.5157 11.9048 5 12797
53.8935 53.8862 11.845 5 12799
57.9895 55.179 13.2354 5 12802
56.5465 59.3741 9.26178 5 12947
52.5364 57.9172 10.6123 5 12980
55.2167 57.9247 7.83317 5 12981
55.3128 55.2352 10.5314 5 12982
53.8563 56.5673 9.15038 5 12984
56.5417 53.8284 9.17341 5 12986
57.8971 58.0191 10.4728 5 12987
58.0852 55.1876 7.89133 5 12988
59.2802 59.3981 11.8877 5 12767
64.6696 59.2213 11.9548 5 12775
60.6885 57.9458 13.1602 5 12803
62.0444 56.5966 11.833 5 12805
59.2657 53.846 11.8129 5 12807
63.4434 55.3274 13.2025 5 12810
64.8 53.8038 11.997 5 12815
61.9575 59.3359 9.34725 5 12955
60.6448 57.9855 7.93697 5 12989
60.6199 55.2442 10.5278 5 12990
59.3785 56.6755 9.1818 5 12992
62.0162 53.7719 9.25931 5 12994
63.378 57.9996 10.6191 5 12995
63.4131 55.1817 7.82504 5 12996
64.7363 56.4913 9.2302 5 13000
70.3021 59.2969 11.9431 5 12783
66.1593 57.8512 13.2261 5 12811
67.5569 56.442 11.9338 5 12813
68.9594 55.095 13.1934 5 12818
71.6618 57.9572 13.2687 5 12819
70.2839 53.7293 11.9634 5 12823
67.4139 59.2014 9.22877 5 12963
66.026 57.87 7.94732 5 12997
66.0966 55.131 10.5585 5 12998
67.5264 53.8323 9.34772 5 13002
68.9099 57.8202 10.5997 5 13003
68.9409 55.0959 7.9768 5 13004
71.4813 57.8482 7.92521 5 13005
71.6256 55.1514 10.6563 5 13006
70.3058 56.466 9.29018 5 13008
75.7157 59.1636 12.0424 5 12791
72.9657 56.5696 12.0462 5 12821
78.438 56.4488 12.155 5 12829
75.6417 53.8612 12.1088 5 12831
72.9296 59.2069 9.23538 5 12971
78.2715 59.2712 9.39926 5 12979
72.8946 53.7929 9.19939 5 13010
74.2322 57.9024 10.7405 5 13011
74.113 55.1729 7.86784 5 13012
76.9707 57.8422 8.04758 5 13013
76.9875 55.1848 10.7924 5 13014
75.5453 56.4219 9.37713 5 13016
78.3401 53.8521 9.3983 5 13018
53.8837 64.7842 11.9188 5 12719
57.9766 66.1959 13.2001 5 12722
52.5069 60.6896 13.2346 5 12754
55.1376 63.3668 13.231 5 12755
56.4828 62.0438 11.8813 5 12757
57.9199 60.7392 13.1619 5 12762
52.4965 66.1423 7.96731 5 12902
55.245 66.0298 10.6214 5 12904
56.5848 64.6851 9.25368 5 12908
57.8751 66.1135 7.96539 5 12910
52.5002 63.4515 10.6938 5 12941
55.1142 63.3679 7.93928 5 12942
55.1225 60.6964 10.5426 5 12943
53.7834 62.1454 9.33031 5 12945
57.9168 63.3522 10.6115 5 12948
57.9336 60.7191 7.87885 5 12949
59.2602 64.8127 11.904 5 12727
63.3662 66.1479 13.1788 5 12730
64.7915 64.7953 11.9631 5 12735
60.7257 63.3784 13.0859 5 12763
62.1275 61.9518 11.9001 5 12765
63.3615 60.5941 13.2351 5 12770
60.7465 66.0913 10.6165 5 12912
62.099 64.7943 9.26756 5 12916
63.4025 66.1594 7.9214 5 12918
60.6594 63.3485 7.97242 5 12950
60.6693 60.7083 10.6603 5 12951
59.2495 62.0661 9.25021 5 12953
63.4428 63.3697 10.5518 5 12956
63.37 60.669 8.01632 5 12957
64.7821 61.9526 9.36514 5 12961
68.7949 66.1499 13.2442 5 12738
70.1716 64.7823 11.8837 5 12743
66.0729 63.3555 13.262 5 12771
67.4798 62.0547 11.9196 5 12773
68.8734 60.6742 13.1654 5 12778
71.503 63.4402 13.2897 5 12779
66.1838 66.1167 10.6293 5 12920
67.5492 64.7794 9.32007 5 12924
68.7245 66.1279 7.94226 5 12926
71.4884 66.185 10.5819 5 12928
66.1957 63.3682 8.02442 5 12958
66.1383 60.5839 10.7219 5 12959
68.8787 63.3411 10.6191 5 12964
68.7915 60.5794 8.01675 5 12965
71.4787 63.4808 8.03926 5 12966
71.6534 60.5614 10.5333 5 12967
70.2059 61.9653 9.32478 5 12969
74.3095 66.1903 13.2496 5 12746
75.657 64.7755 11.9781 5 12751
72.8768 61.9775 11.9832 5 12781
74.3206 60.5642 13.2519 5 12786
77.0866 63.3712 13.2544 5 12787
78.4498 61.9576 11.8495 5 12789
72.8802 64.7705 9.35923 5 12932
74.2721 66.0508 7.88955 5 12934
76.8887 66.0933 10.6138 5 12936
78.3038 64.7207 9.30095 5 12940
74.1983 63.337 10.6747 5 12972
74.2171 60.563 7.97834 5 12973
76.8911 63.2988 7.86486 5 12974
76.9792 60.6172 10.659 5 12975
75.5191 61.8616 9.31307 5 12977
52.4737 71.6297 13.3656 5 12674
53.8644 70.2994 11.9834 5 12679
58.0185 71.5596 13.3222 5 12682
55.2508 68.8931 13.3153 5 12715
56.5472 67.4919 11.88 5 12717
55.201 71.5976 10.6773 5 12864
56.6953 70.2638 9.31011 5 12868
57.9357 71.5274 7.82191 5 12870
52.5169 68.8331 10.6881 5 12901
55.3156 68.9089 7.95341 5 12903
53.9161 67.463 9.27006 5 12906
57.9877 68.8703 10.6574 5 12909
59.3055 70.2668 11.9777 5 12687
63.3686 71.6848 13.3122 5 12690
64.73 70.2725 11.9136 5 12695
60.6222 69.0055 13.3324 5 12723
61.9529 67.5545 11.9387 5 12725
60.6528 71.6285 10.6636 5 12872
59.2909 72.8179 9.14446 5 12874
62.029 70.2753 9.39727 5 12876
63.3896 71.5812 8.01481 5 12878
60.7174 68.8676 8.02427 5 12911
59.3085 67.5269 9.30576 5 12914
63.3404 68.8389 10.6346 5 12917
64.7883 67.4531 9.29723 5 12922
68.8422 71.667 13.2186 5 12698
70.1177 70.214 11.9839 5 12703
66.0594 68.8945 13.2861 5 12731
67.4134 67.5391 11.9306 5 12733
71.515 68.8309 13.2016 5 12739
66.086 71.6176 10.6028 5 12880
67.4096 70.2624 9.23545 5 12884
68.7501 71.4936 7.93168 5 12886
71.5025 71.575 10.5475 5 12888
66.1303 68.7663 8.00017 5 12919
68.7748 68.9021 10.6046 5 12925
71.5028 68.7938 7.88865 5 12927
70.0786 67.4217 9.26124 5 12930
74.216 71.6001 13.3314 5 12706
75.5441 70.2546 11.8728 5 12711
72.8521 67.5448 11.8952 5 12741
76.8928 68.9644 13.265 5 12747
78.2415 67.5459 11.9629 5 12749
72.8622 70.1402 9.19659 5 12892
74.2949 71.5444 7.90257 5 12894
76.9237 71.4971 10.5731 5 12896
78.3446 70.2219 9.18692 5 12900
74.2701 68.9059 10.5261 5 12933
76.9715 68.831 7.9189 5 12935
75.5854 67.3888 9.26933 5 12938
56.5067 78.481 11.9448 5 12645
53.8111 75.7477 11.9141 5 12647
57.9967 77.0914 13.2551 5 12649
55.2789 74.4514 13.2345 5 12675
56.668 72.9591 12.0287 5 12677
52.4603 77.0915 7.9324 5 12833
55.1732 77.0836 10.5948 5 12834
53.8145 78.4411 9.36214 5 12836
56.5921 75.6985 9.30327 5 12838
57.9507 76.9822 7.84663 5 12839
55.2117 74.3655 7.99461 5 12863
53.7701 73.0305 9.37559 5 12866
57.9632 74.2783 10.5564 5 12869
62.0346 78.4981 11.8951 5 12651
59.2856 75.6712 11.902 5 12653
63.4379 77.1731 13.1591 5 12655
64.744 75.7538 11.9126 5 12659
60.7592 74.4758 13.2209 5 12683
62.0323 73.0254 11.9055 5 12685
60.7073 77.0392 10.5802 5 12840
59.3356 78.3818 9.26941 5 12842
62.0481 75.6975 9.2133 5 12844
63.3188 77.152 7.93102 5 12845
64.6485 78.4931 9.18438 5 12848
60.6278 74.198 7.85082 5 12871
63.4567 74.3534 10.5986 5 12877
64.7912 73.0073 9.30126 5 12882
67.4148 78.4153 11.8498 5 12657
68.7644 77.0069 13.2893 5 12661
70.1071 75.7198 11.8603 5 12665
66.122 74.3136 13.0929 5 12691
67.5302 72.9695 11.8792 5 12693
71.5114 74.4197 13.1767 5 12699
66.0275 77.1291 10.5309 5 12846
67.4391 75.7019 9.22138 5 12850
68.7879 77.0664 7.9568 5 12851
71.3513 77.1536 10.6785 5 12852
70.1357 78.3884 9.26791 5 12854
66.0145 74.4442 7.91348 5 12879
68.7642 74.3167 10.4777 5 12885
71.5191 74.3592 7.91394 5 12887
70.1433 72.9359 9.17902 5 12890
72.7404 78.4836 11.9321 5 12663
74.1211 77.0546 13.2918 5 12667
78.1803 78.2916 12.2122 5 12669
75.4894 75.599 12.0229 5 12671
72.7716 72.9472 11.836 5 12701
76.9412 74.2934 13.3577 5 12707
78.3661 72.8894 11.9746 5 12709
72.7351 75.7112 9.26158 5 12856
74.175 76.9685 7.93582 5 12857
76.7716 76.9406 10.7262 5 12858
75.4614 78.3781 9.43994 5 12860
78.3062 75.6381 9.41373 5 12862
74.146 74.2982 10.5549 5 12893
76.9426 74.2544 7.99725 5 12895
75.5903 72.8977 9.33109 5 12898
54.0042 59.3529 17.2416 5 12607
52.5308 55.2778 18.4743 5 12624
55.3402 57.981 18.5214 5 12625
56.6648 56.6105 17.2247 5 12626
53.8858 53.8738 17.2812 5 12627
57.9844 55.2003 18.5493 5 12628
56.6075 59.2704 14.4339 5 12760
52.5724 58.0171 15.9455 5 12793
55.1581 55.2697 15.9633 5 12796
53.8135 56.6188 14.533 5 12798
56.5507 53.92 14.6339 5 12800
57.9939 57.9254 15.7767 5 12801
59.3186 59.2912 17.0702 5 12611
64.7866 59.3393 17.2157 5 12615
60.6394 58.0452 18.5387 5 12629
62.129 56.6163 17.2434 5 12630
59.3302 53.8474 17.244 5 12631
63.4356 55.2199 18.5226 5 12632
64.7473 53.8312 17.1271 5 12635
61.8761 59.2206 14.6295 5 12768
60.7214 55.1865 15.8959 5 12804
59.3563 56.4991 14.4998 5 12806
62.0459 53.9264 14.4819 5 12808
63.3914 57.9539 15.9363 5 12809
64.7708 56.5655 14.5733 5 12814
70.1818 59.2549 17.2421 5 12619
66.197 58.0758 18.6044 5 12633
67.4902 56.619 17.2645 5 12634
68.7863 55.257 18.6158 5 12636
71.5762 57.9956 18.5078 5 12637
70.0889 53.8211 17.2693 5 12639
67.551 59.2674 14.4997 5 12776
66.1948 55.1491 15.8232 5 12812
67.5661 53.81 14.5084 5 12816
68.92 57.8999 15.8024 5 12817
71.4795 55.1816 15.9547 5 12820
70.2479 56.5511 14.5273 5 12822
75.6044 59.4231 17.3094 5 12623
72.9287 56.5779 17.245 5 12638
74.2206 55.3133 18.6322 5 12640
76.9646 58.1119 18.7124 5 12641
78.3041 56.6259 17.4678 5 12642
75.7081 53.9004 17.4998 5 12643
72.9356 59.3102 14.5602 5 12784
78.4147 59.41 14.7183 5 12792
72.9231 53.7526 14.6964 5 12824
74.2379 57.9181 15.9321 5 12825
74.2754 55.1879 13.44 5 12826
77.0921 57.8676 13.4788 5 12827
77.0641 55.2389 16.1158 5 12828
75.6262 56.4602 14.7457 5 12830
78.4007 53.8205 14.7688 5 12832
52.5837 66.0753 18.6445 5 12584
53.8491 64.7129 17.3362 5 12587
58.0293 66.0742 18.6855 5 12588
52.4952 60.6837 18.4708 5 12604
55.2958 63.4295 18.5496 5 12605
56.676 62.1108 17.0865 5 12606
58.0232 60.6782 18.3723 5 12608
52.6491 66.0871 13.4081 5 12714
55.3365 66.0949 15.9873 5 12716
56.5176 64.7499 14.4772 5 12720
52.5055 63.4287 15.9896 5 12753
55.3352 60.6731 15.7837 5 12756
53.8639 62.0082 14.5702 5 12758
57.9322 63.4776 15.7414 5 12761
59.3046 64.7306 17.2852 5 12591
63.3433 66.1166 18.464 5 12592
64.6742 64.8 17.1253 5 12595
60.7055 63.3816 18.6151 5 12609
61.993 62.1085 17.2091 5 12610
63.3188 60.7086 18.5767 5 12612
60.6715 66.0875 15.8725 5 12724
61.9845 64.7779 14.4855 5 12728
60.6723 60.7405 15.816 5 12764
59.3372 62.1819 14.4978 5 12766
63.3404 63.5079 15.847 5 12769
64.673 62.0344 14.545 5 12774
68.7934 66.2493 18.5235 5 12596
70.166 64.8703 17.2837 5 12599
66.0297 63.4673 18.5231 5 12613
67.3728 62.116 17.2368 5 12614
68.8442 60.8123 18.497 5 12616
71.5358 63.3816 18.6473 5 12617
66.095 66.1458 15.8198 5 12732
67.486 64.7395 14.5135 5 12736
71.5493 66.1445 15.8393 5 12740
66.1215 60.7323 15.9047 5 12772
68.7679 63.5649 15.9626 5 12777
71.557 60.6703 15.8393 5 12780
70.125 62.1124 14.6439 5 12782
74.0783 66.2076 18.5469 5 12600
75.5421 64.9069 17.3358 5 12603
72.9344 62.0858 17.3128 5 12618
74.2586 60.8448 18.6496 5 12620
77.0157 63.6219 18.6466 5 12621
78.3528 62.1218 17.2242 5 12622
73.0503 64.7576 14.6718 5 12744
77.0507 66.1803 15.8861 5 12748
78.4307 64.826 14.5499 5 12752
74.2711 63.5245 15.981 5 12785
76.9453 60.7566 15.926 5 12788
75.6387 62.1087 14.5679 5 12790
52.5486 71.5812 18.6539 5 12564
53.9127 70.2565 17.2898 5 12567
57.9696 71.6147 18.4552 5 12568
55.3118 68.9229 18.4863 5 12585
56.6798 67.4385 17.2867 5 12586
55.1647 71.6641 15.8968 5 12676
56.617 70.2606 14.6857 5 12680
52.5564 68.8424 16.0592 5 12713
53.9957 67.4861 14.6813 5 12718
57.9525 68.9446 15.9585 5 12721
59.3842 70.2495 17.273 5 12571
63.4094 71.641 18.6234 5 12572
64.7535 70.2922 17.1757 5 12575
60.6843 68.9508 18.6318 5 12589
61.9262 67.4527 17.205 5 12590
60.7118 71.6589 16.0394 5 12684
61.9345 70.2817 14.5937 5 12688
59.3118 67.5488 14.6467 5 12726
63.3534 68.8879 15.9361 5 12729
64.7182 67.5644 14.5757 5 12734
68.8249 71.5647 18.4418 5 12576
70.1877 70.2719 17.1357 5 12579
66.0788 68.7986 18.5593 5 12593
67.4425 67.5629 17.1393 5 12594
71.4741 68.9781 18.5113 5 12597
66.0098 71.6969 15.811 5 12692
67.432 70.3075 14.5302 5 12696
71.6181 71.6655 15.8925 5 12700
68.816 68.8925 15.8358 5 12737
70.1884 67.4905 14.5074 5 12742
74.2575 71.6529 18.5665 5 12580
75.5404 70.3327 17.2076 5 12583
72.8352 67.5637 17.1938 5 12598
76.9954 68.9475 18.49 5 12601
78.436 67.6118 17.2955 5 12602
72.8071 70.2974 14.5322 5 12704
76.9321 71.6497 16.0213 5 12708
78.3145 70.3693 14.5763 5 12712
74.2526 68.8721 15.9224 5 12745
75.6468 67.5556 14.6205 5 12750
52.6019 77.1141 18.5948 5 12549
56.6366 78.4248 17.305 5 12550
53.935 75.761 17.2329 5 12551
58.0344 77.0779 18.5665 5 12552
55.306 74.3557 18.5308 5 12565
56.6151 73.0159 17.0857 5 12566
55.2535 77.1111 15.9112 5 12644
53.853 78.4572 14.6383 5 12646
56.6766 75.7528 14.6097 5 12648
52.4929 74.3632 16.0667 5 12673
53.8534 73.1194 14.6125 5 12678
58.0488 74.4125 16.0169 5 12681
62.0932 78.5527 17.2901 5 12553
59.3526 75.7833 17.2978 5 12554
63.4185 77.0783 18.5038 5 12555
64.8988 75.7293 17.2252 5 12557
60.7419 74.3357 18.6279 5 12569
62.0885 72.9975 17.2318 5 12570
60.7372 77.1758 15.9223 5 12650
59.3787 78.5302 14.6166 5 12652
62.0448 75.8237 14.4938 5 12654
64.8872 78.4135 14.5685 5 12658
59.3986 73.0035 14.6143 5 12686
63.3891 74.4938 15.8135 5 12689
64.7408 73.1256 14.4555 5 12694
67.4377 78.4284 17.1831 5 12556
68.8176 77.0671 18.5739 5 12558
70.1243 75.7013 17.1932 5 12560
66.2049 74.3016 18.4878 5 12573
67.4982 72.9796 17.0829 5 12574
71.534 74.338 18.5579 5 12577
66.2047 77.0786 15.9112 5 12656
67.4577 75.5553 14.5495 5 12660
71.5665 77.0915 16.0023 5 12662
[truncated: 165,629 more chars]
