# Supplementary material for: Precision-induced localized molten liquid metal stamps for damage-free transfer printing of ultrathin membranes and 3D objects
Source: Nat Commun. 2024 Oct 13;15:8839. doi: 10.1038/s41467-024-53184-7 (PMC11471857; doi:10.1038/s41467-024-53184-7)
Supplement: Supplementary file 3 — Supplementary Data 1-4 [file 41467_2024_53184_MOESM3_ESM.zip › Supplementary Data 2.txt]

18501
Lattice="105.0 0.0 0.0 0.0 105.0 0.0 0.0 0.0 150.0" Origin="-0.043678904 0.656758402 -17.866858348" Properties=pos:R:3:species:S:1:id:I:1
25.174 25.5367 25.7545 5 3
25.3986 25.2461 31.4278 5 2
25.3018 25.4685 36.5343 5 1
25.2614 25.5603 41.9691 5 5
25.4345 25.4526 46.9848 5 4
24.0153 25.9622 61.3329 1 255
23.7831 26.7522 63.186 3 102
24.7785 18.8445 69.2773 3 100
26.1137 17.5891 68.424 2 101
17.4839 26.5403 69.0579 3 234
18.4574 23.6913 69.0962 2 235
17.7274 24.7312 68.2261 1 241
24.4393 20.3921 67.9082 1 248
20.3126 24.2999 69.3379 3 231
22.0018 23.2136 69.3836 1 232
21.7912 21.8165 68.7886 2 233
24.8083 21.7024 69.404 3 238
25.0245 23.4598 68.6044 1 240
23.1811 24.1187 68.0595 3 242
21.0659 24.7909 67.5553 2 243
22.7637 21.2882 67.1875 3 244
21.4079 23.8651 65.7147 3 245
23.085 23.0749 66.3429 2 246
24.1643 25.9381 67.9079 2 247
25.8342 21.3298 66.7312 3 249
25.7843 23.3247 67.1817 1 251
24.7886 24.138 65.4763 3 252
22.0165 25.2509 64.4826 2 253
23.5191 25.559 64.7294 1 254
20.5143 26.6241 67.51 3 442
23.6447 26.8022 66.2758 3 250
26.1619 25.9825 66.0653 1 3322
26.1763 23.6642 63.9685 1 103
18.9685 18.9972 75.42 3 83
21.8552 16.9297 75.42 2 84
24.9869 16.9856 75.42 2 88
24.7685 18.9972 75.42 3 89
23.4087 16.0148 75.42 3 90
21.953 19.8076 73.9 3 91
20.3748 18.8368 73.9 1 92
23.5065 18.8927 73.9 1 93
26.1748 18.8368 73.9 2 94
24.9869 16.9856 72.38 1 95
24.7685 18.9972 72.38 3 96
21.953 19.8076 70.86 3 97
23.5065 18.8927 70.86 2 98
26.1748 18.8368 70.86 2 99
14.7047 24.6464 75.42 3 193
16.2582 23.7315 75.42 2 194
19.1449 21.664 75.42 3 201
17.6087 26.7947 75.42 3 204
18.9265 23.6756 75.42 1 205
17.5203 23.836 73.9 3 208
14.6635 25.6694 73.9 2 209
17.6499 25.7716 73.9 1 210
17.7387 21.8244 73.9 1 211
19.1449 21.664 72.38 3 217
17.6087 26.7947 72.38 3 220
18.9265 23.6756 72.38 2 221
17.5203 23.836 70.86 3 225
17.6499 25.7716 70.86 2 226
20.5047 24.6464 75.42 3 200
22.0582 23.7315 75.42 1 202
21.9118 20.8306 75.42 1 203
24.9449 21.664 75.42 3 207
23.3203 23.836 73.9 3 212
20.4635 25.6694 73.9 1 213
20.407 21.7686 73.9 1 214
21.9605 20.8537 73.9 3 215
20.5047 24.6464 72.38 3 216
22.0582 23.7315 72.38 1 218
21.9118 20.8306 72.38 2 219
23.5387 21.8244 73.9 2 222
24.9449 21.664 72.38 3 223
24.7265 23.6756 72.38 1 224
23.3203 23.836 70.86 3 227
20.4635 25.6694 70.86 1 228
20.407 21.7686 70.86 1 229
21.9605 20.8537 70.86 3 230
23.4499 25.7716 70.86 2 236
23.5387 21.8244 70.86 1 237
26.01 24.1271 70.3405 3 3310
24.7265 12.8958 81.5 2 66
24.7265 12.8958 78.46 1 79
19.1869 16.9856 81.5 1 57
18.9685 18.9972 81.5 3 58
17.7065 18.8927 79.98 2 69
18.9685 18.9972 78.46 3 71
21.8552 16.9297 81.5 1 59
24.9869 16.9856 81.5 1 63
24.7685 18.9972 81.5 3 64
23.4087 16.0148 81.5 3 65
21.953 19.8076 79.98 3 67
20.5932 16.8252 79.98 3 68
20.3748 18.8368 79.98 2 70
21.8552 16.9297 78.46 2 72
23.5065 18.8927 79.98 1 73
23.4499 14.9918 79.98 1 74
26.1748 18.8368 79.98 1 75
24.9869 16.9856 78.46 1 76
24.7685 18.9972 78.46 3 77
23.4087 16.0148 78.46 3 78
21.953 19.8076 76.94 3 80
20.5932 16.8252 76.94 3 81
20.3748 18.8368 76.94 2 82
23.5065 18.8927 76.94 1 85
23.4499 14.9918 76.94 2 86
26.1748 18.8368 76.94 1 87
11.8087 26.7947 81.5 3 161
11.8499 25.7716 79.98 1 172
11.8087 26.7947 78.46 3 179
14.7047 24.6464 81.5 3 158
16.2582 23.7315 81.5 1 159
16.1118 20.8306 81.5 2 160
13.1265 23.6756 81.5 1 162
19.1449 21.664 81.5 3 168
17.6087 26.7947 81.5 3 170
18.9265 23.6756 81.5 1 171
17.5203 23.836 79.98 3 173
14.6635 25.6694 79.98 2 174
16.1605 20.8537 79.98 3 175
14.7047 24.6464 78.46 3 176
16.2582 23.7315 78.46 2 177
16.1118 20.8306 78.46 1 178
17.6499 25.7716 79.98 2 180
17.7387 21.8244 79.98 2 181
19.1449 21.664 78.46 3 185
17.6087 26.7947 78.46 3 188
18.9265 23.6756 78.46 2 189
17.5203 23.836 76.94 3 191
14.6635 25.6694 76.94 2 192
17.6499 25.7716 76.94 1 195
17.7387 21.8244 76.94 1 196
20.5047 24.6464 81.5 3 167
21.9118 20.8306 81.5 2 169
20.407 21.7686 79.98 1 182
21.9605 20.8537 79.98 3 183
20.5047 24.6464 78.46 3 184
22.0582 23.7315 78.46 1 186
21.9118 20.8306 78.46 1 187
23.5387 21.8244 79.98 1 190
20.4635 25.6694 76.94 2 197
20.407 21.7686 76.94 1 198
21.9605 20.8537 76.94 3 199
23.5387 21.8244 76.94 2 206
22.0582 12.9516 87.58 1 24
24.9449 10.8842 87.58 3 30
24.7265 12.8958 87.58 2 33
23.3203 13.0562 86.06 3 39
24.7265 12.8958 84.54 2 49
23.3203 13.0562 83.02 3 55
19.1869 16.9856 87.58 1 23
18.9685 18.9972 87.58 3 25
16.153 19.8076 86.06 3 34
17.7065 18.8927 86.06 2 37
19.1869 16.9856 84.54 1 41
18.9685 18.9972 84.54 3 42
16.153 19.8076 83.02 3 50
17.7065 18.8927 83.02 2 53
21.8552 16.9297 87.58 1 26
24.9869 16.9856 87.58 2 29
24.7685 18.9972 87.58 3 31
23.4087 16.0148 87.58 3 32
21.953 19.8076 86.06 3 35
20.5932 16.8252 86.06 3 36
20.3748 18.8368 86.06 1 38
20.4635 14.8896 86.06 1 40
21.8552 16.9297 84.54 1 43
23.5065 18.8927 86.06 2 44
23.4499 14.9918 86.06 1 45
24.9869 16.9856 84.54 1 46
24.7685 18.9972 84.54 3 47
23.4087 16.0148 84.54 3 48
21.953 19.8076 83.02 3 51
20.5932 16.8252 83.02 3 52
20.3748 18.8368 83.02 1 54
20.4635 14.8896 83.02 1 56
23.5065 18.8927 83.02 1 60
23.4499 14.9918 83.02 2 61
26.1748 18.8368 83.02 1 62
11.8087 26.7947 87.58 3 124
11.7203 23.836 86.06 3 134
11.8499 25.7716 86.06 2 135
11.8087 26.7947 84.54 3 143
11.8499 25.7716 83.02 1 153
14.7047 24.6464 87.58 3 120
13.3449 21.664 87.58 3 121
16.2582 23.7315 87.58 1 122
16.1118 20.8306 87.58 2 123
13.1265 23.6756 87.58 2 125
19.1449 21.664 87.58 3 130
17.6087 26.7947 87.58 3 132
18.9265 23.6756 87.58 1 133
17.5203 23.836 86.06 3 136
14.6635 25.6694 86.06 1 137
14.607 21.7686 86.06 2 138
16.1605 20.8537 86.06 3 139
14.7047 24.6464 84.54 3 140
16.2582 23.7315 84.54 1 141
16.1118 20.8306 84.54 2 142
13.1265 23.6756 84.54 2 144
17.6499 25.7716 86.06 2 145
17.7387 21.8244 86.06 1 146
19.1449 21.664 84.54 3 149
17.6087 26.7947 84.54 3 151
18.9265 23.6756 84.54 1 152
17.5203 23.836 83.02 3 154
14.6635 25.6694 83.02 1 155
14.607 21.7686 83.02 1 156
16.1605 20.8537 83.02 3 157
17.6499 25.7716 83.02 2 163
17.7387 21.8244 83.02 1 164
21.9118 20.8306 87.58 2 131
20.407 21.7686 86.06 2 147
21.9605 20.8537 86.06 3 148
21.9118 20.8306 84.54 2 150
20.407 21.7686 83.02 2 165
21.9605 20.8537 83.02 3 166
25.5837 22.0024 82.1701 4 258
24.5889 26.4239 83.1763 4 259
21.2134 25.9516 84.2534 4 260
24.3969 26.7926 86.9032 4 261
23.8078 23.591 84.9131 4 262
22.0582 12.9516 90.62 1 8
24.9449 10.8842 90.62 3 12
24.7265 12.8958 90.62 2 15
23.3203 13.0562 89.1 3 21
19.1869 16.9856 90.62 2 6
18.9685 18.9972 90.62 3 9
16.153 19.8076 89.1 3 16
17.7065 18.8927 89.1 2 19
20.5047 13.8665 90.62 3 7
21.8552 16.9297 90.62 2 10
24.9869 16.9856 90.62 2 11
24.7685 18.9972 90.62 3 13
23.4087 16.0148 90.62 3 14
21.953 19.8076 89.1 3 17
20.5932 16.8252 89.1 3 18
20.3748 18.8368 89.1 2 20
20.4635 14.8896 89.1 1 22
23.5065 18.8927 89.1 2 27
23.4499 14.9918 89.1 2 28
11.8087 26.7947 90.62 3 108
11.7203 23.836 89.1 3 114
11.8499 25.7716 89.1 2 115
17.5203 23.836 89.1 3 116
17.6499 25.7716 89.1 2 126
16.1605 20.8537 89.1 3 119
17.7387 21.8244 89.1 2 127
14.607 21.7686 89.1 2 118
14.6635 25.6694 89.1 2 117
14.7047 24.6464 90.62 3 104
13.3449 21.664 90.62 3 105
16.2582 23.7315 90.62 2 106
16.1118 20.8306 90.62 2 107
13.1265 23.6756 90.62 2 109
19.1449 21.664 90.62 3 110
17.6087 26.7947 90.62 3 112
18.9265 23.6756 90.62 2 113
25.0938 24.0971 91.606 4 256
21.9605 20.8537 89.1 3 129
23.9537 23.5255 88.5504 4 257
20.407 21.7686 89.1 2 128
21.9118 20.8306 90.62 2 111
25.3624 30.7782 25.3247 5 296
25.3421 28.0443 22.5934 5 297
25.4082 36.0833 25.2263 5 294
25.3421 33.475 22.5934 5 295
25.3421 38.9057 22.5934 5 293
25.4699 41.6631 25.3736 5 292
25.3421 44.3364 22.5934 5 291
25.4242 52.4109 25.3992 5 288
25.4274 47.1982 25.2426 5 290
25.3421 49.7671 22.5934 5 289
25.4607 28.0578 28.1606 5 287
25.3884 30.5235 30.8545 5 286
25.3335 33.5784 27.8757 5 285
25.5041 38.8913 27.9122 5 283
25.308 35.9546 30.6726 5 284
25.3556 44.2806 27.9898 5 281
25.5305 41.5381 30.6648 5 282
25.4066 49.85 27.991 5 279
25.4791 47.2297 30.491 5 280
25.5378 52.6398 30.6732 5 278
25.3461 33.4133 33.4191 5 275
25.525 28.0855 33.6671 5 277
25.4422 30.7799 36.0654 5 276
25.293 38.7823 33.3079 5 273
25.4936 36.2322 35.9721 5 274
25.3683 44.3701 33.1842 5 271
25.3708 41.5484 36.0788 5 272
25.3645 49.9181 33.2928 5 269
25.3614 52.6129 35.9532 5 268
25.5161 47.0203 36.025 5 270
25.4272 28.0549 38.9627 5 267
25.4496 30.624 41.61 5 361
25.3806 33.1865 44.2486 5 354
25.4518 28.283 44.2711 5 356
25.4224 33.4781 38.7393 5 266
25.3734 38.8161 38.7563 5 265
25.3055 36.1815 41.415 5 360
25.4398 38.913 44.2322 5 352
25.3665 44.291 38.5544 5 264
25.4782 41.5946 41.3066 5 359
25.4765 44.1224 44.1339 5 350
25.6103 49.7058 38.7877 5 263
25.412 46.931 41.3717 5 358
25.632 52.4572 41.4094 5 357
25.556 49.6225 44.0891 5 348
25.5205 30.5616 47.0568 5 355
25.5652 33.3193 49.5554 5 344
25.4265 28.0252 49.6678 5 346
25.4454 35.9749 46.7926 5 353
25.7851 38.5622 49.3842 5 342
25.5807 41.4764 46.6966 5 351
25.6294 44.1657 49.1146 5 340
25.454 47.0043 46.5534 5 349
25.6066 52.2913 46.8454 5 347
25.6519 49.581 49.1616 5 338
25.3197 30.3115 52.3598 5 345
19.7704 39.9092 56.6255 2 329
25.7385 35.8421 52.2029 5 343
23.9335 36.2331 56.4839 2 331
24.9509 36.4833 54.8843 3 333
22.7612 38.9408 55.9678 1 326
24.3569 40.0622 56.2813 3 973
25.3936 41.1604 51.6403 5 341
25.4285 46.4522 51.8785 5 339
25.551 40.451 54.7834 2 327
23.4786 45.3747 57.0275 3 305
23.152 42.9088 55.0621 3 307
20.839 45.0343 54.889 3 308
22.8774 44.9743 55.16 1 309
23.6626 41.8412 56.7361 1 312
25.2444 44.8807 56.2798 1 316
24.7378 45.3748 54.3592 3 317
25.371 43.4951 53.3809 1 320
24.0136 42.6365 53.2732 1 335
21.0879 43.0597 55.2694 1 336
20.223 46.4709 56.3139 1 306
26.0056 43.5693 56.3725 1 4321
26.0848 42.3599 54.7913 3 314
26.0513 45.3049 52.6757 2 324
25.2631 47.349 54.8225 1 319
25.2408 51.7288 54.8098 2 318
26.1421 49.4964 56.8636 1 313
22.9842 49.6618 56.1172 1 304
23.4774 50.9795 54.6944 3 302
24.4624 48.4606 56.3144 3 315
25.5443 51.6228 51.7919 5 337
22.3887 52.6185 54.6547 1 1293
25.8278 51.4018 56.7647 3 301
21.5207 48.0724 56.4838 3 303
17.7662 33.1478 62.4863 3 975
19.8076 33.0616 62.3991 1 986
25.5375 29.3336 62.5896 3 365
22.9085 30.0356 61.3223 3 454
21.4445 29.2012 62.6412 2 455
24.6533 29.144 60.8294 1 456
25.0084 30.928 57.9446 1 460
22.1605 31.1212 59.8545 1 966
23.4693 31.3317 62.7265 2 988
24.7634 32.6589 62.0466 3 989
23.6849 31.956 58.9881 3 995
25.3399 32.0952 60.2288 1 999
25.9387 30.2087 59.6336 3 462
24.9043 27.2503 60.1083 3 459
18.1733 35.7909 62.8583 1 976
17.8896 36.9132 61.2667 3 985
16.133 39.4968 62.3982 3 959
16.3416 38.0994 61.0152 1 960
18.8512 39.6822 60.8816 3 965
14.1089 40.001 63.2127 1 947
18.0785 40.0076 62.6379 1 963
19.6208 37.8476 61.0872 1 981
23.2307 33.813 58.5803 2 996
23.6683 34.3629 61.8822 1 983
21.323 37.8784 62.3673 3 962
24.0826 37.5848 61.5251 3 967
20.098 35.0607 62.2058 3 982
23.4467 38.7096 63.0564 2 984
20.5866 37.0426 59.5796 3 991
22.856 34.9313 60.1369 3 993
20.8395 35.2012 60.349 1 994
21.8367 38.46 58.626 1 997
22.7924 37.1711 60.0834 2 998
25.2864 39.7514 59.686 3 5146
22.1178 39.4419 60.3191 3 968
24.4373 36.2447 59.2134 2 1001
23.584 37.6812 57.9755 3 974
24.6329 34.9158 57.7602 3 330
25.7445 38.2884 60.8019 2 5147
21.6224 39.8566 57.2441 3 325
25.2118 35.5425 62.022 3 5144
24.9936 39.0785 57.8358 2 972
21.2324 36.1158 63.3309 1 978
12.3664 43.7787 62.4692 3 481
12.783 45.7461 62.9424 1 486
10.5501 44.2161 63.3283 1 654
13.1474 43.7311 60.6377 1 680
15.875 43.8282 62.4401 1 482
17.4384 44.9774 62.5905 3 678
17.2454 42.1295 60.2689 3 681
15.023 44.4308 60.683 3 682
16.2858 43.6764 59.375 1 683
16.2825 42.3082 62.7061 1 686
18.5931 44.478 61.1088 1 694
17.773 44.8895 59.3184 3 695
17.8343 40.4282 59.3555 2 969
15.9729 41.3997 61.575 1 1003
18.9875 44.1967 57.9924 1 1051
18.6883 41.1777 57.6547 3 970
18.8066 42.9857 61.2709 1 1044
15.4592 46.3445 61.5465 1 679
19.6172 42.6433 62.65 1 1047
19.6233 42.7952 58.2209 1 1048
24.0025 40.4823 62.504 4 5299
23.6556 40.5175 60.5537 1 971
20.2979 42.5849 60.0935 3 690
20.5869 40.6959 60.7455 2 992
20.284 45.336 61.205 3 689
21.7542 43.7179 60.8481 1 691
22.7153 44.9949 59.7973 3 699
23.0521 42.1694 59.7247 3 701
24.6994 43.2631 59.3724 1 708
20.8869 41.0283 62.6067 3 961
22.6329 41.7312 63.2977 1 1049
22.2955 43.6529 62.7141 4 1074
20.4246 45.5841 58.0434 3 703
24.5028 44.7417 59.0788 1 710
22.5871 41.5193 57.804 1 1046
21.9929 44.5273 58.0196 1 704
20.6481 46.4148 62.7482 1 687
25.6035 46.0631 60.136 4 5241
25.2549 42.4402 57.724 3 709
21.2738 42.8445 57.3006 3 1050
26.1376 42.7561 60.6211 4 5220
20.5995 46.5742 59.7138 1 700
12.0247 47.5156 62.2572 3 485
12.7117 48.9684 60.6451 1 665
17.6551 46.8137 58.8336 1 697
13.2035 50.5534 62.036 3 483
13.6732 48.5788 62.4009 1 479
16.3442 50.4407 62.0566 3 663
14.7192 48.0472 60.7255 3 664
17.865 51.6581 62.0158 1 667
16.5231 50.9769 59.1175 3 670
18.3772 51.7493 58.8938 1 672
15.4122 52.5301 59.6671 1 1605
16.2649 49.3753 60.4129 1 684
16.9518 46.8585 62.018 1 685
17.6775 47.9757 60.4272 3 693
14.8627 51.6659 62.6399 1 1371
19.0935 51.0112 60.6186 3 669
19.2994 49.0061 60.7341 1 688
19.6131 51.0487 57.495 3 673
18.5901 47.5937 57.1341 3 706
22.2182 46.8165 60.2107 1 707
19.9369 48.9936 57.5594 1 702
21.3534 51.9655 57.8859 1 1615
25.3528 49.4566 61.534 4 5817
22.3702 49.4448 59.3983 1 705
20.163 48.3569 62.3833 3 666
22.3871 50.3324 61.1104 3 671
24.1076 51.1136 61.4093 1 674
21.9839 49.1328 62.5671 1 692
20.6022 48.5818 59.3205 3 696
20.8796 51.6355 61.1312 1 698
24.7147 47.6221 60.9096 1 675
21.3675 52.8771 59.694 3 1647
23.4854 47.9342 59.1701 3 677
21.1238 52.4426 62.8931 4 1095
25.2246 51.6348 59.7141 3 676
22.9482 47.4297 61.954 4 1088
22.7551 50.6311 57.8644 3 298
24.3638 51.8692 57.999 1 299
23.215 47.2644 57.3357 1 311
16.4123 32.4778 63.8807 1 719
15.7146 27.5529 69.1116 2 433
19.3533 27.4579 69.0484 1 437
18.958 29.521 69.2659 3 438
15.838 29.2581 67.8174 3 440
17.6631 28.5012 67.8244 2 443
18.8771 28.8255 66.2797 3 446
18.328 29.7511 64.5914 2 451
13.3228 32.0892 69.4099 3 912
15.1317 31.0789 68.7255 2 914
18.6505 32.793 69.1624 3 918
15.6351 32.7998 67.6701 3 928
15.871 30.9277 66.5499 2 932
17.6933 32.8889 67.4998 1 936
17.3138 31.3093 65.2535 3 950
18.6377 32.4776 66.2028 1 954
19.4744 27.0383 65.7844 1 445
26.1177 32.6948 63.507 1 990
25.5965 27.5653 63.448 1 364
26.1423 27.8392 65.3331 3 5128
23.6263 26.9479 69.4073 3 239
20.339 32.3618 63.6556 1 979
24.3383 30.5433 63.7028 1 453
22.2482 32.1911 64.0816 3 980
22.3399 28.1949 63.4421 1 363
20.1168 30.3065 63.8115 3 362
20.2877 31.7402 67.0413 3 941
22.21 30.8216 65.5351 1 726
24.9608 32.1333 64.8908 3 730
21.8275 27.6401 69.0882 2 439
21.95 29.0647 67.6164 3 441
20.1906 29.768 67.4757 1 444
21.9738 27.5104 66.3805 1 447
24.5285 28.5343 66.1021 1 448
23.302 29.353 64.8081 3 449
20.8652 30.2049 65.6383 2 452
19.9986 31.3804 69.0111 1 937
23.4655 30.1686 68.1983 1 942
21.9016 32.8636 67.6303 1 956
23.3037 31.6453 66.9703 3 957
25.5555 31.5343 66.6941 2 958
25.2543 29.6955 67.5364 4 1097
21.6036 32.5858 69.5681 4 1086
21.1569 27.0158 64.6073 3 450
10.232 38.4447 68.7527 1 713
12.0815 37.4767 68.9052 3 715
12.2021 35.739 67.8303 1 923
12.6227 34.6415 68.8745 1 916
10.5358 39.9069 67.3756 3 716
12.4481 39.3887 67.6434 1 717
13.4106 33.4695 67.9852 1 927
19.496 33.7597 64.9346 3 723
19.1013 39.158 64.2288 3 725
16.0749 38.5612 64.2459 1 720
18.8744 37.6189 65.3705 1 721
17.2795 36.915 64.4091 3 728
18.0061 34.5056 63.8434 1 729
13.7694 38.6099 69.1205 1 910
14.4311 35.4044 69.2732 3 911
16.179 34.348 69.1726 1 913
14.876 38.301 67.5787 3 922
16.8147 35.6812 67.807 3 925
14.9185 36.3861 67.5794 2 926
13.5844 39.2775 66.4743 1 929
13.688 35.3887 66.3305 3 930
14.6912 33.6329 66.0651 2 931
16.6467 39.1373 67.3209 1 933
18.2297 36.7953 68.5705 1 935
18.4253 38.1612 67.1769 3 943
17.8536 34.2222 66.7974 1 944
14.1193 38.4604 64.6678 3 946
16.5992 34.1542 65.2493 3 948
13.4726 36.48 64.6492 2 949
16.1052 36.0549 65.7776 1 953
16.6185 39.9614 65.6189 3 945
19.5442 35.2613 67.5516 3 940
22.7527 34.9168 63.5868 3 977
19.7868 39.4329 67.9111 1 939
25.7275 36.003 63.8222 2 987
25.8385 39.6163 64.4923 4 5229
25.9722 39.6801 67.9318 4 5443
20.8777 39.3238 63.5361 1 964
24.5547 37.5511 64.3924 4 5221
25.0558 34.9809 65.543 4 5335
24.2409 37.9496 68.4864 4 5441
22.3035 39.2332 64.8608 4 1085
20.6271 36.6867 65.1527 3 722
23.3824 33.6954 65.0612 1 724
21.9905 37.789 66.2184 1 727
21.5996 38.7024 67.9715 3 951
20.603 34.9508 65.9952 1 955
22.4107 34.4939 66.6319 4 1077
23.5853 36.6202 66.6382 4 5338
20.0394 34.2645 69.3271 1 920
25.9491 37.883 66.4629 4 5366
8.73943 46.2265 69.1418 3 467
10.2657 45.0285 69.2192 1 622
11.3501 45.6808 67.5551 3 633
10.6817 42.5333 67.5444 3 634
11.0573 44.0357 66.2481 1 635
12.5911 42.282 67.8659 1 639
11.4407 45.702 64.4931 3 650
9.82321 43.6025 68.9707 1 1002
12.8142 45.495 68.9007 2 632
12.7618 45.5098 66.0018 1 649
13.0155 43.5279 65.8445 3 646
13.1212 40.5603 69.3029 3 714
14.6621 45.4081 63.3982 3 480
18.0146 41.9032 63.5237 3 488
14.7872 41.7655 63.843 3 659
18.2225 44.5611 64.4486 1 491
13.3502 43.6118 69.2193 3 631
14.6946 43.7934 66.996 2 642
16.9063 42.9012 66.4514 3 643
14.6815 46.0029 66.4313 3 645
16.3372 44.768 66.8841 1 647
17.6548 45.7678 65.945 3 656
13.6761 43.3468 63.9181 1 658
18.3328 43.1849 65.102 1 662
14.1093 41.1749 66.65 3 718
16.6687 40.5459 68.5377 3 921
14.8974 41.4556 68.4859 1 924
17.8267 42.0209 67.9539 1 934
18.423 40.7159 65.2374 1 952
15.1108 42.9999 68.3457 2 1042
15.5828 41.6283 65.5068 2 1043
19.2339 41.0617 66.9973 4 1075
22.5862 45.8603 63.5264 4 1108
23.2885 40.1936 68.5442 4 5296
24.4306 40.6522 66.1537 4 5363
20.5412 43.5539 63.6157 1 1045
24.8204 42.0989 68.0497 4 1096
22.5031 41.6422 65.2331 4 1081
20.0305 45.3016 64.3275 4 1080
20.2687 42.6259 65.3518 4 1092
11.9151 50.6766 63.4913 1 478
9.23616 52.3029 68.7325 1 1569
9.95737 49.4166 68.9975 2 468
11.6561 48.4493 69.1369 3 470
10.415 51.0526 67.8689 3 471
9.14272 48.1924 67.6545 3 472
8.82489 49.4852 66.2538 2 473
10.2186 50.1566 66.0238 2 474
12.2834 51.8443 67.7492 1 475
11.501 48.6841 65.6348 3 477
10.9976 47.6345 67.3091 1 638
10.9599 47.6915 63.9772 1 653
11.0265 53.0836 64.7444 1 1361
15.2295 46.8457 64.747 1 657
18.855 50.9937 63.6065 3 489
17.4735 47.9758 63.6303 3 490
13.2831 51.3448 66.7642 1 640
14.0148 47.1167 69.0726 3 630
16.1499 49.3299 63.7129 1 484
13.2576 51.1113 69.392 3 469
13.233 51.5196 64.8286 3 476
13.4334 49.2463 68.8099 1 629
14.9098 52.296 67.574 3 636
14.4783 49.2333 67.0672 3 637
15.2186 47.4145 67.5997 2 641
13.3883 49.45 65.5045 1 644
15.8502 50.6265 66.9952 1 648
16.3956 50.6975 65.1402 3 651
14.4504 48.5088 64.1434 3 652
15.0808 51.8046 64.1652 1 655
17.9981 51.8498 65.1002 1 660
16.6708 47.2839 65.2705 1 661
17.5504 50.3117 67.9916 4 1089
19.3196 51.1181 66.5168 4 1078
19.1577 49.0598 63.893 1 487
21.968 49.9933 64.4175 4 1113
20.6521 51.5072 64.6178 1 668
20.018 48.9819 65.6302 4 1244
11.9065 29.6725 73.9 2 421
10.3118 31.6105 75.42 2 859
11.9387 32.6043 73.9 1 885
11.9387 32.6043 70.86 1 904
13.3869 27.7654 75.42 1 413
13.1685 29.7771 75.42 3 414
16.0552 27.7096 75.42 1 415
19.1869 27.7654 75.42 2 417
18.9685 29.7771 75.42 3 418
16.153 30.5874 73.9 3 419
14.7932 27.605 73.9 3 420
14.5748 29.6167 73.9 2 422
13.1685 29.7771 72.38 3 423
16.0552 27.7096 72.38 2 424
17.7065 29.6725 73.9 2 426
19.1869 27.7654 72.38 1 427
18.9685 29.7771 72.38 3 428
16.153 30.5874 70.86 3 430
14.7932 27.605 70.86 3 431
14.5748 29.6167 70.86 2 432
17.7065 29.6725 70.86 1 435
13.3449 32.4439 75.42 3 869
16.1118 31.6105 75.42 2 872
14.607 32.5484 73.9 1 888
16.1605 31.6335 73.9 3 889
13.3449 32.4439 72.38 3 892
16.1118 31.6105 72.38 1 895
17.7387 32.6043 73.9 1 899
14.607 32.5484 70.86 1 908
16.1605 31.6335 70.86 3 909
17.7387 32.6043 70.86 1 917
23.3939 30.9835 70.0545 3 938
20.5932 27.605 73.9 3 425
21.8552 27.7096 72.38 1 429
20.5932 27.605 70.86 3 434
20.3748 29.6167 70.86 1 436
22.9763 32.452 72.0528 4 1117
22.544 30.0462 74.4119 4 1118
24.867 27.7638 75.3635 4 1119
25.6348 31.2838 70.2276 4 1120
25.8491 30.8616 73.8375 4 1121
25.3759 32.2913 72.2328 4 5331
7.58692 38.5453 75.42 2 855
8.90472 35.4263 75.42 3 856
10.4582 34.5113 75.42 2 857
10.2552 38.4895 75.42 1 860
11.8087 37.5745 75.42 3 873
8.99318 38.3849 73.9 3 876
11.7203 34.6159 73.9 3 878
8.86353 36.4493 73.9 2 879
10.4582 34.5113 72.38 1 880
10.2552 38.4895 72.38 1 881
11.8499 36.5515 73.9 1 884
11.8087 37.5745 72.38 3 897
11.7203 34.6159 70.86 3 900
11.8499 36.5515 70.86 1 903
17.2822 37.9247 70.0612 3 919
13.3869 38.5453 75.42 1 867
14.7047 35.4263 75.42 3 868
16.2582 34.5113 75.42 1 870
13.1265 34.4555 75.42 1 874
14.7932 38.3849 73.9 3 882
14.6635 36.4493 73.9 1 887
13.3869 38.5453 72.38 1 890
14.7047 35.4263 72.38 3 891
16.2582 34.5113 72.38 1 893
16.0552 38.4895 72.38 1 896
13.1265 34.4555 72.38 1 898
14.7932 38.3849 70.86 3 901
17.5203 34.6159 70.86 3 906
14.6635 36.4493 70.86 1 907
18.3804 37.4232 72.098 4 1083
18.8517 37.7534 75.3468 4 1101
19.2971 35.9957 70.3536 4 1115
17.1659 39.8963 70.2312 1 915
22.3039 37.7886 70.1386 4 5365
24.9283 37.3773 70.7454 4 1076
21.0024 36.8117 72.1699 4 1091
23.8164 39.4907 71.0173 4 1084
21.4238 34.5108 71.0948 4 1098
21.4769 38.926 73.3241 4 1100
23.468 35.9886 71.8 4 1116
20.951 35.2012 73.9791 4 1124
23.734 37.1816 75.3757 4 1130
23.8617 33.5885 75.4065 4 1147
8.90472 46.2061 75.42 3 583
7.54491 43.2237 75.42 3 584
10.4582 45.2912 75.42 1 585
7.32654 45.2354 75.42 1 589
11.7203 45.3958 73.9 3 600
8.80696 43.3283 73.9 2 602
10.3605 42.4134 73.9 3 603
8.90472 46.2061 72.38 3 605
7.54491 43.2237 72.38 3 606
10.4582 45.2912 72.38 1 607
7.32654 45.2354 72.38 2 609
11.9387 43.3841 73.9 2 612
11.7203 45.3958 70.86 3 618
8.80696 43.3283 70.86 2 620
10.3605 42.4134 70.86 3 621
11.9387 43.3841 70.86 1 625
10.353 41.3673 70.86 3 711
8.7748 40.3965 70.86 1 712
7.36854 40.5569 75.42 3 858
10.353 41.3673 73.9 3 875
8.7748 40.3965 73.9 2 877
11.9065 40.4524 73.9 1 883
11.9065 40.4524 70.86 1 902
10.3118 42.3903 75.42 1 1040
10.3118 42.3903 72.38 1 1041
13.3449 43.2237 75.42 3 593
13.1265 45.2354 75.42 2 595
13.3449 43.2237 72.38 3 614
13.1265 45.2354 72.38 1 617
14.607 43.3283 70.86 1 628
13.1685 40.5569 75.42 3 871
14.5748 40.3965 73.9 1 886
13.1685 40.5569 72.38 3 894
14.5748 40.3965 70.86 1 905
18.8922 40.6081 70.7738 4 1073
17.9303 43.3226 72.6568 4 1079
19.5356 44.2757 69.9698 4 1087
16.0999 44.7925 75.037 4 1106
25.5231 40.7477 70.0785 4 5270
22.7839 41.6745 70.5851 4 1094
25.1948 44.9873 71.8294 4 1082
21.6959 42.5225 72.5018 4 1090
19.7942 41.2053 75.1058 4 1099
24.7147 42.9796 70.6278 4 1102
21.4361 46.0864 72.5681 4 1107
24.3887 44.5846 73.9886 4 1112
24.8405 40.9374 74.2069 4 1133
19.6714 44.8813 75.5922 4 1136
6.00873 48.3544 75.42 3 588
6.10649 51.2322 73.9 1 598
7.36854 51.3368 72.38 3 463
10.353 52.1471 70.86 3 464
8.99318 49.1648 70.86 3 465
8.7748 51.1764 70.86 1 466
7.58692 49.3252 75.42 1 582
7.36854 51.3368 75.42 3 586
10.2552 49.2693 75.42 2 587
11.8087 48.3544 75.42 3 594
10.353 52.1471 73.9 3 596
8.99318 49.1648 73.9 3 597
8.7748 51.1764 73.9 1 599
8.86353 47.2292 73.9 1 601
7.58692 49.3252 72.38 1 604
10.2552 49.2693 72.38 1 608
11.9065 51.2322 73.9 1 610
11.8499 47.3314 73.9 2 611
11.8087 48.3544 72.38 3 616
8.86353 47.2292 70.86 1 619
11.9065 51.2322 70.86 1 623
11.8499 47.3314 70.86 1 624
13.3869 49.3252 72.38 1 613
13.1685 51.3368 72.38 3 615
14.5748 51.1764 70.86 1 626
14.6635 47.2292 70.86 1 627
17.1036 50.2147 74.6903 4 1104
17.6654 46.7807 72.5421 4 1105
14.9258 47.8258 75.656 4 1143
18.79 50.1274 71.6701 4 1247
24.6248 49.5694 70.8934 4 1246
22.2732 49.6076 71.5382 4 1093
20.3948 48.7767 74.5437 4 1111
24.9213 47.285 71.9101 4 1114
25.8129 52.8718 75.3537 4 1142
24.3754 49.163 74.9057 4 1172
25.2038 51.4148 72.2022 4 1245
22.1629 51.9057 74.4317 4 1249
10.2552 27.7096 81.5 1 391
10.353 30.5874 79.98 3 399
11.9065 29.6725 79.98 2 402
10.353 30.5874 76.94 3 408
11.9065 29.6725 76.94 2 411
10.3118 31.6105 81.5 2 811
8.80696 32.5484 79.98 1 829
10.3605 31.6335 79.98 3 830
10.3118 31.6105 78.46 2 835
11.9387 32.6043 79.98 1 839
10.3605 31.6335 76.94 3 854
11.9387 32.6043 76.94 2 863
13.3869 27.7654 81.5 1 396
13.1685 29.7771 81.5 3 397
16.0552 27.7096 81.5 2 398
16.153 30.5874 79.98 3 400
14.7932 27.605 79.98 3 401
14.5748 29.6167 79.98 2 403
13.3869 27.7654 78.46 1 404
13.1685 29.7771 78.46 3 405
16.0552 27.7096 78.46 1 406
19.1869 27.7654 78.46 1 407
16.153 30.5874 76.94 3 409
14.7932 27.605 76.94 3 410
14.5748 29.6167 76.94 1 412
17.7065 29.6725 76.94 2 416
13.3449 32.4439 81.5 3 819
16.1118 31.6105 81.5 2 820
14.607 32.5484 79.98 2 840
16.1605 31.6335 79.98 3 841
13.3449 32.4439 78.46 3 844
16.1118 31.6105 78.46 2 846
14.607 32.5484 76.94 2 865
16.1605 31.6335 76.94 3 866
20.9263 32.3541 76.5033 4 1145
25.7386 31.4685 77.4162 4 1148
25.6635 28.7674 79.602 4 1149
22.886 29.5216 77.9594 4 1179
24.5372 31.4912 81.6483 4 1215
20.8447 31.425 80.4555 4 1216
23.2035 33.4253 79.0549 4 1218
22.5441 28.6406 81.7455 4 1219
6.00873 37.5745 81.5 3 813
7.58692 38.5453 81.5 1 807
8.90472 35.4263 81.5 3 808
10.4582 34.5113 81.5 1 809
10.2552 38.4895 81.5 2 812
7.32654 34.4555 81.5 1 814
11.8087 37.5745 81.5 3 821
8.99318 38.3849 79.98 3 824
11.7203 34.6159 79.98 3 827
8.86353 36.4493 79.98 2 828
7.58692 38.5453 78.46 1 831
8.90472 35.4263 78.46 3 832
10.4582 34.5113 78.46 2 833
10.2552 38.4895 78.46 1 836
11.8499 36.5515 79.98 2 838
11.8087 37.5745 78.46 3 847
8.99318 38.3849 76.94 3 850
11.7203 34.6159 76.94 3 852
8.86353 36.4493 76.94 2 853
11.8499 36.5515 76.94 1 862
13.1265 34.4555 81.5 1 822
13.3869 38.5453 78.46 2 842
14.7047 35.4263 78.46 3 843
13.1265 34.4555 78.46 1 848
14.6635 36.4493 76.94 1 864
18.989 39.1484 78.6007 4 1123
15.9929 38.1972 80.5671 4 1150
19.0202 34.2215 79.5071 4 1153
19.3309 37.2767 81.5428 4 1155
22.7408 38.1029 81.4229 4 1127
24.5698 36.5649 79.0158 4 1128
25.5751 39.4924 77.4679 4 1129
22.1254 39.4643 77.5738 4 1131
21.1673 36.0777 77.8521 4 1132
26.0097 39.2283 81.4802 4 1160
4.65823 45.2912 81.5 1 532
5.92028 45.3958 79.98 3 549
6.13866 43.3841 79.98 1 555
5.92028 45.3958 76.94 3 571
6.13866 43.3841 76.94 1 576
6.10649 40.4524 79.98 1 825
8.90472 46.2061 81.5 3 541
7.54491 43.2237 81.5 3 542
10.4582 45.2912 81.5 2 543
7.32654 45.2354 81.5 1 547
11.7203 45.3958 79.98 3 557
8.80696 43.3283 79.98 1 559
10.3605 42.4134 79.98 3 560
8.90472 46.2061 78.46 3 562
7.54491 43.2237 78.46 3 563
10.4582 45.2912 78.46 2 564
7.32654 45.2354 78.46 1 568
11.9387 43.3841 79.98 2 569
11.7203 45.3958 76.94 3 578
8.80696 43.3283 76.94 1 580
10.3605 42.4134 76.94 3 581
11.9387 43.3841 76.94 2 592
7.36854 40.5569 81.5 3 810
10.353 41.3673 79.98 3 823
8.7748 40.3965 79.98 1 826
7.36854 40.5569 78.46 3 834
11.9065 40.4524 79.98 2 837
10.353 41.3673 76.94 3 849
8.7748 40.3965 76.94 2 851
11.9065 40.4524 76.94 2 861
10.3118 42.3903 81.5 2 1038
10.3118 42.3903 78.46 1 1039
13.1685 40.5569 78.46 3 845
17.7159 41.5059 80.6875 4 1122
17.0728 42.0121 76.8242 4 1152
17.5715 44.8859 79.1952 4 1163
15.7703 41.7492 79.4828 4 1209
14.1513 46.4794 81.7724 4 1234
22.7182 46.5263 76.325 4 1109
22.6233 44.1565 82.056 4 1125
22.7303 42.8195 76.4219 4 1126
20.3411 42.719 78.7253 4 1139
24.3644 45.3262 79.1507 4 1141
20.9298 40.8549 81.6082 4 1159
23.9984 41.6457 79.8906 4 1161
20.7912 46.0901 79.4768 4 1174
26.165 43.0421 77.1488 4 1175
4.45523 49.2693 81.5 1 533
6.00873 48.3544 81.5 3 546
4.55299 52.1471 79.98 3 548
4.45523 49.2693 78.46 1 550
6.10649 51.2322 79.98 2 553
6.04992 47.3314 79.98 1 554
6.00873 48.3544 78.46 3 567
6.10649 51.2322 76.94 1 574
6.04992 47.3314 76.94 1 575
7.58692 49.3252 81.5 1 540
7.36854 51.3368 81.5 3 544
10.2552 49.2693 81.5 1 545
10.353 52.1471 79.98 3 551
8.99318 49.1648 79.98 3 552
8.7748 51.1764 79.98 2 556
8.86353 47.2292 79.98 1 558
7.58692 49.3252 78.46 1 561
7.36854 51.3368 78.46 3 565
10.2552 49.2693 78.46 1 566
11.8087 48.3544 78.46 3 570
10.353 52.1471 76.94 3 572
8.99318 49.1648 76.94 3 573
8.7748 51.1764 76.94 1 577
8.86353 47.2292 76.94 1 579
11.9065 51.2322 76.94 1 590
11.8499 47.3314 76.94 2 591
19.3706 49.0808 80.8081 4 1134
18.2894 47.6644 77.0381 4 1137
16.0557 48.3117 79.6464 4 1165
17.3912 51.1753 78.4926 4 1168
19.6191 52.3383 76.4914 4 1248
15.1105 51.7166 80.8889 4 1250
21.4169 49.4144 77.9099 4 1110
23.1028 48.3392 80.9761 4 1171
25.3513 48.851 78.6018 4 1176
21.01 52.5818 79.9045 4 1252
24.8288 51.4581 81.3945 4 1253
23.7646 51.9527 77.8898 4 1255
10.2552 27.7096 87.58 2 373
10.353 30.5874 86.06 3 380
8.7748 29.6167 86.06 1 381
10.2552 27.7096 84.54 1 382
11.9065 29.6725 86.06 1 384
10.353 30.5874 83.02 3 389
8.7748 29.6167 83.02 1 390
11.9065 29.6725 83.02 1 394
7.54491 32.4439 87.58 3 757
10.3118 31.6105 87.58 1 760
8.80696 32.5484 86.06 2 779
10.3605 31.6335 86.06 3 780
7.54491 32.4439 84.54 3 783
10.3118 31.6105 84.54 1 786
11.9387 32.6043 86.06 1 792
8.80696 32.5484 83.02 2 805
10.3605 31.6335 83.02 3 806
11.9387 32.6043 83.02 1 817
13.3869 27.7654 87.58 1 377
13.1685 29.7771 87.58 3 378
16.0552 27.7096 87.58 2 379
14.7932 27.605 86.06 3 383
14.5748 29.6167 86.06 1 385
13.3869 27.7654 84.54 1 386
13.1685 29.7771 84.54 3 387
16.0552 27.7096 84.54 2 388
16.153 30.5874 83.02 3 392
14.7932 27.605 83.02 3 393
14.5748 29.6167 83.02 1 395
13.3449 32.4439 87.58 3 768
14.607 32.5484 86.06 1 793
13.3449 32.4439 84.54 3 794
14.607 32.5484 83.02 1 818
19.5125 29.1133 82.6953 4 1144
18.0874 31.2747 85.4444 4 1157
19.4454 28.7822 86.6825 4 1211
21.2727 31.6825 83.9914 4 1146
20.1919 31.4683 87.6928 4 1177
24.2827 33.4237 84.8175 4 1180
21.9654 28.817 85.5301 4 1213
25.1253 29.9824 85.1942 4 1223
23.5894 31.7419 88.0632 4 1238
6.00873 37.5745 87.58 3 762
6.04992 36.5515 86.06 2 775
6.00873 37.5745 84.54 3 788
6.04992 36.5515 83.02 2 801
7.58692 38.5453 87.58 2 755
8.90472 35.4263 87.58 3 756
10.4582 34.5113 87.58 1 758
10.2552 38.4895 87.58 2 761
7.32654 34.4555 87.58 2 763
11.8087 37.5745 87.58 3 769
8.99318 38.3849 86.06 3 773
11.7203 34.6159 86.06 3 777
8.86353 36.4493 86.06 1 778
7.58692 38.5453 84.54 2 781
8.90472 35.4263 84.54 3 782
10.4582 34.5113 84.54 1 784
10.2552 38.4895 84.54 2 787
7.32654 34.4555 84.54 2 789
11.8499 36.5515 86.06 2 791
11.8087 37.5745 84.54 3 795
8.99318 38.3849 83.02 3 799
11.7203 34.6159 83.02 3 803
8.86353 36.4493 83.02 1 804
11.8499 36.5515 83.02 2 816
13.1265 34.4555 87.58 1 770
13.1265 34.4555 84.54 1 796
13.9462 39.7932 85.1472 4 1056
16.6381 37.0084 83.9696 4 1182
18.7402 34.1574 83.1924 4 1183
17.8504 34.4607 86.6779 4 1188
15.9407 39.9066 86.4478 4 1221
17.7476 37.5989 88.0874 4 1231
23.4696 36.9 85.0414 4 1156
26.0781 39.1491 85.271 4 1178
20.092 37.426 85.1862 4 1185
22.0464 34.7992 82.167 4 1186
21.2824 34.3795 86.3496 4 1190
25.7568 35.8257 82.5491 4 1192
24.5085 35.4504 88.2645 4 1194
23.1828 39.0545 88.2106 4 1224
3.10472 46.2061 87.58 3 503
5.92028 45.3958 83.02 3 531
4.55299 41.3673 86.06 3 771
6.10649 40.4524 86.06 2 774
4.55299 41.3673 83.02 3 797
6.10649 40.4524 83.02 1 800
4.65823 45.2912 87.58 2 1012
4.5118 42.3903 87.58 2 1013
5.92028 45.3958 86.06 3 1022
4.56047 42.4134 86.06 3 1023
4.65823 45.2912 84.54 1 1024
4.5118 42.3903 84.54 2 1025
6.13866 43.3841 86.06 2 1027
4.56047 42.4134 83.02 3 1034
6.13866 43.3841 83.02 1 1035
8.90472 46.2061 87.58 3 511
8.90472 46.2061 84.54 3 526
7.36854 40.5569 87.58 3 759
10.353 41.3673 86.06 3 772
8.7748 40.3965 86.06 1 776
7.36854 40.5569 84.54 3 785
11.9065 40.4524 86.06 1 790
10.353 41.3673 83.02 3 798
8.7748 40.3965 83.02 1 802
11.9065 40.4524 83.02 1 815
7.54491 43.2237 87.58 3 1018
10.4582 45.2912 87.58 1 1019
10.3118 42.3903 87.58 2 1020
7.32654 45.2354 87.58 1 1021
8.80696 43.3283 86.06 2 1028
10.3605 42.4134 86.06 3 1029
7.54491 43.2237 84.54 3 1030
10.4582 45.2912 84.54 1 1031
10.3118 42.3903 84.54 2 1032
7.32654 45.2354 84.54 1 1033
8.80696 43.3283 83.02 2 1036
10.3605 42.4134 83.02 3 1037
18.411 40.2286 83.9126 4 1151
15.3372 46.1161 85.3956 4 1166
19.4094 43.7702 82.9751 4 1169
13.6337 42.8769 85.2377 4 1181
14.7408 40.2301 82.7951 4 1195
19.1171 46.0675 86.1821 4 1198
15.8687 43.6577 82.605 4 1210
17.4464 42.9461 86.0793 4 1226
17.2131 45.5346 88.0316 4 1230
19.9319 40.3954 87.4479 4 1154
24.847 41.996 87.0777 4 1162
23.9304 45.3976 85.5321 4 1170
22.4486 40.2382 84.708 4 1191
25.0336 42.1617 83.4798 4 1193
25.6362 46.2551 82.5788 4 1206
25.8698 44.7706 88.2795 4 1208
21.3656 43.2125 86.0313 4 1233
4.45523 49.2693 87.58 1 504
6.00873 48.3544 87.58 3 514
4.55299 52.1471 86.06 3 515
3.19318 49.1648 86.06 3 516
2.9748 51.1764 86.06 1 517
3.06353 47.2292 86.06 2 518
4.45523 49.2693 84.54 1 519
6.10649 51.2322 86.06 1 522
6.00873 48.3544 84.54 3 529
4.55299 52.1471 83.02 3 530
6.10649 51.2322 83.02 2 536
6.04992 47.3314 83.02 1 537
6.04992 47.3314 86.06 1 1026
7.58692 49.3252 87.58 1 510
7.36854 51.3368 87.58 3 512
10.2552 49.2693 87.58 1 513
10.353 52.1471 86.06 3 520
8.99318 49.1648 86.06 3 521
8.7748 51.1764 86.06 2 523
8.86353 47.2292 86.06 1 524
7.58692 49.3252 84.54 1 525
7.36854 51.3368 84.54 3 527
10.2552 49.2693 84.54 1 528
10.353 52.1471 83.02 3 534
8.99318 49.1648 83.02 3 535
8.7748 51.1764 83.02 2 538
8.86353 47.2292 83.02 1 539
13.0035 48.6622 85.7033 4 1054
17.6791 46.6789 82.5157 4 1135
15.6451 49.4143 83.456 4 1164
14.4898 51.6576 87.443 4 1196
16.7286 49.1622 87.0503 4 1197
18.9134 49.482 84.7167 4 1199
18.4283 52.1837 82.3183 4 1254
17.0021 52.3086 85.6874 4 1256
13.6671 52.4366 83.8818 4 1258
24.7873 48.3449 88.2797 4 1065
21.267 46.9643 83.6991 4 1138
21.7534 51.0552 83.1454 4 1140
23.9993 51.6036 87.0096 4 1173
24.2123 48.9829 84.4922 4 1204
21.5978 49.1555 86.9269 4 1229
20.6696 52.6686 86.131 4 1251
10.2552 27.7096 90.62 2 366
10.353 30.5874 89.1 3 370
8.99318 27.605 89.1 3 371
8.7748 29.6167 89.1 2 372
11.9065 29.6725 89.1 2 375
7.54491 32.4439 90.62 3 734
10.3118 31.6105 90.62 1 737
8.80696 32.5484 89.1 2 753
10.3605 31.6335 89.1 3 754
11.9387 32.6043 89.1 2 766
13.3869 27.7654 90.62 2 367
13.1685 29.7771 90.62 3 368
16.0552 27.7096 90.62 1 369
14.7932 27.605 89.1 3 374
14.5748 29.6167 89.1 2 376
13.3449 32.4439 90.62 3 741
14.607 32.5484 89.1 2 767
17.4583 30.2927 88.9667 4 1237
19.7063 30.5989 91.3498 4 1069
24.2707 27.0279 90.1721 4 1070
22.3323 32.7336 90.3808 4 1071
20.2405 27.409 89.8161 4 1214
22.1384 28.9345 89.2219 4 1217
25.6888 32.8684 90.4646 4 1225
24.1076 30.1925 91.5281 4 1240
4.45523 38.4895 90.62 1 731
6.00873 37.5745 90.62 3 739
5.92028 34.6159 89.1 3 745
6.04992 36.5515 89.1 2 749
7.58692 38.5453 90.62 2 732
8.90472 35.4263 90.62 3 733
10.4582 34.5113 90.62 2 735
10.2552 38.4895 90.62 1 738
7.32654 34.4555 90.62 2 740
11.8087 37.5745 90.62 3 742
8.99318 38.3849 89.1 3 747
11.7203 34.6159 89.1 3 751
8.86353 36.4493 89.1 2 752
11.8499 36.5515 89.1 2 765
13.1265 34.4555 90.62 2 743
15.5335 38.3549 90.75 4 1052
18.4305 39.5879 91.4381 4 1058
18.4512 33.8345 90.3818 4 1068
14.3608 39.4007 88.7892 4 1220
22.5269 35.782 91.9414 4 1060
24.2437 38.3803 91.1592 4 1158
21.2582 36.5576 88.563 4 1189
22.8745 34.8141 89.9084 4 1212
21.1477 38.537 90.2615 4 1222
20.169 34.7786 89.5064 4 1239
3.10472 46.2061 90.62 3 492
4.55299 41.3673 89.1 3 744
6.10649 40.4524 89.1 2 748
4.65823 45.2912 90.62 1 1004
4.5118 42.3903 90.62 2 1005
5.92028 45.3958 89.1 3 1010
4.56047 42.4134 89.1 3 1011
6.13866 43.3841 89.1 2 1015
8.90472 46.2061 90.62 3 495
7.36854 40.5569 90.62 3 736
10.353 41.3673 89.1 3 746
8.7748 40.3965 89.1 2 750
11.9065 40.4524 89.1 1 764
7.54491 43.2237 90.62 3 1006
10.4582 45.2912 90.62 1 1007
10.3118 42.3903 90.62 2 1008
7.32654 45.2354 90.62 2 1009
8.80696 43.3283 89.1 2 1016
10.3605 42.4134 89.1 3 1017
14.3286 44.1366 89.6373 4 1057
17.2787 42.5775 90.7437 4 1061
16.953 45.9268 90.3316 4 1063
17.898 40.6021 89.4139 4 1184
15.6626 42.6604 88.4462 4 1235
20.6813 41.8997 92.0564 4 1059
23.1872 43.7577 91.2035 4 1064
23.1561 42.251 89.2566 4 1066
19.8329 43.3636 88.8073 4 1167
20.0051 44.8065 90.8156 4 1187
21.9092 40.5113 90.7418 4 1202
22.1345 45.9356 88.4221 4 1228
25.7195 46.1841 90.2054 4 1232
4.45523 49.2693 90.62 2 493
6.00873 48.3544 90.62 3 498
4.55299 52.1471 89.1 3 499
3.19318 49.1648 89.1 3 500
2.9748 51.1764 89.1 1 501
3.06353 47.2292 89.1 2 502
6.10649 51.2322 89.1 2 507
6.04992 47.3314 89.1 2 1014
7.58692 49.3252 90.62 2 494
7.36854 51.3368 90.62 3 496
10.2552 49.2693 90.62 1 497
10.353 52.1471 89.1 3 505
8.99318 49.1648 89.1 3 506
8.7748 51.1764 89.1 2 508
8.86353 47.2292 89.1 2 509
13.8548 47.4529 89.8055 4 1053
19.3647 48.0228 90.7951 4 1072
15.8866 49.3675 91.3731 4 1062
13.2567 51.2603 90.8879 4 1055
19.6141 48.1002 88.497 4 1205
16.3505 52.2833 90.1194 4 1241
17.7278 50.253 90.4977 4 1200
15.5148 48.5667 88.9484 4 1227
19.5791 51.5398 89.1883 4 1236
23.477 49.2337 90.1607 4 1203
22.9896 53.0567 90.9407 4 1257
22.5927 46.9012 90.6399 4 1207
21.71 50.2254 91.0832 4 1201
26.1696 51.2501 89.2845 4 1067
25.8579 51.819 91.4934 4 1242
25.3955 58.0201 25.2517 5 1290
25.3421 55.1978 22.5934 5 1291
25.4805 63.4202 25.2333 5 1288
25.3421 66.0592 22.5934 5 1287
25.3421 60.6285 22.5934 5 1289
25.5324 68.7522 25.2476 5 1286
25.3421 71.4899 22.5934 5 1285
25.4985 74.2219 25.1832 5 1284
25.3421 76.9206 22.5934 5 1283
25.3256 55.2834 28.047 5 1282
25.3864 58.0144 30.6542 5 1281
25.4119 66.1485 27.9953 5 1278
25.4006 60.6749 28.0727 5 1280
25.5024 63.3325 30.7912 5 1279
25.5161 71.477 27.9594 5 1276
25.4965 68.8368 30.7132 5 1277
25.5342 76.9467 27.8905 5 1274
25.5978 74.1675 30.592 5 1275
25.4685 55.5051 33.3623 5 1273
25.443 58.1248 35.9412 5 1272
25.4967 60.8626 33.2815 5 1271
25.5651 66.1467 33.4508 5 1269
25.6568 63.4936 36.1156 5 1270
25.5618 71.4678 33.5132 5 1267
25.5607 68.8019 36.1254 5 1268
25.5496 76.8689 33.14 5 1265
25.5462 79.2973 35.8867 5 1264
25.4462 74.1526 36.1468 5 1266
25.5264 55.1822 38.7129 5 1263
25.5414 57.8447 41.408 5 1351
25.6754 55.0682 44.1468 5 1346
25.435 60.7595 38.7334 5 1262
25.6675 66.049 38.8537 5 1261
25.5658 63.4669 41.4941 5 1350
25.6462 60.4471 44.1444 5 1344
25.6416 66.0222 44.2063 5 1342
25.6563 71.4853 39.0465 5 1260
25.667 68.7722 41.536 5 1349
25.6489 71.2929 44.4314 5 1340
25.6166 76.7428 38.8443 5 1259
25.5492 79.3584 41.3726 5 1347
25.6923 74.0594 41.7095 5 1348
25.8607 76.5629 44.3346 5 1338
25.7104 57.8244 46.6816 5 1345
25.8699 54.8664 49.5207 5 1336
25.8324 62.9411 46.869 5 1343
25.9759 60.1809 49.3462 5 1334
25.9289 65.5353 49.5143 5 1332
25.8521 68.5248 47.0294 5 1341
25.9603 71.01 49.6031 5 1330
25.8741 78.9496 46.851 5 1337
25.8654 73.9331 47.2858 5 1339
26.1226 76.5975 49.8621 5 1328
17.2809 59.7089 56.8166 3 1653
25.9454 57.4411 52.0736 5 1335
23.4517 56.5858 56.9155 3 1299
21.3573 57.9595 55.8449 1 1300
21.3143 54.8191 56.6862 1 1301
21.4312 55.9766 54.9943 3 1303
22.7728 55.6225 53.5437 1 1304
22.7901 58.3278 56.51 1 1306
25.1773 54.1278 56.0354 3 1309
24.7686 55.9988 55.6127 1 1311
24.4911 56.5354 53.7414 3 1312
23.4297 53.7734 53.463 3 1313
24.6218 58.4975 53.3838 1 1315
26.0153 55.744 52.8154 2 1320
26.1719 58.7452 53.0175 1 1318
23.8436 59.3929 55.0866 3 1310
22.3867 53.2409 56.6451 3 1302
25.0779 53.1816 54.4049 2 1316
19.1009 60.3487 56.7725 1 1648
19.2199 61.8051 56.6278 2 1298
20.6403 59.7609 55.4194 3 1297
19.7092 64.8826 56.4854 3 2066
25.8021 62.452 52.1915 5 1333
25.3248 63.1942 56.9539 1 1295
21.1198 62.2812 56.8807 3 1292
22.7631 61.8858 55.8194 2 1294
22.3863 60.7126 55.0194 1 1305
25.4225 60.3671 55.6526 1 1308
23.4115 62.8791 54.7804 1 1314
23.0724 64.603 55.8818 3 1323
24.9014 64.5457 56.7041 1 1325
25.3059 62.3927 55.1972 3 1296
21.5198 64.1632 57.0638 2 2035
19.4942 66.7993 56.4496 1 2063
22.5705 66.5908 55.4957 1 2067
25.6766 67.6381 52.271 5 1331
25.2795 69.6723 56.531 2 1324
21.2803 67.4714 56.8833 3 2065
25.1834 72.647 56.0435 2 1321
24.1744 67.7614 55.8363 3 1322
25.5647 67.1546 54.6349 2 1327
21.5803 69.3793 57.1032 2 2062
26.0037 73.2948 52.4919 5 1329
12.7174 56.3009 63.023 1 1373
13.3055 54.4588 63.0052 3 1368
14.4554 57.3912 63.0404 3 1367
15.4918 55.9783 62.0726 1 1369
17.1589 56.9032 61.9019 3 1620
15.1501 58.7574 61.7494 1 1621
13.7137 54.1067 61.0065 1 1622
14.4931 55.8054 60.3881 3 1624
15.6717 55.6903 58.8522 1 1625
16.6791 58.8438 61.9684 1 1627
18.2967 54.3421 60.3403 3 1633
18.1475 56.3353 60.3279 1 1637
17.2652 56.86 58.7479 3 1638
16.106 53.8083 58.4525 3 1639
16.8652 58.8932 58.649 1 1641
15.3117 54.6887 63.0532 1 1597
18.383 54.3163 63.327 3 1375
19.5625 54.3072 57.6335 3 1650
18.6408 56.153 57.361 1 1654
18.0035 53.2673 58.7013 1 1642
17.608 53.2205 61.7898 1 1628
15.559 53.2037 61.5993 3 1623
22.6071 53.7168 62.6403 1 1611
20.7649 57.9404 61.9676 1 1629
19.9494 57.1195 60.418 3 1632
20.9013 55.4668 60.5243 1 1634
22.5167 56.01 59.5591 3 1644
20.6635 58.3278 58.9173 1 1645
20.2104 54.4022 59.6439 1 1646
23.0689 57.9024 59.9734 1 1655
21.5283 55.3789 62.5036 4 2158
22.6939 59.2033 58.3866 3 1619
22.7162 58.0106 61.9356 4 2161
23.925 54.8878 60.2308 1 1656
23.5278 56.3339 63.2861 4 2169
25.0165 57.5843 60.0095 4 7554
24.9998 55.7785 61.6791 4 5240
25.4179 54.5153 58.88 3 1657
24.8106 56.4293 58.3987 1 1658
21.756 55.9011 57.6657 1 1651
20.3118 57.2557 57.3613 3 1649
24.202 53.3624 57.5993 1 1307
26.0926 57.9811 58.0851 1 6535
26.2061 53.2178 60.1366 1 6536
26.0189 53.8063 62.0356 4 7597
23.2871 53.1592 60.9288 4 5239
17.0747 59.9789 60.3539 3 1636
14.1911 60.4845 61.644 3 1603
18.5268 62.6386 58.3075 3 1614
16.2549 62.6956 62.4368 3 1602
13.8676 64.3591 62.4458 1 1604
18.9941 62.3441 61.1983 3 1610
16.9127 62.1779 59.5288 1 1613
15.7233 61.4091 60.8455 1 1626
15.3409 64.4498 62.3699 2 1757
19.064 64.9929 62.5474 3 1760
17.3181 63.1521 60.7254 2 2025
15.923 65.3614 60.7904 3 2042
17.7657 64.7234 60.8692 2 2044
18.6899 65.381 59.328 3 2051
18.203 64.4351 57.661 1 2060
18.9954 60.3926 60.4797 1 1631
13.9322 65.8555 63.3059 1 2014
18.1178 63.1631 63.2449 1 1608
19.804 60.0531 58.6788 3 1640
20.0767 62.9694 59.6627 1 1643
20.3153 59.8361 61.858 3 1607
24.249 60.478 58.6316 1 1617
25.6327 64.886 62.0033 1 7464
24.758 61.3824 60.4572 4 7631
21.6847 62.911 62.63 3 1606
20.4356 64.0035 61.5365 2 1609
21.7697 61.9821 59.844 3 1612
23.5377 62.8291 59.5712 1 1616
21.8376 61.1509 61.6484 1 1635
20.3014 64.3851 59.9725 2 2029
23.1043 64.3164 62.9234 1 2056
23.7205 65.3313 61.3141 3 2057
21.8059 64.9045 58.8522 3 2064
23.5724 64.4052 59.6105 1 2069
21.5107 60.9474 58.3252 1 1652
23.4807 60.2139 62.0102 4 2176
24.9582 65.3647 58.5028 3 2070
25.0872 61.5845 63.2495 4 7670
23.8575 62.1499 57.6657 3 1618
25.7104 59.8006 57.5688 3 6507
14.7125 67.4942 62.7689 3 1755
15.8161 67.2045 61.1932 1 1756
17.2288 70.5814 63.111 3 1765
18.791 67.0715 62.8139 1 1766
17.6793 67.8165 61.3796 3 2041
17.4407 69.8549 61.2399 2 2043
19.1094 69.0113 59.1233 2 2049
18.9195 67.3472 59.7855 1 2054
19.3121 70.3005 60.6681 3 2027
19.2241 70.7963 62.788 2 1758
19.1942 72.749 62.9827 3 1762
23.7822 70.7406 57.2543 3 2040
19.9063 70.0739 57.5897 3 2059
20.283 71.4881 59.2456 2 2053
26.1015 68.4234 57.8222 3 7454
22.11 66.8118 61.9213 1 2047
24.561 71.7037 58.7395 2 2038
20.5071 68.0602 62.9454 3 1759
21.8405 70.8748 62.4682 3 1769
23.7141 71.5834 60.0014 1 2032
22.0474 70.5193 59.7141 3 2034
23.7103 68.0386 62.5182 3 2045
20.9787 69.3623 61.2648 1 2046
20.7969 67.5151 60.3596 3 2050
21.8113 66.9185 58.7388 1 2052
23.5845 70.11 62.8187 2 2055
24.5417 67.428 60.7697 1 2058
23.5062 67.8624 59.0998 3 2061
22.6741 69.4936 58.2135 2 2068
24.7914 70.8349 61.4333 3 7447
25.9232 68.9857 61.0025 3 7448
24.6519 67.1764 57.7675 1 2071
21.6751 72.8003 61.7455 1 2030
18.9902 73.9697 61.4531 1 2028
19.2344 75.7378 62.4043 3 1659
25.8341 75.9766 58.6574 1 7431
26.0307 74.4676 58.5287 1 2037
23.3121 73.3241 60.6272 3 2033
24.4469 73.4884 57.805 3 2039
22.8125 74.0962 58.8799 1 2036
21.8772 77.8512 61.1575 1 1660
23.4739 78.7363 61.6805 3 1749
25.0162 76.7602 60.2601 3 1750
24.3835 78.6454 59.9262 2 1751
20.4435 73.2219 60.3028 3 2026
21.1203 75.9151 62.8415 2 2072
21.4401 74.8105 59.632 2 2125
22.0881 75.9034 61.1543 3 2126
24.2211 75.1692 61.203 2 2127
25.941 74.0887 60.4981 3 7446
24.5898 75.6867 63.1076 3 2073
24.3391 77.7155 63.18 1 2074
26.1481 78.778 63.1756 3 7411
8.98723 53.4112 67.7634 1 1356
8.77982 54.9505 69.0806 3 1355
11.6633 59.1353 69.2801 3 1359
10.2174 56.2735 69.357 1 1554
11.4712 56.4604 67.6995 3 1568
10.4266 53.8199 66.5096 3 1570
10.3638 55.752 66.1812 1 1571
10.949 58.3766 67.6904 2 1574
11.5244 56.7914 64.64 3 1589
11.2012 58.7657 64.5987 2 1592
12.128 53.3679 67.5952 1 1575
12.7174 56.1139 66.1206 1 1586
12.5566 53.3373 64.5268 1 1593
13.005 55.847 69.0407 2 1567
11.7888 59.5088 66.4065 3 1364
17.6665 53.3235 64.8051 1 1601
18.1253 56.3201 63.4638 1 1378
13.1317 53.9031 69.3199 3 1565
15.1562 54.0598 66.5244 1 1584
15.2585 57.2612 68.0403 2 1577
16.5833 55.2401 69.4131 1 1578
16.2206 55.4813 67.4517 3 1579
14.3188 57.1806 66.2053 3 1581
13.2259 54.2469 66.1952 3 1582
17.7968 56.0352 66.5656 1 1583
17.1806 57.0055 64.9764 3 1595
15.3663 57.8706 64.711 1 1596
17.9691 58.779 65.1604 1 1600
18.5839 54.215 66.325 4 2170
15.7505 53.6056 64.694 3 1598
14.9994 59.3595 68.0038 3 1573
13.7512 59.1253 66.3568 2 1580
20.6188 53.4545 65.5532 4 7600
24.2274 54.0251 63.7766 4 1243
20.3313 54.1565 63.6457 1 1630
19.9116 57.0328 63.5355 4 2159
23.5885 55.7432 69.4205 4 2167
19.8802 58.7682 64.8806 4 2168
9.8598 61.6195 68.0559 3 1360
11.6949 61.3683 67.3757 1 1362
12.0312 63.6704 64.6882 1 1365
9.3821 64.0113 67.936 3 1983
10.9869 64.6337 67.086 1 1986
12.2423 63.202 66.6373 3 1363
12.7788 61.7282 69.1642 3 1358
12.88 65.5433 64.9187 3 1993
9.3791 65.1662 69.5273 2 1752
17.4537 59.7872 63.4987 3 1377
19.3824 60.2203 63.4846 1 1374
14.9552 60.0091 64.9324 3 1591
17.707 60.0252 66.6718 3 1588
13.7033 60.9377 63.5255 1 1366
13.557 59.9083 69.2526 1 1563
16.411 61.4221 64.0425 1 1372
13.6377 62.9134 63.7767 3 1370
15.5276 62.2493 68.2732 3 1572
13.7363 63.1866 68.1428 1 1576
15.7827 60.7993 66.6701 1 1585
16.8868 62.8116 65.6483 3 1590
14.9653 63.5991 65.0138 1 1594
18.5976 61.7129 66.1904 1 1599
13.4276 64.7592 69.3894 3 1970
15.5629 65.8438 69.1782 1 1990
15.4357 65.0603 67.2347 3 1991
14.0813 64.2762 66.0414 1 1995
16.7501 63.5814 67.4988 1 2002
15.9334 65.2209 64.1882 3 2015
17.7474 64.2487 64.5232 1 2020
18.0634 64.5314 68.7126 4 2187
17.0782 66.2006 69.0637 2 1971
19.1499 65.0912 65.7189 3 2007
19.295 62.0032 64.3506 3 1376
16.2169 60.5607 69.4103 1 1566
19.7132 64.4126 67.5066 1 1587
26.007 62.0071 65.5188 4 7557
25.9832 64.9238 67.1562 4 7602
26.0756 65.8977 63.7151 4 7574
21.9519 65.7482 63.6801 3 2048
24.7597 62.4903 67.4364 4 7629
22.5229 62.873 68.3333 4 7604
24.6009 63.8758 64.049 4 2165
23.746 64.4636 66.234 4 7552
20.8351 63.0885 64.4099 2 1763
20.3251 64.5706 64.2122 1 2023
22.0928 62.8108 65.8419 4 2162
20.0937 62.4488 67.2569 4 2184
23.222 65.2418 68.412 4 2157
10.2364 66.4684 69.329 1 1958
11.693 70.045 69.2739 3 1754
11.5587 66.4323 67.7052 3 1982
12.6948 67.139 66.0796 1 1997
12.9649 66.7126 69.078 1 1974
16.1163 66.4211 65.9206 1 1994
13.3965 71.0546 69.1993 2 1968
14.6887 67.6463 69.2192 3 1969
16.0761 71.1079 69.0706 1 1973
17.7062 69.8003 69.1049 3 1981
14.5837 70.3228 67.8015 3 1985
17.4948 67.0736 67.3584 3 1988
15.219 68.537 67.5931 1 1989
14.6707 67.7179 65.9301 3 1992
15.6579 71.3964 66.3829 1 1996
16.7679 68.8322 67.6391 1 2001
19.0362 70.6368 66.0255 1 2005
17.0888 69.9426 66.0493 3 2010
18.8594 67.0213 65.8911 2 2011
17.7176 67.4465 64.3798 3 2012
15.1653 68.6638 64.2996 1 2013
16.6458 69.0579 64.3966 2 2019
16.3223 72.645 67.7935 3 1984
17.3533 72.4853 63.9523 1 2018
18.4834 72.5125 65.7455 3 2008
18.9122 72.6208 69.324 3 1980
19.5375 70.7946 69.1141 1 2000
19.7803 69.8412 64.4541 3 2017
24.5847 67.1078 67.4809 4 7601
24.4746 71.5655 64.004 3 1768
24.9585 67.514 64.0498 1 1761
23.709 66.7713 65.3829 4 2163
25.5341 70.3341 66.8154 4 2173
25.934 70.6981 64.9654 2 1767
24.1703 70.6648 69.1596 4 7772
23.473 69.1868 67.1185 4 2179
21.5297 70.7202 64.3557 2 1764
20.4365 70.62 67.3905 3 1999
21.576 69.0193 67.5645 2 2004
20.7729 67.6398 66.3957 3 2006
21.5677 72.2735 67.1276 1 2009
21.864 67.6968 64.7694 2 2022
22.8333 69.4091 64.8603 4 2166
21.7993 72.4252 65.2156 3 2016
21.6496 68.71 69.4433 4 2191
24.6787 72.6887 66.6212 4 7627
23.1972 72.842 68.2517 4 7768
14.9125 73.9201 67.8248 2 1987
18.2026 73.3382 67.5714 2 2003
16.3058 78.0385 69.1602 1 1730
18.976 75.6797 69.175 3 1734
19.2637 77.4405 68.3907 1 1736
17.6256 78.2274 67.6145 3 1738
15.9621 75.6476 67.6652 3 1739
17.8395 74.9065 67.6054 2 1740
18.7371 75.922 66.0811 3 1743
13.6591 73.1821 69.1797 3 1753
15.6484 76.6446 69.3478 2 2112
16.8656 76.903 66.2967 2 2117
18.3093 76.2207 64.0943 1 2122
23.6197 73.2098 64.9711 1 2024
20.104 73.3407 64.7578 1 2021
20.7591 78.6652 69.1626 3 1733
22.3213 77.5758 69.1259 1 1735
24.88 77.3734 69.2954 2 1737
23.8892 78.2481 67.8759 3 1741
20.4555 78.7902 66.2013 3 1742
21.9083 77.1963 65.7597 2 1744
24.521 75.396 66.1942 3 1746
24.7072 77.3803 66.2936 1 1747
23.4816 78.164 64.9068 3 1748
20.3999 73.7991 67.3747 3 1998
20.8167 74.9166 68.8719 2 2115
20.0407 77.0927 67.0788 1 2118
21.8418 76.1706 67.8027 3 2119
20.2262 74.628 65.5866 2 2120
23.5544 74.8195 67.8121 1 2121
21.7213 75.5629 64.7107 3 2123
23.5408 74.775 64.5957 1 2124
24.6417 75.4055 69.3447 4 7694
6.00873 59.1343 75.42 3 1518
6.13866 54.164 73.9 1 1528
8.90472 56.986 75.42 3 1512
7.54491 54.0036 75.42 3 1513
10.4582 56.0711 75.42 1 1514
10.3118 53.1702 75.42 1 1516
7.32654 56.0152 75.42 1 1519
11.8087 59.1343 75.42 3 1525
11.7203 56.1756 73.9 3 1530
8.86353 58.009 73.9 1 1531
8.80696 54.1082 73.9 1 1532
10.3605 53.1932 73.9 3 1533
8.90472 56.986 72.38 3 1535
7.54491 54.0036 72.38 3 1536
10.4582 56.0711 72.38 1 1537
10.3118 53.1702 72.38 1 1538
7.32654 56.0152 72.38 1 1540
11.8499 58.1112 73.9 1 1542
11.9387 54.164 73.9 1 1543
11.8087 59.1343 72.38 3 1548
11.7203 56.1756 70.86 3 1550
8.86353 58.009 70.86 1 1551
8.80696 54.1082 70.86 1 1552
10.3605 53.1932 70.86 3 1553
11.8499 58.1112 70.86 1 1558
11.9387 54.164 70.86 1 1559
14.8258 56.212 69.9411 3 1564
13.3449 54.0036 72.38 3 1546
13.1265 56.0152 72.38 1 1549
14.6635 58.009 70.86 2 1561
14.607 54.1082 70.86 1 1562
18.8764 53.4345 73.1387 4 2181
17.4732 57.1429 72.7976 4 2182
18.3795 55.4868 70.0926 4 2188
16.116 53.5094 75.3061 4 2199
20.9873 57.9646 70.1292 4 2160
21.4241 53.2034 70.9444 4 2180
20.78 56.6002 73.3533 4 2186
24.2398 58.1043 72.1074 4 2189
23.6145 54.8202 73.2452 4 2206
23.6706 57.8626 75.6185 4 2243
10.5135 60.6923 69.6717 1 1357
10.353 62.927 70.86 3 1352
8.99318 59.9446 70.86 3 1353
8.7748 61.9562 70.86 1 1354
7.58692 60.105 75.42 1 1511
7.36854 62.1167 75.42 3 1515
10.2552 60.0492 75.42 1 1517
10.353 62.927 73.9 3 1526
8.99318 59.9446 73.9 3 1527
8.7748 61.9562 73.9 1 1529
7.58692 60.105 72.38 1 1534
10.2552 60.0492 72.38 1 1539
11.9065 62.0121 73.9 1 1541
11.9065 62.0121 70.86 1 1557
7.54491 64.7835 75.42 3 1909
10.3118 63.9501 75.42 1 1911
8.80696 64.888 73.9 1 1931
10.3605 63.9731 73.9 3 1932
10.3118 63.9501 72.38 2 1934
11.9387 64.9439 73.9 1 1939
10.3605 63.9731 70.86 3 1957
11.9387 64.9439 70.86 2 1962
18.2201 64.5031 70.7493 2 1972
13.3869 60.105 75.42 1 1523
13.1685 62.1167 75.42 3 1524
14.5748 61.9562 73.9 1 1544
13.3869 60.105 72.38 1 1545
13.1685 62.1167 72.38 3 1547
16.153 62.927 70.86 3 1555
14.7932 59.9446 70.86 3 1556
14.5748 61.9562 70.86 2 1560
13.3449 64.7835 75.42 3 1923
14.607 64.888 73.9 1 1942
13.3449 64.7835 72.38 3 1945
16.1118 63.9501 72.38 2 1948
14.607 64.888 70.86 2 1966
16.1605 63.9731 70.86 3 1967
19.1498 62.7316 70.7729 4 2204
17.0541 59.9968 75.1791 4 2209
18.5944 65.7585 72.5491 4 2212
24.3224 61.8059 69.918 4 7666
26.0225 60.7928 71.2159 4 2172
21.8522 64.3825 72.8299 4 2196
19.7625 62.9665 75.1499 4 2200
19.6853 59.907 73.0306 4 2202
22.4007 61.2332 71.3872 4 2207
24.2252 64.3376 70.362 4 2217
22.904 61.1474 74.8524 4 2230
25.4978 63.3296 73.8548 4 2242
8.90472 67.7658 75.42 3 1908
10.4582 66.8509 75.42 1 1910
10.2552 70.829 75.42 2 1912
11.8087 69.9141 75.42 3 1926
11.7203 66.9555 73.9 3 1930
10.4582 66.8509 72.38 1 1933
11.9065 72.792 73.9 1 1937
11.8499 68.8911 73.9 2 1938
11.8087 69.9141 72.38 3 1950
11.7203 66.9555 70.86 3 1956
11.8499 68.8911 70.86 2 1961
13.3869 70.8849 75.42 1 1921
14.7047 67.7658 75.42 3 1922
16.0552 70.829 75.42 1 1925
13.1265 66.7951 75.42 2 1927
14.7932 70.7245 73.9 3 1936
14.5748 72.7361 73.9 1 1940
14.6635 68.7889 73.9 2 1941
13.3869 70.8849 72.38 2 1943
14.7047 67.7658 72.38 3 1944
16.2582 66.8509 72.38 2 1946
16.0552 70.829 72.38 2 1949
13.1265 66.7951 72.38 1 1951
17.7065 72.792 73.9 1 1952
19.1869 70.8849 72.38 2 1953
17.6087 69.9141 72.38 3 1955
14.7932 70.7245 70.86 3 1960
14.5748 72.7361 70.86 2 1963
17.5203 66.9555 70.86 3 1964
14.6635 68.7889 70.86 1 1965
17.7065 72.792 70.86 1 1976
17.6499 68.8911 70.86 2 1977
18.5346 68.5222 74.2865 4 2211
24.9356 66.5582 69.8342 4 2171
20.7319 70.3452 70.0859 1 1979
20.3748 72.7361 70.86 2 1978
24.0925 68.5049 70.273 4 2174
24.8387 69.4337 75.3562 4 2175
22.208 71.6054 70.3327 4 2177
24.4725 66.664 73.3671 4 2178
22.8799 68.8055 72.7036 4 2192
23.3147 71.9282 73.0324 4 2197
20.9877 66.6716 75.3543 4 2213
14.7047 78.5457 75.42 3 1705
13.3449 75.5633 75.42 3 1706
16.2582 77.6308 75.42 2 1707
13.1265 77.5749 75.42 2 1708
19.1449 75.5633 75.42 3 1712
18.9265 77.5749 75.42 1 1714
17.5203 77.7353 73.9 3 1715
14.607 75.6679 73.9 1 1716
16.1605 74.753 73.9 3 1717
13.3449 75.5633 72.38 3 1718
16.2582 77.6308 72.38 1 1719
17.7387 75.7237 73.9 1 1720
19.1449 75.5633 72.38 3 1724
18.9265 77.5749 72.38 1 1726
17.5203 77.7353 70.86 3 1727
14.607 75.6679 70.86 1 1728
16.1605 74.753 70.86 3 1729
17.7387 75.7237 70.86 1 1731
13.1685 72.8965 75.42 3 1924
18.9685 72.8965 75.42 3 1929
16.153 73.7069 73.9 3 1935
13.1685 72.8965 72.38 3 1947
18.9685 72.8965 72.38 3 1954
16.153 73.7069 70.86 3 1959
16.1118 74.7299 75.42 1 2109
16.1118 74.7299 72.38 1 2110
20.5047 78.5457 75.42 3 1711
22.0582 77.6308 75.42 2 1713
23.3203 77.7353 73.9 3 1721
20.407 75.6679 73.9 1 1722
20.5047 78.5457 72.38 3 1723
22.0582 77.6308 72.38 2 1725
23.3203 77.7353 70.86 3 1732
21.953 73.7069 70.86 3 1975
21.9118 74.7299 72.38 2 2111
20.407 75.6679 70.86 1 2113
21.9605 74.753 70.86 3 2114
23.5387 75.7237 70.86 1 2116
21.7405 73.7192 74.7926 4 2193
24.4507 75.8108 74.7706 4 2198
4.65823 56.0711 81.5 1 1450
4.5118 53.1702 81.5 2 1451
6.00873 59.1343 81.5 3 1469
5.92028 56.1756 79.98 3 1473
4.56047 53.1932 79.98 3 1474
4.65823 56.0711 78.46 1 1475
4.5118 53.1702 78.46 2 1476
6.04992 58.1112 79.98 2 1480
6.13866 54.164 79.98 2 1481
6.00873 59.1343 78.46 3 1494
5.92028 56.1756 76.94 3 1500
6.04992 58.1112 76.94 2 1504
6.13866 54.164 76.94 1 1505
8.90472 56.986 81.5 3 1463
7.54491 54.0036 81.5 3 1464
10.4582 56.0711 81.5 2 1465
10.3118 53.1702 81.5 2 1467
7.32654 56.0152 81.5 1 1470
11.8087 59.1343 81.5 3 1472
11.7203 56.1756 79.98 3 1483
8.86353 58.009 79.98 1 1484
8.80696 54.1082 79.98 2 1485
10.3605 53.1932 79.98 3 1486
8.90472 56.986 78.46 3 1488
7.54491 54.0036 78.46 3 1489
10.4582 56.0711 78.46 2 1490
10.3118 53.1702 78.46 2 1492
7.32654 56.0152 78.46 1 1495
11.8499 58.1112 79.98 2 1497
11.8087 59.1343 78.46 3 1499
11.7203 56.1756 76.94 3 1507
8.86353 58.009 76.94 1 1508
8.80696 54.1082 76.94 1 1509
10.3605 53.1932 76.94 3 1510
11.8499 58.1112 76.94 2 1521
11.9387 54.164 76.94 1 1522
12.9861 55.0169 81.7808 4 2252
13.9848 57.1726 78.8999 4 2131
15.2536 56.9899 76.0103 4 2183
18.7102 55.9207 76.068 4 2185
14.6922 54.5134 78.5077 4 2224
17.5454 58.2408 78.5355 4 2225
18.0144 54.5723 79.3406 4 2226
15.9488 57.0754 80.7411 4 2298
23.5122 58.5114 79.066 4 2201
20.5138 58.9651 76.5876 4 2205
22.0341 54.9361 76.7105 4 2221
20.7232 56.6791 79.5973 4 2227
25.4263 55.2453 78.0667 4 2229
26.0827 57.5445 81.5774 4 2231
23.5523 54.925 80.7503 4 2255
4.45523 60.0492 81.5 1 1452
6.10649 62.0121 79.98 1 1479
6.10649 62.0121 76.94 1 1503
6.13866 64.9439 79.98 1 1876
7.58692 60.105 81.5 1 1462
7.36854 62.1167 81.5 3 1466
10.2552 60.0492 81.5 1 1468
10.353 62.927 79.98 3 1477
8.99318 59.9446 79.98 3 1478
8.7748 61.9562 79.98 1 1482
7.58692 60.105 78.46 2 1487
7.36854 62.1167 78.46 3 1491
10.2552 60.0492 78.46 2 1493
11.9065 62.0121 79.98 1 1496
10.353 62.927 76.94 3 1501
8.99318 59.9446 76.94 3 1502
8.7748 61.9562 76.94 1 1506
11.9065 62.0121 76.94 1 1520
7.54491 64.7835 81.5 3 1856
10.3118 63.9501 81.5 1 1858
8.80696 64.888 79.98 1 1880
10.3605 63.9731 79.98 3 1881
7.54491 64.7835 78.46 3 1883
10.3118 63.9501 78.46 1 1885
11.9387 64.9439 79.98 2 1892
8.80696 64.888 76.94 1 1906
10.3605 63.9731 76.94 3 1907
11.9387 64.9439 76.94 1 1917
13.1685 62.1167 78.46 3 1498
13.3449 64.7835 81.5 3 1869
13.3449 64.7835 78.46 3 1897
14.607 64.888 76.94 1 1920
14.0425 60.4675 80.4321 4 2132
15.1262 62.6423 80.7283 4 2133
15.9036 62.984 76.5087 4 2210
16.0947 64.967 81.3659 4 2222
18.6017 61.5341 78.14 4 2228
17.688 65.6983 76.1746 4 2233
17.6868 63.7098 80.1782 4 2236
16.8692 60.7168 81.0933 4 2256
25.4617 61.7284 77.8692 4 2190
23.58 64.4461 76.4768 4 2194
22.0116 61.8069 78.2966 4 2203
20.3214 64.9553 78.6968 4 2238
23.2932 64.4038 80.5366 4 2239
24.026 61.1187 81.4435 4 2260
20.6371 60.1677 81.132 4 2268
7.58692 70.8849 81.5 1 1854
8.90472 67.7658 81.5 3 1855
10.4582 66.8509 81.5 1 1857
10.2552 70.829 81.5 1 1859
7.32654 66.7951 81.5 2 1860
11.8087 69.9141 81.5 3 1872
8.99318 70.7245 79.98 3 1875
8.7748 72.7361 79.98 1 1877
11.7203 66.9555 79.98 3 1878
8.86353 68.7889 79.98 1 1879
8.90472 67.7658 78.46 3 1882
10.4582 66.8509 78.46 1 1884
10.2552 70.829 78.46 2 1886
7.32654 66.7951 78.46 1 1887
11.9065 72.792 79.98 1 1890
11.8499 68.8911 79.98 1 1891
11.8087 69.9141 78.46 3 1900
8.99318 70.7245 76.94 3 1903
11.7203 66.9555 76.94 3 1904
8.86353 68.7889 76.94 2 1905
11.9065 72.792 76.94 1 1915
11.8499 68.8911 76.94 1 1916
13.3869 70.8849 81.5 1 1868
16.0552 70.829 81.5 1 1871
13.1265 66.7951 81.5 2 1873
14.7932 70.7245 79.98 3 1889
14.5748 72.7361 79.98 2 1893
14.6635 68.7889 79.98 2 1894
13.3869 70.8849 78.46 1 1895
14.7047 67.7658 78.46 3 1896
16.0552 70.829 78.46 1 1899
13.1265 66.7951 78.46 2 1901
14.7932 70.7245 76.94 3 1914
14.5748 72.7361 76.94 1 1918
14.6635 68.7889 76.94 2 1919
17.7065 72.792 76.94 1 1928
19.5294 68.4344 78.1346 4 2214
17.4764 67.6989 80.7732 4 2234
24.6188 72.569 77.1353 4 2195
23.1753 67.4201 78.1502 4 2215
21.679 70.3683 76.4152 4 2216
23.2669 70.3235 79.9419 4 2218
19.7606 70.7518 80.7488 4 2237
24.9654 67.254 81.4057 4 2241
21.3406 67.5894 81.4568 4 2266
11.7203 77.7353 79.98 3 1689
10.3605 74.753 79.98 3 1690
11.9387 75.7237 79.98 2 1691
11.9387 75.7237 76.94 1 1702
10.353 73.7069 79.98 3 1874
10.353 73.7069 76.94 3 1902
10.3118 74.7299 81.5 2 2101
10.3118 74.7299 78.46 2 2105
14.7047 78.5457 81.5 3 1682
13.3449 75.5633 81.5 3 1683
16.2582 77.6308 81.5 1 1684
13.1265 77.5749 81.5 2 1685
18.9265 77.5749 81.5 2 1688
17.5203 77.7353 79.98 3 1692
16.1605 74.753 79.98 3 1693
14.7047 78.5457 78.46 3 1694
13.3449 75.5633 78.46 3 1695
16.2582 77.6308 78.46 1 1696
13.1265 77.5749 78.46 2 1697
17.7387 75.7237 79.98 1 1698
19.1449 75.5633 78.46 3 1700
18.9265 77.5749 78.46 2 1701
17.5203 77.7353 76.94 3 1703
16.1605 74.753 76.94 3 1704
17.7387 75.7237 76.94 1 1709
13.1685 72.8965 81.5 3 1870
16.153 73.7069 79.98 3 1888
13.1685 72.8965 78.46 3 1898
16.153 73.7069 76.94 3 1913
16.1118 74.7299 81.5 2 2104
14.607 75.6679 79.98 1 2106
16.1118 74.7299 78.46 2 2107
14.607 75.6679 76.94 1 2108
20.5047 78.5457 81.5 3 1687
20.5047 78.5457 78.46 3 1699
20.407 75.6679 76.94 1 1710
23.7387 75.7722 78.4117 4 2219
25.7768 77.5547 80.4507 4 2220
22.616 75.3745 81.9265 4 2245
23.181 78.6814 79.6716 4 2247
21.41 73.1782 79.2649 4 2248
25.3277 73.2527 80.7958 4 2249
3.10472 56.986 87.58 3 1398
4.65823 56.0711 87.58 1 1399
4.5118 53.1702 87.58 1 1400
6.00873 59.1343 87.58 3 1418
5.92028 56.1756 86.06 3 1422
3.00696 54.1082 86.06 1 1423
4.56047 53.1932 86.06 3 1424
4.65823 56.0711 84.54 1 1425
4.5118 53.1702 84.54 2 1426
6.04992 58.1112 86.06 1 1431
6.13866 54.164 86.06 1 1432
6.00873 59.1343 84.54 3 1444
5.92028 56.1756 83.02 3 1448
4.56047 53.1932 83.02 3 1449
6.04992 58.1112 83.02 1 1456
6.13866 54.164 83.02 2 1457
8.90472 56.986 87.58 3 1412
7.54491 54.0036 87.58 3 1413
10.4582 56.0711 87.58 1 1414
10.3118 53.1702 87.58 2 1416
7.32654 56.0152 87.58 1 1419
8.86353 58.009 86.06 1 1434
8.80696 54.1082 86.06 2 1435
10.3605 53.1932 86.06 3 1436
8.90472 56.986 84.54 3 1438
7.54491 54.0036 84.54 3 1439
10.4582 56.0711 84.54 1 1440
10.3118 53.1702 84.54 2 1442
7.32654 56.0152 84.54 1 1445
8.86353 58.009 83.02 1 1459
8.80696 54.1082 83.02 2 1460
10.3605 53.1932 83.02 3 1461
12.7986 58.1637 83.9101 4 2135
15.0222 55.3474 85.5915 4 2134
14.1816 58.057 87.6001 4 2136
14.109 55.4789 88.2357 4 2137
17.8406 58.2382 87.6802 4 2140
16.3468 54.6192 82.6464 4 2232
18.4914 55.4029 85.5746 4 2250
16.2568 58.493 84.4701 4 2287
18.6359 57.5604 82.1962 4 2290
25.9284 56.4153 85.4532 4 2208
20.8143 54.8726 82.9905 4 2223
22.8728 57.7687 83.0311 4 2254
24.0283 53.7255 84.1261 4 2257
23.6105 58.9947 86.6503 4 2258
22.6934 55.5364 86.7901 4 2259
20.4359 58.1485 85.3711 4 2291
4.45523 60.0492 87.58 2 1401
4.55299 62.927 86.06 3 1421
4.45523 60.0492 84.54 1 1427
6.10649 62.0121 86.06 2 1430
4.55299 62.927 83.02 3 1447
6.10649 62.0121 83.02 1 1455
4.5118 63.9501 87.58 2 1787
4.56047 63.9731 86.06 3 1817
4.5118 63.9501 84.54 2 1818
6.13866 64.9439 86.06 2 1822
6.13866 64.9439 83.02 2 1848
7.58692 60.105 87.58 1 1411
7.36854 62.1167 87.58 3 1415
10.2552 60.0492 87.58 1 1417
10.353 62.927 86.06 3 1428
8.99318 59.9446 86.06 3 1429
8.7748 61.9562 86.06 1 1433
7.58692 60.105 84.54 1 1437
7.36854 62.1167 84.54 3 1441
10.2552 60.0492 84.54 1 1443
11.9065 62.0121 86.06 1 1446
10.353 62.927 83.02 3 1453
8.99318 59.9446 83.02 3 1454
8.7748 61.9562 83.02 1 1458
11.9065 62.0121 83.02 1 1471
7.54491 64.7835 87.58 3 1799
10.3118 63.9501 87.58 1 1802
8.80696 64.888 86.06 1 1826
10.3605 63.9731 86.06 3 1827
7.54491 64.7835 84.54 3 1830
10.3118 63.9501 84.54 1 1832
11.9387 64.9439 86.06 1 1839
8.80696 64.888 83.02 1 1852
10.3605 63.9731 83.02 3 1853
11.9387 64.9439 83.02 2 1865
16.8016 63.8733 83.6522 4 2235
16.3717 61.4225 86.4887 4 2267
16.1588 65.0416 86.8658 4 2273
18.8597 61.0296 84.1483 4 2295
18.5928 63.2773 88.3411 4 2300
19.5412 64.228 86.2226 4 2304
22.6624 63.6068 87.6521 4 2156
20.271 63.6712 82.1664 4 2240
20.2909 60.9194 87.6834 4 2253
25.8858 59.7829 84.1865 4 2261
22.3517 61.685 84.5077 4 2262
25.5599 62.1718 86.8014 4 2263
25.6758 63.7375 83.5421 4 2272
22.729 65.2845 84.2846 4 2313
6.00873 69.9141 87.58 3 1804
5.92028 66.9555 86.06 3 1816
6.04992 68.8911 86.06 2 1821
5.92028 66.9555 83.02 3 1845
7.58692 70.8849 87.58 2 1797
8.90472 67.7658 87.58 3 1798
10.4582 66.8509 87.58 1 1800
10.2552 70.829 87.58 1 1803
7.32654 66.7951 87.58 1 1805
11.8087 69.9141 87.58 3 1814
8.99318 70.7245 86.06 3 1820
8.7748 72.7361 86.06 2 1823
11.7203 66.9555 86.06 3 1824
8.86353 68.7889 86.06 1 1825
7.58692 70.8849 84.54 1 1828
8.90472 67.7658 84.54 3 1829
10.4582 66.8509 84.54 1 1831
10.2552 70.829 84.54 1 1833
7.32654 66.7951 84.54 2 1834
11.9065 72.792 86.06 1 1837
11.8499 68.8911 86.06 1 1838
11.8087 69.9141 84.54 3 1843
8.99318 70.7245 83.02 3 1847
8.7748 72.7361 83.02 1 1849
11.7203 66.9555 83.02 3 1850
8.86353 68.7889 83.02 1 1851
11.9065 72.792 83.02 1 1863
11.8499 68.8911 83.02 1 1864
13.3869 70.8849 87.58 2 1812
13.1265 66.7951 87.58 1 1815
14.7932 70.7245 86.06 3 1836
14.5748 72.7361 86.06 2 1840
13.3869 70.8849 84.54 2 1841
13.1265 66.7951 84.54 1 1844
14.7932 70.7245 83.02 3 1862
14.5748 72.7361 83.02 2 1866
14.6635 68.7889 83.02 1 1867
17.701 72.4771 84.0613 4 2244
18.1398 67.9677 87.1223 4 2264
17.5886 71.4563 86.1829 4 2265
19.0687 66.7435 83.8075 4 2270
15.069 69.2161 87.5215 4 2299
21.5959 67.1878 87.1438 4 2146
20.3435 69.9437 84.725 4 2274
25.8657 71.9266 88.2094 4 2275
23.5465 68.6149 84.4264 4 2276
26.0459 70.4072 82.8917 4 2277
22.5038 71.9362 82.8603 4 2278
22.9641 70.3177 87.6481 4 2308
25.1599 66.332 87.1699 4 2309
24.3935 72.7898 85.6716 4 2316
11.7203 77.7353 83.02 3 1679
7.36854 72.8965 87.58 3 1801
10.353 73.7069 86.06 3 1819
10.353 73.7069 83.02 3 1846
10.4582 77.6308 87.58 1 2083
10.3118 74.7299 87.58 1 2084
11.7203 77.7353 86.06 3 2090
8.80696 75.6679 86.06 1 2091
10.3605 74.753 86.06 3 2092
10.4582 77.6308 84.54 1 2093
10.3118 74.7299 84.54 2 2094
11.9387 75.7237 86.06 1 2095
10.3605 74.753 83.02 3 2100
11.9387 75.7237 83.02 2 2102
14.7047 78.5457 87.58 3 1667
16.2582 77.6308 87.58 1 1668
18.9265 77.5749 87.58 2 1671
17.5203 77.7353 86.06 3 1672
16.1605 74.753 86.06 3 1673
14.7047 78.5457 84.54 3 1674
16.2582 77.6308 84.54 1 1675
17.7387 75.7237 86.06 1 1676
18.9265 77.5749 84.54 2 1678
17.5203 77.7353 83.02 3 1680
16.1605 74.753 83.02 3 1681
17.7387 75.7237 83.02 1 1686
13.1685 72.8965 87.58 3 1813
16.153 73.7069 86.06 3 1835
13.1685 72.8965 84.54 3 1842
16.153 73.7069 83.02 3 1861
13.3449 75.5633 87.58 3 2087
16.1118 74.7299 87.58 2 2088
13.1265 77.5749 87.58 1 2089
14.607 75.6679 86.06 1 2096
13.3449 75.5633 84.54 3 2097
16.1118 74.7299 84.54 2 2098
13.1265 77.5749 84.54 1 2099
14.607 75.6679 83.02 1 2103
19.4622 73.6473 82.4954 4 2246
18.9647 73.8159 88.2156 4 2311
20.5047 78.5457 87.58 3 1670
20.5047 78.5457 84.54 3 1677
20.8598 73.3293 85.8721 4 2269
25.7405 75.1932 83.6363 4 2280
24.7304 78.0444 83.7253 4 2281
25.2655 78.8899 86.9119 4 2282
22.743 73.3058 88.0201 4 2305
23.272 76.0764 86.2411 4 2312
3.10472 56.986 90.62 3 1379
4.65823 56.0711 90.62 1 1380
4.5118 53.1702 90.62 1 1381
6.00873 59.1343 90.62 3 1390
5.92028 56.1756 89.1 3 1394
3.06353 58.009 89.1 2 1395
3.00696 54.1082 89.1 1 1396
4.56047 53.1932 89.1 3 1397
6.04992 58.1112 89.1 2 1405
6.13866 54.164 89.1 2 1406
8.90472 56.986 90.62 3 1384
7.54491 54.0036 90.62 3 1385
10.4582 56.0711 90.62 1 1386
10.3118 53.1702 90.62 2 1388
7.32654 56.0152 90.62 2 1391
8.86353 58.009 89.1 2 1408
8.80696 54.1082 89.1 2 1409
10.3605 53.1932 89.1 3 1410
16.6285 54.964 91.7477 4 2128
13.6474 54.5607 90.3475 4 2129
15.8508 57.8036 90.4392 4 2130
18.7003 59.4122 91.9079 4 2139
18.7063 56.6632 89.6559 4 2251
16.7463 54.2772 88.8537 4 2285
25.3775 57.1739 88.8982 4 2143
23.5562 53.6426 88.7877 4 2154
21.6782 56.2871 90.6951 4 2284
19.7521 53.5941 91.0456 4 2286
19.9547 54.8284 88.9208 4 2288
24.0931 59.0972 90.7154 4 2293
24.7451 55.791 90.6469 4 2294
21.5513 58.1153 89.094 4 2296
4.45523 60.0492 90.62 2 1382
4.55299 62.927 89.1 3 1392
3.19318 59.9446 89.1 3 1393
6.10649 62.0121 89.1 2 1404
4.5118 63.9501 90.62 2 1771
4.56047 63.9731 89.1 3 1786
6.13866 64.9439 89.1 2 1791
7.58692 60.105 90.62 2 1383
7.36854 62.1167 90.62 3 1387
10.2552 60.0492 90.62 1 1389
10.353 62.927 89.1 3 1402
8.99318 59.9446 89.1 3 1403
8.7748 61.9562 89.1 2 1407
11.9065 62.0121 89.1 1 1420
7.54491 64.7835 90.62 3 1774
10.3118 63.9501 90.62 1 1777
8.80696 64.888 89.1 2 1795
10.3605 63.9731 89.1 3 1796
11.9387 64.9439 89.1 1 1810
14.6459 63.4576 90.5331 4 2138
19.64 59.874 89.9232 4 2142
15.2994 60.5891 89.7775 4 2144
17.7764 65.1002 91.9108 4 2155
17.9253 62.4252 90.3691 4 2289
20.9529 61.8696 91.4751 4 2141
23.6828 66.0715 89.66 4 2271
24.1351 64.5071 91.6646 4 2292
24.2713 61.1168 89.2888 4 2297
22.2953 63.2085 90.1892 4 2303
19.7784 65.6482 89.6513 4 2306
21.0135 64.8944 91.8568 4 2317
4.65823 66.8509 90.62 1 1770
6.00873 69.9141 90.62 3 1779
5.92028 66.9555 89.1 3 1785
6.04992 68.8911 89.1 2 1790
7.58692 70.8849 90.62 1 1772
8.90472 67.7658 90.62 3 1773
10.4582 66.8509 90.62 2 1775
10.2552 70.829 90.62 2 1778
7.32654 66.7951 90.62 2 1780
11.8087 69.9141 90.62 3 1783
8.99318 70.7245 89.1 3 1789
8.7748 72.7361 89.1 2 1792
11.7203 66.9555 89.1 3 1793
8.86353 68.7889 89.1 2 1794
11.9065 72.792 89.1 2 1808
11.8499 68.8911 89.1 2 1809
13.3869 70.8849 90.62 2 1781
13.1265 66.7951 90.62 1 1784
14.7932 70.7245 89.1 3 1807
14.5748 72.7361 89.1 2 1811
17.5481 68.1863 90.9003 4 2145
17.704 71.6708 89.799 4 2301
16.6302 66.359 89.7319 4 2302
22.8278 68.4172 91.3539 4 2147
20.7913 67.8001 90.1174 4 2148
25.6477 67.8788 89.6429 4 2149
22.5592 70.6583 90.864 4 2151
25.5013 70.1328 89.8875 4 2153
19.849 70.6653 88.6793 4 2307
10.3605 74.753 89.1 3 2082
11.9387 75.7237 89.1 2 2085
7.36854 72.8965 90.62 3 1776
10.353 73.7069 89.1 3 1788
10.4582 77.6308 90.62 1 2075
10.3118 74.7299 90.62 1 2076
11.7203 77.7353 89.1 3 2080
8.80696 75.6679 89.1 1 2081
18.9265 77.5749 90.62 1 1664
17.7387 75.7237 89.1 1 1669
16.1605 74.753 89.1 3 1666
16.2582 77.6308 90.62 2 1662
14.7047 78.5457 90.62 3 1661
16.1118 74.7299 90.62 2 2078
17.5203 77.7353 89.1 3 1665
13.3449 75.5633 90.62 3 2077
16.153 73.7069 89.1 3 1806
13.1685 72.8965 90.62 3 1782
14.607 75.6679 89.1 2 2086
13.1265 77.5749 90.62 2 2079
23.5054 77.6211 89.6306 4 2279
22.4028 77.0568 92.0107 4 2314
25.0428 72.9679 91.9004 4 2315
24.6702 79.2403 90.8865 4 2283
20.0197 73.0775 90.6523 4 2310
20.5047 78.5457 90.62 3 1663
23.1143 74.4043 90.036 4 2150
25.4416 76.1636 91.9403 4 2152
25.5206 79.6784 24.8777 5 2319
25.6639 79.7695 30.4283 5 2318
23.9381 80.999 63.1393 3 2321
25.6065 80.347 61.9175 2 8316
26.0959 79.6003 60.1594 3 7417
19.3696 81.8215 69.0029 1 2442
18.6067 79.4951 66.4416 2 1745
25.1263 82.5227 63.721 1 2320
22.0349 82.1583 69.4932 1 2443
25.0563 81.5694 69.2382 1 2447
24.6381 83.4762 69.2486 3 2448
23.3182 80.7852 69.2752 3 2449
20.9615 81.8257 67.7826 3 2450
22.4398 82.7838 66.7808 1 2452
23.5288 83.7052 67.4654 1 2453
22.8343 79.9409 67.5936 1 2454
25.4115 81.8985 66.6316 1 2456
25.0968 83.8617 66.3925 3 2457
23.5531 81.2504 66.3502 3 2458
23.1893 80.2052 64.7603 1 2459
25.0549 83.9635 64.3398 2 2460
21.281 79.8762 67.6205 2 2451
26.1764 84.7053 67.8946 1 2455
25.2772 86.1812 69.1516 3 2548
26.1275 87.9439 68.5098 1 8735
16.0552 81.6089 75.42 1 2406
19.1869 81.6647 75.42 1 2413
18.9685 83.6764 75.42 3 2414
17.6087 80.694 75.42 3 2416
17.6499 79.6709 73.9 2 2425
19.1869 81.6647 72.38 2 2428
17.6087 80.694 72.38 3 2430
17.6499 79.6709 70.86 2 2439
21.8552 81.6089 75.42 1 2415
24.9869 81.6647 75.42 1 2420
24.7685 83.6764 75.42 3 2421
23.4087 80.694 75.42 3 2422
21.953 84.4867 73.9 3 2423
20.5932 81.5043 73.9 3 2424
20.3748 83.516 73.9 1 2426
20.4635 79.5687 73.9 1 2427
21.8552 81.6089 72.38 1 2429
23.5065 83.5718 73.9 1 2431
23.4499 79.6709 73.9 2 2432
26.1748 83.516 73.9 1 2433
24.9869 81.6647 72.38 1 2434
24.7685 83.6764 72.38 3 2435
23.4087 80.694 72.38 3 2436
21.953 84.4867 70.86 3 2437
20.5932 81.5043 70.86 3 2438
20.3748 83.516 70.86 2 2440
20.4635 79.5687 70.86 1 2441
23.5065 83.5718 70.86 2 2444
23.4499 79.6709 70.86 1 2445
26.1748 83.516 70.86 1 2446
21.9118 85.5098 75.42 2 2536
21.9605 85.5328 73.9 3 2541
21.9118 85.5098 72.38 2 2542
21.9605 85.5328 70.86 3 2546
24.9449 86.3432 75.42 3 2538
24.7265 88.3548 75.42 2 2539
23.3203 88.5152 73.9 3 2540
23.5387 86.5036 73.9 2 2543
24.9449 86.3432 72.38 3 2544
24.7265 88.3548 72.38 2 2545
23.5387 86.5036 70.86 2 2547
16.0552 81.6089 81.5 2 2372
19.1869 81.6647 81.5 1 2379
18.9685 83.6764 81.5 3 2380
17.6087 80.694 81.5 3 2382
14.7932 81.5043 79.98 3 2387
14.6635 79.5687 79.98 2 2388
16.0552 81.6089 78.46 2 2389
17.7065 83.5718 79.98 1 2392
17.6499 79.6709 79.98 1 2393
19.1869 81.6647 78.46 1 2396
18.9685 83.6764 78.46 3 2397
17.6087 80.694 78.46 3 2399
14.6635 79.5687 76.94 2 2405
17.7065 83.5718 76.94 1 2409
17.6499 79.6709 76.94 1 2410
21.8552 81.6089 81.5 1 2381
24.7685 83.6764 81.5 3 2385
23.4087 80.694 81.5 3 2386
21.953 84.4867 79.98 3 2390
20.5932 81.5043 79.98 3 2391
20.3748 83.516 79.98 1 2394
20.4635 79.5687 79.98 2 2395
21.8552 81.6089 78.46 2 2398
23.5065 83.5718 79.98 1 2400
26.1748 83.516 79.98 2 2401
24.9869 81.6647 78.46 2 2402
24.7685 83.6764 78.46 3 2403
23.4087 80.694 78.46 3 2404
21.953 84.4867 76.94 3 2407
20.5932 81.5043 76.94 3 2408
20.3748 83.516 76.94 1 2411
20.4635 79.5687 76.94 2 2412
23.5065 83.5718 76.94 1 2417
23.4499 79.6709 76.94 2 2418
26.1748 83.516 76.94 2 2419
21.9118 85.5098 81.5 1 2516
21.9605 85.5328 79.98 3 2525
21.9118 85.5098 78.46 1 2528
21.9605 85.5328 76.94 3 2535
25.5866 80.8772 80.5835 4 2550
19.1449 86.3432 81.5 3 2514
19.1449 86.3432 78.46 3 2526
22.0582 88.4106 81.5 1 2515
24.9869 92.4446 81.5 2 2519
24.9449 86.3432 81.5 3 2520
23.4087 91.4738 81.5 3 2521
24.7265 88.3548 81.5 1 2522
23.3203 88.5152 79.98 3 2523
20.407 86.4477 79.98 2 2524
22.0582 88.4106 78.46 1 2527
23.4499 90.4508 79.98 2 2529
23.5387 86.5036 79.98 1 2530
24.9449 86.3432 78.46 3 2531
24.7265 88.3548 78.46 1 2532
23.3203 88.5152 76.94 3 2533
20.407 86.4477 76.94 1 2534
23.5387 86.5036 76.94 1 2537
11.8087 80.694 87.58 3 2336
11.8499 79.6709 83.02 1 2369
11.8499 79.6709 86.06 2 2462
13.3869 81.6647 87.58 2 2334
16.0552 81.6089 87.58 1 2335
19.1869 81.6647 87.58 1 2343
18.9685 83.6764 87.58 3 2344
17.6087 80.694 87.58 3 2346
16.153 84.4867 86.06 3 2349
14.7932 81.5043 86.06 3 2350
14.5748 83.516 86.06 1 2351
14.6635 79.5687 86.06 1 2352
13.3869 81.6647 84.54 1 2353
16.0552 81.6089 84.54 1 2354
17.7065 83.5718 86.06 1 2357
17.6499 79.6709 86.06 1 2358
19.1869 81.6647 84.54 1 2361
18.9685 83.6764 84.54 3 2362
17.6087 80.694 84.54 3 2364
16.153 84.4867 83.02 3 2367
14.7932 81.5043 83.02 3 2368
14.5748 83.516 83.02 2 2370
14.6635 79.5687 83.02 1 2371
17.7065 83.5718 83.02 2 2375
17.6499 79.6709 83.02 1 2376
16.1118 85.5098 87.58 2 2474
16.1605 85.5328 86.06 3 2492
16.1118 85.5098 84.54 2 2493
21.8552 81.6089 87.58 1 2345
24.7685 83.6764 87.58 3 2348
21.953 84.4867 86.06 3 2355
20.5932 81.5043 86.06 3 2356
20.3748 83.516 86.06 1 2359
20.4635 79.5687 86.06 2 2360
21.8552 81.6089 84.54 1 2363
23.5065 83.5718 86.06 2 2365
24.7685 83.6764 84.54 3 2366
21.953 84.4867 83.02 3 2373
20.5932 81.5043 83.02 3 2374
20.3748 83.516 83.02 1 2377
20.4635 79.5687 83.02 2 2378
23.5065 83.5718 83.02 2 2383
26.1748 83.516 83.02 2 2384
21.9118 85.5098 87.58 1 2483
21.9605 85.5328 86.06 3 2497
21.9118 85.5098 84.54 1 2501
21.9605 85.5328 83.02 3 2513
23.1217 79.426 82.7524 4 2551
19.1449 86.3432 87.58 3 2481
18.9265 88.3548 87.58 2 2484
17.7387 86.5036 86.06 2 2494
19.1449 86.3432 84.54 3 2499
18.9265 88.3548 84.54 1 2502
17.7387 86.5036 83.02 2 2510
20.5047 89.3256 87.58 3 2480
22.0582 88.4106 87.58 2 2482
24.9869 92.4446 87.58 2 2488
24.9449 86.3432 87.58 3 2489
23.4087 91.4738 87.58 3 2490
24.7265 88.3548 87.58 1 2491
23.3203 88.5152 86.06 3 2495
20.407 86.4477 86.06 1 2496
20.5047 89.3256 84.54 3 2498
22.0582 88.4106 84.54 1 2500
23.4499 90.4508 86.06 2 2503
23.5387 86.5036 86.06 1 2504
24.9869 92.4446 84.54 2 2506
24.9449 86.3432 84.54 3 2507
23.4087 91.4738 84.54 3 2508
24.7265 88.3548 84.54 1 2509
23.3203 88.5152 83.02 3 2511
20.407 86.4477 83.02 2 2512
23.4499 90.4508 83.02 2 2517
23.5387 86.5036 83.02 1 2518
26.1748 94.2958 86.06 1 2505
11.8087 80.694 90.62 3 2324
11.8499 79.6709 89.1 2 2461
13.3869 81.6647 90.62 1 2322
16.0552 81.6089 90.62 2 2323
19.1869 81.6647 90.62 2 2325
18.9685 83.6764 90.62 3 2326
17.6087 80.694 90.62 3 2328
16.153 84.4867 89.1 3 2330
14.7932 81.5043 89.1 3 2331
14.5748 83.516 89.1 1 2332
14.6635 79.5687 89.1 2 2333
17.7065 83.5718 89.1 2 2339
17.6499 79.6709 89.1 2 2340
16.1118 85.5098 90.62 2 2463
16.1605 85.5328 89.1 3 2473
21.8552 81.6089 90.62 1 2327
24.7685 83.6764 90.62 3 2329
21.953 84.4867 89.1 3 2337
20.5932 81.5043 89.1 3 2338
20.3748 83.516 89.1 2 2341
20.4635 79.5687 89.1 2 2342
23.5065 83.5718 89.1 1 2347
21.9118 85.5098 90.62 1 2467
21.9605 85.5328 89.1 3 2479
25.5524 82.4641 90.0521 4 2549
19.1449 86.3432 90.62 3 2465
18.9265 88.3548 90.62 2 2468
17.7387 86.5036 89.1 2 2475
24.9869 92.4446 90.62 1 2469
22.0582 88.4106 90.62 2 2466
23.4087 91.4738 90.62 3 2471
23.3203 88.5152 89.1 3 2476
24.7265 88.3548 90.62 2 2472
24.9449 86.3432 90.62 3 2470
20.4635 90.3486 89.1 2 2477
23.4499 90.4508 89.1 2 2485
20.5047 89.3256 90.62 3 2464
23.5387 86.5036 89.1 2 2486
20.407 86.4477 89.1 2 2478
26.1748 94.2958 89.1 1 2487
30.646 25.4798 25.3199 5 2611
29.3556 26.6338 23.8807 5 2578
28.0574 25.3289 22.5934 5 2610
26.6997 26.6866 21.2357 5 2577
32.1304 26.6866 21.2357 5 2579
36.1153 25.492 25.1886 5 2613
34.7477 26.6538 23.929 5 2580
33.4881 25.3289 22.5934 5 2612
38.9188 25.3289 22.5934 5 2614
37.5611 26.6866 21.2357 5 2581
41.6209 25.351 25.2822 5 2615
40.2803 26.5211 23.9381 5 2582
45.7473 26.5766 23.9129 5 2584
44.3495 25.3289 22.5934 5 2616
42.9918 26.6866 21.2357 5 2583
47.0535 25.3232 25.2828 5 2617
51.2122 26.4919 23.8447 5 2586
49.7802 25.3289 22.5934 5 2618
48.4225 26.6866 21.2357 5 2585
32.0714 26.7139 26.5679 5 2569
26.7239 26.6968 26.8512 5 2567
28.0604 25.4986 28.091 5 2601
29.4087 26.6819 29.4725 5 2568
30.6767 25.3841 30.7367 5 2602
32.0099 26.5681 32.0369 5 2559
37.5133 26.6168 26.5624 5 2571
33.41 25.4334 27.9523 5 2603
38.901 25.4504 27.9054 5 2605
34.6223 26.6451 29.2757 5 2570
36.0797 25.571 30.6616 5 2604
37.466 26.6534 32.0327 5 2561
43.0203 26.5904 26.4894 5 2573
44.3987 25.4498 27.7783 5 2607
45.687 26.6526 29.2649 5 2574
40.283 26.6403 29.2062 5 2572
41.5957 25.3961 30.5827 5 2606
43.0139 26.5241 31.9136 5 2563
48.492 26.4948 26.5836 5 2575
49.9971 25.3762 27.9318 5 2609
51.1746 26.5796 29.3647 5 2576
47.0409 25.5247 30.6957 5 2608
48.4993 26.5575 32.0664 5 2565
26.7238 26.759 32.391 5 2557
28.0692 25.4982 33.6452 5 2592
29.4121 26.7195 34.8629 5 2558
30.6116 25.4444 36.1642 5 2593
32.0046 26.6345 37.5748 5 2553
26.6219 26.7852 37.7293 5 2552
38.9431 25.4314 33.098 5 2596
33.3883 25.3755 33.3797 5 2594
34.6295 26.668 34.7075 5 2560
36.0139 25.5806 36.1197 5 2595
37.4852 26.6635 37.3233 5 2554
44.3549 25.4935 33.3468 5 2598
40.2448 26.5894 34.4826 5 2562
45.7073 26.7084 34.6397 5 2564
41.5549 25.4086 35.9283 5 2597
42.9486 26.653 37.2595 5 2555
49.8927 25.4325 33.3679 5 2600
51.1563 26.5324 34.7593 5 2566
47.0135 25.4461 35.959 5 2599
48.4012 26.6701 37.2938 5 2556
27.9784 25.5351 38.9778 5 2587
29.3966 26.6717 40.2771 5 2692
30.6761 25.4117 41.4678 5 2717
32.0439 26.6382 42.7237 5 2684
26.6028 26.8457 43.0723 5 2682
27.9545 25.4864 44.272 5 2707
38.8497 25.4325 38.6079 5 2589
33.3902 25.4289 38.8121 5 2588
34.742 26.6147 40.0554 5 2693
36.1372 25.4448 41.4124 5 2718
37.3684 26.6742 42.7407 5 2686
38.6811 25.4401 44.0639 5 2711
33.3328 25.4962 44.1318 5 2709
44.3489 25.4813 38.5663 5 2590
45.5792 26.7497 39.9233 5 2695
40.1334 26.5031 39.9746 5 2694
41.468 25.3751 41.3415 5 2719
42.8716 26.621 42.556 5 2688
44.2076 25.4263 43.9537 5 2713
49.8426 25.4735 38.5825 5 2591
51.0761 26.746 40.0206 5 2696
46.9313 25.5988 41.3108 5 2720
52.4516 25.6655 41.2931 5 2721
48.2378 26.7701 42.6601 5 2690
49.5796 25.5613 43.9838 5 2715
29.3518 26.542 45.6217 5 2683
30.6562 25.4007 46.8173 5 2708
32.0002 26.5888 48.1077 5 2675
26.6615 26.6593 48.3396 5 2673
27.9678 25.3799 49.6175 5 2697
34.6477 26.7093 45.4757 5 2685
35.9602 25.4455 46.7246 5 2710
37.1646 26.7423 47.9859 5 2677
38.4071 25.5802 49.2291 5 2701
33.4929 25.5458 49.3226 5 2699
34.5628 26.8946 50.8078 5 2676
45.5194 26.646 45.2951 5 2689
40.0761 26.5944 45.3918 5 2687
41.4443 25.4853 46.7559 5 2712
42.8324 26.7758 47.9406 5 2679
44.092 25.627 49.2664 5 2703
39.8507 26.8246 50.4709 5 2678
45.3548 26.8506 50.5411 5 2680
50.8363 26.8239 45.3448 5 2691
52.1373 25.6409 46.6544 5 2716
46.7618 25.5032 46.6871 5 2714
48.0531 26.8825 47.8712 5 2681
49.4482 25.721 49.2029 5 2705
29.3784 26.6122 50.901 5 2674
30.7562 25.2934 52.0125 5 2698
35.7014 25.5451 52.0085 5 2700
41.0427 25.4539 51.5368 5 2702
45.1556 20.8743 56.2327 3 2619
44.9994 22.7963 56.4519 2 2624
43.1872 23.3368 56.8856 3 2653
42.8873 25.2642 56.9845 2 2656
47.0436 20.4095 55.5823 2 2621
51.8243 25.6341 51.8236 5 2706
52.0949 22.3538 56.9699 1 2623
46.3703 25.3188 51.9041 5 2704
50.1608 20.9297 56.2379 1 2622
50.7023 22.3661 56.2963 1 2665
51.5246 24.9645 54.3761 1 2667
49.0954 25.4445 56.2907 2 2657
47.0886 25.5418 56.2523 3 2660
49.9523 26.0802 54.6008 3 2666
48.3369 20.7811 57.0304 3 2783
49.4128 23.6668 57.1214 3 2634
51.5279 13.694 63.1453 2 2745
30.9563 19.6065 62.0818 2 2959
32.8839 20.0722 62.0856 3 2958
34.9727 17.1743 62.6461 3 2791
38.2689 18.3129 61.8721 3 2961
34.3407 18.8031 61.2494 2 2962
36.7568 17.8803 63.2099 2 2788
37.6238 20.2226 62.3566 2 2963
35.7603 20.1864 61.0338 3 2964
39.318 19.4733 60.4453 2 2972
45.2628 19.0763 60.7549 2 2762
44.0824 17.3307 61.0767 3 2775
44.8357 16.8076 62.9346 1 2966
42.9668 18.7057 62.0478 2 2967
41.0735 19.4767 61.6424 3 2968
40.1567 17.785 62.4527 2 2973
44.7671 20.1301 58.0551 2 2776
46.3725 16.9957 62.8534 2 2765
46.7083 15.0061 62.5893 3 2760
49.5854 16.5564 60.9533 3 2770
50.4089 16.6232 62.836 1 2768
48.0991 17.665 60.2373 2 2769
50.3921 18.4784 61.3376 2 2772
46.9107 18.4377 61.5868 3 2773
49.1557 19.3181 59.8948 3 2779
51.8675 16.6455 62.5021 2 3282
49.191 19.2073 57.8981 1 2782
51.14 19.9101 57.7153 3 2620
47.5845 20.015 62.8123 2 2764
50.1833 18.695 63.3383 3 2763
51.1273 20.2575 59.687 1 2784
52.3231 18.0537 61.0549 3 3283
29.2441 22.464 62.3964 2 3296
30.6372 23.2014 62.6032 1 3363
30.4234 25.8444 60.1169 3 3374
27.4765 25.82 61.4424 3 3333
29.4097 26.1305 61.7714 2 3361
32.2774 25.1548 60.5322 2 3369
32.3095 23.4367 61.4868 3 3367
26.9286 26.7207 62.9837 1 3332
29.8414 24.9383 63.3115 3 3360
36.7199 21.2412 59.4977 2 2970
38.344 21.3114 60.7408 3 2969
33.2811 21.7378 60.8663 2 3377
33.9764 25.5789 59.2673 3 3340
34.7761 21.8341 61.3522 2 3336
37.6884 23.7634 63.2113 3 3372
35.9707 23.0657 60.3338 3 3378
37.6487 23.24 61.2754 2 3381
37.8969 26.0068 60.4983 2 3387
35.5444 24.4061 58.9457 2 3379
37.1539 25.6899 58.7815 3 2638
38.6351 24.778 57.816 2 2646
33.0587 26.2145 62.1269 3 3335
34.5436 26.4838 60.9638 2 3339
36.4135 26.5239 61.7465 3 3376
39.207 24.4152 60.6586 3 3385
34.5277 22.3664 63.2198 3 3366
33.1596 23.8298 63.2072 1 3365
43.9394 20.3475 61.6585 3 2761
39.3573 26.5365 57.1522 3 2645
42.9267 20.5141 58.6842 3 2777
45.1524 26.063 61.9784 3 3356
39.9923 24.5059 58.7427 2 2643
42.3747 21.048 60.6247 1 2971
39.9779 22.4429 60.5093 2 3342
40.304 25.0714 62.321 1 3383
43.4369 23.0759 60.0525 3 3357
42.3111 25.0483 62.4065 3 3351
40.944 22.494 62.2492 3 3352
42.7435 23.2252 62.0113 2 3353
45.3047 22.3976 59.7632 2 3330
43.337 25.894 61.0685 2 3388
40.6214 22.6011 58.6325 3 2644
43.3634 25.1079 59.7391 2 2651
41.7412 25.4748 58.5468 3 2641
42.4729 22.4088 58.4774 2 2649
40.8942 20.8228 63.1063 1 2965
39.8096 23.7919 63.249 2 3338
44.4916 26.2491 57.852 3 2652
45.7807 22.7556 63.2905 2 3329
45.9139 20.5207 59.5583 3 2774
50.113 26.6494 57.5134 3 2629
50.3009 24.3306 58.7546 1 2633
47.7903 20.6474 60.3533 1 2780
49.0107 21.4152 62.5314 3 2771
50.7772 22.1087 61.536 2 3331
46.0311 23.1688 61.3628 3 3355
49.7413 25.0297 61.0418 1 3349
51.0727 24.0286 62.1083 3 3347
48.7425 22.3977 59.7709 3 3348
48.0446 22.9361 61.6336 1 3359
48.2505 24.7989 62.2653 4 3414
46.5607 25.012 61.2451 2 3358
50.6299 21.6437 60.0199 2 2781
47.4513 25.4999 59.5582 3 2625
49.1919 24.457 59.78 1 3350
51.5953 22.9002 58.8246 3 2628
46.0692 23.2397 58.0903 3 2631
47.9847 22.5572 57.9247 1 2632
51.2645 25.5388 58.6318 1 2630
46.2371 25.1884 58.0014 2 2654
52.2566 24.9833 57.5546 1 9342
52.3028 21.0984 62.2086 3 2778
52.3624 26.503 60.0129 3 2626
49.5307 7.07072 69.0649 3 2986
33.7958 12.4976 69.1651 2 2887
36.4927 10.7884 69.373 3 2896
36.1804 12.6922 69.0556 2 2899
35.0955 13.1138 67.4756 3 2914
37.8172 13.7157 69.3114 3 2895
39.4136 12.6319 69.2331 1 2897
43.6255 12.3579 69.405 3 2903
39.9798 13.1943 65.9099 1 2926
43.9214 11.2482 67.6083 2 2932
43.5989 12.4892 66.1283 3 2937
45.3747 13.1333 65.4917 2 3278
45.7039 12.6005 68.9524 1 3155
40.511 13.5694 67.8744 3 2922
42.0538 13.704 69.1504 2 2906
45.9744 11.1462 67.5659 3 2934
46.3784 11.9669 65.7763 1 3157
51.5521 10.4599 68.2164 3 2729
48.9854 11.0411 66.959 3 2731
51.1379 13.0781 67.5223 1 2732
50.3941 10.1642 65.775 1 2785
47.6146 10.0293 67.8968 1 2941
50.2697 12.0007 68.1762 1 2942
47.8614 12.3242 65.9079 1 2957
50.1385 9.04376 68.6854 1 3156
51.7688 10.1056 66.3368 1 3158
48.0863 13.6009 66.7397 1 2734
52.2226 12.6861 64.2803 1 9445
32.2599 13.7825 69.1815 3 2886
30.4437 19.8306 63.9919 3 2786
26.8058 16.3168 69.0012 2 2878
30.8252 16.6649 69.1049 2 2885
30.5293 18.714 69.388 3 2888
28.786 15.88 69.0702 3 2890
27.6142 18.8377 68.5129 3 2909
32.2675 16.458 67.6649 3 2911
29.1895 17.7932 68.2087 1 2912
31.2619 19.6333 67.7158 2 2913
31.161 16.5515 65.9817 1 2916
30.2578 18.1557 66.5283 3 2917
29.1088 18.6474 64.9259 2 2946
31.801 19.0427 65.2219 2 2947
32.6062 17.2281 64.6808 3 2945
28.3423 20.2967 65.8634 3 2943
36.2818 13.8007 65.8835 1 2930
33.8505 18.5271 63.4816 2 2787
36.2432 19.6383 63.951 3 2789
38.22 14.3575 65.9366 3 2925
32.9417 14.578 67.5496 2 2915
33.3112 17.2007 69.2502 1 2889
34.8539 16.0021 69.1864 3 2898
33.728 17.2122 66.4219 1 2918
37.4297 16.8433 67.8502 3 2919
34.7791 19.4309 68.3363 2 2920
34.4848 14.9547 67.6176 1 2921
38.2582 15.0863 67.8098 1 2923
36.4691 17.07 66.2552 1 2924
35.2563 18.6132 66.5913 3 2927
38.9112 18.1015 67.9046 1 2928
35.2267 15.6219 65.8388 3 2929
37.768 17.264 64.7938 3 2948
34.5882 19.0714 64.7887 1 2949
34.2019 15.9022 64.1154 2 2950
38.8638 15.7644 64.7446 1 2953
38.5432 19.5124 66.601 4 3430
39.0445 18.8595 64.8821 1 2790
36.7155 20.1318 65.9112 1 2951
36.3879 17.2384 69.3978 1 2894
33.2145 20.3386 65.3186 3 2944
42.4686 13.9582 66.7394 2 2940
43.9245 18.445 63.9314 3 2758
42.67 14.6866 63.7985 1 2796
45.5434 19.1552 64.8688 1 2738
42.3176 18.8021 65.0992 1 2792
40.682 17.8445 64.4022 3 2795
45.4349 14.1902 66.6667 1 2938
44.2386 15.6639 64.4758 3 2793
41.2237 14.5254 65.1786 3 2952
43.153 17.9741 66.7894 3 2735
39.6741 15.3245 68.2507 1 2931
44.0773 15.2307 69.4155 2 2933
41.9667 17.3827 68.3328 1 2935
43.9728 15.1538 67.4237 3 2936
40.319 16.8938 67.2269 3 2939
40.2268 16.196 65.3583 1 2955
44.4115 16.6429 66.2501 1 2956
45.0838 19.3179 66.7108 4 3422
42.0847 18.9785 69.4702 4 3433
45.6617 14.3309 64.3454 2 2794
48.3939 14.3458 63.6712 2 2748
46.7232 14.0361 68.1227 3 2725
48.3774 19.2101 63.8655 2 2743
46.2433 17.2024 67.1326 3 2733
46.5755 16.0204 68.6337 1 2726
50.2176 14.9979 63.9055 3 2744
51.1784 18.1957 65.1408 2 2746
47.0707 17.8826 64.4921 3 2747
47.4521 14.8161 65.3532 3 2736
52.1063 15.818 66.0389 1 3280
49.6618 16.1854 68.1452 2 2728
49.7844 14.3957 67.2146 3 2730
49.6722 17.2506 66.3377 3 2739
47.6729 16.716 65.8365 1 2740
50.6453 15.5296 65.7796 2 2742
51.2558 16.4186 69.1293 4 3610
48.3467 16.1212 69.6016 3 2723
31.4021 26.4182 67.9658 4 3425
31.4594 22.6272 64.2642 3 3298
28.1504 22.5979 64.0612 3 3324
28.8303 24.3276 64.9217 1 3295
27.1805 25.3524 64.4031 3 3294
26.813 21.2126 64.8819 1 3323
31.8056 23.8895 65.7999 2 3302
26.4265 25.9055 69.5394 1 3312
28.1354 22.5317 68.4539 3 3314
27.2743 25.6473 67.7653 3 3315
29.3414 26.2332 67.5351 1 3316
27.5284 20.7049 67.7074 2 3317
30.0478 22.7746 68.0165 2 3318
30.703 21.3339 66.8625 3 3319
30.0489 24.259 66.7214 3 3321
29.9168 21.464 64.9593 2 3326
27.2405 23.7291 67.2102 1 3313
30.6486 26.2467 64.5147 2 3334
32.3831 25.6951 65.2104 3 3297
31.2881 22.7983 69.516 4 3439
29.1934 26.8008 65.7266 3 3301
39.0625 20.485 63.7553 3 2960
32.7696 21.4965 66.7775 2 3327
36.8427 25.6262 63.5651 1 3373
34.4151 26.4719 67.3617 4 3427
32.9746 21.3045 63.7123 2 3300
33.6149 25.1702 63.7848 1 3368
33.21 22.5021 69.0184 2 3320
33.0932 20.5021 68.4641 3 2910
35.2905 24.8644 64.7751 3 3364
36.1533 23.0299 64.3175 1 3370
34.8271 24.6964 66.6937 2 3299
37.0951 22.0472 65.8181 3 3303
37.6677 23.2011 67.2848 2 3371
33.2195 23.483 67.233 3 3328
38.405 21.9182 68.6247 4 3420
36.2301 24.2501 68.0473 4 3426
38.9442 21.7777 65.2797 2 3304
39.113 24.4779 66.87 4 5318
43.9013 22.8783 63.5729 3 3345
43.9855 20.8151 63.5735 2 2759
45.2841 25.831 63.9588 1 3354
43.1185 25.8705 67.0111 4 5276
40.6889 24.0827 68.5567 4 5322
43.4212 25.45 64.4724 4 3412
42.2106 20.7584 64.5367 3 2737
40.1754 23.2942 65.0738 3 3344
41.9368 22.1964 67.7539 4 3428
41.917 22.3807 65.718 1 2954
43.5194 23.5058 65.8284 4 3421
39.9295 21.1176 66.9171 4 3441
41.8773 26.3346 68.8739 4 5264
43.2362 24.1011 68.5129 4 5400
50.8953 26.8544 65.6728 4 3418
48.5395 26.712 65.7349 4 5401
50.5484 23.8751 64.0575 2 3346
51.2673 20.3957 63.792 1 2766
48.7918 24.7677 64.4589 4 3416
51.6865 24.6644 65.467 4 3413
46.1109 20.7609 63.9236 3 2757
46.4185 24.2779 64.3359 4 3417
50.3205 22.0283 64.4951 4 3419
50.6187 26.5084 69.4539 4 11898
42.3869 6.20572 75.42 1 3134
45.0552 6.14988 75.42 1 3136
50.8552 6.14988 75.42 2 3007
48.1869 6.20572 75.42 2 3140
49.5932 6.04531 73.9 3 3148
52.4087 5.23496 75.42 3 3293
27.8582 12.9516 75.42 2 2844
29.1203 13.0562 73.9 3 2858
30.7449 10.8842 75.42 3 3234
30.5265 12.8958 75.42 1 3237
32.007 10.9887 73.9 2 3253
30.5265 12.8958 72.38 1 3256
34.9203 13.0562 70.86 3 2883
36.3685 8.21735 75.42 3 3129
37.7748 8.05694 73.9 2 3143
33.6582 12.9516 75.42 1 3235
33.5118 10.0508 75.42 2 3236
36.5449 10.8842 75.42 3 3242
39.3118 10.0508 75.42 1 3244
36.3265 12.8958 75.42 2 3245
34.9203 13.0562 73.9 3 3252
33.5605 10.0738 73.9 3 3254
33.6582 12.9516 72.38 1 3255
35.1387 11.0446 73.9 2 3258
37.807 10.9887 73.9 1 3261
36.5449 10.8842 72.38 3 3263
39.3118 10.0508 72.38 1 3265
36.3265 12.8958 72.38 1 3266
35.1387 11.0446 70.86 2 3272
37.807 10.9887 70.86 2 3273
40.9496 7.83463 70.8009 1 3275
45.1605 10.0738 73.9 3 2872
45.2582 12.9516 72.38 1 2873
40.7203 13.0562 70.86 3 2892
45.1605 10.0738 70.86 3 2901
45.153 9.02771 70.86 3 3009
42.1685 8.21735 75.42 3 3135
39.353 9.02771 73.9 3 3142
45.153 9.02771 73.9 3 3144
40.9065 8.11279 73.9 2 3145
43.5748 8.05694 73.9 2 3146
42.1685 8.21735 72.38 3 3147
39.353 9.02771 70.86 3 3151
43.5748 8.05694 70.86 2 3152
39.4582 12.9516 75.42 2 3243
42.3449 10.8842 75.42 3 3248
45.1118 10.0508 75.42 1 3249
42.1265 12.8958 75.42 1 3250
40.7203 13.0562 73.9 3 3259
39.3605 10.0738 73.9 3 3262
39.4582 12.9516 72.38 1 3264
40.9387 11.0446 73.9 1 3267
43.607 10.9887 73.9 1 3268
42.3449 10.8842 72.38 3 3269
45.1118 10.0508 72.38 1 3270
42.1265 12.8958 72.38 1 3271
39.3605 10.0738 70.86 3 3274
40.9387 11.0446 70.86 1 3276
43.607 10.9887 70.86 1 3277
49.6032 12.7798 69.8681 3 2755
48.0956 9.57233 69.8111 3 3012
52.3203 13.0562 70.86 3 2722
50.9605 10.0738 73.9 3 2750
48.1449 10.8842 72.38 3 2751
47.9265 12.8958 72.38 1 2752
50.9605 10.0738 70.86 3 2753
46.5203 13.0562 70.86 3 2754
48.1449 10.8842 75.42 3 2855
46.7387 11.0446 73.9 1 2874
49.407 10.9887 73.9 1 2875
46.7387 11.0446 70.86 1 2907
49.407 10.9887 70.86 1 2908
50.953 9.02771 73.9 3 2984
50.953 9.02771 70.86 3 2985
47.9685 8.21735 72.38 3 3008
46.7065 8.11279 70.86 1 3010
49.3748 8.05694 70.86 1 3011
47.9685 8.21735 75.42 3 3141
46.7065 8.11279 73.9 1 3149
49.3748 8.05694 73.9 2 3150
50.9118 10.0508 72.38 1 3154
50.9118 10.0508 75.42 2 3251
26.3047 13.8665 75.42 3 2843
27.6552 16.9297 75.42 1 2845
30.7869 16.9856 75.42 1 2848
32.1047 13.8665 75.42 3 2849
29.2087 16.0148 75.42 3 2850
27.753 19.8076 73.9 3 2856
26.3932 16.8252 73.9 3 2857
26.2635 14.8896 73.9 2 2859
27.6552 16.9297 72.38 1 2860
32.1932 16.8252 73.9 3 2861
29.3065 18.8927 73.9 2 2862
29.2499 14.9918 73.9 1 2863
32.0635 14.8896 73.9 1 2864
30.7869 16.9856 72.38 1 2865
32.1047 13.8665 72.38 3 2866
30.5685 18.9972 72.38 3 2867
29.2087 16.0148 72.38 3 2869
27.753 19.8076 70.86 3 2876
26.3932 16.8252 70.86 3 2877
32.1932 16.8252 70.86 3 2879
29.3065 18.8927 70.86 1 2880
29.2499 14.9918 70.86 2 2881
31.9748 18.8368 70.86 1 2882
32.0635 14.8896 70.86 2 2884
37.9047 13.8665 75.42 3 2851
33.4552 16.9297 72.38 2 2868
37.9047 13.8665 72.38 3 2870
35.0087 16.0148 72.38 3 2871
35.0499 14.9918 70.86 2 2891
37.8635 14.8896 70.86 1 2893
35.0499 14.9918 73.9 2 3257
37.8635 14.8896 73.9 2 3260
35.1386 19.6385 71.7405 4 3453
35.2433 18.1883 75.0681 4 3470
37.5522 17.8954 74.3052 4 3486
42.2578 15.9265 69.7035 4 3462
39.3506 15.9641 70.1673 3 2905
44.4488 14.0087 70.2666 2 2904
45.2918 16.6293 69.9277 4 3444
43.6505 14.1532 72.131 3 2902
40.8499 14.9918 70.86 1 2900
44.0714 20.1899 70.1066 4 3443
42.6977 16.135 74.1701 4 3445
45.2904 18.1988 72.6419 4 3461
41.8596 18.1001 71.5012 4 3475
40.8207 19.0952 74.8237 4 3504
45.9495 18.9242 70.5841 4 3423
48.0778 14.1197 69.873 2 2756
51.0126 14.3118 70.0605 2 2724
49.544 14.652 75.8223 4 3436
51.0155 18.8081 70.1253 4 3438
48.8429 17.4039 73.178 4 3447
46.2697 15.8829 75.0326 4 3448
51.137 15.6832 71.5663 4 3463
47.7624 20.2968 70.9919 4 3465
48.9443 18.0498 70.9742 4 3437
27.8791 26.7981 70.4928 4 5391
32.2706 26.5319 69.997 4 5418
27.8055 23.2657 70.3892 2 3311
26.207 21.7686 73.9 2 3305
27.7605 20.8537 73.9 3 3306
27.7118 20.8306 72.38 2 3307
26.207 21.7686 70.86 2 3308
27.7605 20.8537 70.86 3 3309
32.536 26.4294 73.8137 4 3451
30.9114 23.3162 74.2077 4 3467
28.5756 24.6382 71.6137 4 3482
28.8616 26.182 74.8295 4 3483
31.9066 24.4753 70.7749 4 3484
34.6716 25.9903 69.6937 4 5396
36.5042 24.04 70.4011 4 5348
34.1749 23.7238 70.4511 4 3450
37.0773 23.167 72.9088 4 5345
37.5062 22.0438 70.7765 4 3442
34.7987 23.6056 72.92 4 3452
38.7205 25.0143 72.8705 4 3454
37.4561 21.2354 74.2856 4 3455
33.7075 21.0062 75.0249 4 3469
38.0562 25.8192 70.8781 4 5260
39.9663 22.6868 70.3446 4 3429
40.6434 24.9924 71.0288 4 5280
44.2949 24.129 70.7485 4 5341
40.4704 23.326 72.9828 4 3432
45.027 26.4525 70.4504 4 3456
40.5745 21.207 72.1232 4 3458
43.633 21.2637 73.8267 4 3473
44.9085 24.2769 75.6058 4 3478
40.3756 23.1687 75.2945 4 3489
42.5791 24.1953 72.3695 4 3490
41.6927 26.4322 75.1501 4 3525
45.8995 21.1626 72.4881 4 3435
52.3008 26.8519 72.1348 4 11856
47.9695 26.5171 73.0071 4 3434
52.4309 23.3601 74.8687 4 3449
45.9946 23.4221 71.9609 4 3460
48.5706 24.3376 75.8461 4 3464
50.5904 20.4001 73.666 4 3480
47.1584 21.2087 74.4734 4 3491
49.572 23.3397 72.405 4 3512
52.186 24.8761 70.7346 4 3611
51.3729 26.55 74.2603 4 3612
36.5869 6.20572 81.5 1 3089
39.2552 6.14988 81.5 1 3091
37.9932 6.04531 79.98 3 3105
39.2552 6.14988 78.46 1 3109
42.3869 6.20572 81.5 1 3096
45.0552 6.14988 81.5 1 3098
40.8087 5.23496 81.5 3 3099
43.7932 6.04531 79.98 3 3111
42.3869 6.20572 78.46 1 3114
45.0552 6.14988 78.46 2 3116
43.7932 6.04531 76.94 3 3131
50.8552 6.14988 81.5 1 3002
50.8552 6.14988 78.46 2 3005
48.1869 6.20572 81.5 1 3101
46.6087 5.23496 81.5 3 3102
49.5932 6.04531 79.98 3 3117
46.6499 4.21191 79.98 2 3119
49.4635 4.10973 79.98 1 3121
48.1869 6.20572 78.46 2 3122
46.6087 5.23496 78.46 3 3124
49.5932 6.04531 76.94 3 3137
52.4087 5.23496 81.5 3 3290
52.4499 4.21191 79.98 2 3291
52.4087 5.23496 78.46 3 3292
27.8582 12.9516 81.5 1 2824
29.1203 13.0562 79.98 3 2831
27.8582 12.9516 78.46 1 2834
29.1203 13.0562 76.94 3 2841
27.7118 10.0508 81.5 1 3191
30.7449 10.8842 81.5 3 3196
30.5265 12.8958 81.5 1 3199
29.3387 11.0446 79.98 1 3210
32.007 10.9887 79.98 1 3212
30.7449 10.8842 78.46 3 3214
30.5265 12.8958 78.46 1 3217
29.3387 11.0446 76.94 1 3230
32.007 10.9887 76.94 1 3232
36.3685 8.21735 81.5 3 3090
33.553 9.02771 79.98 3 3103
35.1065 8.11279 79.98 2 3106
37.7748 8.05694 79.98 1 3107
36.3685 8.21735 78.46 3 3108
33.553 9.02771 76.94 3 3125
35.1065 8.11279 76.94 2 3127
37.7748 8.05694 76.94 2 3128
33.6582 12.9516 81.5 1 3197
33.5118 10.0508 81.5 2 3198
36.5449 10.8842 81.5 3 3203
39.3118 10.0508 81.5 1 3204
36.3265 12.8958 81.5 1 3205
34.9203 13.0562 79.98 3 3211
33.5605 10.0738 79.98 3 3213
33.6582 12.9516 78.46 1 3215
33.5118 10.0508 78.46 2 3216
35.1387 11.0446 79.98 1 3218
37.807 10.9887 79.98 1 3219
36.5449 10.8842 78.46 3 3221
39.3118 10.0508 78.46 1 3222
36.3265 12.8958 78.46 1 3223
34.9203 13.0562 76.94 3 3231
33.5605 10.0738 76.94 3 3233
35.1387 11.0446 76.94 1 3239
37.807 10.9887 76.94 1 3240
45.1605 10.0738 76.94 3 2852
42.1685 8.21735 81.5 3 3097
39.353 9.02771 79.98 3 3104
45.153 9.02771 79.98 3 3110
40.9065 8.11279 79.98 1 3112
43.5748 8.05694 79.98 1 3113
42.1685 8.21735 78.46 3 3115
39.353 9.02771 76.94 3 3126
45.153 9.02771 76.94 3 3130
40.9065 8.11279 76.94 1 3132
43.5748 8.05694 76.94 1 3133
42.3449 10.8842 81.5 3 3208
45.1118 10.0508 81.5 2 3209
39.3605 10.0738 79.98 3 3220
40.9387 11.0446 79.98 2 3224
43.607 10.9887 79.98 2 3225
45.1605 10.0738 79.98 3 3226
42.3449 10.8842 78.46 3 3227
45.1118 10.0508 78.46 2 3228
39.3605 10.0738 76.94 3 3241
40.9387 11.0446 76.94 1 3246
43.607 10.9887 76.94 1 3247
50.9605 10.0738 76.94 3 2749
46.7387 11.0446 76.94 1 2853
49.407 10.9887 76.94 2 2854
50.953 9.02771 79.98 3 3004
50.953 9.02771 76.94 3 3006
47.9685 8.21735 81.5 3 3082
46.7065 8.11279 79.98 1 3118
49.3748 8.05694 79.98 2 3120
47.9685 8.21735 78.46 3 3123
46.7065 8.11279 76.94 1 3138
49.3748 8.05694 76.94 1 3139
50.9605 10.0738 79.98 3 3153
50.9118 10.0508 78.46 2 3229
26.3047 13.8665 81.5 3 2823
27.6552 16.9297 81.5 2 2825
32.1047 13.8665 81.5 3 2828
29.2087 16.0148 81.5 3 2829
26.3932 16.8252 79.98 3 2830
26.2635 14.8896 79.98 1 2832
26.3047 13.8665 78.46 3 2833
27.6552 16.9297 78.46 2 2835
29.2499 14.9918 79.98 2 2836
32.0635 14.8896 79.98 1 2837
32.1047 13.8665 78.46 3 2838
29.2087 16.0148 78.46 3 2839
26.3932 16.8252 76.94 3 2840
26.2635 14.8896 76.94 2 2842
29.2499 14.9918 76.94 2 2846
32.0635 14.8896 76.94 1 2847
30.2875 18.9286 80.7678 4 3515
32.5052 19.0066 77.7473 4 3545
35.0499 14.9918 76.94 1 3238
33.7118 19.3537 81.239 4 3440
39.0212 16.5724 77.0651 4 3471
35.7166 16.7578 80.4038 4 3472
35.9327 18.1774 77.5462 4 3488
38.8206 20.2941 77.6087 4 3565
37.2832 20.1917 81.0215 4 3582
44.4824 18.9148 76.2191 4 3446
43.1623 15.3672 77.3974 4 3474
44.7686 19.7606 80.2187 4 3476
39.3519 17.4181 80.7102 4 3493
42.972 17.1141 81.399 4 3507
44.3657 14.1338 80.465 4 3530
40.5872 14.4103 79.5523 4 3548
41.8028 18.4347 78.3836 4 3553
49.916 16.6373 79.0191 4 3466
48.0582 18.6994 76.6208 4 3477
46.22 16.8268 78.8099 4 3479
48.5608 19.8614 80.1213 4 3510
47.8713 14.6551 81.0061 4 3550
51.6939 14.9471 81.6029 4 3613
51.4389 17.833 75.9794 4 3615
52.2126 19.3499 79.3392 4 3616
26.6766 25.8561 77.6458 4 3481
28.3381 21.7865 79.9267 4 3497
30.0218 21.1474 76.7797 4 3499
29.8516 24.4917 78.1576 4 3514
32.0417 22.1204 79.8373 4 3518
26.8999 25.2574 81.0547 4 3558
38.8966 26.4204 77.1593 4 3457
36.632 24.0455 76.0185 4 3468
33.1803 23.9992 76.9194 4 3485
34.9487 22.8543 81.9734 4 3516
35.4827 21.6315 78.3393 4 3517
36.3355 25.0262 79.695 4 3519
32.8615 25.7736 80.2772 4 3560
41.3025 25.0431 81.8605 4 3487
39.4024 23.4793 78.8718 4 3505
42.5622 21.7396 77.3932 4 3506
40.851 20.9013 80.9831 4 3522
43.7527 22.9455 80.545 4 3523
42.4657 25.2665 78.3236 4 3569
46.3381 21.9456 77.91 4 3511
51.9497 25.1568 81.462 4 3513
51.8095 25.4074 77.7796 4 3524
46.0699 25.4924 78.9764 4 3526
50.7824 22.0049 82.0458 4 3534
49.096 23.8198 79.4846 4 3554
50.3654 21.4365 77.1919 4 3557
46.9016 22.504 81.9538 4 3594
36.5869 6.20572 87.58 1 3045
39.2552 6.14988 87.58 1 3047
37.9932 6.04531 86.06 3 3067
36.5869 6.20572 84.54 1 3070
39.2552 6.14988 84.54 2 3072
37.9932 6.04531 83.02 3 3086
45.0552 6.14988 87.58 1 3029
42.3869 6.20572 87.58 1 3051
40.8087 5.23496 87.58 3 3052
43.7932 6.04531 86.06 3 3054
40.8499 4.21191 86.06 2 3074
43.6635 4.10973 86.06 1 3075
42.3869 6.20572 84.54 2 3076
45.0552 6.14988 84.54 1 3077
40.8087 5.23496 84.54 3 3078
43.7932 6.04531 83.02 3 3092
43.6635 4.10973 83.02 1 3095
49.5047 3.08669 87.58 3 2993
50.8552 6.14988 87.58 1 2994
49.5932 6.04531 86.06 3 2996
49.4635 4.10973 86.06 1 2997
49.5047 3.08669 84.54 3 2998
50.8552 6.14988 84.54 1 2999
49.5932 6.04531 83.02 3 3001
49.4635 4.10973 83.02 1 3003
48.1869 6.20572 87.58 1 3033
46.6087 5.23496 87.58 3 3035
46.6499 4.21191 86.06 1 3058
48.1869 6.20572 84.54 1 3060
46.6087 5.23496 84.54 3 3062
46.6499 4.21191 83.02 1 3100
52.4087 5.23496 87.58 3 3286
52.4499 4.21191 86.06 1 3287
52.4087 5.23496 84.54 3 3288
52.4499 4.21191 83.02 1 3289
27.8582 12.9516 87.58 1 2806
29.1203 13.0562 86.06 3 2812
27.8582 12.9516 84.54 1 2815
29.1203 13.0562 83.02 3 2821
30.7449 10.8842 87.58 3 2979
30.5265 12.8958 87.58 1 2981
30.5685 8.21735 87.58 3 3040
31.9748 8.05694 86.06 2 3064
30.5685 8.21735 84.54 3 3065
31.9748 8.05694 83.02 1 3084
27.7118 10.0508 87.58 2 3164
26.207 10.9887 86.06 2 3174
27.7605 10.0738 86.06 3 3175
27.7118 10.0508 84.54 1 3176
29.3387 11.0446 86.06 1 3177
32.007 10.9887 86.06 1 3178
30.7449 10.8842 84.54 3 3180
30.5265 12.8958 84.54 2 3183
26.207 10.9887 83.02 1 3189
27.7605 10.0738 83.02 3 3190
29.3387 11.0446 83.02 1 3192
32.007 10.9887 83.02 1 3194
33.6582 12.9516 87.58 2 2980
36.5449 10.8842 87.58 3 2982
34.9203 13.0562 86.06 3 2983
36.3685 8.21735 87.58 3 3046
33.553 9.02771 86.06 3 3063
35.1065 8.11279 86.06 1 3068
37.7748 8.05694 86.06 1 3069
36.3685 8.21735 84.54 3 3071
33.553 9.02771 83.02 3 3083
35.1065 8.11279 83.02 1 3087
37.7748 8.05694 83.02 1 3088
33.5118 10.0508 87.58 1 3168
39.3118 10.0508 87.58 2 3172
33.5605 10.0738 86.06 3 3179
33.6582 12.9516 84.54 2 3181
33.5118 10.0508 84.54 1 3182
35.1387 11.0446 86.06 2 3184
37.807 10.9887 86.06 2 3185
36.5449 10.8842 84.54 3 3187
39.3118 10.0508 84.54 2 3188
34.9203 13.0562 83.02 3 3193
33.5605 10.0738 83.02 3 3195
35.1387 11.0446 83.02 1 3200
37.807 10.9887 83.02 1 3201
42.1685 8.21735 87.58 3 3028
45.153 9.02771 86.06 3 3053
43.5748 8.05694 86.06 2 3055
42.1685 8.21735 84.54 3 3056
39.353 9.02771 86.06 3 3066
40.9065 8.11279 86.06 1 3073
45.153 9.02771 83.02 3 3079
39.353 9.02771 83.02 3 3085
40.9065 8.11279 83.02 1 3093
43.5748 8.05694 83.02 1 3094
45.1118 10.0508 84.54 2 3173
39.3605 10.0738 86.06 3 3186
39.3605 10.0738 83.02 3 3202
40.9387 11.0446 83.02 2 3206
45.1605 10.0738 83.02 3 3207
43.1619 12.9201 85.8785 4 3549
45.5879 12.9949 83.2284 4 3592
50.953 9.02771 86.06 3 2995
50.953 9.02771 83.02 3 3000
47.9685 8.21735 87.58 3 3034
46.7065 8.11279 86.06 2 3057
49.3748 8.05694 86.06 1 3059
47.9685 8.21735 84.54 3 3061
46.7065 8.11279 83.02 1 3080
49.3748 8.05694 83.02 1 3081
50.3888 12.1021 86.678 4 3532
49.6854 12.5078 83.0082 4 3533
46.9839 12.558 86.6841 4 3556
26.3047 13.8665 87.58 3 2805
27.6552 16.9297 87.58 2 2807
32.1047 13.8665 87.58 3 2809
29.2087 16.0148 87.58 3 2810
26.3932 16.8252 86.06 3 2811
26.2635 14.8896 86.06 1 2813
26.3047 13.8665 84.54 3 2814
27.6552 16.9297 84.54 2 2816
29.2499 14.9918 86.06 2 2817
32.1047 13.8665 84.54 3 2818
29.2087 16.0148 84.54 3 2819
26.3932 16.8252 83.02 3 2820
26.2635 14.8896 83.02 1 2822
29.2499 14.9918 83.02 2 2826
32.0635 14.8896 83.02 2 2827
32.7223 16.9025 87.1656 4 3498
31.3478 18.7169 84.3268 4 3500
27.4737 19.7449 87.2543 4 3578
36.5989 15.4769 85.6329 4 3529
37.6574 18.1812 83.8672 4 3544
36.1091 18.4239 87.1614 4 3586
38.9847 15.9262 87.7276 4 3587
45.5598 15.3957 87.9061 4 3392
41.5052 14.1476 82.966 4 3494
41.3298 19.0482 83.8423 4 3543
40.196 16.3829 85.2504 4 3546
44.415 15.903 84.3877 4 3547
44.683 20.0559 83.9204 4 3568
42.1059 15.3643 88.2319 4 3589
43.14 18.3679 86.9291 4 3591
39.5286 19.1087 87.7064 4 3605
48.0555 15.2416 84.6132 4 3495
46.8972 17.6841 82.3795 4 3508
50.7301 18.0512 82.5819 4 3509
49.3687 15.3615 87.8828 4 3528
46.7827 18.146 86.3607 4 3552
51.6047 15.0151 85.3197 4 3555
50.2504 18.1342 86.171 4 3577
32.0101 21.9598 83.7237 4 3502
26.5027 21.8177 86.2706 4 3535
27.1313 24.9393 88.2835 4 3536
27.5057 24.2628 84.4075 4 3537
30.0244 22.1592 86.9037 4 3538
28.6185 20.821 83.4933 4 3540
30.145 24.2934 82.1791 4 3559
30.5284 25.4215 86.2369 4 3601
36.9054 26.6019 83.3804 4 3492
35.2483 20.6395 84.6399 4 3520
36.5374 23.9207 85.543 4 3521
33.1088 20.411 87.3001 4 3539
37.301 21.8903 88.1209 4 3542
33.3837 25.4737 83.7637 4 3562
33.4439 23.696 86.8716 4 3563
38.3682 23.4105 82.2943 4 3564
38.9254 21.3023 84.9916 4 3585
42.4539 22.6277 84.0583 4 3503
41.7978 21.5964 87.3732 4 3567
45.0472 25.717 82.479 4 3570
45.4204 21.1214 87.5007 4 3595
45.758 23.58 85.2314 4 3598
39.961 24.6919 85.6431 4 3604
43.2082 26.0661 85.5684 4 3606
48.986 21.4399 87.9702 4 3404
49.2685 23.6747 85.425 4 3496
48.604 25.7527 82.9096 4 3527
48.4119 20.4459 84.2508 4 3597
49.9571 26.8722 86.9294 4 3607
51.5517 25.1459 88.0811 4 3614
51.9262 21.0637 85.7183 4 3617
36.5869 6.20572 90.62 2 3019
39.2552 6.14988 90.62 2 3021
37.9932 6.04531 89.1 3 3042
45.0552 6.14988 90.62 2 3014
42.3869 6.20572 90.62 2 3022
43.7047 3.08669 90.62 3 3023
40.8087 5.23496 90.62 3 3024
43.7932 6.04531 89.1 3 3026
40.8499 4.21191 89.1 2 3049
43.6635 4.10973 89.1 1 3050
49.5047 3.08669 90.62 3 2987
50.8552 6.14988 90.62 2 2988
49.5932 6.04531 89.1 3 2990
52.3203 2.27633 89.1 3 2991
49.4635 4.10973 89.1 1 2992
48.1869 6.20572 90.62 2 3015
46.6087 5.23496 90.62 3 3017
46.6499 4.21191 89.1 2 3031
52.4087 5.23496 90.62 3 3284
52.4499 4.21191 89.1 2 3285
27.8582 12.9516 90.62 2 2798
29.1203 13.0562 89.1 3 2803
30.7449 10.8842 90.62 3 2974
30.5265 12.8958 90.62 2 2976
30.5685 8.21735 90.62 3 3018
27.753 9.02771 89.1 3 3036
29.3065 8.11279 89.1 2 3038
31.9748 8.05694 89.1 2 3039
27.7118 10.0508 90.62 2 3159
26.207 10.9887 89.1 2 3162
27.7605 10.0738 89.1 3 3163
29.3387 11.0446 89.1 2 3165
32.007 10.9887 89.1 2 3166
33.6582 12.9516 90.62 2 2975
36.5449 10.8842 90.62 3 2977
34.9203 13.0562 89.1 3 2978
36.3685 8.21735 90.62 3 3020
33.553 9.02771 89.1 3 3037
35.1065 8.11279 89.1 2 3043
37.7748 8.05694 89.1 2 3044
33.5118 10.0508 90.62 1 3160
39.3118 10.0508 90.62 2 3161
33.5605 10.0738 89.1 3 3167
35.1387 11.0446 89.1 2 3169
37.807 10.9887 89.1 2 3170
42.1685 8.21735 90.62 3 3013
45.153 9.02771 89.1 3 3025
43.5748 8.05694 89.1 2 3027
39.353 9.02771 89.1 3 3041
40.9065 8.11279 89.1 2 3048
39.3605 10.0738 89.1 3 3171
44.1782 12.1664 89.2988 4 3573
40.5675 13.0207 89.7343 4 3590
50.953 9.02771 89.1 3 2989
47.9685 8.21735 90.62 3 3016
46.7065 8.11279 89.1 2 3030
49.3748 8.05694 89.1 2 3032
46.4928 13.7341 91.0377 4 3394
48.3995 11.2669 89.6035 4 3531
51.2757 13.3508 90.9714 4 3618
26.3047 13.8665 90.62 3 2797
27.6552 16.9297 90.62 1 2799
32.1047 13.8665 90.62 3 2800
29.2087 16.0148 90.62 3 2801
26.3932 16.8252 89.1 3 2802
26.2635 14.8896 89.1 2 2804
29.2499 14.9918 89.1 2 2808
35.0266 17.1356 91.0676 4 3390
38.8373 16.8041 90.159 4 3391
36.0916 20.1776 91.8034 4 3396
35.8395 16.4747 88.8922 4 3572
41.681 18.0976 91.0531 4 3393
44.7639 17.641 90.0629 4 3401
45.8412 19.5334 89.5945 4 3402
44.4354 20.221 91.9107 4 3411
43.3695 15.308 91.803 4 3574
42.1459 19.5187 89.3955 4 3588
50.5735 18.6667 90.5246 4 3395
51.5441 14.6529 89.2245 4 3405
48.58 19.0271 89.2377 4 3406
47.8194 16.5597 89.6535 4 3575
47.5056 19.2725 91.3325 4 3596
52.255 20.2065 88.6079 4 3608
52.0733 16.9373 88.7523 4 3609
30.3211 20.8965 89.7634 4 3389
28.6677 23.1231 91.7712 4 3410
30.3028 24.6102 89.258 4 3561
27.6155 21.8114 89.5193 4 3579
27.7382 26.0439 90.664 4 3580
31.6683 22.2684 91.0256 4 3581
31.0393 25.7102 91.5667 4 3600
36.6749 25.4019 89.0093 4 3603
33.0588 26.6184 89.2208 4 3602
33.8185 20.841 89.733 4 3541
34.0865 23.4264 89.6552 4 3501
38.4764 24.8212 90.5471 4 3407
34.1906 26.6905 91.3731 4 3583
35.0955 23.3864 91.8393 4 3398
36.0767 20.3977 89.5758 4 3397
39.3343 20.7156 89.9509 4 3584
39.6187 24.7512 88.4498 4 3409
44.0247 24.0786 88.4764 4 3551
41.147 23.4326 89.7636 4 3399
43.3 21.6751 90.4968 4 3400
43.2729 26.1636 90.2164 4 3593
41.6008 26.8421 88.5817 4 3566
51.9841 26.5654 91.5078 4 3620
47.4338 24.973 88.4886 4 3571
46.7546 22.4242 91.7107 4 3403
50.5527 24.136 89.8359 4 3599
49.9243 21.5738 91.6058 4 3576
47.243 22.9853 89.5895 4 3408
46.0234 25.8655 92.0664 4 3619
30.7237 30.813 25.2966 5 4228
27.9696 28.021 25.297 5 4225
29.3634 32.0705 23.9272 5 4191
26.5434 29.4413 23.9185 5 4227
32.0338 29.4533 23.8838 5 4233
28.0574 30.7596 22.5934 5 4224
30.7728 28.0443 22.5934 5 4229
26.6997 32.1173 21.2357 5 4190
29.4151 29.402 21.2357 5 4226
32.1304 32.1173 21.2357 5 4198
36.1682 30.7962 25.359 5 4234
33.5006 33.4153 25.2585 5 4195
38.9328 27.9926 25.2564 5 4237
33.4078 27.9715 25.1738 5 4231
37.5779 29.3611 23.9829 5 4239
34.8265 32.0945 23.9716 5 4199
33.4881 30.7596 22.5934 5 4230
36.2035 28.0443 22.5934 5 4235
38.9188 30.7596 22.5934 5 4236
34.8458 29.402 21.2357 5 4232
37.5611 32.1173 21.2357 5 4206
41.6127 30.7407 25.309 5 4240
44.4052 27.9937 25.1499 5 4243
44.4008 33.433 25.2195 5 4211
40.266 32.136 23.9724 5 4207
42.9481 29.429 23.9535 5 4245
45.707 32.0355 23.8908 5 4215
41.6342 28.0443 22.5934 5 4241
44.3495 30.7596 22.5934 5 4242
45.7072 29.402 21.2357 5 4244
40.2765 29.402 21.2357 5 4238
42.9918 32.1173 21.2357 5 4214
49.8206 33.2915 25.3127 5 4219
47.0372 30.6201 25.1922 5 4246
49.8373 27.8228 25.1839 5 4249
51.2283 32.0312 23.9665 5 4223
48.5183 29.2574 23.9031 5 4251
47.0649 28.0443 22.5934 5 4247
49.7802 30.7596 22.5934 5 4248
51.1379 29.402 21.2357 5 4250
48.4225 32.1173 21.2357 5 4222
30.6191 36.1094 25.2754 5 4192
28.0853 33.5043 25.2682 5 4187
27.9155 38.8108 25.249 5 4149
29.4129 37.5243 23.9188 5 4153
32.0435 34.7913 23.9062 5 4197
26.6355 34.8437 23.8877 5 4189
30.7728 38.9057 22.5934 5 4155
28.0574 36.1903 22.5934 5 4186
30.7728 33.475 22.5934 5 4193
29.4151 34.8327 21.2357 5 4188
32.1304 37.548 21.2357 5 4160
26.6997 37.548 21.2357 5 4152
38.9007 33.4774 25.3391 5 4203
33.4448 38.9411 25.2623 5 4157
36.128 36.1649 25.2651 5 4200
38.9124 38.9246 25.2187 5 4165
37.5317 34.8589 23.9482 5 4205
34.7959 37.5769 23.908 5 4161
36.2035 38.9057 22.5934 5 4163
33.4881 36.1903 22.5934 5 4194
36.2035 33.475 22.5934 5 4201
38.9188 36.1903 22.5934 5 4202
34.8458 34.8327 21.2357 5 4196
37.5611 37.548 21.2357 5 4168
44.3818 38.8494 25.2722 5 4173
41.7644 36.2518 25.2631 5 4208
43.035 34.795 23.9299 5 4213
40.297 37.6196 23.9069 5 4169
45.8104 37.4895 23.8968 5 4177
41.6342 38.9057 22.5934 5 4171
41.6342 33.475 22.5934 5 4209
44.3495 36.1903 22.5934 5 4210
45.7072 34.8327 21.2357 5 4212
40.2765 34.8327 21.2357 5 4204
42.9918 37.548 21.2357 5 4176
49.7204 38.8687 25.2151 5 4181
47.0781 36.1361 25.2252 5 4216
48.5242 34.7276 23.9281 5 4221
51.127 37.491 23.9168 5 4185
49.7802 36.1903 22.5934 5 4218
47.0649 33.475 22.5934 5 4217
47.0649 38.9057 22.5934 5 4179
51.1379 34.8327 21.2357 5 4220
48.4225 37.548 21.2357 5 4184
30.7102 41.5744 25.358 5 4154
27.9253 44.3441 25.1857 5 4111
32.0979 40.2526 23.9908 5 4159
26.4689 45.7019 23.8916 5 4113
29.4468 43.001 23.8786 5 4115
26.6162 40.3138 23.9229 5 4151
32.0712 45.7256 23.8482 5 4121
30.7728 44.3364 22.5934 5 4117
28.0574 41.621 22.5934 5 4148
32.1304 42.9787 21.2357 5 4122
26.6997 42.9787 21.2357 5 4114
29.4151 45.6941 21.2357 5 4112
29.4151 40.2634 21.2357 5 4150
38.771 44.3875 25.3257 5 4127
36.1064 41.6673 25.2407 5 4162
33.4853 44.3322 25.2497 5 4119
37.5284 40.2719 23.9292 5 4167
34.8132 42.9375 23.9329 5 4123
37.5297 45.7505 23.9422 5 4129
36.2035 44.3364 22.5934 5 4125
38.9188 41.621 22.5934 5 4164
33.4881 41.621 22.5934 5 4156
34.8458 45.6941 21.2357 5 4120
37.5611 42.9787 21.2357 5 4130
34.8458 40.2634 21.2357 5 4158
41.5883 41.6827 25.3366 5 4170
44.3743 44.3938 25.2021 5 4135
40.2301 43.0098 23.9523 5 4131
42.9767 40.232 23.9949 5 4175
45.6505 42.9659 23.9525 5 4139
42.9899 45.6861 23.943 5 4137
44.3495 41.621 22.5934 5 4172
41.6342 44.3364 22.5934 5 4133
40.2765 45.6941 21.2357 5 4128
45.7072 45.6941 21.2357 5 4136
42.9918 42.9787 21.2357 5 4138
40.2765 40.2634 21.2357 5 4166
45.7072 40.2634 21.2357 5 4174
47.0492 41.6293 25.2587 5 4178
49.7737 44.2681 25.2358 5 4143
48.3878 45.6675 24.0812 5 4145
51.1881 42.9992 23.9135 5 4147
48.4473 40.3024 23.9007 5 4183
49.7802 41.621 22.5934 5 4180
47.0649 44.3364 22.5934 5 4141
51.1379 45.6941 21.2357 5 4144
48.4225 42.9787 21.2357 5 4146
51.1379 40.2634 21.2357 5 4182
30.8092 52.5927 25.2517 5 4078
28.0264 49.7714 25.181 5 4073
30.7273 47.0067 25.2056 5 4116
26.6015 51.1565 23.9897 5 4075
32.1693 51.1743 23.9622 5 4083
29.3995 48.387 23.9019 5 4077
28.0574 47.0517 22.5934 5 4110
30.7728 49.7671 22.5934 5 4079
28.0574 52.4824 22.5934 5 4072
29.4151 51.1248 21.2357 5 4074
26.6997 48.4094 21.2357 5 4076
32.1304 48.4094 21.2357 5 4084
36.3036 47.073 25.3321 5 4124
33.4191 49.701 25.3003 5 4081
36.145 52.4771 25.2615 5 4086
38.9674 49.806 25.1877 5 4089
34.8689 48.408 23.9928 5 4085
37.5018 51.1725 23.8769 5 4091
38.9188 52.4824 22.5934 5 4088
38.9188 47.0517 22.5934 5 4126
36.2035 49.7671 22.5934 5 4087
33.4881 52.4824 22.5934 5 4080
33.4881 47.0517 22.5934 5 4118
34.8458 51.1248 21.2357 5 4082
37.5611 48.4094 21.2357 5 4092
44.278 49.802 25.3115 5 4097
41.6383 52.4964 25.2674 5 4094
41.5927 47.0106 25.2572 5 4132
42.9233 51.1323 23.954 5 4099
45.694 48.4876 23.9566 5 4101
40.2654 48.4121 23.9227 5 4093
44.3495 47.0517 22.5934 5 4134
41.6342 49.7671 22.5934 5 4095
44.3495 52.4824 22.5934 5 4096
45.7072 51.1248 21.2357 5 4098
42.9918 48.4094 21.2357 5 4100
40.2765 51.1248 21.2357 5 4090
47.0625 47.0838 25.3852 5 4140
49.8889 49.7422 25.2844 5 4105
47.0669 52.3916 25.2066 5 4102
51.1962 48.4068 23.9516 5 4109
48.4811 51.0839 23.9712 5 4107
49.7802 47.0517 22.5934 5 4142
47.0649 49.7671 22.5934 5 4103
49.7802 52.4824 22.5934 5 4104
48.4225 48.4094 21.2357 5 4108
51.1379 51.1248 21.2357 5 4106
32.0811 32.1215 26.6129 5 4018
26.56 32.1768 26.6044 5 4010
29.4283 29.4436 26.6871 5 4046
27.8986 30.7438 27.9688 5 4044
30.6999 28.0415 28.0441 5 4049
30.6652 33.4319 27.9877 5 4013
32.0081 29.427 29.3327 5 4053
29.3449 32.0931 29.2949 5 4011
26.6563 29.4182 29.5483 5 4047
27.8879 33.3912 30.594 5 4007
30.6865 30.7765 30.6893 5 4048
27.9177 27.9359 30.8348 5 4045
32.141 32.0451 31.9675 5 3837
26.5825 32.0953 31.9642 5 3829
29.4388 29.3679 32.0327 5 3865
34.7637 29.3614 26.628 5 4052
37.534 32.1242 26.6847 5 4026
38.8267 30.657 27.9606 5 4056
36.0731 27.9226 27.9123 5 4055
36.1076 33.4109 27.9768 5 4021
33.3707 30.6783 27.9953 5 4050
37.4613 29.3326 29.2751 5 4059
34.8588 31.9718 29.3321 5 4019
38.8991 27.9262 30.6333 5 4057
33.4968 33.4233 30.6167 5 4015
38.8526 33.4402 30.607 5 4023
36.1567 30.6591 30.7147 5 4054
33.3198 27.9972 30.6932 5 4051
34.681 29.404 31.9799 5 3871
37.565 32.0125 32.0492 5 3845
45.7958 29.2556 26.6052 5 4064
43.0849 32.1886 26.6177 5 4034
40.2135 29.3934 26.611 5 4058
41.6852 27.9366 27.7982 5 4061
41.6244 33.365 27.9641 5 4029
44.3654 30.6717 27.8861 5 4062
45.7203 32.1387 29.2496 5 4035
40.1709 32.0271 29.2712 5 4027
42.9427 29.3893 29.172 5 4065
41.6009 30.6844 30.5654 5 4060
44.2551 28.0059 30.5885 5 4063
40.2027 29.358 31.965 5 3877
45.5843 29.2542 31.9287 5 3883
42.9471 32.0923 31.8964 5 3853
48.3007 32.1112 26.5122 5 4042
51.1696 29.2749 26.4949 5 4070
47.0016 33.439 27.8785 5 4037
49.7042 30.6169 27.9206 5 4068
47.1251 27.8891 28.0002 5 4067
51.122 32.0309 29.2641 5 4043
48.4586 29.3437 29.3132 5 4071
46.9869 30.6503 30.5837 5 4066
49.7703 33.4028 30.5919 5 4039
49.8389 28.0221 30.6965 5 4069
48.4653 32.0305 31.9371 5 3861
51.1784 29.462 32.0533 5 3889
26.63 37.4768 26.5276 5 3972
32.133 37.509 26.6201 5 3980
29.2801 34.9187 26.709 5 4008
30.7555 38.8549 27.9753 5 3975
27.8915 36.1114 28.0436 5 4006
29.2635 37.5085 29.362 5 3973
31.9878 34.7387 29.309 5 4017
26.529 34.7534 29.2851 5 4009
30.6245 36.1475 30.6695 5 4012
27.8487 38.7553 30.7333 5 3969
32.0999 37.5787 31.9032 5 3799
29.3144 34.7732 31.9096 5 3827
26.5055 37.3476 31.9998 5 3791
37.4454 37.6097 26.555 5 3988
34.7842 34.8245 26.6285 5 4016
36.1082 39.0062 27.9272 5 3983
38.9341 36.1011 27.8954 5 4022
33.3836 36.2211 28.0026 5 4014
37.524 34.7795 29.3012 5 4025
34.8285 37.5617 29.2817 5 3981
33.4186 38.8946 30.5138 5 3977
38.8996 38.8351 30.5846 5 3985
36.1855 36.1822 30.6107 5 4020
37.5462 37.5729 31.9952 5 3807
34.8432 34.7954 31.9877 5 3835
45.6874 34.8199 26.5579 5 4032
43.0941 37.5495 26.6448 5 3996
40.3756 34.7442 26.5897 5 4024
41.6235 38.8517 27.8777 5 3991
44.3257 36.1954 27.9353 5 4030
45.7686 37.6205 29.2771 5 3997
42.994 34.909 29.3082 5 4033
40.2583 37.4959 29.2828 5 3989
44.3389 33.5362 30.6514 5 4031
41.6081 36.1815 30.6226 5 4028
44.3105 38.8792 30.5899 5 3993
42.9294 37.5453 31.9571 5 3815
40.1644 34.8532 31.9469 5 3843
45.6985 34.8276 32.0 5 3851
51.1398 34.7178 26.6293 5 4040
48.4886 37.4571 26.6061 5 4004
47.1431 38.8537 27.8625 5 3999
49.7477 36.156 27.9256 5 4038
48.4083 34.758 29.2717 5 4041
51.2515 37.3862 29.251 5 4005
47.0153 36.0672 30.6036 5 4036
49.9269 38.7627 30.6866 5 4001
51.1751 34.6375 31.9102 5 3859
48.4535 37.4382 32.0173 5 3823
29.3118 45.7865 26.5623 5 3931
26.6044 43.0052 26.6227 5 3933
32.0507 42.9772 26.6168 5 3941
29.3813 40.162 26.595 5 3970
28.0843 41.5897 27.9587 5 3968
30.6712 44.3059 27.928 5 3936
29.2793 43.0905 29.2205 5 3934
32.0145 45.7755 29.1912 5 3940
32.0336 40.4048 29.3608 5 3979
26.5453 45.657 29.3521 5 3932
26.6587 40.2152 29.3013 5 3971
30.6157 41.8139 30.6873 5 3974
27.986 44.3854 30.6906 5 3930
29.305 45.7123 31.9486 5 3751
29.3169 40.2216 31.9418 5 3789
26.6383 43.0459 31.9227 5 3753
31.9905 43.1117 32.0242 5 3761
37.5152 42.9988 26.6269 5 3949
34.7195 40.3719 26.6274 5 3978
34.7451 45.6251 26.5843 5 3939
38.8256 41.5917 27.9685 5 3984
36.1399 44.3958 27.8912 5 3944
33.2947 41.7106 27.9162 5 3976
34.746 43.0152 29.2124 5 3942
37.4861 40.2119 29.3256 5 3987
37.4431 45.7019 29.3178 5 3948
33.3372 44.3887 30.5645 5 3938
38.9566 44.3743 30.5683 5 3946
36.0872 41.6258 30.6183 5 3982
34.7272 45.7346 31.9096 5 3759
37.5613 43.0033 31.9141 5 3769
34.6808 40.2742 31.9216 5 3797
40.1721 45.7281 26.5719 5 3947
45.7351 40.2631 26.5218 5 3994
42.979 42.9749 26.4935 5 3957
45.7335 45.6557 26.665 5 3955
40.2434 40.2748 26.6788 5 3986
44.3097 41.5395 27.8533 5 3992
41.6197 44.379 27.8872 5 3952
45.6855 42.8898 29.1637 5 3958
42.9984 45.7661 29.1654 5 3956
40.2836 42.9356 29.1463 5 3950
42.9349 40.2533 29.2566 5 3995
44.3579 44.2895 30.4557 5 3954
41.5168 41.5242 30.4971 5 3990
40.2848 45.7162 31.8754 5 3767
45.6413 45.5911 31.8441 5 3775
42.9901 42.953 31.8095 5 3777
40.2208 40.2448 31.927 5 3805
45.7445 40.2724 31.8943 5 3813
51.1053 45.6823 26.4254 5 3963
48.4809 42.8979 26.5752 5 3965
51.2443 40.133 26.5148 5 4002
47.0838 44.2121 27.9252 5 3960
49.8651 41.4965 27.8873 5 4000
48.5827 40.1303 29.1853 5 4003
48.3856 45.6945 29.187 5 3964
51.1209 42.9548 29.2961 5 3966
47.1031 41.5286 30.5564 5 3998
49.6625 44.3612 30.5784 5 3962
51.1879 45.6085 31.8701 5 3783
48.43 42.769 31.8784 5 3785
51.2625 40.1814 31.9267 5 3821
29.3622 51.2495 26.4868 5 3893
32.0071 48.4162 26.6505 5 3903
26.6812 48.519 26.6013 5 3895
27.9309 47.1355 27.9623 5 3929
30.569 49.8054 28.0033 5 3898
28.0149 52.5358 28.0678 5 3891
29.2691 48.5344 29.2374 5 3896
31.9766 51.2194 29.336 5 3902
26.6297 51.1962 29.305 5 3894
30.7075 47.1302 30.5949 5 3935
27.9511 49.8196 30.7534 5 3892
30.6509 52.5809 30.7893 5 3897
29.3797 51.2235 32.0701 5 3713
32.016 48.4042 32.0677 5 3723
26.5144 48.4871 31.9902 5 3715
34.7564 51.1357 26.672 5 3901
37.4696 48.5718 26.5922 5 3911
38.7778 47.0534 27.9677 5 3945
33.3971 47.0154 27.9453 5 3937
36.1906 49.8689 27.998 5 3906
38.937 52.587 27.9914 5 3907
33.4428 52.5188 28.0995 5 3899
34.7169 48.4647 29.2509 5 3904
37.545 51.3321 29.3146 5 3910
38.9011 49.8207 30.5446 5 3908
36.1339 52.4522 30.6746 5 3905
36.1141 47.1421 30.6585 5 3943
33.3975 49.8029 30.6953 5 3900
37.4921 48.5415 31.9796 5 3731
34.7808 51.1022 32.0713 5 3721
40.2407 51.2159 26.5723 5 3909
45.7702 51.0732 26.6184 5 3917
42.8627 48.4264 26.7127 5 3919
44.3733 47.1334 27.8367 5 3953
44.3879 52.5141 27.9475 5 3915
41.4815 49.8301 27.911 5 3914
45.7084 48.4504 29.0925 5 3920
40.1912 48.3048 29.2516 5 3912
42.9092 51.1558 29.2334 5 3918
44.4171 49.7525 30.5019 5 3916
41.7204 46.9764 30.5968 5 3951
41.5755 52.5105 30.6168 5 3913
43.0273 48.417 31.7635 5 3739
45.7428 51.1777 31.8163 5 3737
40.2734 51.1372 31.9161 5 3729
51.2065 51.188 26.5801 5 3925
48.5175 48.3931 26.5963 5 3927
49.8388 46.9545 27.8695 5 3961
47.2096 49.7912 27.8502 5 3922
49.8036 52.5606 27.8087 5 3923
48.4792 51.173 29.1249 5 3926
51.1207 48.4848 29.1986 5 3928
46.9949 47.0205 30.401 5 3959
52.4424 47.0392 30.5687 5 3967
49.8022 49.7909 30.5746 5 3924
47.23 52.4975 30.6082 5 3921
48.4038 48.3447 31.7406 5 3747
51.1668 51.1003 31.9191 5 3745
30.676 33.4136 33.2437 5 3832
27.9835 30.7706 33.3448 5 3863
30.7512 27.9652 33.46 5 3868
29.387 32.1186 34.6468 5 3830
32.1098 29.3582 34.7199 5 3872
26.6853 29.4632 34.8588 5 3866
30.6909 30.7731 36.0981 5 3867
28.0084 28.0649 36.2298 5 3864
32.0964 32.0418 37.2734 5 3684
26.5834 32.1173 37.4256 5 3680
29.3498 29.4343 37.5167 5 3698
38.8976 30.6356 33.309 5 3875
36.1249 33.4041 33.286 5 3840
33.3325 30.673 33.3581 5 3869
36.0749 28.0066 33.3854 5 3874
34.8586 32.0024 34.5649 5 3838
37.4909 29.3597 34.6636 5 3878
33.449 33.4053 35.8197 5 3834
38.8342 27.8576 35.8893 5 3876
36.1309 30.7311 35.9772 5 3873
38.8471 33.3792 36.0077 5 3842
33.3487 27.9849 36.117 5 3870
37.4754 32.0607 37.3028 5 3688
34.7128 29.4295 37.3344 5 3701
41.6255 28.0113 33.1727 5 3880
44.2914 30.7157 33.2237 5 3881
41.5784 33.4579 33.2535 5 3848
42.9395 29.3942 34.55 5 3884
40.0963 32.0512 34.6545 5 3846
45.6743 32.0121 34.6291 5 3854
41.5325 30.6774 35.8852 5 3879
44.3113 28.0872 35.9368 5 3882
44.2645 33.3288 36.0155 5 3850
40.0861 29.2142 37.2497 5 3704
42.877 31.9309 37.2892 5 3692
45.7209 29.3996 37.3342 5 3707
47.1026 33.3743 33.271 5 3856
47.0484 27.9786 33.2665 5 3886
49.8113 30.7357 33.3525 5 3887
48.394 29.3318 34.6174 5 3890
51.1746 32.0401 34.7072 5 3862
49.7885 27.9675 35.9896 5 3888
47.1254 30.7054 36.0024 5 3885
49.809 33.4317 35.985 5 3858
51.0773 29.3323 37.3727 5 3710
48.4387 32.1091 37.3805 5 3696
27.9462 36.0494 33.3147 5 3825
30.5867 38.8317 33.2876 5 3794
32.0708 34.741 34.562 5 3836
26.5655 34.8204 34.6171 5 3828
29.2978 37.4592 34.7257 5 3792
30.7858 36.1108 35.9602 5 3831
27.9041 38.8207 36.0061 5 3788
27.971 33.4797 36.0113 5 3826
29.3525 34.7899 37.2775 5 3679
32.0723 37.4065 37.3308 5 3665
26.6245 37.5091 37.4737 5 3661
33.4137 36.1265 33.159 5 3833
36.0862 38.8681 33.25 5 3802
38.8979 36.1851 33.2862 5 3841
37.4778 34.8255 34.5413 5 3844
34.6741 37.555 34.5467 5 3800
36.1643 36.1396 35.8268 5 3839
38.9262 38.8247 35.8816 5 3804
33.4022 38.8348 36.0688 5 3796
34.7421 34.7863 37.0956 5 3683
37.4692 37.5112 37.2311 5 3669
41.5775 38.9512 33.2338 5 3810
44.2895 36.1571 33.341 5 3849
40.2766 37.5672 34.5531 5 3808
45.7267 37.3986 34.6083 5 3816
42.9457 34.7382 34.6888 5 3852
44.4099 38.8279 35.9109 5 3812
41.5767 36.0596 35.8909 5 3847
40.2288 34.7151 37.2231 5 3687
42.9083 37.4843 37.2314 5 3673
45.6621 34.6498 37.3154 5 3691
47.0254 38.8164 33.2136 5 3818
49.8064 36.0791 33.262 5 3857
48.4821 34.7065 34.5488 5 3860
51.161 37.3922 34.6196 5 3824
47.0389 35.9974 35.8365 5 3855
49.7933 38.7266 35.9685 5 3820
48.3266 37.4179 37.2335 5 3677
51.1358 34.7767 37.3266 5 3695
28.0071 41.5957 33.2494 5 3787
30.6321 44.4355 33.4095 5 3756
26.5899 45.6863 34.5678 5 3752
29.2299 42.9943 34.5862 5 3754
26.5028 40.1499 34.6441 5 3790
31.9766 40.1541 34.6869 5 3798
32.0207 45.712 34.7325 5 3760
30.654 41.6081 35.9099 5 3793
27.8446 44.3517 35.9679 5 3750
31.9881 42.9362 37.2085 5 3646
26.6709 42.9428 37.2832 5 3642
29.2823 45.6404 37.2856 5 3641
29.3303 40.2169 37.3646 5 3660
36.1257 44.4013 33.2076 5 3764
38.8523 41.5675 33.265 5 3803
33.2984 41.722 33.3163 5 3795
37.5361 45.6649 34.4913 5 3768
34.7567 43.0101 34.5856 5 3762
37.5279 40.2048 34.6208 5 3806
38.8335 44.278 35.8299 5 3766
36.1187 41.5665 35.9466 5 3801
33.4346 44.3854 35.9892 5 3758
37.5229 42.9836 37.1867 5 3650
34.7231 45.7987 37.2537 5 3645
34.8009 40.2287 37.3119 5 3664
41.5784 44.345 33.1494 5 3772
44.3725 41.6094 33.2216 5 3811
42.9291 45.5929 34.4533 5 3776
45.7835 42.8741 34.5704 5 3778
40.2491 42.8621 34.5431 5 3770
43.0227 40.2067 34.6208 5 3814
41.5458 41.5463 35.8909 5 3809
44.3412 44.2373 35.8932 5 3774
40.2285 40.1984 37.1403 5 3668
43.0049 42.8785 37.2208 5 3654
45.8077 45.5438 37.2102 5 3653
40.2952 45.5299 37.2632 5 3649
45.7117 40.2275 37.2883 5 3672
47.1037 44.274 33.1742 5 3780
49.7976 41.4562 33.2302 5 3819
51.1458 42.8767 34.4572 5 3786
48.4052 45.7209 34.4995 5 3784
48.5043 40.1696 34.6037 5 3822
49.8645 44.3129 35.828 5 3782
47.0416 41.5022 35.9276 5 3817
48.4672 42.9196 37.1559 5 3658
51.2434 45.6533 37.1672 5 3657
51.0904 40.1655 37.2231 5 3676
27.914 47.1426 33.231 5 3749
30.6524 49.7391 33.3247 5 3718
28.036 52.56 33.4249 5 3711
29.2926 48.4487 34.6381 5 3716
32.0428 51.0417 34.7117 5 3722
26.6407 51.1804 34.7032 5 3714
30.5955 47.0229 36.0035 5 3755
30.6915 52.4546 36.0049 5 3717
28.0226 49.7469 36.0372 5 3712
32.0324 48.341 37.2847 5 3627
29.3168 51.0843 37.3382 5 3622
26.7528 48.3172 37.4101 5 3623
38.8831 47.111 33.2057 5 3765
38.9469 52.4412 33.2684 5 3727
36.102 49.7763 33.3741 5 3726
33.361 52.4892 33.3692 5 3719
33.3443 46.9365 33.3604 5 3757
37.5092 51.0715 34.5883 5 3730
34.7656 48.2963 34.6624 5 3724
38.9782 49.7249 35.7853 5 3728
36.2044 47.0038 35.8898 5 3763
36.1742 52.4696 35.9498 5 3725
33.4261 49.6404 36.0111 5 3720
37.638 48.296 37.1115 5 3631
34.8372 50.9799 37.2483 5 3626
41.6464 49.7325 33.0897 5 3734
44.3295 46.9739 33.173 5 3773
44.3072 52.4617 33.2197 5 3735
40.3689 48.3411 34.4606 5 3732
42.9416 51.1027 34.4829 5 3738
45.7151 48.3541 34.496 5 3740
44.3816 49.8262 35.721 5 3736
41.6602 52.4974 35.7982 5 3733
41.5701 46.8965 35.8441 5 3771
40.387 51.0367 37.0936 5 3630
43.0313 48.3283 37.1006 5 3635
45.6994 51.1399 37.1689 5 3634
49.7818 46.9322 33.1034 5 3781
46.9997 49.7672 33.1473 5 3742
49.8288 52.4366 33.2798 5 3743
48.3827 51.1692 34.4319 5 3746
51.1425 48.3649 34.4981 5 3748
47.1087 47.0581 35.7551 5 3779
47.0314 52.4663 35.8202 5 3741
49.8467 49.7667 35.8157 5 3744
51.1591 51.0995 37.0736 5 3638
48.4499 48.382 37.1319 5 3639
30.7089 33.3723 38.7274 5 3681
30.6718 28.0104 38.8063 5 3699
27.9103 30.826 38.7987 5 3697
32.0058 29.3805 40.0729 5 5120
29.3547 32.1089 40.0892 5 5099
26.6021 29.4592 40.1744 5 5117
30.6718 30.7078 41.5061 5 5118
28.0018 28.1295 41.5269 5 5116
32.0574 32.0417 42.6345 5 4981
29.4153 29.3666 42.8208 5 5011
26.643 32.0285 42.9169 5 4973
30.6645 33.3356 44.0419 5 4976
30.7383 27.9328 44.1928 5 5014
27.991 30.6214 44.2479 5 5009
36.1067 33.4384 38.4577 5 3685
38.8642 30.6479 38.5894 5 3703
36.0617 28.0178 38.6428 5 3702
33.3625 30.6812 38.6985 5 3700
34.7361 32.0934 39.9592 5 5103
37.4662 29.4136 40.0279 5 5123
38.7716 33.3468 41.2094 5 5105
33.3838 33.4233 41.3563 5 5101
35.9941 30.6155 41.3606 5 5121
38.7459 28.0131 41.334 5 5122
33.3183 28.0581 41.4283 5 5119
37.3574 32.0353 42.6313 5 4989
34.5858 29.3475 42.7739 5 5017
38.7661 30.7171 43.9084 5 5021
36.0448 33.4131 44.0402 5 4984
33.2881 30.6508 44.0863 5 5015
36.0102 28.0607 44.1055 5 5020
41.5535 33.3586 38.5307 5 3689
41.511 27.9459 38.63 5 3705
44.205 30.7393 38.6959 5 3706
40.1725 32.0325 39.8698 5 5107
45.5715 32.1353 39.8914 5 5111
42.8133 29.3396 40.0282 5 5126
44.2535 28.09 41.3134 5 5125
41.4676 30.7103 41.3377 5 5124
42.8296 32.0635 42.5185 5 4997
40.0892 29.2987 42.6592 5 5023
45.5286 29.4258 42.6758 5 5029
41.5088 27.9387 43.9137 5 5026
44.2522 30.8284 43.9717 5 5027
49.7829 30.7947 38.722 5 3709
47.0576 33.4103 38.6806 5 3693
47.0157 28.047 38.696 5 3708
51.1557 32.212 39.9711 5 5115
48.329 29.4304 40.0305 5 4307
49.6761 28.0806 41.3593 5 4558
46.8841 30.8208 41.3561 5 4611
49.7577 33.4668 41.3457 5 5113
48.2828 32.2636 42.5454 5 5005
51.0124 29.5433 42.6158 5 5035
49.6959 30.9437 43.9599 5 5033
46.9752 28.1606 43.9872 5 5032
52.2645 28.1485 44.0329 5 5038
30.722 38.8372 38.6483 5 3662
28.0044 36.1321 38.7188 5 3678
29.3751 37.5349 39.9582 5 5079
31.98 34.7491 40.0487 5 5102
26.5548 34.7815 40.1494 5 5098
28.0309 38.9131 41.2782 5 5077
30.699 36.1215 41.3386 5 5100
28.0029 33.4868 41.4676 5 5097
32.2447 37.404 42.6316 5 4941
26.6457 37.5689 42.7849 5 4933
29.2944 34.8537 42.8084 5 4971
30.8763 38.7795 43.9581 5 4936
27.9037 36.107 44.1283 5 4969
38.8567 36.1959 38.588 5 3686
36.1643 38.8617 38.597 5 3666
33.4647 36.0917 38.601 5 3682
34.8054 37.5213 39.8542 5 5083
37.4481 34.7597 39.9157 5 5106
33.4467 38.8175 41.1994 5 5081
36.0813 36.1772 41.2706 5 5104
38.9485 38.9121 41.3198 5 5085
37.5424 37.5166 42.5562 5 4949
34.7671 34.817 42.6746 5 4979
38.7807 36.1105 43.9136 5 4985
36.1439 38.8076 43.9807 5 4944
33.4814 36.053 44.001 5 4977
41.5827 38.8771 38.4577 5 3670
44.2394 36.0564 38.6048 5 3690
40.1453 37.6019 39.812 5 5087
45.5418 37.4549 39.8993 5 5091
42.8994 34.7126 39.8972 5 5110
41.4652 36.0676 41.1818 5 5108
44.2442 38.8881 41.3025 5 5089
44.1957 33.5416 41.2995 5 5109
42.803 37.4272 42.5663 5 4957
40.0784 34.7141 42.5313 5 4987
45.6353 34.8506 42.5937 5 4995
41.3913 33.5422 43.8838 5 4992
44.2887 36.2484 43.9042 5 4993
41.5047 38.8775 43.9483 5 4952
49.7583 36.2398 38.6321 5 3694
46.9456 38.8102 38.6672 5 3674
51.1461 37.5099 39.9753 5 5095
48.408 34.8144 39.9976 5 5114
49.8068 38.917 41.2308 5 5093
46.9747 36.1869 41.2912 5 5112
48.3952 37.5825 42.5724 5 4965
51.0923 34.9007 42.5916 5 5003
47.0086 38.8757 43.939 5 4960
52.3958 38.9899 43.9326 5 4968
47.0188 33.5519 43.9584 5 5000
49.7933 36.214 43.9585 5 5001
52.3961 33.5572 43.9701 5 5008
30.6725 44.2867 38.5937 5 3643
28.141 41.5603 38.6869 5 3659
32.0879 45.6766 39.9599 5 5063
26.6715 40.1948 39.9534 5 5078
32.0607 40.2491 39.9668 5 5082
29.4348 42.8955 40.0023 5 5060
26.5339 45.5229 40.0848 5 5059
28.0243 44.1896 41.3349 5 5058
30.839 41.5916 41.3772 5 5080
29.4057 45.5818 42.6198 5 4891
32.2515 42.9701 42.6044 5 4901
29.5149 40.3047 42.606 5 4931
26.665 42.8953 42.7294 5 4893
28.1011 41.4647 43.9714 5 4929
30.8599 44.2193 43.9838 5 4896
38.8045 41.5609 38.3907 5 3667
36.1041 44.33 38.5561 5 3647
33.3878 41.6031 38.6333 5 3663
34.8313 42.9491 39.9292 5 5064
37.5758 45.6275 39.8781 5 5067
37.5039 40.2131 39.9595 5 5086
38.826 44.2389 41.2289 5 5066
33.4999 44.3266 41.2491 5 5062
36.1169 41.4795 41.2559 5 5084
34.8528 45.7426 42.5531 5 4899
37.5101 42.8113 42.595 5 4909
34.7254 40.2089 42.6462 5 4939
36.1665 44.3585 43.852 5 4904
33.4747 41.5755 43.9811 5 4937
38.9431 41.6058 43.9859 5 4945
41.6291 44.186 38.5041 5 3651
44.3378 41.6087 38.5544 5 3671
42.9972 45.591 39.7636 5 5071
40.1269 42.945 39.7994 5 5068
45.676 42.9192 39.875 5 5072
43.0242 40.1866 39.9067 5 5090
41.5719 41.5734 41.0958 5 5088
44.3204 44.3177 41.1721 5 5070
45.6287 45.6809 42.4214 5 4915
40.2506 45.7017 42.4251 5 4907
42.9477 42.9536 42.4829 5 4917
40.2793 40.3531 42.5553 5 4947
45.61 40.274 42.606 5 4955
41.5849 44.4262 43.8519 5 4912
44.3112 41.618 43.9207 5 4953
49.754 41.5523 38.546 5 3675
47.2142 44.2158 38.6197 5 3655
48.4837 45.6704 39.789 5 5075
51.1061 42.929 39.8142 5 5076
48.404 40.1835 39.9247 5 5094
49.7098 44.355 41.2097 5 5074
47.1062 41.6033 41.2305 5 5092
52.3942 41.6748 41.3337 5 5096
51.1044 45.6876 42.5705 5 4923
48.3698 42.9399 42.5951 5 4925
51.0577 40.3144 42.5809 5 4963
46.985 44.3879 43.8691 5 4920
52.4276 44.4173 43.917 5 4928
49.721 41.6104 43.9265 5 4961
28.0416 52.424 38.6071 5 3621
30.7157 49.7217 38.6556 5 3624
27.9375 46.8528 38.7555 5 3640
29.2676 48.3419 39.9516 5 5041
32.1294 51.0021 39.9707 5 5044
26.7311 51.1301 40.0387 5 5040
30.6997 46.948 41.2436 5 5061
28.0905 49.6999 41.4277 5 5039
30.8358 52.3608 41.3888 5 5042
32.1107 48.2582 42.5986 5 4862
26.689 48.252 42.7288 5 4854
29.5107 50.9855 42.7417 5 4852
30.9043 49.6685 44.0074 5 4857
28.1259 52.3833 44.0476 5 4850
28.03 46.8639 44.0719 5 4889
38.9468 52.3278 38.413 5 3629
36.316 49.6426 38.4793 5 3628
38.9417 46.974 38.4969 5 3648
33.4785 52.3412 38.6525 5 3625
33.4087 47.0535 38.6229 5 3644
37.6359 50.9734 39.8297 5 5048
34.9012 48.3594 39.8897 5 5045
38.9708 49.6868 41.1612 5 5047
36.2512 46.966 41.1975 5 5065
36.317 52.2976 41.2683 5 5046
33.5626 49.6149 41.3384 5 5043
37.637 48.335 42.538 5 4870
34.915 51.0256 42.6103 5 4860
38.9635 52.3485 43.8308 5 4866
38.8679 47.0022 43.8613 5 4905
33.5881 52.356 43.9432 5 4858
36.3286 49.6802 43.9528 5 4865
33.4476 47.0307 43.9826 5 4897
44.4232 46.9492 38.3858 5 3652
41.6709 49.6433 38.4779 5 3632
44.3752 52.4807 38.6321 5 3633
45.6712 48.4385 39.707 5 5053
40.338 48.3353 39.7845 5 5049
42.9756 51.0401 39.8583 5 5052
44.4019 49.7143 41.1587 5 5051
41.6746 47.0021 41.1729 5 5069
41.6567 52.4702 41.218 5 5050
43.0262 48.3662 42.4483 5 4878
40.3625 51.0986 42.5066 5 4868
45.7312 51.0579 42.5211 5 4876
41.6995 49.5988 43.8368 5 4873
44.2889 46.9777 43.8597 5 4913
44.4125 52.3664 43.8972 5 4874
49.7667 52.4743 38.4091 5 3637
47.0444 49.7857 38.4734 5 3636
49.8535 47.0354 38.509 5 3656
48.4221 51.092 39.7818 5 5056
51.133 48.3948 39.9049 5 5057
46.9701 47.0696 41.1584 5 5073
47.1213 52.4288 41.1802 5 5054
49.7419 49.7545 41.2491 5 5055
48.3634 48.4107 42.5142 5 4886
51.167 51.0402 42.6268 5 4884
47.0357 49.7417 43.9163 5 4881
49.8106 52.4497 43.9102 5 4882
49.7655 47.0672 43.906 5 4921
29.3197 32.0952 45.4725 5 4974
31.9757 29.3942 45.5787 5 5018
26.7071 29.3509 45.6484 5 5012
27.9982 33.4348 46.8253 5 4970
30.5881 30.7319 46.9359 5 5013
28.0141 27.9525 47.0284 5 5010
26.7035 32.0687 48.2152 5 4783
32.0425 32.101 48.2241 5 4791
29.3555 29.3929 48.2496 5 4821
30.7118 33.4541 49.4641 5 4786
28.0952 30.7284 49.6149 5 4819
30.7079 27.9597 49.5752 5 4824
29.4485 32.0607 50.8683 5 4784
37.4507 29.4575 45.4023 5 5024
34.6805 32.0609 45.4383 5 4982
38.672 28.0798 46.6745 5 5022
38.8622 33.3714 46.7351 5 4986
36.0562 30.7681 46.7607 5 5019
33.3548 33.3801 46.7929 5 4978
33.392 28.0216 46.8506 5 5016
37.3924 32.1413 48.1569 5 4799
34.7372 29.4316 48.1348 5 4827
38.7517 30.7417 49.4033 5 4831
33.445 30.8077 49.5074 5 4825
36.0636 28.1671 49.4963 5 4830
34.7526 32.2773 50.8723 5 4792
37.407 29.5182 50.8431 5 4834
42.8085 29.3467 45.2125 5 5030
40.1143 32.0694 45.2735 5 4990
45.6816 32.2895 45.2665 5 4998
41.4787 30.7583 46.5114 5 5025
44.1628 28.0454 46.5201 5 5028
42.8283 32.1101 47.825 5 4807
45.5162 29.564 47.8643 5 4839
40.1 29.4092 47.9948 5 4833
41.4596 28.1197 49.2952 5 4836
44.1786 30.859 49.2825 5 4837
45.5727 32.315 50.5508 5 4808
40.1458 32.2186 50.6904 5 4800
42.769 29.5156 50.6847 5 4840
48.2774 29.5559 45.2629 5 5036
50.9816 32.2747 45.3494 5 5006
47.0012 30.8915 46.656 5 5031
49.4576 28.2154 46.704 5 5034
52.3106 30.9724 46.7391 5 5037
48.3809 32.2428 47.9514 5 4815
50.8391 29.5878 47.9949 5 4845
46.7387 28.2142 49.2728 5 4842
49.564 30.9648 49.3846 5 4843
52.1078 28.2173 49.4339 5 4849
50.6241 26.9294 50.5723 5 4847
48.0302 29.5945 50.6355 5 4846
29.4439 37.4459 45.1886 5 4934
32.0629 34.6433 45.2631 5 4980
26.6442 34.6493 45.4786 5 4972
30.6765 35.9974 46.6529 5 4975
28.1896 38.6831 46.6857 5 4930
26.7884 37.3528 47.9937 5 4744
32.1811 37.3971 48.008 5 4752
29.4131 34.7022 48.146 5 4781
30.9381 38.7203 49.3443 5 4747
28.1466 36.1066 49.4252 5 4779
29.5067 37.4228 50.6989 5 4745
32.0382 34.8192 50.7982 5 4790
26.9381 34.5876 50.8535 5 4782
34.8024 37.5182 45.2976 5 4942
37.4683 34.7575 45.4071 5 4988
38.8963 38.9368 46.6544 5 4946
33.5318 38.8295 46.7006 5 4938
36.127 36.2516 46.7261 5 4983
37.5548 37.5396 47.9352 5 4760
34.7863 34.7892 48.022 5 4789
36.2751 38.7974 49.3143 5 4755
38.8869 36.2322 49.3107 5 4795
33.4769 36.1012 49.3986 5 4787
36.0704 33.5634 49.4533 5 4794
34.8597 37.4731 50.7021 5 4753
37.473 34.9332 50.7167 5 4798
42.8028 34.9024 45.2081 5 4996
40.0962 37.4914 45.2724 5 4950
45.5744 37.5626 45.2736 5 4958
44.2866 33.5367 46.5355 5 4994
44.3796 38.9412 46.5958 5 4954
41.5383 36.2436 46.6727 5 4991
45.6159 34.896 47.9054 5 4805
42.8864 37.6262 47.9483 5 4768
40.1444 34.8494 47.9383 5 4797
41.6865 39.0134 49.2225 5 4763
41.5093 33.4941 49.2762 5 4802
44.2596 36.271 49.2675 5 4803
42.8569 34.9743 50.534 5 4806
40.226 37.568 50.6064 5 4761
45.582 37.6298 50.6247 5 4769
51.072 37.6242 45.2602 5 4966
48.3639 34.9795 45.3614 5 5004
49.6917 39.01 46.6316 5 4962
49.662 33.6969 46.7158 5 5002
52.311 36.3462 46.6854 5 5007
46.9536 36.3299 46.756 5 4999
48.3723 37.727 47.934 5 4776
51.0105 35.0277 48.0037 5 4813
47.0035 33.5743 49.2736 5 4810
47.005 39.0258 49.3594 5 4771
49.6762 36.4661 49.3929 5 4811
52.2903 38.9952 49.4647 5 4778
52.1919 33.6293 49.5849 5 4818
48.2555 35.0641 50.6237 5 4814
50.9689 37.6744 50.8047 5 4777
29.5315 42.828 45.2221 5 4894
32.2701 40.1461 45.2914 5 4940
26.6646 45.5618 45.359 5 4892
32.1816 45.679 45.3626 5 4900
26.776 40.2074 45.4046 5 4932
28.1732 44.249 46.6226 5 4890
30.8182 41.4324 46.61 5 4935
29.5535 45.5141 47.955 5 4703
26.7788 42.8185 47.9305 5 4705
32.1972 42.9239 47.9374 5 4713
29.4129 40.1225 48.0618 5 4742
28.1204 41.5424 49.3253 5 4740
30.8762 44.1421 49.4016 5 4708
26.7861 45.4321 50.507 5 4704
29.5239 42.783 50.6209 5 4706
26.8736 40.0442 50.5825 5 4743
32.2296 40.143 50.699 5 4751
32.3135 45.5549 50.7845 5 4712
37.5622 45.5868 45.1966 5 4908
34.8931 42.9195 45.2295 5 4902
37.4827 40.2829 45.2445 5 4948
33.6068 44.2768 46.5123 5 4898
36.2141 41.5878 46.6607 5 4943
38.931 44.3567 46.6902 5 4906
34.9571 45.5344 47.9263 5 4711
34.9396 40.2264 47.977 5 4750
37.5619 43.0035 48.0984 5 4721
38.9094 41.6117 49.328 5 4756
33.5549 41.5094 49.3879 5 4748
36.2431 44.2371 49.4275 5 4716
37.5502 40.1536 50.7261 5 4759
37.5992 45.7067 50.7428 5 4720
34.9273 42.891 50.8543 5 4714
45.6949 42.9186 45.2121 5 4918
43.0043 45.6413 45.2366 5 4916
42.9857 40.1307 45.2495 5 4956
40.2605 43.0546 45.3027 5 4910
44.3996 44.3211 46.5301 5 4914
41.7227 41.6085 46.566 5 4951
45.7387 45.6969 47.8949 5 4727
42.9963 42.9683 47.8938 5 4729
40.2874 40.3409 48.0121 5 4758
45.663 40.3471 47.9796 5 4766
40.3977 45.6416 48.034 5 4719
44.2778 41.6853 49.3045 5 4764
41.6609 44.2974 49.3477 5 4724
45.6543 43.051 50.6353 5 4730
40.3108 42.9201 50.7217 5 4722
43.0514 45.6022 50.7259 5 4728
43.0137 40.357 50.7201 5 4767
48.3035 40.3468 45.2572 5 4964
48.3595 45.7256 45.3039 5 4924
51.0574 43.0221 45.2918 5 4926
47.0652 41.6781 46.6509 5 4959
52.4231 41.6582 46.6477 5 4967
49.8029 44.2537 46.6772 5 4922
51.1983 45.6764 47.9385 5 4735
48.4178 43.0462 47.9847 5 4737
51.035 40.3734 48.0006 5 4774
47.0368 44.3859 49.3075 5 4732
52.4358 44.3916 49.4206 5 4739
49.7373 41.6914 49.4449 5 4772
48.4204 45.7241 50.6063 5 4736
51.0587 43.0399 50.7394 5 4738
48.3386 40.3825 50.7336 5 4775
29.511 48.2521 45.2897 5 4855
32.2958 51.0785 45.3384 5 4861
26.7794 51.0547 45.3926 5 4853
28.151 49.653 46.7057 5 4851
30.9034 52.3193 46.6902 5 4856
30.9566 46.9744 46.7088 5 4895
26.7044 48.2271 47.8757 5 4666
29.5947 50.8492 48.01 5 4664
32.3341 48.3373 48.0037 5 4674
28.042 46.8183 49.2546 5 4701
28.2681 52.1892 49.4473 5 4662
30.8716 49.5698 49.4847 5 4669
26.9265 50.6551 50.5543 5 4665
29.4698 48.1249 50.7196 5 4667
32.2819 50.9444 50.7149 5 4673
37.6591 51.0218 45.1656 5 4869
34.9566 48.2909 45.333 5 4863
39.0428 49.6745 46.5329 5 4867
36.3642 52.3537 46.6346 5 4864
33.6796 49.715 46.7131 5 4859
36.3369 46.8903 46.6853 5 4903
37.6746 48.2942 47.9852 5 4682
35.0193 51.0732 48.0769 5 4672
33.6172 46.8575 49.3082 5 4709
39.0491 52.4218 49.3374 5 4678
33.7215 52.3448 49.4188 5 4670
36.3197 49.6226 49.4154 5 4677
38.9758 46.9514 49.3836 5 4717
37.7787 51.0019 50.5968 5 4681
34.9 48.3349 50.697 5 4675
45.7333 48.4513 45.1763 5 4879
40.2921 48.2902 45.2058 5 4871
43.012 51.0113 45.2904 5 4877
41.6811 52.4284 46.5258 5 4872
44.428 49.7533 46.6223 5 4875
41.69 46.991 46.6865 5 4911
40.4373 50.9854 47.9111 5 4680
45.7898 51.0463 47.9239 5 4688
43.1283 48.352 47.9378 5 4690
44.3052 52.3671 49.2916 5 4686
44.4132 47.0193 49.2889 5 4725
41.667 49.5983 49.3493 5 4685
40.3955 48.2754 50.6089 5 4683
43.0584 50.9972 50.6479 5 4689
45.7221 48.3836 50.6972 5 4691
48.3393 51.1295 45.1739 5 4885
51.0826 48.4588 45.3457 5 4887
52.431 52.496 46.6146 5 4888
46.9555 47.123 46.5948 5 4919
47.2046 52.4749 46.6906 5 4880
49.6868 49.8412 46.6931 5 4883
52.4406 47.1122 46.68 5 4927
51.0717 51.1764 47.9847 5 4696
48.4241 48.4244 47.9812 5 4698
49.8644 47.1218 49.31 5 4733
47.0906 49.807 49.3771 5 4693
49.7508 52.4804 49.3875 5 4694
51.2104 48.4697 50.6704 5 4699
48.4748 51.0917 50.7394 5 4697
31.9979 29.4399 50.9321 5 4828
26.6829 29.2616 50.9936 5 4822
28.1063 27.9227 52.0604 5 4820
28.1416 33.254 52.0761 5 4780
30.7039 30.7771 52.1232 5 4823
31.8673 31.1546 56.4832 3 4258
29.7659 31.7737 56.3704 2 4420
31.7977 33.1874 56.6463 1 4462
32.6063 30.5474 54.6733 2 4281
30.2922 33.2974 56.8346 2 4440
38.7723 28.1105 51.8393 5 4832
36.1073 31.052 52.0539 5 4829
33.3365 28.1586 52.0953 5 4826
36.0622 33.1163 55.2617 1 4501
34.5158 30.8829 55.1338 3 4264
34.9236 29.3402 56.358 2 4272
38.0684 29.5801 56.7432 2 4273
34.5672 32.1455 56.568 1 4283
37.8528 30.963 56.2412 1 4284
37.7504 31.2375 54.2647 3 4285
35.9527 31.984 54.1153 1 4427
39.1411 32.8602 54.0322 2 4428
36.6117 28.2595 56.5967 3 2647
39.4757 28.9542 55.3818 3 4282
44.1261 28.194 51.7588 5 4838
41.4975 30.816 51.8575 5 4835
41.855 32.1848 53.0015 1 4295
45.4504 31.1581 52.8334 2 4296
45.5628 29.0411 53.1007 3 4294
43.446 31.0967 53.3999 3 4291
44.4563 29.0481 55.8374 3 4287
40.4208 29.6245 53.7467 2 4286
40.6185 31.4714 54.2789 3 4267
40.6672 29.7278 56.7264 1 4274
43.1267 31.5349 56.9005 3 4252
41.1515 31.1809 56.2704 2 4288
43.9222 32.0567 55.1481 2 4289
43.7117 29.2356 54.0317 2 4290
42.0297 28.3308 53.8554 3 2662
41.5921 27.3156 55.502 2 2659
45.1339 27.2761 56.1297 1 2661
40.095 27.0596 55.3741 2 2658
45.8909 31.653 54.7101 3 4268
41.9867 28.2967 57.1261 3 2655
39.4101 31.9028 56.8942 3 4265
50.7881 32.2856 50.9346 5 4816
49.3617 28.1718 51.7723 5 4844
46.6641 30.9003 51.8382 5 4841
52.1044 30.8797 52.1255 5 4848
46.6716 27.415 56.1986 2 2663
49.4088 32.8416 53.1677 2 4299
52.0951 28.2454 53.7535 3 2672
46.0891 30.1354 55.7613 2 4292
49.6094 30.7886 53.2358 3 4297
51.4857 30.0994 53.2036 2 4270
47.2721 32.8687 55.3407 1 4298
50.3839 32.9693 55.9725 1 4279
48.8549 30.1841 54.9149 2 4293
48.782 31.8598 55.953 3 4280
51.8837 31.9308 56.6311 3 4415
49.9535 29.2205 56.1559 3 4277
47.2727 28.9398 54.8726 3 2668
50.937 27.7052 55.1661 1 2664
51.7607 27.4271 56.4305 2 2671
52.1523 33.2553 52.8065 1 10998
28.3335 38.8959 51.7412 5 4741
30.7972 36.1884 51.8833 5 4785
32.5129 33.7829 55.4368 1 4466
26.6214 37.4385 55.3051 1 332
32.5805 37.9878 53.5321 1 4496
28.8319 35.0672 56.028 2 4457
31.7997 34.9639 54.8354 1 4474
27.8039 39.7262 56.7924 1 4441
30.6725 35.5347 56.3715 3 4456
28.9974 38.1521 53.355 2 4458
32.3096 39.1117 56.7336 3 4459
30.0544 37.4219 55.8499 2 4461
30.7854 38.3865 54.2361 3 4473
28.3849 36.7098 54.8505 3 4455
28.179 39.4113 53.3601 1 334
26.5946 38.2741 57.1088 3 4419
32.5314 37.2259 56.4735 2 4465
31.286 40.002 55.2203 2 4468
26.4842 38.9258 54.0954 3 328
38.9641 38.8306 51.8312 5 4757
33.4888 38.742 51.8625 5 4749
38.8868 33.6505 51.8417 5 4796
36.253 36.278 51.9993 5 4793
33.4432 33.6203 52.0501 5 4788
33.0225 36.5165 54.7026 3 4469
36.5311 38.6806 51.9404 3 4512
38.0331 39.8677 52.5048 2 4507
39.3264 37.5612 52.5997 3 4508
37.3893 37.0221 52.5537 2 4505
37.8076 34.0857 55.2973 3 4481
38.966 33.7525 56.8971 1 4424
35.6154 39.5891 53.5335 2 4497
33.7463 39.5137 54.1739 3 4492
38.0541 39.3929 54.4878 3 4498
34.437 34.1544 55.9136 3 4467
36.2112 38.7461 54.6768 2 4500
36.3167 36.7994 54.2778 3 4495
34.718 35.6135 54.3622 1 4470
33.966 39.8434 56.1796 1 4472
38.9821 36.8127 55.9086 3 4480
35.9657 39.2978 56.5381 3 4485
37.3488 35.8696 55.6879 2 4486
41.9691 33.6826 53.4357 2 4516
44.3077 33.732 51.695 5 4804
41.5991 36.2621 51.7472 5 4801
44.3055 38.9107 51.8076 5 4765
42.9277 33.7368 55.0963 3 4489
39.4798 38.1469 54.545 2 4504
42.7551 38.6651 52.8901 1 4542
44.2005 38.7851 53.3906 1 4545
42.3098 36.7403 53.0497 3 4523
40.5071 36.0098 52.4825 1 4509
41.8212 39.8524 54.0693 3 4527
40.3231 34.6103 53.8861 3 4506
44.6872 37.9929 55.2956 3 4522
40.8053 38.6699 55.1346 1 4515
43.3241 36.5042 54.8554 2 4528
43.3058 38.6019 56.7469 2 4518
43.7167 35.3478 55.6273 2 4519
41.8822 37.2834 56.0151 3 4503
40.5626 35.729 55.492 2 4482
40.1091 39.5198 56.7628 3 4490
45.6088 35.0987 55.222 3 4520
40.6432 34.6281 57.0251 3 4478
39.8649 39.8831 51.6786 3 4538
42.2946 33.6351 57.0941 1 4487
51.3731 35.1562 57.123 3 4409
46.0274 39.5709 55.2303 2 4550
50.8233 33.7975 54.1764 3 4266
46.9714 36.3875 51.8073 5 4809
49.5932 38.9257 51.8678 5 4773
49.3981 33.6919 51.9981 5 4812
52.2352 36.2744 52.0226 5 4817
52.0609 38.838 56.4913 2 4617
47.9679 34.0236 53.9171 3 4300
47.8566 37.7985 53.166 1 4551
47.4293 39.6375 53.7033 3 4556
46.2111 34.8484 53.3027 1 4431
46.6093 33.7813 56.3183 1 4416
50.9752 36.4824 54.2913 1 11237
47.9906 37.0668 55.0368 3 4544
50.7156 38.237 55.1151 3 4411
49.0721 38.2819 56.1247 1 4553
50.3609 35.4582 55.2622 1 4406
48.8453 35.334 55.185 1 4554
46.2082 36.8257 55.7614 1 4524
48.3616 34.6241 56.9616 3 4533
26.2509 46.3908 56.9019 3 4323
28.1499 44.1254 51.7171 5 4702
30.8614 41.4743 51.8317 5 4746
26.7074 43.9934 52.578 1 4330
29.991 40.3403 55.8779 1 4460
30.361 43.2865 52.7812 1 4560
31.5836 43.7546 53.6363 2 4352
30.1595 41.7902 53.1208 1 4493
28.6372 43.9654 53.5267 3 4331
31.7713 41.7946 54.4017 3 4471
29.0099 46.001 53.7184 2 4333
28.0366 43.6537 56.7309 3 4322
29.3113 44.6018 55.4435 1 4337
31.2063 44.7525 55.3666 3 4341
28.895 40.9395 54.3883 3 4425
32.0517 42.3817 56.4163 1 4463
28.006 42.6018 54.8542 2 4559
32.2423 43.9266 56.7049 1 4569
28.9387 46.5886 55.8077 3 4328
33.0319 44.8961 52.9684 3 4358
38.8784 44.272 51.8556 5 4718
36.2297 41.4786 51.9758 5 4754
33.6267 44.2459 52.0164 5 4710
38.9344 46.1675 52.7181 1 4586
33.1159 41.0904 53.1817 1 4494
37.6149 41.7887 52.2023 3 4510
34.8855 44.0399 52.6376 1 4562
38.5693 40.5078 55.9411 1 4484
38.752 44.5131 53.8395 3 4578
36.0225 44.9833 53.9798 3 4572
38.0025 42.6348 53.9976 2 4502
36.1037 41.0963 53.7098 2 4499
34.5451 42.3552 53.5875 3 4429
34.0191 45.4729 54.5554 2 4571
38.2448 45.0626 55.6254 1 4575
38.11 46.4935 56.0207 1 4581
36.8366 44.3836 55.7837 1 4573
36.6805 42.3584 55.5125 3 4483
34.7545 42.7873 55.5743 1 4561
37.2196 40.9249 56.6504 2 4479
34.014 44.5229 56.2748 3 4570
33.8365 41.636 56.81 3 4426
39.3168 41.921 51.1464 2 4539
41.7825 41.6959 51.8198 5 4762
44.3694 44.2674 51.8784 5 4726
40.994 42.7249 52.2618 3 4432
40.487 46.3569 52.5913 1 4589
39.5049 41.7146 54.7354 3 4430
44.3444 43.3384 52.8792 3 4546
43.4474 45.2006 53.1952 1 4566
42.8244 42.2021 53.0774 1 4541
40.5224 40.9614 53.2105 2 4511
44.7543 40.6985 54.079 3 4540
41.6046 45.4431 54.0165 3 4590
40.6349 43.7911 53.8919 2 4563
45.5417 42.6363 54.3845 1 4543
44.3327 45.5418 54.8753 3 4599
43.0015 40.5492 56.8581 3 4513
43.0419 41.0212 55.0033 2 4521
42.3678 42.8883 55.0634 3 4525
41.3157 45.6547 55.9677 1 4579
43.6323 44.0418 55.8956 2 4595
45.1813 42.9534 56.2356 4 4654
39.8588 44.4095 56.5234 3 4576
40.6067 42.725 56.0149 2 4514
48.8574 40.1713 56.3068 3 4548
49.616 44.2932 51.8479 5 4734
47.0411 41.7124 51.8514 5 4770
46.243 44.7298 54.7257 2 4597
48.15 44.0026 52.7654 1 4567
52.2623 41.7498 54.6548 2 11242
46.3134 40.9604 52.6895 2 4547
49.3888 45.7116 54.4715 1 4610
47.4665 42.5748 53.8845 3 4433
48.6622 40.946 54.4552 2 4555
46.6456 45.3779 52.9265 3 4598
48.0327 44.9162 55.6187 3 4605
48.3153 43.006 55.762 2 4549
50.238 42.3374 55.2135 3 4434
50.4966 41.1426 56.8974 2 4412
50.9722 46.117 55.5643 3 4403
52.331 44.7026 55.9443 2 11308
26.3695 51.3123 53.0757 3 323
30.8605 46.8396 53.4185 3 4348
31.5465 46.7476 55.316 1 4346
27.202 46.7122 53.4019 3 4332
28.0843 49.3636 51.8386 5 4663
30.7545 46.7004 51.8498 5 4707
32.0719 48.9199 51.7109 3 4362
27.057 48.575 52.5368 2 322
31.0119 52.1386 52.004 5 4668
28.8192 49.5736 52.8285 3 4347
30.5746 48.7784 53.1933 1 4351
28.2881 51.498 52.8667 2 321
31.9371 51.7612 53.8597 3 4360
31.9188 50.4959 55.3854 1 4339
30.7832 52.6696 55.2726 1 4350
28.9535 51.9675 54.577 3 4315
30.4886 49.3209 55.1187 3 4345
31.5713 51.6407 56.9282 3 4343
28.8148 50.2037 55.4371 1 4334
30.5649 47.6859 56.1418 1 4336
27.2155 47.2135 55.3386 2 4329
27.1318 49.1508 55.2132 3 4327
32.6591 50.742 52.0991 2 4356
32.6657 46.9906 52.3774 2 4363
26.241 49.4037 53.4719 1 310
32.9045 47.5405 55.474 2 4355
36.02 46.8789 54.3602 2 4359
39.0454 49.6168 51.8277 5 4679
33.5932 49.6569 51.9158 5 4671
36.458 52.3111 51.9062 5 4676
36.233 47.0592 51.9132 5 4715
36.1744 46.7988 56.4122 3 4354
34.5283 50.8231 52.8397 3 4375
38.2302 50.602 53.701 2 4382
37.35 49.2507 53.6737 1 4380
34.1646 47.4803 53.7741 3 4357
38.081 47.3776 54.1129 3 4377
33.8584 52.3281 53.9973 2 4376
37.5469 52.1892 54.7014 3 4383
34.7764 49.4736 54.2541 2 4361
36.4506 49.6352 55.5273 3 4370
39.024 52.3375 56.242 2 4381
36.1117 51.5665 55.9023 2 4379
38.335 50.0242 56.5647 1 4368
34.4079 52.3388 55.8449 3 4317
33.4757 49.518 55.7003 3 4349
35.8818 48.612 57.0965 1 4366
43.5924 47.6644 56.8774 3 4587
39.541 49.9674 54.9987 3 4378
41.8704 52.5176 51.8245 5 4684
41.7104 47.0384 51.7887 5 4723
44.3751 49.671 51.8306 5 4687
41.1341 48.1105 53.0804 3 4591
43.3999 51.5238 54.06 2 4400
42.9695 48.2528 53.8835 1 4592
43.981 47.5392 54.8946 2 4601
41.1224 50.9252 54.9557 2 4593
45.0476 51.3956 55.0708 3 4398
42.6611 49.7656 55.1445 3 4392
39.9028 48.1535 54.6297 1 4588
40.6522 47.4196 56.2823 3 4577
45.2342 53.1215 55.9835 2 4306
44.0852 50.409 56.4769 2 4388
41.0218 52.0931 56.5417 3 4318
41.9688 48.7341 56.923 2 4594
45.8537 48.0834 54.9984 3 4389
47.1032 52.4866 51.8835 5 4692
52.4045 52.5897 51.7893 5 4700
51.4817 47.9772 55.0387 1 4606
46.2974 49.9846 54.5795 1 4401
51.0633 50.9525 56.1727 1 4402
46.0665 47.7034 56.915 2 4387
49.7655 52.288 56.819 3 4305
47.917 50.4032 55.3899 3 4303
50.4543 49.0794 56.2301 3 4396
49.8714 49.7737 51.885 5 4695
46.899 47.2832 53.5619 1 4600
47.1187 46.9751 51.8576 5 4731
48.6891 48.6424 55.6328 1 4607
48.7264 47.5067 54.0694 3 4608
28.8467 31.3256 60.8514 3 5134
28.2321 28.3542 59.6696 3 5135
30.5723 30.5842 61.356 2 5138
28.7172 32.868 62.1157 1 5145
31.039 30.9019 63.3203 4 5394
27.6392 29.8849 60.9847 1 461
27.4243 29.8723 62.5184 1 457
30.6017 28.6922 61.1262 3 3337
28.5534 32.1409 59.1942 2 5149
30.2651 27.6654 59.4657 2 3375
31.837 31.0807 59.9773 3 5141
29.7284 27.4829 62.4008 2 3362
31.7331 28.3724 58.3497 3 3341
27.5451 29.5169 58.2332 2 5136
31.125 30.257 58.3101 2 4256
26.7591 33.2009 59.5048 3 1000
31.5571 33.0121 59.8384 1 4443
29.9392 33.3439 58.8489 3 4438
29.1192 30.7106 57.9156 3 4253
30.3781 33.1894 63.005 4 5316
32.4054 28.1972 62.1105 2 5132
28.1689 28.1926 63.2442 3 5130
26.8619 26.9136 59.9594 1 458
33.0436 30.0597 62.9239 3 5133
33.7024 28.348 58.8193 2 5140
33.4962 30.6101 61.0558 2 5139
34.6532 32.1854 61.403 3 4254
34.0467 28.5891 60.6783 3 5137
37.0536 29.454 62.6895 4 5317
36.6509 28.8956 59.5721 3 3343
38.4166 29.1349 60.2229 1 5143
35.9718 28.4278 61.3712 1 3380
36.1174 30.7418 58.9117 1 5142
38.1347 31.7538 60.599 4 5217
36.2131 31.8172 60.0114 1 4260
36.1703 27.4399 58.3244 2 2640
38.5538 30.0256 61.4554 1 3382
34.6067 27.2658 58.3341 2 2639
34.4387 30.0517 58.0968 3 4255
33.5387 31.7627 57.563 2 4257
36.5083 32.03 57.2605 3 4262
39.2915 27.4316 60.5036 3 3384
39.2522 29.5185 58.4059 3 4259
39.429 31.5581 58.9385 1 4261
42.4813 27.6313 60.495 4 5323
40.4019 29.632 62.1423 4 5319
41.4371 27.347 58.7802 1 2648
39.9688 27.6258 58.7158 2 2642
44.3108 27.7084 59.4367 2 2650
44.4244 29.5741 59.028 4 5265
40.8103 27.7917 61.6624 2 3386
44.8449 31.8225 58.0988 2 4405
45.7716 27.7338 60.7874 4 5328
43.4326 29.614 57.3254 2 4275
47.8761 29.644 60.4402 4 4641
49.9617 29.1598 59.5024 4 5258
47.5043 27.4627 59.9177 1 2636
51.8815 28.4232 59.6963 1 2669
46.4197 29.5532 58.9721 1 4276
50.6474 32.7072 59.135 4 5204
47.2663 28.0402 57.922 3 2637
50.0494 30.9275 58.4348 1 4271
49.1655 28.3626 57.845 1 2627
52.3787 33.1993 58.0836 1 4404
48.5892 31.3709 57.823 2 4278
46.6203 30.8311 57.5307 3 4263
50.9797 30.3466 57.3635 1 4269
52.384 28.9053 57.7915 3 2670
27.6264 37.1193 58.3001 2 4436
31.7009 34.1932 61.3451 3 5157
28.3386 34.7781 61.3492 3 5154
28.6831 35.9506 63.0567 1 5156
28.9731 34.9192 59.3374 1 5155
26.5645 34.9063 60.6325 1 5153
29.0876 38.6232 60.6506 4 5222
29.9352 37.1182 62.3288 4 5268
31.2033 36.2036 61.1696 1 5158
30.3289 36.3189 59.3416 3 4435
26.812 38.884 62.2556 4 5224
28.8827 37.6769 58.9242 1 4442
31.1931 39.594 60.1371 4 4620
31.6538 35.3047 58.1621 2 4451
32.3355 37.7796 60.9642 4 5233
27.9229 35.2939 57.7138 3 4439
31.0754 39.7994 58.2029 1 4446
26.301 36.699 59.6713 3 5148
29.4979 38.7246 57.2853 3 4450
26.4413 34.1264 57.8992 1 4437
32.8067 33.5312 58.4809 3 4448
33.7291 37.1571 59.8327 1 4444
36.2568 33.7159 59.5239 3 4453
33.6218 33.9624 61.7751 1 5151
36.5204 35.0868 60.949 1 4452
34.4697 35.4912 60.7673 3 4445
37.9833 36.3902 60.4466 4 5277
36.8778 38.9634 61.0605 4 4625
34.5025 34.4554 59.0451 1 4423
38.9592 33.7781 59.1102 4 5208
35.1998 38.4245 59.4226 4 5228
38.0112 38.0404 58.7752 4 4646
37.2666 33.8572 57.8922 1 4476
38.584 37.8309 62.4154 4 5235
33.2441 36.4725 58.061 3 4447
36.2315 37.839 57.8948 1 4475
34.696 35.1911 57.5561 2 4449
36.5612 35.884 57.4132 3 4464
39.6709 39.8713 61.8806 4 4633
39.626 35.4634 59.9352 1 4454
43.5479 38.2979 58.6037 4 4629
42.8309 36.0723 60.7005 4 5216
42.2992 37.0486 62.9764 4 5283
40.8729 34.9657 61.3977 4 4626
44.7843 37.3502 61.7563 4 4630
42.8561 38.7041 61.0834 4 5254
40.5536 37.5357 61.0178 4 5371
42.5325 36.5693 58.8183 2 4491
40.7188 39.2088 59.2692 4 5355
40.662 36.4251 58.5181 4 5232
45.1613 35.2038 58.5248 2 4414
45.5208 38.4476 58.5005 1 4529
45.3853 35.4196 60.4502 4 4656
39.5257 37.7703 57.6063 1 4477
43.4234 35.1912 57.6792 3 4488
40.1223 36.0115 63.3471 4 5237
43.8304 39.3593 63.3437 4 5786
45.9872 33.4853 58.1639 3 4413
46.0948 38.786 60.3576 4 4628
47.741 36.1175 60.2708 4 4642
47.9138 38.0651 60.6051 1 4530
48.8685 39.2118 59.1612 4 5288
47.8491 36.0927 58.3097 1 4537
50.7474 39.6926 59.429 1 4410
50.7689 36.6681 58.2763 1 4534
51.8538 38.32 58.4122 3 4616
49.1084 37.4298 57.8823 3 4532
46.1567 36.7647 57.7491 3 4517
46.0293 39.867 57.1975 3 4536
50.069 33.7272 57.4405 1 4417
28.2456 40.638 61.1992 4 5226
26.8072 41.0055 59.8603 2 5150
30.4851 41.5422 61.2291 4 5173
27.5427 44.728 60.797 4 5206
28.9858 42.9045 60.0093 4 5244
28.406 46.222 59.0854 4 5297
27.3567 41.1406 58.0726 3 4418
28.8539 42.4375 58.0413 2 4421
30.4969 41.5983 57.2926 3 4422
26.2085 41.3088 62.7118 4 5225
28.1058 45.5494 57.3402 1 4324
38.4621 40.182 59.7573 4 4643
34.7866 45.7942 57.5768 1 4342
37.2973 41.6161 58.4145 4 5373
39.0137 45.7409 58.7053 4 4623
39.1369 43.1953 58.5667 4 4650
44.6692 40.6487 61.2299 4 5285
40.8958 41.5836 57.5504 4 11352
40.8858 44.5411 60.0064 4 5812
44.8436 44.628 62.1139 4 4632
42.0883 41.0515 61.9846 4 4649
40.7918 43.3009 61.8859 4 5301
42.6506 44.4504 62.9185 4 4657
43.3731 42.9595 60.9467 4 4653
40.4029 41.7668 60.0805 4 4637
42.7121 40.5863 59.5566 4 4644
44.8659 42.1946 59.1288 4 5251
42.3163 43.1634 58.795 4 4622
43.9507 46.2787 58.1593 2 4584
42.1069 46.2219 61.3387 4 11314
44.7649 41.2904 57.3409 2 4526
42.6667 44.9521 57.3625 3 4582
45.8894 42.5258 62.0726 4 5289
43.8251 42.0576 63.3381 4 4624
45.9802 45.6993 58.0269 3 4372
46.1096 43.5747 58.1369 1 4564
46.8688 41.0462 59.9609 4 5293
50.7244 41.6184 58.8802 3 4407
46.5869 46.0471 59.9436 2 4583
48.4627 42.4843 60.7151 4 11332
46.7288 44.0127 60.2695 4 4627
49.2115 43.0195 58.9091 2 4552
49.3826 45.0407 58.708 3 4585
51.3469 45.3577 58.8135 1 4604
47.679 40.5877 57.9152 2 4531
47.7904 42.608 57.661 3 4535
51.7867 43.8589 57.57 3 4557
47.9111 45.7014 57.3471 1 4603
27.4823 52.1703 57.6442 1 6508
30.6364 48.435 57.969 3 4326
32.0599 47.5086 58.8958 1 4338
26.5186 47.0488 58.7303 1 4320
29.5056 48.9217 60.796 4 7556
28.1479 50.8269 60.9493 4 7607
26.4936 50.0508 60.0638 1 300
28.0125 52.6496 59.5089 4 5245
30.3135 51.1567 59.8161 4 4634
27.1389 48.9393 58.5409 3 4313
28.9936 48.1825 59.0248 1 4325
30.4176 50.4767 58.0327 1 4335
28.6304 50.6362 57.2942 3 4314
33.4003 51.8783 57.5176 1 4353
34.0726 50.3648 58.5405 3 4316
36.0254 50.5355 58.9203 1 4367
35.8498 51.5026 60.6955 4 4655
36.5709 49.0719 58.43 1 4365
38.4591 48.7665 58.0402 3 4364
39.1423 50.0911 60.7102 4 4621
36.7487 51.9141 57.6887 3 4369
33.3353 47.1452 57.4637 3 4340
38.5408 51.3763 57.2938 1 6518
34.4034 48.8936 57.3614 1 4344
38.9198 47.0419 57.1683 1 4574
45.3616 46.6387 61.2965 4 5250
43.4389 51.8323 57.616 3 4390
39.4437 51.728 59.0182 4 4652
45.0202 49.2987 57.7965 3 4384
43.6131 49.0826 59.4023 2 4371
42.0903 52.6099 60.0816 3 4373
44.5534 50.7039 60.3378 4 4635
40.0852 47.079 60.282 4 5305
43.6673 47.1389 59.9327 4 4651
39.956 48.9128 59.3859 2 4580
44.0118 52.4555 59.524 2 4386
41.752 49.621 58.6635 3 4374
41.4219 51.4762 58.4772 2 4385
48.0933 47.6409 57.1675 3 4596
45.9721 50.6715 58.8245 1 4391
51.9073 47.3651 58.4826 3 4308
48.8296 48.413 58.6944 1 4602
47.8586 50.1602 58.7745 3 4397
48.3489 46.9774 60.0202 4 5291
52.2375 50.992 59.4809 1 4309
48.8823 51.2925 60.0939 1 4395
50.5558 50.179 59.7131 3 4311
50.3613 48.7544 58.291 1 4394
46.2387 52.4556 57.7054 3 4319
50.1393 46.6094 57.3232 2 4568
47.967 51.4069 57.1433 1 4609
52.0684 53.0974 59.2863 3 4302
27.7615 31.613 63.4204 3 5129
31.1917 27.9043 63.7124 4 5468
31.0002 29.4636 64.9114 1 5131
28.6252 31.5559 65.2 2 5152
28.0943 28.3715 65.2725 2 5127
29.2543 29.8677 65.8015 4 5314
27.4096 32.2056 66.6507 4 5315
29.1745 27.8628 68.8295 4 5466
30.0877 32.7997 65.3527 4 5333
32.4916 28.9937 66.1514 4 5332
32.7221 27.0939 66.6134 2 3325
45.013 27.2731 67.1689 4 5320
44.2347 31.3208 69.2233 4 5476
43.8524 29.0596 68.266 4 5262
41.4125 28.6721 68.4309 4 5279
42.0427 31.1305 68.1249 4 5274
45.1884 32.8266 67.8186 4 5261
39.4341 27.2414 69.5099 4 5219
42.6916 33.4387 67.6973 4 5357
48.7464 26.9755 68.1308 4 5474
46.4601 27.1195 68.9308 4 5325
46.1759 27.2254 65.0878 4 3431
51.4668 27.9598 67.6647 4 5205
52.1136 27.9412 64.0803 4 5560
49.6617 29.1496 68.9403 4 11969
51.0048 31.48 68.8409 4 5787
47.1635 32.582 69.2651 4 11955
27.386 37.1938 63.835 4 5267
29.5762 35.0639 64.606 4 5273
27.94 36.7882 66.1528 4 5223
27.5208 34.4584 66.1497 4 5337
27.07 34.3625 63.8778 4 5336
38.4261 39.4541 69.3316 4 5393
38.2011 37.4492 66.7188 4 5307
38.8132 35.5165 67.7381 4 5427
39.2458 38.0473 64.6084 4 5230
41.4109 39.2539 63.6101 4 5292
44.641 37.217 64.2362 4 5377
40.527 34.3397 68.8945 4 5231
40.1415 35.8551 65.674 4 5324
42.8543 35.8984 65.1473 4 4659
39.9043 38.7553 67.6595 4 5473
43.8143 39.0167 65.952 4 5425
41.5846 37.9799 65.6872 4 5353
42.0369 35.6683 67.3263 4 5248
44.3892 34.9519 68.5566 4 5375
40.4662 36.8835 69.1243 4 5309
44.5099 36.7626 66.8803 4 5433
42.6407 37.8395 68.2257 4 5351
45.8507 36.922 69.0515 4 5263
45.9195 38.8461 67.566 4 5234
47.9811 36.393 69.3563 4 5238
47.6455 38.953 69.4387 4 5343
26.7137 43.1377 69.3057 4 5369
44.1978 40.0385 68.5424 4 5358
39.871 41.6175 63.4637 4 5810
40.0308 40.3198 65.4341 4 5255
41.8796 40.1458 67.2499 4 4645
42.5024 40.9727 65.0244 4 5384
41.7736 41.479 69.4288 4 5308
43.7864 44.3394 69.0859 4 4636
44.0344 42.1488 69.2839 4 5356
28.3236 47.4487 69.1023 4 5449
29.3621 49.4753 68.8612 4 5827
37.004 52.1319 68.7028 4 5247
42.8245 46.9292 69.1608 4 7569
41.365 48.9047 69.4597 4 5287
42.8907 52.15 69.464 4 5312
30.7415 29.7632 71.8565 4 5392
30.5841 27.7292 70.7915 4 5388
29.024 31.2796 71.4432 4 5406
32.7206 30.9807 71.8292 4 5407
27.3526 28.1514 72.2955 4 5463
32.0797 33.0781 74.8909 4 5486
28.6274 32.4861 75.3106 4 5545
30.436 29.4632 74.0995 4 5548
36.464 30.751 72.9065 4 5395
39.2948 31.9865 75.6517 4 5415
36.0389 27.039 73.7714 4 5467
37.9199 28.5945 70.5601 4 5547
34.1192 27.8894 70.9185 4 5549
33.8639 29.7293 75.1401 4 5553
39.1811 28.5581 73.9998 4 5555
35.8201 32.8027 75.6691 4 5621
38.3507 32.1377 73.4839 4 5339
36.2526 27.3007 71.4605 4 5259
40.7099 32.1249 69.83 4 5321
45.6841 31.4776 71.0689 4 5402
43.2686 27.9483 70.2804 4 3459
41.5312 29.9289 70.4675 4 10082
39.774 29.0305 71.7781 4 5426
45.3959 33.0589 72.739 4 5397
40.1089 31.3983 72.0031 4 5419
42.3764 29.8653 74.6614 4 5470
42.8514 32.9404 70.1058 4 5471
41.348 27.27 71.3371 4 5472
42.3901 33.29 74.4357 4 5498
43.8289 29.9627 71.5811 4 5499
44.7631 27.2432 73.9452 4 5562
45.7325 29.1289 69.9283 4 4648
52.3141 32.828 70.2743 4 12069
48.9377 31.2053 70.1335 4 5326
47.8291 28.6949 74.3584 4 5438
47.3008 31.774 73.282 4 5478
47.3166 29.8194 71.5467 4 5403
50.5135 28.0647 71.032 4 5462
46.2724 30.4665 74.956 4 5475
52.1286 31.5423 72.2298 4 5479
48.9511 33.2822 73.5859 4 5507
49.7769 29.7577 74.2035 4 5563
50.17 30.3145 71.9144 4 11966
49.3993 33.2812 71.2605 4 5437
52.1248 29.8176 70.1624 4 11954
31.33 37.2282 72.6842 4 5342
27.0162 38.2623 71.3907 4 1103
31.6269 34.952 73.7888 4 5340
26.449 37.8077 73.4792 4 5409
29.1011 37.2975 71.3018 4 5410
30.9581 39.3882 73.7165 4 5412
30.8672 34.1934 71.6562 4 5414
26.5302 34.2645 72.8474 4 5464
29.6349 35.8249 74.5596 4 5481
26.5736 39.4321 75.1888 4 5272
38.1583 35.4737 70.018 4 5347
36.4079 35.4204 71.6186 4 5282
35.1608 36.0112 73.8633 4 5344
32.9688 36.9595 70.9207 4 5417
38.8602 37.6281 70.7193 4 5421
38.0332 34.3843 72.9893 4 5422
33.0732 36.6298 74.4873 4 5487
36.3148 36.244 75.8159 4 5490
36.1743 37.7965 72.7764 4 5493
34.5972 34.0045 72.4614 4 5552
38.2153 39.0444 73.0145 4 5444
35.4722 39.7888 73.925 4 5413
41.1519 39.3438 69.8746 4 5430
39.6367 33.9571 71.294 4 5503
44.0812 38.4658 70.2334 4 5398
45.4064 33.9574 70.5796 4 5329
42.5182 35.2711 70.0248 4 5266
40.8628 37.6413 71.9914 4 5281
41.3886 35.5811 74.3577 4 5349
42.6037 39.0619 71.9071 4 5352
41.2161 35.425 71.9974 4 5423
40.0226 38.162 74.0642 4 5495
43.5529 36.5627 74.5131 4 5496
44.5843 36.2138 70.9142 4 5497
44.9837 39.7463 75.2942 4 5583
46.7819 37.2212 71.5816 4 11857
47.7119 34.5398 70.665 4 5389
46.0315 39.4724 71.0506 4 5428
51.3164 34.777 71.0585 4 5434
50.5993 37.228 74.1564 4 5508
49.0939 37.6782 71.0217 4 5509
52.2884 34.224 74.846 4 5543
47.024 36.672 73.7971 4 5591
27.1061 45.374 70.1332 4 5298
28.6852 41.8514 69.9734 4 5334
29.1083 44.233 70.3438 4 5370
32.0158 41.277 72.9231 4 5269
30.8233 44.8023 72.0773 4 5346
28.3229 42.4037 72.6107 4 5362
27.422 40.4827 71.4116 4 5330
29.715 46.5233 70.7927 4 5361
30.4538 42.4734 71.7125 4 5408
28.3245 41.7978 74.7296 4 5416
27.3634 44.4837 72.4335 4 5512
30.2727 44.8904 74.2924 4 5515
36.5579 45.2692 71.8793 4 7549
38.1743 43.4113 70.9527 4 5271
38.0027 42.4476 73.1481 4 5429
34.0233 40.5376 72.1912 4 5420
39.2141 43.8633 74.5753 4 5424
37.4636 40.9642 71.0155 4 5448
38.7095 46.1431 71.8785 4 5450
32.8885 42.5858 74.7549 4 5514
32.9637 44.8033 71.5906 4 5517
35.9089 43.5778 73.3632 4 5525
36.974 46.3561 75.4974 4 5527
37.6005 40.5923 74.5569 4 5529
33.4596 46.0026 75.6028 4 5597
38.9366 46.2221 74.2822 4 5374
39.6114 40.1336 71.4878 4 5399
40.3164 43.1919 69.7843 4 5354
41.5323 45.0211 69.9349 4 5202
45.5782 41.819 71.0019 4 5376
40.2097 44.3368 72.391 4 7669
43.5261 44.0824 71.6611 4 5295
42.9285 41.4299 71.6292 4 5275
45.4816 45.1247 70.8332 4 5380
45.5064 45.9522 74.2563 4 5383
42.1837 45.3806 73.0305 4 5453
40.6931 42.0491 72.0281 4 5454
44.5432 42.4006 72.9862 4 5455
41.8107 41.149 75.1005 4 5500
41.6005 43.4017 74.4967 4 5816
48.6595 40.084 71.5704 4 5431
47.4355 46.1388 69.8642 4 7564
50.1688 42.8239 71.1127 4 12031
51.1307 41.1098 75.2971 4 5404
48.9907 46.0795 71.6419 4 5460
50.8901 40.6122 71.6392 4 5480
48.0412 40.2125 73.9237 4 5502
47.8293 42.4742 71.0993 4 5505
51.4426 43.873 72.7621 4 5510
48.312 43.7967 74.3408 4 5536
46.5189 43.981 72.775 4 7673
48.8424 41.8444 75.5296 4 5436
47.9205 46.3615 74.6993 4 5360
26.6416 52.9542 73.137 4 5243
30.4181 52.9361 72.3195 4 7751
32.3759 51.7628 70.9974 4 5446
31.3158 48.2063 70.7197 4 5368
27.144 47.6833 71.3384 4 5294
27.2241 49.697 70.0129 4 5364
30.6334 50.2312 70.634 4 5440
28.1424 48.201 73.3217 4 5516
31.9521 48.3164 73.2491 4 5518
32.3792 52.202 73.3193 4 5539
28.6507 51.6987 73.2153 4 5823
28.5152 51.374 70.7609 4 5821
32.4646 48.1441 75.5361 4 5386
37.2786 52.6147 71.4638 4 7826
35.6873 50.0724 73.2619 4 5378
33.3105 51.145 75.1904 4 5246
33.2702 47.09 71.6418 4 5387
34.2603 50.3607 71.0614 4 5367
37.838 49.4448 73.8404 4 5445
35.3531 47.2606 72.3382 4 5461
34.7131 49.4115 75.4333 4 5540
36.0044 52.4963 73.3208 4 5828
37.7267 50.5623 70.4253 4 5829
36.1909 48.9109 71.1216 4 5813
38.4823 48.4944 71.8998 4 5452
35.0635 52.4222 70.0939 4 7675
40.382 52.9128 69.634 4 7682
40.0785 47.0124 70.2592 4 5242
45.1107 47.3086 69.979 4 5227
42.7585 50.1797 70.8547 4 5302
40.0575 50.7944 70.6609 4 11919
45.0862 51.4433 70.5328 4 5815
42.171 47.19 71.5965 4 5278
42.3361 50.1358 73.523 4 5382
44.1327 48.49 71.6677 4 5379
40.7694 48.9841 72.1331 4 5456
40.5809 47.5168 75.5185 4 5530
43.8248 49.1896 75.0968 4 5535
39.6562 52.6884 72.2203 4 5824
43.5833 51.8315 72.5318 4 5825
40.9864 51.1545 75.2158 4 5831
45.9242 50.1377 75.3253 4 5528
46.1223 49.6509 71.8977 4 5306
51.5108 51.4164 72.3085 4 5284
49.4295 47.7417 69.8465 4 14335
48.7423 50.3375 72.5052 4 7661
50.6127 47.6805 72.2097 4 5313
47.1787 48.6269 70.1664 4 5385
50.3825 49.6403 71.0128 4 5439
50.3292 47.5554 74.5929 4 5511
47.2516 48.9458 73.8403 4 5542
47.2526 51.991 71.7142 4 5822
49.9534 51.3248 74.1172 4 5832
46.0756 52.3893 74.9879 4 5835
32.228 32.8578 80.714 4 5465
31.5106 27.5122 77.1456 4 5469
31.2139 31.0758 77.5933 4 5546
32.2785 29.2711 80.5655 4 5550
28.1176 29.1475 76.7827 4 5551
28.7365 31.088 80.107 4 5616
29.3018 27.5374 79.9419 4 5619
39.0992 27.5462 80.5684 4 5554
37.3521 29.5066 76.9086 4 5559
34.7554 31.1965 78.6014 4 5570
38.054 30.9393 80.1734 4 5581
34.9072 27.0942 77.2031 4 5623
35.6307 28.3251 80.6236 4 5715
42.8015 27.9859 80.7667 4 5557
40.7343 32.7304 79.0235 4 5625
44.5318 28.2654 77.6055 4 5627
44.0145 31.2514 80.763 4 5650
43.8241 31.7376 77.3371 4 5654
41.0108 29.3203 77.9768 4 5702
46.4599 32.0337 80.1235 4 12066
50.0316 32.224 76.8217 4 5477
47.8098 27.646 76.5389 4 5558
51.1027 28.8435 77.4161 4 5561
47.3173 30.8416 78.5377 4 5626
49.3298 27.2966 79.8831 4 5628
46.4829 28.6657 81.1985 4 5630
49.9536 30.6402 81.1615 4 5704
30.0356 34.5306 78.1867 4 5411
28.6107 38.6195 76.3369 4 5482
26.8067 35.3573 76.6077 4 5483
31.0102 39.7013 81.1755 4 5523
26.7558 33.8253 79.904 4 5544
31.8507 37.6981 77.6716 4 5568
29.4984 34.6319 82.0786 4 5569
32.1978 36.4064 81.0458 4 5572
28.4506 37.2931 79.7162 4 5618
35.4442 37.4739 79.1318 4 5485
38.3919 38.5096 77.4063 4 5489
37.3307 34.1709 78.8106 4 5494
34.5212 39.5862 76.0074 4 5524
33.6697 34.5622 77.8956 4 5574
35.4085 35.012 81.6643 4 5576
39.8447 35.3869 76.1104 4 5491
42.9938 35.1335 77.878 4 5556
42.0915 38.4115 77.3462 4 5579
40.7114 39.7346 80.5605 4 5582
45.8546 37.1822 77.3559 4 5584
40.0141 36.2921 79.7679 4 5647
43.7595 37.8506 80.6603 4 5648
42.3855 34.41 81.8711 4 5651
45.6498 34.2329 79.9235 4 5653
52.4203 34.9737 78.4207 4 5435
49.1033 33.8217 79.8712 4 5506
46.3729 33.8472 76.1872 4 5585
48.9706 39.1266 77.2072 4 5587
47.5145 37.2704 80.3743 4 5588
50.9075 37.3355 80.5519 4 5589
49.2607 35.7284 76.9194 4 5629
26.7166 46.3774 75.988 4 5513
29.4582 44.1597 77.6779 4 5519
31.0925 41.0671 77.1852 4 5520
28.3312 40.9584 79.2783 4 5596
27.1131 43.6136 81.0302 4 5664
30.7704 43.3305 81.2027 4 5667
33.0461 43.875 78.431 4 5447
33.8476 40.7032 79.4641 4 5526
36.1138 43.6396 80.6558 4 5578
36.0434 42.85 76.997 4 5598
33.5571 45.6224 82.13 4 5599
38.9785 45.3169 78.2768 4 5601
38.1779 46.3655 81.5058 4 5604
37.2583 40.4383 80.1388 4 5605
35.3313 46.5748 78.7296 4 5680
43.7671 41.4203 76.4474 4 5372
42.1977 44.5183 76.4321 4 5432
45.471 43.124 76.4602 4 5457
43.9466 41.3706 81.9564 4 5504
42.9808 41.6398 78.5755 4 5603
39.396 41.8715 77.6206 4 5606
42.4699 44.8297 79.9784 4 5609
39.7874 43.1256 81.1443 4 5681
48.1848 46.2237 77.0441 4 5534
46.0023 44.2755 79.8191 4 5537
51.5739 44.5454 76.3628 4 5538
49.39 40.5957 80.6858 4 5586
48.7198 42.6463 77.6874 4 5613
46.1554 40.4479 79.1143 4 5652
49.5699 44.402 80.581 4 5661
52.1659 42.1663 79.0352 4 5791
31.1742 50.8315 76.1203 4 5442
27.9558 46.7208 79.5002 4 5484
30.1866 47.5954 76.4427 4 5521
27.6502 50.0794 76.4494 4 5593
27.4942 49.1441 82.0641 4 5666
29.97 49.8891 79.4268 4 5672
31.5486 46.7228 79.534 4 5673
27.3745 52.3014 79.3007 4 5833
36.5041 51.7208 79.8028 4 5531
37.5982 51.9367 76.4465 4 5541
33.572 49.6266 78.7471 4 5668
35.5948 48.7047 81.6695 4 5671
37.8734 48.9117 77.9814 4 5676
39.0993 49.8053 81.4068 4 5684
34.1296 52.6749 76.7703 4 5834
33.363 51.9666 81.7148 4 5840
44.9165 51.9667 77.0773 4 5310
41.2287 48.1033 78.9273 4 5522
44.6127 46.823 77.572 4 5532
43.626 50.48 78.4222 4 5533
44.655 47.581 80.9274 4 5607
40.3739 51.9355 78.6858 4 5841
46.8956 49.7111 77.3079 4 5381
50.3625 49.8317 77.349 4 5611
48.2761 48.0739 80.0788 4 5614
51.9161 49.7167 80.8897 4 5662
45.9846 50.7563 81.1262 4 5679
49.2591 51.9639 80.2551 4 5688
51.5517 46.8616 78.9036 4 5792
29.6282 28.1526 88.1866 4 5191
32.4967 31.971 87.179 4 5194
30.8277 31.0922 83.4338 4 5567
27.4019 32.4608 83.5934 4 5615
30.3816 27.6133 83.4836 4 5617
27.2849 28.9384 82.736 4 5635
29.6879 33.0467 88.2754 4 5698
27.5584 27.4033 85.9316 4 5699
29.0529 30.3883 86.3245 4 5701
26.7502 32.7439 87.5947 4 5765
32.073 28.5461 86.927 4 5771
38.4558 27.7315 86.9085 4 5197
35.3642 31.6154 82.328 4 5573
37.9067 30.0397 84.02 4 5580
33.7774 29.0172 83.8432 4 5620
35.4748 30.2785 86.6887 4 5646
36.7119 33.2677 85.4798 4 5724
35.0635 26.9421 86.742 4 5773
38.7567 31.0423 87.716 4 5778
40.4963 27.7076 83.9767 4 5622
40.9391 30.7483 82.2231 4 5624
40.4258 32.731 85.2092 4 5649
44.3636 29.06 84.0347 4 5705
43.9956 32.4166 84.448 4 5708
41.9388 29.8682 86.3938 4 5779
44.3454 28.8162 88.1144 4 5783
44.0927 32.4262 88.0024 4 5784
49.5666 32.4891 84.9224 4 5657
48.7973 29.0816 84.0446 4 5693
51.9186 27.4823 84.2149 4 5694
52.4406 33.2551 86.7017 4 5695
46.9696 32.1952 82.5632 4 5703
46.7078 30.7268 86.4242 4 5707
50.1053 30.147 87.6293 4 5763
46.613 27.0293 85.9865 4 5782
27.1215 35.8961 86.0541 4 5564
32.1536 36.8304 84.8409 4 5571
28.9116 37.8137 83.5209 4 5634
26.5914 38.9959 88.3496 4 5638
29.9652 34.0876 85.6338 4 5697
29.6105 38.2813 87.2011 4 5700
34.3759 38.853 82.471 4 5488
37.8541 37.8146 82.2943 4 5492
38.7459 34.0438 82.3602 4 5577
38.7529 39.3006 85.7264 4 5600
33.1918 38.5918 87.9095 4 5640
39.0611 35.8727 85.8356 4 5642
35.8167 36.7237 84.9096 4 5644
34.3969 35.0732 87.5674 4 5717
33.2791 33.6648 84.1912 4 5769
45.0125 36.0168 88.2431 4 5167
41.5527 37.4947 87.6441 4 5178
41.1008 37.3996 83.2848 4 5181
45.3697 35.8868 83.3385 4 5656
43.7073 38.6622 85.1332 4 5658
42.7095 35.3509 85.7545 4 5706
44.5667 39.6206 88.0813 4 5726
46.5813 39.4233 82.9967 4 5590
48.8465 35.5078 83.1235 4 5592
51.9 33.5634 82.1421 4 5631
50.0372 38.9578 83.944 4 5659
50.1897 35.9289 86.4017 4 5660
47.0648 37.9305 86.2791 4 5729
46.7551 34.3272 86.2974 4 5730
50.412 39.1096 87.4472 4 5734
28.5957 41.3231 83.3914 4 5566
29.514 46.24 82.9758 4 5595
27.3843 44.2905 85.2981 4 5636
28.3418 41.4445 87.1455 4 5637
29.9267 46.3873 86.919 4 5669
31.8697 41.867 88.0961 4 5711
31.6922 40.2136 84.8788 4 5714
31.0557 43.7017 84.9955 4 5747
33.0284 45.2279 88.3218 4 5174
36.3517 45.3253 84.3181 4 5575
33.8029 42.3002 83.0733 4 5602
37.3943 41.7453 83.603 4 5639
35.2078 40.1286 85.8436 4 5643
34.6633 43.5296 86.6227 4 5670
38.0879 46.0551 87.4755 4 5748
38.2717 42.6794 87.3309 4 5754
44.8059 41.9026 85.5659 4 5184
39.7818 44.4165 84.5164 4 5678
41.1025 41.1859 83.8514 4 5682
43.5402 44.5566 83.4097 4 5686
42.3978 44.224 86.8692 4 5687
41.4949 40.9835 87.2752 4 5749
48.7284 43.8262 88.2116 4 5186
47.2105 42.8744 82.797 4 5501
47.24 46.4096 82.9216 4 5655
49.516 44.7532 85.1591 4 5689
51.671 42.6335 87.1156 4 5733
46.005 45.25 86.1836 4 5753
48.2578 41.3938 85.8912 4 5755
51.3285 46.4551 87.8268 4 5759
51.2761 42.3986 83.2254 4 5793
30.3332 49.6917 85.3323 4 5594
26.7963 51.4855 84.7199 4 5663
31.9871 48.67 88.1675 4 5665
27.1702 47.9005 85.7413 4 5738
28.3031 50.8199 87.903 4 5740
29.6624 51.8903 82.3832 4 5836
32.1977 52.6401 85.0392 4 5837
31.8986 48.8552 82.3532 4 5839
37.809 48.4582 84.7203 4 5674
33.057 46.7315 85.3914 4 5743
35.4129 48.0412 87.6246 4 5760
36.6271 52.2903 83.4154 4 5830
34.4241 49.8195 84.7876 4 5842
34.0084 51.3718 87.8999 4 5844
37.3246 51.215 87.0353 4 5845
42.6527 50.4602 82.294 4 5608
45.8071 51.3856 84.5979 4 5610
41.3713 47.1955 82.4776 4 5612
42.8399 50.3303 86.5252 4 5675
44.6104 48.0007 84.6109 4 5683
41.0936 47.4135 85.9181 4 5750
43.7088 47.4818 88.0601 4 5757
40.7851 52.9176 87.8301 4 5808
40.0302 51.1196 84.7284 4 5846
51.6279 49.3215 85.1875 4 5185
48.7585 49.8596 83.2248 4 5685
50.5894 49.8125 88.1874 4 5690
48.3289 48.01 86.2294 4 5756
46.158 50.129 87.5886 4 5758
50.9135 46.845 82.8186 4 5794
52.4388 52.2923 83.0864 4 5838
48.7739 51.9849 86.8265 4 5848
28.0844 31.21 91.5004 4 5190
30.7244 32.1367 90.1993 4 5192
26.3903 28.1378 91.0557 4 5764
26.2609 29.6855 88.999 4 5766
29.7607 28.5614 90.5934 4 5767
38.9586 30.6281 91.7112 4 5195
32.9421 31.3718 89.6678 4 5196
33.1205 33.3118 91.2534 4 5215
37.1415 27.9992 90.9317 4 5692
32.8086 29.4894 90.8404 4 5762
36.5728 33.1665 91.1639 4 5770
35.3654 32.3693 89.0469 4 5772
35.3723 29.3711 90.0371 4 5774
38.8613 28.7304 89.687 4 5776
42.953 29.2668 90.8082 4 5189
45.3586 31.2632 90.4778 4 5198
41.3867 30.4978 89.592 4 5728
39.6284 33.1377 89.6267 4 5775
40.3878 27.3492 90.9668 4 5777
42.0656 32.2255 91.608 4 5781
45.9183 28.117 89.739 4 5188
47.5558 31.5571 89.6846 4 5199
50.1513 32.0812 89.7952 4 5200
48.0994 30.3943 91.9222 4 5201
47.9773 28.9048 89.0511 4 5203
49.0644 27.4371 90.4356 4 5780
51.2748 29.537 92.0526 4 5785
51.6209 28.0749 89.783 4 5795
27.0577 37.5663 90.1117 4 5160
31.4735 35.2944 91.1009 4 5161
31.2877 35.6589 88.5622 4 5193
28.3337 34.4182 89.9389 4 5696
28.8965 36.4972 89.3018 4 5712
29.737 39.0606 90.7217 4 5768
38.0919 36.1596 90.8557 4 5207
36.8175 37.8516 88.4748 4 5641
37.7358 34.6706 88.8315 4 5645
32.8269 38.1996 90.1405 4 5719
34.6016 36.3757 91.2962 4 5720
41.4389 34.1371 88.678 4 5165
44.2811 34.2108 90.0209 4 5168
41.2611 35.5198 90.8942 4 5721
40.4563 38.3159 89.5967 4 5722
43.678 37.3137 89.8737 4 5723
51.984 35.7394 89.2942 4 5159
46.3288 35.3574 90.794 4 5166
48.9444 33.6817 88.6391 4 5169
46.2357 39.3453 89.915 4 5170
50.2319 35.1441 90.6396 4 5709
48.3404 36.7715 89.2545 4 5735
51.1885 39.6003 89.709 4 5736
48.7053 37.9597 91.3601 4 5799
47.135 33.6116 92.0184 4 5800
31.5372 43.6648 91.0526 4 5162
30.2937 41.1221 89.9513 4 5565
26.3245 40.8339 90.1246 4 5632
29.3868 43.7706 89.086 4 5633
28.9837 45.7378 90.4989 4 5713
27.4448 42.821 90.1901 4 5716
26.3825 43.5616 92.0154 4 5802
29.0768 41.7229 92.0505 4 5803
38.0101 46.2934 91.766 4 5176
36.348 41.6987 88.5927 4 5179
37.2304 43.3679 90.9464 4 5210
34.6482 40.9662 89.8638 4 5718
33.8248 43.0868 91.1945 4 5741
35.7844 45.0419 89.8352 4 5751
37.8348 40.2487 90.226 4 5804
34.7911 45.8232 91.9832 4 5805
45.1304 43.3556 88.5769 4 5163
39.8903 40.7379 89.3507 4 5180
42.5641 45.0263 91.553 4 5211
44.983 46.2031 89.7172 4 5213
39.9722 44.3974 89.7301 4 5677
42.1664 42.7209 90.4488 4 5725
43.0951 40.418 89.784 4 5727
45.4347 42.3947 90.6581 4 5732
41.3312 46.2673 89.4243 4 5752
40.6577 41.4827 91.6386 4 5796
47.7963 44.4278 90.3163 4 5164
50.3105 46.0868 91.1646 4 5171
50.5586 43.9136 92.0188 4 5214
50.8768 41.8976 90.5513 4 5710
47.8537 40.7374 89.0361 4 5731
48.6478 41.2696 91.2495 4 5801
27.2758 48.9247 90.4319 4 5172
31.3183 50.3813 89.6629 4 5737
28.3249 47.4617 89.0269 4 5739
30.1166 48.4586 91.9093 4 5742
32.5201 47.0303 89.889 4 5745
29.0935 51.5784 91.8126 4 5811
30.9844 52.9852 88.5113 4 5843
32.4132 52.3697 91.9374 4 5851
36.2582 50.7236 90.8342 4 5847
35.7163 48.2662 89.9802 4 5744
38.6197 49.4968 92.038 4 5797
38.4308 47.9222 90.1999 4 5746
33.5741 50.6316 90.8671 4 5807
38.2913 53.1026 91.2742 4 5850
39.7386 49.2615 88.498 4 5691
40.6462 51.3544 89.9061 4 5175
42.9832 50.8583 90.1285 4 5183
42.4313 48.4552 90.2928 4 5177
44.4219 51.47 91.9452 4 5852
47.701 51.6211 90.6323 4 5761
47.5844 47.3457 91.6798 4 5798
47.5433 46.9719 89.355 4 5182
45.9627 49.398 89.8152 4 5187
50.3953 52.4756 91.1479 4 5806
49.854 49.2849 90.3824 4 5209
30.7078 57.9342 25.3684 5 6466
28.0313 55.2822 25.2889 5 6461
32.1737 56.5515 24.0474 5 6471
26.5968 56.5458 23.9774 5 6463
29.3445 59.3403 23.9412 5 6426
29.3663 53.8707 23.904 5 6465
28.0574 57.9131 22.5934 5 6460
30.7728 55.1978 22.5934 5 6467
26.6997 59.2708 21.2357 5 6425
32.1304 53.8401 21.2357 5 6472
26.6997 53.8401 21.2357 5 6464
29.4151 56.5555 21.2357 5 6462
32.1304 59.2708 21.2357 5 6433
33.4352 55.1203 25.3395 5 6469
36.1215 57.9088 25.2901 5 6474
38.8863 55.1528 25.1891 5 6477
37.5808 56.6059 23.8844 5 6479
34.8525 53.9914 23.9009 5 6473
34.8006 59.3444 23.9222 5 6434
33.4881 57.9131 22.5934 5 6468
36.2035 55.1978 22.5934 5 6475
38.9188 57.9131 22.5934 5 6476
37.5611 53.8401 21.2357 5 6480
34.8458 56.5555 21.2357 5 6470
37.5611 59.2708 21.2357 5 6441
41.5811 57.9789 25.4121 5 6482
44.2398 55.1853 25.2876 5 6485
40.3124 59.3231 24.0403 5 6442
42.9441 56.5886 24.0254 5 6487
45.6343 53.8863 23.9692 5 6489
45.6602 59.2962 23.8895 5 6450
40.2071 53.9099 23.8644 5 6481
41.6342 55.1978 22.5934 5 6483
44.3495 57.9131 22.5934 5 6484
42.9918 53.8401 21.2357 5 6488
45.7072 56.5555 21.2357 5 6486
40.2765 56.5555 21.2357 5 6478
42.9918 59.2708 21.2357 5 6449
46.9782 57.972 25.3524 5 6490
49.897 55.2423 25.2136 5 6493
48.4209 56.603 23.9638 5 6495
51.1277 59.252 23.9425 5 6458
51.0626 53.8369 23.8657 5 6497
47.0649 55.1978 22.5934 5 6491
49.7802 57.9131 22.5934 5 6492
48.4225 53.8401 21.2357 5 6496
51.1379 56.5555 21.2357 5 6494
48.4225 59.2708 21.2357 5 6457
27.9437 66.0512 25.3207 5 6383
30.826 63.3236 25.2719 5 6427
27.9236 60.7247 25.2393 5 6422
32.1285 61.9451 23.9464 5 6432
29.412 64.7374 23.9442 5 6387
26.4965 62.0795 23.8018 5 6424
30.7728 66.0592 22.5934 5 6389
28.0574 63.3438 22.5934 5 6421
30.7728 60.6285 22.5934 5 6428
29.4151 61.9862 21.2357 5 6423
32.1304 64.7015 21.2357 5 6394
26.6997 64.7015 21.2357 5 6386
39.0055 66.0557 25.3459 5 6399
36.3055 63.399 25.3212 5 6435
38.8889 60.6259 25.3325 5 6438
33.5358 66.013 25.3074 5 6391
33.5316 60.7168 25.2308 5 6430
37.5521 62.0362 23.9915 5 6440
34.8703 64.7075 23.8765 5 6395
36.2035 66.0592 22.5934 5 6397
33.4881 63.3438 22.5934 5 6429
36.2035 60.6285 22.5934 5 6436
38.9188 63.3438 22.5934 5 6437
34.8458 61.9862 21.2357 5 6431
37.5611 64.7015 21.2357 5 6402
44.2662 60.5324 25.3628 5 6446
44.4261 66.103 25.2894 5 6407
41.6272 63.3851 25.2538 5 6443
45.7429 64.7312 23.9695 5 6411
42.9606 61.9754 23.9331 5 6448
40.2944 64.7345 23.8847 5 6403
41.6342 66.0592 22.5934 5 6405
41.6342 60.6285 22.5934 5 6444
44.3495 63.3438 22.5934 5 6445
45.7072 61.9862 21.2357 5 6447
40.2765 61.9862 21.2357 5 6439
42.9918 64.7015 21.2357 5 6410
47.0688 63.2805 25.367 5 6451
49.7705 60.6129 25.2647 5 6454
49.797 66.0074 25.2598 5 6415
52.4538 63.2808 25.2415 5 6459
51.1314 64.672 23.9581 5 6419
48.4234 61.927 23.9587 5 6456
47.0649 66.0592 22.5934 5 6413
47.0649 60.6285 22.5934 5 6452
49.7802 63.3438 22.5934 5 6453
51.1379 61.9862 21.2357 5 6455
48.4225 64.7015 21.2357 5 6418
28.1245 71.4349 25.257 5 6344
30.8598 68.7815 25.2876 5 6388
29.4041 70.1244 23.9943 5 6348
26.6032 67.3702 23.9615 5 6385
32.1139 67.3723 23.9695 5 6393
26.6227 72.7941 23.9419 5 6346
32.1772 72.778 23.8667 5 6354
28.0574 68.7745 22.5934 5 6382
30.7728 71.4899 22.5934 5 6350
29.4151 67.4169 21.2357 5 6384
32.1304 70.1322 21.2357 5 6355
26.6997 70.1322 21.2357 5 6347
36.3301 68.7968 25.2539 5 6396
38.9731 71.5146 25.2854 5 6360
33.4945 71.5282 25.3002 5 6352
34.863 70.0717 23.9517 5 6356
37.6302 67.3583 23.907 5 6401
37.6192 72.7793 23.9134 5 6362
38.9188 68.7745 22.5934 5 6398
33.4881 68.7745 22.5934 5 6390
36.2035 71.4899 22.5934 5 6358
37.5611 70.1322 21.2357 5 6363
34.8458 67.4169 21.2357 5 6392
41.7209 68.784 25.333 5 6404
44.2921 71.535 25.272 5 6368
40.3296 70.1214 23.9453 5 6364
45.6851 70.2132 23.9806 5 6372
43.0294 67.3913 23.9013 5 6409
44.3495 68.7745 22.5934 5 6406
41.6342 71.4899 22.5934 5 6366
42.9918 70.1322 21.2357 5 6371
40.2765 67.4169 21.2357 5 6400
45.7072 67.4169 21.2357 5 6408
47.0932 68.8055 25.246 5 6412
49.8985 71.5195 25.2276 5 6376
52.4481 68.6917 25.2156 5 6420
48.3915 67.3094 23.9397 5 6417
51.1336 70.0894 23.9004 5 6380
48.4806 72.8353 23.8754 5 6378
49.7802 68.7745 22.5934 5 6414
47.0649 71.4899 22.5934 5 6374
48.4225 70.1322 21.2357 5 6379
51.1379 67.4169 21.2357 5 6416
30.8451 74.1743 25.2451 5 6349
28.0715 76.8729 25.2369 5 6314
32.1751 78.2829 23.9287 5 6322
29.4298 75.4987 23.9362 5 6318
26.7259 78.3067 23.7611 5 6316
28.0574 74.2052 22.5934 5 6343
30.7728 76.9206 22.5934 5 6319
29.4151 78.2783 21.2357 5 6315
26.6997 75.5629 21.2357 5 6317
32.1304 75.5629 21.2357 5 6323
29.4151 72.8476 21.2357 5 6345
33.6231 76.9943 25.337 5 6320
38.9617 76.9214 25.2481 5 6326
36.2263 74.2089 25.3051 5 6357
34.9385 75.5562 23.9654 5 6324
37.6123 78.367 23.906 5 6328
36.2035 76.9206 22.5934 5 6325
33.4881 74.2052 22.5934 5 6351
38.9188 74.2052 22.5934 5 6359
34.8458 72.8476 21.2357 5 6353
37.5611 75.5629 21.2357 5 6329
34.8458 78.2783 21.2357 5 6321
41.6846 74.2939 25.2393 5 6365
44.3315 76.9711 25.2133 5 6332
42.9512 78.3482 23.9943 5 6334
42.9553 72.8865 23.9865 5 6370
45.677 75.6281 23.9056 5 6336
40.3154 75.6529 23.9186 5 6330
41.6342 76.9206 22.5934 5 6331
44.3495 74.2052 22.5934 5 6367
40.2765 78.2783 21.2357 5 6327
40.2765 72.8476 21.2357 5 6361
42.9918 75.5629 21.2357 5 6335
45.7072 78.2783 21.2357 5 6333
45.7072 72.8476 21.2357 5 6369
49.7468 77.1211 25.2688 5 6338
47.0077 74.1696 25.2619 5 6373
52.4475 74.2627 25.1874 5 6381
48.3887 78.4127 23.9041 5 6340
51.0576 75.6503 23.9128 5 6342
47.0649 76.9206 22.5934 5 6337
49.7802 74.2052 22.5934 5 6375
51.1379 72.8476 21.2357 5 6377
48.4225 75.5629 21.2357 5 6341
51.1379 78.2783 21.2357 5 6339
26.5625 59.3467 26.6757 5 6240
26.5953 53.8841 26.6194 5 6279
32.0734 59.3324 26.7402 5 6248
29.3179 56.6373 26.6995 5 6277
32.0963 53.7723 26.695 5 6287
30.6934 55.204 27.9621 5 6282
27.8688 57.9491 27.9976 5 6275
26.4568 56.517 29.3352 5 6278
29.2986 53.98 29.345 5 6280
29.3089 59.3173 29.3114 5 6241
32.0616 56.6647 29.4062 5 6286
30.6991 58.0187 30.6688 5 6281
27.9519 55.3319 30.7213 5 6276
26.5856 59.4184 31.9466 5 6057
29.3441 56.6544 32.0668 5 6093
32.1147 59.3899 31.982 5 6065
32.057 53.8939 32.1237 5 6103
26.6188 54.0114 32.0962 5 6095
37.5572 53.8099 26.5705 5 6295
34.8043 56.512 26.6 5 6285
37.5353 59.2699 26.6805 5 6256
36.1673 55.1398 27.9056 5 6290
33.4974 57.924 28.0599 5 6283
38.8545 57.8443 28.025 5 6291
34.8025 59.4268 29.3165 5 6249
37.474 56.5403 29.316 5 6294
34.7969 53.8386 29.4304 5 6288
36.0652 57.9379 30.611 5 6289
33.345 55.27 30.7509 5 6284
38.8535 55.2369 30.6948 5 6292
34.7635 56.588 32.0219 5 6101
37.4904 59.2329 32.0033 5 6073
37.5073 53.8118 31.9843 5 6111
40.1869 56.5291 26.5645 5 6293
45.6885 56.5419 26.6356 5 6301
42.935 53.9139 26.6424 5 6303
42.8189 59.3067 26.775 5 6264
41.6027 55.1944 27.9657 5 6298
44.3505 57.9543 28.003 5 6299
45.8451 53.9106 29.2199 5 6304
40.28 53.8873 29.3374 5 6296
40.2003 59.1389 29.3191 5 6257
42.919 56.5515 29.32 5 6302
45.6379 59.2914 29.4027 5 6265
41.6405 57.8799 30.6485 5 6297
44.3543 55.1687 30.6147 5 6300
45.7126 56.5179 31.963 5 6117
43.0135 53.8427 31.9368 5 6119
40.1894 56.5554 32.033 5 6109
43.0005 59.2246 31.9853 5 6081
51.1084 56.6764 26.5564 5 6309
48.4856 53.9522 26.5056 5 6311
48.4711 59.2965 26.6408 5 6272
47.0667 55.2011 27.8318 5 6306
52.4078 55.265 27.9263 5 6313
49.7991 57.9528 27.9943 5 6307
51.1107 53.8523 29.1583 5 6312
48.3495 56.5033 29.2509 5 6310
51.1178 59.2204 29.3403 5 6273
49.8245 55.2658 30.5709 5 6308
47.0126 57.9023 30.6522 5 6305
48.3629 59.2517 31.9607 5 6089
48.4595 53.8462 31.9933 5 6127
51.1582 56.587 31.9804 5 6125
32.2203 64.746 26.5766 5 6210
26.5924 64.7255 26.6639 5 6202
29.3487 62.1407 26.6801 5 6238
30.7238 60.7403 27.9703 5 6243
30.8258 66.1214 27.9528 5 6205
27.9349 63.5046 28.0542 5 6236
29.3882 64.8621 29.276 5 6203
26.6181 62.1067 29.3744 5 6239
32.1198 62.1058 29.3338 5 6247
30.7548 63.4439 30.6613 5 6242
28.0535 66.1511 30.6793 5 6199
28.071 60.7311 30.6769 5 6237
32.1787 64.7849 32.0707 5 6027
29.4718 62.0268 32.018 5 6055
37.6215 64.7679 26.6621 5 6218
34.9668 62.0566 26.6125 5 6246
36.2438 60.6553 27.9739 5 6251
33.6349 63.3713 27.9465 5 6244
36.2176 65.9971 28.0255 5 6213
39.0714 63.4338 27.979 5 6252
37.5658 61.9883 29.3142 5 6255
34.9185 64.6894 29.3956 5 6211
38.9011 60.5977 30.6816 5 6253
38.9488 66.0659 30.7083 5 6215
33.5095 60.8052 30.7266 5 6245
33.5169 66.027 30.717 5 6207
36.2236 63.3631 30.8346 5 6250
37.7242 64.6952 31.9894 5 6035
34.8215 62.0942 32.0816 5 6063
45.6373 61.9157 26.6637 5 6262
40.2147 61.9899 26.6241 5 6254
42.9937 64.7448 26.6208 5 6226
41.617 66.1351 27.9337 5 6221
44.2469 63.4027 27.989 5 6260
41.4984 60.661 28.0047 5 6259
42.9331 61.9851 29.3627 5 6263
40.3209 64.7893 29.3056 5 6219
45.6417 64.7886 29.4515 5 6227
41.7081 63.4051 30.7025 5 6258
44.3381 60.6668 30.7924 5 6261
44.3711 66.1415 30.7798 5 6223
40.31 62.0343 31.8969 5 6071
42.9967 64.7989 32.0729 5 6043
48.3779 64.7501 26.6593 5 6234
51.0211 62.0453 26.6883 5 6270
47.1107 60.6503 27.9595 5 6267
47.0301 66.0983 27.9451 5 6229
52.4533 60.7144 27.9878 5 6274
49.716 63.3835 28.014 5 6268
48.3645 62.0804 29.3675 5 6271
51.1111 64.8057 29.3366 5 6235
49.7585 66.1412 30.6459 5 6231
49.7585 60.613 30.6144 5 6269
47.1025 63.3613 30.772 5 6266
51.0665 62.0882 31.939 5 6087
48.4207 64.8251 32.0752 5 6051
26.691 70.1188 26.6263 5 6162
32.2427 70.1073 26.617 5 6170
29.4205 67.3421 26.6846 5 6200
30.7874 71.4431 27.9469 5 6165
28.0058 68.8141 28.0422 5 6198
26.594 67.4621 29.3412 5 6201
32.1377 72.7853 29.3344 5 6169
29.4811 70.1186 29.4055 5 6163
32.1759 67.3695 29.4161 5 6209
28.1321 71.4725 30.7183 5 6159
30.7874 68.6689 30.6862 5 6204
29.3603 67.4322 32.0437 5 6017
26.6944 70.0576 32.1107 5 5981
32.087 70.0469 32.0915 5 5989
37.6622 70.1778 26.6733 5 6178
34.9458 67.4436 26.6436 5 6208
36.3511 71.5727 27.974 5 6173
38.9895 68.7988 28.0895 5 6214
33.5757 68.8006 28.0926 5 6206
37.6128 67.4036 29.2981 5 6217
34.8924 70.203 29.4333 5 6171
36.2319 68.6993 30.7348 5 6212
38.9498 71.6007 30.6924 5 6175
33.466 71.4545 30.8266 5 6167
34.9562 67.4076 32.0617 5 6025
37.5452 70.2358 32.0813 5 5997
34.8913 72.8335 32.1147 5 5987
40.2258 67.4748 26.5809 5 6216
43.0256 70.134 26.6775 5 6186
45.8118 67.4283 26.5962 5 6224
41.6442 71.4554 27.9504 5 6181
44.4251 68.8019 28.0065 5 6222
42.9394 67.4717 29.2933 5 6225
45.6925 70.1762 29.3048 5 6187
40.2781 70.1952 29.3992 5 6179
44.3782 71.5176 30.6177 5 6183
41.7152 68.8428 30.7294 5 6220
45.7126 72.8024 31.9529 5 6003
43.0877 70.1619 32.0602 5 6005
40.3074 67.5822 32.0757 5 6033
45.6845 67.5104 32.0534 5 6041
51.1409 67.396 26.5459 5 6232
48.4346 70.1944 26.5284 5 6194
47.0479 71.5027 27.8661 5 6189
49.8307 68.8031 27.9904 5 6230
52.4386 71.5436 27.9902 5 6197
48.4092 67.4258 29.2399 5 6233
51.125 70.1321 29.4019 5 6195
49.7113 71.5501 30.644 5 6191
46.9952 68.7619 30.6208 5 6228
48.4789 70.2315 31.9725 5 6013
26.673 75.54 26.5499 5 6132
29.4555 72.8523 26.5371 5 6160
29.4707 78.2978 26.6487 5 6130
32.1949 75.5953 26.628 5 6138
28.1624 74.2252 27.9338 5 6158
30.797 76.9518 27.9177 5 6134
26.8571 78.2137 29.2635 5 6131
29.5299 75.484 29.2778 5 6133
32.0873 78.196 29.3148 5 6137
26.7638 72.8827 29.3045 5 6161
30.8718 74.3255 30.6663 5 6164
28.1142 76.8162 30.6655 5 6129
26.7352 75.4914 31.9774 5 5948
29.4826 72.8709 32.0453 5 5979
29.4527 78.1917 32.0035 5 5946
32.2065 75.5551 32.1193 5 5956
37.6256 75.5577 26.5989 5 6144
34.9448 78.3553 26.5986 5 6136
34.8817 72.9168 26.6998 5 6168
33.4795 74.1458 27.9551 5 6166
36.222 76.8862 27.9202 5 6140
39.0262 74.2279 27.921 5 6174
34.9079 75.4859 29.2574 5 6139
37.4639 78.3494 29.2964 5 6143
37.6067 72.9375 29.3136 5 6177
38.8528 77.0248 30.6352 5 6141
33.5012 76.8757 30.67 5 6135
36.2214 74.1243 30.6512 5 6172
37.5499 75.5529 32.051 5 5962
34.8127 78.2847 31.9814 5 5954
40.2712 78.3215 26.5601 5 6142
40.3312 72.9071 26.5239 5 6176
45.5788 72.9616 26.6607 5 6184
43.0765 75.6025 26.5902 5 6150
45.628 78.3403 26.6015 5 6148
44.2479 74.2092 28.0135 5 6182
41.6312 77.0236 28.0141 5 6146
40.3333 75.6474 29.3638 5 6145
45.6763 75.5571 29.3248 5 6151
42.9233 72.8629 29.3179 5 6185
42.8442 78.3343 29.4007 5 6149
44.1961 76.8463 30.6614 5 6147
41.5828 74.2275 30.6102 5 6180
45.5934 78.3459 31.8848 5 5966
40.2085 78.5323 32.0468 5 5960
40.2872 72.9711 32.0067 5 5995
42.7617 75.5377 32.0176 5 5968
51.1454 72.987 26.5731 5 6192
48.3383 75.7001 26.4942 5 6156
51.1426 78.4286 26.5092 5 6154
49.7229 74.4112 27.8733 5 6190
46.9899 76.9925 27.9872 5 6152
48.4254 73.0038 29.2016 5 6193
48.3758 78.4235 29.2924 5 6155
51.0434 75.6779 29.2893 5 6157
49.7242 77.0178 30.6819 5 6153
46.9942 74.2778 30.6247 5 6188
52.3873 74.3801 30.7315 5 6196
51.0987 78.3715 31.939 5 5972
51.0433 72.9702 32.0445 5 6011
48.2848 75.6123 31.9832 5 5974
27.9975 58.1245 33.3622 5 6091
30.7119 55.2793 33.3949 5 6098
32.1105 56.6719 34.6463 5 6102
26.7672 56.7067 34.7118 5 6094
29.3074 53.9175 34.6942 5 6096
29.3936 59.4166 34.6752 5 6058
30.8223 58.0262 36.0212 5 6097
28.0175 55.3046 36.0978 5 6092
29.4052 56.5707 37.3633 5 5926
26.6392 53.8347 37.3489 5 5927
32.1384 59.3272 37.3365 5 5912
26.5919 59.3251 37.4111 5 5908
32.0942 53.7665 37.3895 5 5931
36.1078 55.2275 33.2568 5 6106
33.4424 57.9586 33.3013 5 6099
38.8531 57.8868 33.4186 5 6107
34.7258 53.8981 34.6546 5 6104
37.4126 56.4616 34.6835 5 6110
34.8187 59.3468 34.7677 5 6066
33.3543 55.2752 35.973 5 6100
38.9707 55.2617 35.9882 5 6108
36.1854 57.8848 36.0112 5 6105
37.5908 53.7554 37.2661 5 5935
34.8248 56.4819 37.2937 5 5930
37.5058 59.2693 37.357 5 5916
44.3611 57.8675 33.2807 5 6115
41.6051 55.1304 33.3608 5 6114
45.6385 53.8879 34.5682 5 6120
45.7185 59.2372 34.6319 5 6082
40.1893 53.813 34.6282 5 6112
42.9245 56.5886 34.6926 5 6118
40.1788 59.3543 34.7778 5 6074
44.3003 55.1535 35.9801 5 6116
41.6586 58.0046 35.9631 5 6113
45.727 56.5379 37.2212 5 5938
42.9173 53.8045 37.2466 5 5939
43.0438 59.2587 37.3083 5 5920
40.3295 56.5517 37.3062 5 5934
47.0465 55.2148 33.2613 5 6122
49.7828 57.9211 33.28 5 6123
51.2048 53.818 34.5617 5 6128
51.1742 59.2783 34.548 5 6090
48.4107 56.6146 34.6111 5 6126
49.8244 55.1746 35.902 5 6124
47.105 57.9737 35.9539 5 6121
51.133 56.5806 37.1426 5 5942
48.3794 53.8522 37.2062 5 5943
48.4299 59.4467 37.2561 5 5924
26.7778 64.7766 32.1598 5 6019
30.7914 60.723 33.3996 5 6060
30.8095 66.0719 33.3826 5 6022
28.1169 63.4168 33.4605 5 6053
26.7341 62.145 34.7036 5 6056
32.0957 62.0825 34.8412 5 6064
29.4585 64.805 34.8256 5 6020
28.0405 60.6625 36.0552 5 6054
28.1281 66.1963 36.1605 5 6016
30.7052 63.436 36.1929 5 6059
32.163 64.7601 37.4622 5 5893
29.2899 62.0208 37.4264 5 5907
26.9055 64.7592 37.5128 5 5889
36.3083 66.0654 33.342 5 6030
36.2682 60.6748 33.4104 5 6068
39.0225 63.3568 33.445 5 6069
33.4854 63.4542 33.5402 5 6061
37.5881 62.0225 34.6771 5 6072
34.87 64.7882 34.7834 5 6028
38.9701 66.1334 36.0381 5 6032
38.8921 60.6906 36.1179 5 6070
33.5062 66.0881 36.1117 5 6024
33.4804 60.6704 36.0827 5 6062
36.1957 63.4039 36.1416 5 6067
37.5207 64.7016 37.4235 5 5897
34.8816 61.9671 37.4706 5 5911
45.7125 62.1421 32.139 5 6079
41.6702 60.6438 33.2936 5 6076
41.613 66.1544 33.2953 5 6038
44.2847 63.4536 33.4367 5 6077
45.6277 64.7284 34.6843 5 6044
40.3583 64.7719 34.6852 5 6036
42.9898 62.0943 34.6688 5 6080
44.2871 60.5765 35.9094 5 6078
44.3323 66.1959 36.0027 5 6040
41.5939 63.3901 36.0568 5 6075
45.63 61.9715 37.2467 5 5919
43.0188 64.7828 37.3586 5 5901
40.3128 61.9724 37.3612 5 5915
49.7716 63.4235 33.2945 5 6085
47.0712 60.6061 33.3509 5 6084
47.0326 66.1936 33.3346 5 6046
48.4253 62.0039 34.5977 5 6088
51.2024 64.8253 34.6246 5 6052
49.7611 60.6792 35.8691 5 6086
49.8246 66.1944 35.9269 5 6048
47.0507 63.375 36.0039 5 6083
51.1313 61.9715 37.1527 5 5923
48.434 64.8076 37.2266 5 5905
30.8716 71.4681 33.4231 5 5984
28.1265 68.8403 33.4948 5 6015
26.7724 67.4856 34.8151 5 6018
32.0929 67.4404 34.8022 5 6026
29.4576 70.1168 34.8124 5 5982
32.1895 72.8153 34.8057 5 5988
26.7626 72.7973 34.8829 5 5980
30.8477 68.8194 36.1191 5 6021
28.1132 71.4736 36.1241 5 5978
32.2229 70.1424 37.5099 5 5874
29.4648 72.7555 37.5432 5 5869
26.7152 70.1544 37.5459 5 5870
29.5838 67.4792 37.5356 5 5888
38.9827 68.8998 33.4028 5 6031
36.1626 71.5208 33.3934 5 5992
33.5289 68.7755 33.4881 5 6023
37.5152 72.8321 34.8068 5 5996
37.6439 67.5133 34.7873 5 6034
34.8659 70.2026 34.8395 5 5990
38.9768 71.5092 36.0464 5 5994
36.1909 68.8327 36.2018 5 6029
33.5004 71.6453 36.2827 5 5986
37.6706 70.1787 37.4144 5 5878
34.929 67.3732 37.5209 5 5892
41.6694 71.579 33.2618 5 6000
44.3598 68.7581 33.4093 5 6039
45.7079 70.1203 34.6903 5 6006
40.3966 70.2194 34.6902 5 5998
42.9469 67.5491 34.7849 5 6042
44.3078 71.5609 35.9715 5 6002
41.6654 68.8812 36.0933 5 6037
45.7549 67.5216 37.2593 5 5900
40.2793 67.4698 37.3719 5 5896
43.0976 70.2852 37.3944 5 5882
51.2239 67.4328 32.1426 5 6049
49.902 68.8902 33.3526 5 6047
47.023 71.5291 33.3274 5 6008
48.4696 67.547 34.6374 5 6050
51.1603 70.2849 34.7857 5 6014
49.7559 71.6114 35.8819 5 6010
47.125 68.8251 35.9857 5 6045
48.5456 70.1889 37.2182 5 5886
51.2256 67.4228 37.3097 5 5904
30.7969 76.8502 33.3595 5 5951
28.0972 74.1955 33.4271 5 5977
28.1215 79.1535 33.4178 5 5944
26.787 77.9678 34.655 5 5947
32.1665 78.1623 34.6963 5 5955
29.587 75.4954 34.7634 5 5949
30.7711 79.2581 36.0595 5 5950
30.875 74.1589 36.1512 5 5983
28.1087 76.6107 36.1301 5 5945
29.5077 78.0515 37.4221 5 5854
32.3009 75.4416 37.4743 5 5858
26.6955 75.2991 37.5443 5 5855
33.2962 79.344 33.1292 5 5952
36.0489 76.8842 33.3191 5 5958
38.8983 74.2125 33.3753 5 5993
33.5376 74.1968 33.3949 5 5985
37.4343 78.3362 34.6458 5 5961
34.914 75.5328 34.7947 5 5957
38.8639 77.1097 36.0776 5 5959
36.2734 74.3194 36.1499 5 5991
33.5622 76.9027 36.1855 5 5953
34.8748 78.2752 37.4933 5 5857
37.6521 75.667 37.4947 5 5861
34.9028 72.9589 37.5447 5 5873
44.3129 74.3053 33.2246 5 6001
41.4506 76.9963 33.3725 5 5964
45.5447 75.8273 34.5818 5 5969
43.0135 72.9311 34.5882 5 6004
42.8832 78.3351 34.6226 5 5967
40.1688 75.636 34.7212 5 5963
41.6644 74.3322 36.0001 5 5999
44.2216 76.9925 36.0855 5 5965
45.7395 73.011 37.2734 5 5881
45.6323 78.3766 37.3052 5 5863
40.2744 72.9417 37.3825 5 5877
40.1667 78.3736 37.4699 5 5860
42.9804 75.6475 37.481 5 5864
47.0187 77.0406 33.2711 5 5970
49.7607 74.3205 33.3185 5 6009
52.4155 77.1071 33.3661 5 5976
48.3552 78.4565 34.6306 5 5973
48.3673 72.9258 34.6261 5 6012
51.1276 75.728 34.6717 5 5975
47.071 74.3991 35.9131 5 6007
49.7498 77.1112 35.9499 5 5971
51.1309 78.399 37.3215 5 5866
48.3404 75.6853 37.3073 5 5867
51.1044 72.9238 37.3556 5 5885
28.1097 57.9727 38.6518 5 5925
30.7942 55.173 38.7634 5 5928
29.4373 53.7288 39.9578 5 7393
29.5399 59.2581 39.9682 5 7374
26.785 56.5574 39.9908 5 7392
32.2248 56.5676 40.0449 5 7396
28.1293 55.1113 41.2023 5 7391
30.9146 57.9095 41.3978 5 7394
29.4606 56.4945 42.6012 5 7281
32.2734 53.8252 42.6184 5 7291
26.7886 53.8332 42.6746 5 7283
32.313 59.2298 42.6927 5 7253
26.7805 59.1583 42.7903 5 7245
30.8419 55.0611 44.0164 5 7286
28.167 57.7473 44.0372 5 7279
38.9317 57.9015 38.5085 5 5933
36.2543 55.1153 38.5211 5 5932
33.578 57.9503 38.6172 5 5929
37.6334 56.5433 39.9109 5 7400
34.9275 53.7525 39.9648 5 7397
34.9766 59.2005 40.0009 5 7378
39.0438 55.17 41.1673 5 7399
33.5674 55.2319 41.2734 5 7395
36.3568 57.8561 41.3051 5 7398
37.6017 53.8305 42.5169 5 7299
37.7815 59.2093 42.5461 5 7261
34.9776 56.5607 42.6859 5 7289
36.3455 55.1126 43.895 5 7294
39.03 57.8112 43.9364 5 7295
33.6974 57.8906 44.0214 5 7287
44.3538 57.903 38.5674 5 5937
41.6522 55.2099 38.6111 5 5936
40.3406 53.7335 39.7847 5 7401
45.6737 59.2565 39.866 5 7386
42.9499 56.5615 39.9102 5 7404
45.707 53.8873 39.9259 5 7405
40.2896 59.2007 39.9726 5 7382
44.3247 55.2012 41.1247 5 7403
41.7463 57.8714 41.3168 5 7402
42.9911 53.7453 42.4895 5 7307
43.0335 59.2863 42.6192 5 7269
40.3942 56.4955 42.6182 5 7297
45.7388 56.5277 42.5908 5 7305
44.412 57.9457 43.9007 5 7303
41.7001 55.127 43.9589 5 7302
47.0616 55.2509 38.5631 5 5940
49.8262 57.9515 38.5506 5 5941
51.0932 53.7957 39.7871 5 7409
51.1923 59.2697 39.9113 5 7390
48.4103 56.5616 39.9318 5 7408
47.0112 57.9255 41.1594 5 7406
49.8014 55.1429 41.1802 5 7407
51.1766 56.4688 42.4277 5 7313
48.4709 59.2339 42.4909 5 7277
48.4437 53.8287 42.5985 5 7315
49.8082 57.8658 43.8296 5 7311
47.1093 55.1877 43.9719 5 7310
30.7732 60.6364 38.6425 5 5909
30.8563 66.1345 38.7988 5 5890
28.0757 63.3366 38.8571 5 5906
26.6705 61.9641 40.1109 5 7373
32.1032 61.9151 40.113 5 7377
29.6353 64.6213 40.2158 5 7355
28.0997 60.481 41.3575 5 7372
28.2897 65.9824 41.5124 5 7353
30.8228 63.135 41.4955 5 7375
29.4726 61.8158 42.7073 5 7243
32.2706 64.5186 42.803 5 7215
26.8286 64.6632 42.8951 5 7207
30.9584 60.5221 44.0808 5 7248
28.2243 63.213 44.1536 5 7241
30.9586 65.885 44.1853 5 7210
38.9961 63.3622 38.6836 5 5914
36.3523 60.5724 38.7615 5 5913
36.3175 66.0289 38.7871 5 5894
33.439 63.2853 38.8482 5 5910
37.6263 61.9983 40.0684 5 7381
34.9283 64.7208 40.0841 5 7359
39.0973 60.6894 41.3203 5 7380
39.0338 66.054 41.3634 5 7361
33.6175 66.1283 41.4068 5 7357
33.6409 60.5971 41.4249 5 7376
36.3215 63.37 41.4176 5 7379
35.0369 61.9344 42.706 5 7251
37.6484 64.7192 42.7517 5 7223
36.4417 60.5667 43.9675 5 7256
39.0454 63.3263 44.0699 5 7257
33.7021 63.2094 44.0874 5 7249
36.2813 65.9502 44.2148 5 7218
44.3469 63.4012 38.5998 5 5918
41.6899 60.5644 38.747 5 5917
41.706 66.0886 38.8037 5 5898
42.9979 62.0123 39.9608 5 7385
40.3705 64.6754 40.0015 5 7363
45.6515 64.6667 40.0386 5 7367
44.3136 60.6601 41.2388 5 7384
44.3891 66.0762 41.3387 5 7365
41.7209 63.3427 41.3392 5 7383
43.0751 64.7049 42.6697 5 7231
45.7299 61.9375 42.6773 5 7267
40.3875 61.9922 42.686 5 7259
41.6714 60.6318 44.0126 5 7264
44.4068 63.3191 43.9794 5 7265
41.7071 66.179 44.0631 5 7226
47.0945 66.0506 38.5789 5 5902
49.7653 63.3708 38.6156 5 5922
47.0911 60.7155 38.611 5 5921
48.4147 61.9047 39.9286 5 7389
51.3005 64.7307 39.9704 5 7371
49.7941 60.571 41.1793 5 7388
50.0048 66.0657 41.2438 5 7369
47.1368 63.2924 41.2684 5 7387
51.2615 62.0409 42.4923 5 7275
48.5398 64.7314 42.5497 5 7239
49.8288 63.2802 43.8263 5 7273
47.125 65.9468 43.9388 5 7234
47.0962 60.6435 43.9917 5 7272
30.8205 71.5585 38.819 5 5871
28.1567 68.6895 38.9005 5 5887
32.2326 67.4853 40.1711 5 7358
29.5973 70.0667 40.2014 5 7336
26.8482 67.3181 40.221 5 7354
26.9057 72.8041 40.2847 5 7335
28.1193 71.2652 41.5503 5 7334
30.9169 68.7026 41.6434 5 7356
29.6149 72.6126 42.837 5 7167
29.595 67.3116 42.9797 5 7205
26.7843 70.0459 43.0189 5 7169
32.2412 70.0628 42.9865 5 7177
30.97 71.4255 44.2485 5 7172
28.1978 68.6323 44.2739 5 7203
38.9802 68.7481 38.7295 5 5895
36.276 71.4918 38.8067 5 5875
33.6113 68.8424 38.8331 5 5891
37.6912 67.47 40.0486 5 7362
35.027 70.0968 40.2017 5 7340
39.0612 71.4386 41.4336 5 7342
36.4323 68.7284 41.4797 5 7360
33.5693 71.3775 41.5383 5 7338
35.0652 72.7053 42.7703 5 7175
37.7368 70.0282 42.7846 5 7185
34.9765 67.3779 42.862 5 7213
36.391 71.2854 44.0946 5 7180
39.051 68.7459 44.1098 5 7219
33.644 68.6277 44.19 5 7211
44.4081 68.8066 38.6995 5 5899
41.7009 71.5668 38.7694 5 5879
45.8327 70.2135 39.876 5 7348
40.3415 70.1449 39.9978 5 7344
43.1423 67.526 40.0291 5 7366
41.7278 68.8612 41.3721 5 7364
44.5369 71.5551 41.3742 5 7346
43.1354 70.1598 42.6674 5 7193
45.8528 67.4633 42.64 5 7229
40.4127 67.47 42.7207 5 7221
40.4195 72.7561 42.855 5 7183
44.5051 68.7834 43.977 5 7227
41.823 71.3076 44.0733 5 7188
47.1651 71.4969 38.4876 5 5883
49.979 68.8188 38.6007 5 5903
48.5467 67.4457 39.9133 5 7370
51.1847 70.2595 39.9345 5 7352
47.2628 68.8782 41.2176 5 7368
49.832 71.6008 41.2697 5 7350
51.2821 67.529 42.5704 5 7237
48.608 70.1277 42.6374 5 7201
45.9171 72.8215 42.7395 5 7191
49.9558 68.8 43.9669 5 7235
47.2369 71.4562 44.0406 5 7196
28.1512 79.1443 38.8126 5 5853
28.2242 74.0996 38.8683 5 5868
31.0341 76.8605 38.8704 5 5856
26.8231 78.0631 40.1656 5 7319
32.2514 72.8745 40.145 5 7339
29.6293 75.4707 40.2077 5 7320
32.2916 78.2215 40.2154 5 7323
30.7463 79.2759 41.4318 5 7321
30.876 74.095 41.5146 5 7337
28.126 76.7483 41.6061 5 7318
32.3224 75.3896 42.8296 5 7140
29.5205 78.0854 42.8718 5 7130
26.9553 75.3421 42.9451 5 7132
30.9545 76.6873 44.1986 5 7135
28.353 73.9035 44.3119 5 7165
28.3872 79.282 44.4064 5 7128
39.0032 74.243 38.7953 5 5876
36.3507 76.9676 38.8642 5 5859
33.5489 74.2633 38.9843 5 5872
37.6764 72.8875 40.1087 5 7343
34.9864 75.5298 40.2819 5 7324
37.6589 78.3108 40.3459 5 7326
36.3951 74.1593 41.4894 5 7341
39.0329 76.8411 41.5918 5 7325
33.5999 76.868 41.6504 5 7322
37.7912 75.3868 42.968 5 7148
34.9233 78.1777 42.998 5 7138
33.7047 74.1149 44.1645 5 7173
39.1269 79.3621 44.1936 5 7144
36.4389 76.7696 44.2312 5 7143
39.1752 74.0229 44.2543 5 7181
33.6044 79.349 44.3807 5 7136
44.482 74.2777 38.7288 5 5880
41.6435 77.0331 38.8033 5 5862
45.7771 75.5936 40.0347 5 7330
43.0777 72.8709 40.0597 5 7347
43.052 78.3324 40.0749 5 7329
40.3065 75.5648 40.0829 5 7327
41.7305 74.146 41.3518 5 7345
44.3885 76.9664 41.4079 5 7328
45.7617 78.2164 42.7155 5 7154
43.1564 75.5312 42.7629 5 7156
40.5446 78.2137 42.9679 5 7146
44.4965 79.3937 44.0711 5 7152
44.4696 74.0581 44.0599 5 7189
41.8967 76.8765 44.1734 5 7151
49.7919 74.3815 38.5415 5 5884
46.9988 77.0314 38.7253 5 5865
51.1975 75.7192 39.9006 5 7333
48.4495 72.9114 39.9045 5 7351
48.3306 78.4385 40.0679 5 7332
49.8193 77.1136 41.3627 5 7331
47.1368 74.2076 41.3484 5 7349
48.6377 75.5268 42.613 5 7163
51.2988 72.8966 42.595 5 7199
51.304 78.4255 42.7303 5 7161
49.9614 74.2138 43.9349 5 7197
47.2277 76.7686 44.0343 5 7159
32.3163 56.3833 45.2846 5 7290
29.5621 58.9729 45.3356 5 7246
29.5395 53.6698 45.3629 5 7284
26.8279 56.3941 45.4254 5 7282
31.0432 57.7828 46.6327 5 7285
28.2154 55.0117 46.763 5 7280
32.4783 59.0714 47.91 5 7064
27.0517 58.9036 48.0013 5 7056
29.7075 56.2664 47.9841 5 7092
32.378 53.6759 47.9874 5 7102
26.9011 53.5366 48.0719 5 7094
28.4082 57.5707 49.3287 5 7090
31.0423 54.9724 49.4246 5 7097
29.846 58.9075 50.7032 5 7057
27.0735 56.1715 50.699 5 7093
32.4545 56.3391 50.6936 5 7101
29.634 53.518 50.8036 5 7095
37.6721 56.4679 45.2455 5 7298
35.0814 59.2179 45.3301 5 7254
35.0263 53.6947 45.3112 5 7292
39.0285 55.1028 46.5647 5 7296
36.3711 57.8851 46.6656 5 7293
33.6643 55.0886 46.7454 5 7288
37.7989 53.7128 47.8985 5 7110
35.1389 56.4509 47.98 5 7100
37.7568 59.1176 48.0416 5 7072
36.4297 55.0837 49.3266 5 7105
33.8931 57.6957 49.4155 5 7098
39.1491 57.7817 49.3818 5 7106
35.1302 53.6366 50.7486 5 7103
37.8052 56.414 50.7358 5 7109
35.2499 59.1079 50.8348 5 7065
40.2502 53.6832 45.1974 5 7300
43.0752 56.5058 45.227 5 7306
45.8171 53.6985 45.2161 5 7308
40.3383 59.1342 45.3254 5 7262
45.8322 59.1937 45.3317 5 7270
44.4749 55.1977 46.5652 5 7304
41.7841 57.9059 46.6827 5 7301
45.7535 56.6043 47.8186 5 7116
43.154 53.7419 47.8266 5 7118
40.4559 56.4552 47.8922 5 7108
43.1209 59.2248 48.1214 5 7080
41.7284 55.0171 49.22 5 7113
44.4211 57.7951 49.3893 5 7114
43.0917 56.3291 50.6245 5 7117
45.7623 53.7699 50.6271 5 7119
40.456 53.7776 50.6698 5 7111
40.5486 59.093 50.7506 5 7073
45.793 59.1932 50.7316 5 7081
51.293 59.1896 45.1935 5 7278
48.5327 56.4763 45.2654 5 7314
51.0734 53.7675 45.2678 5 7316
47.2552 57.8288 46.5172 5 7309
52.4481 57.8083 46.6496 5 7317
49.8224 55.1665 46.6925 5 7312
48.4887 59.1904 47.9324 5 7088
48.4535 53.8185 47.9657 5 7126
51.1592 56.4974 48.0244 5 7124
47.071 55.1768 49.2889 5 7121
49.8551 57.8818 49.3676 5 7122
51.0965 53.9208 50.6686 5 7127
51.2545 59.3108 50.7175 5 7089
48.5299 56.5182 50.7405 5 7125
26.9374 61.7548 45.3773 5 7244
32.3909 61.7379 45.4343 5 7252
29.649 64.5197 45.5294 5 7208
28.3041 60.3766 46.7369 5 7242
28.2527 65.8314 46.8357 5 7204
31.173 63.2425 46.8492 5 7247
29.813 61.7295 48.0557 5 7054
27.0267 64.3187 48.1455 5 7018
32.5371 64.4752 48.234 5 7026
31.1052 60.3518 49.3421 5 7059
28.4412 62.9597 49.478 5 7052
31.0876 65.6531 49.5672 5 7021
27.1455 61.4187 50.7077 5 7055
32.4433 61.5229 50.7707 5 7063
29.7486 64.2328 50.7993 5 7019
37.7122 61.9647 45.3488 5 7260
35.0123 64.5587 45.5776 5 7216
38.9897 60.4589 46.6897 5 7258
33.7552 60.4586 46.7385 5 7250
39.1048 65.8781 46.7861 5 7220
36.3506 63.2071 46.7807 5 7255
33.6962 65.9415 46.9297 5 7212
37.8265 64.4837 48.1626 5 7034
35.1031 61.8228 48.1374 5 7062
36.5151 60.4944 49.4579 5 7067
36.5306 65.8307 49.5838 5 7029
33.8179 63.0787 49.6035 5 7060
37.968 61.8168 50.8172 5 7071
40.4794 64.6828 45.3609 5 7224
45.8024 64.6144 45.335 5 7232
43.0909 61.8843 45.3853 5 7268
41.8044 63.3036 46.7231 5 7263
44.5073 65.9589 46.726 5 7228
44.4631 60.5473 46.7493 5 7266
40.3865 61.8169 47.973 5 7070
43.1884 64.6106 48.094 5 7042
44.5577 63.249 49.2673 5 7076
41.9334 65.9772 49.4556 5 7037
41.8474 60.5588 49.4709 5 7075
39.336 63.2972 49.4807 5 7068
43.2138 62.0131 50.7175 5 7079
51.2542 64.6656 45.2217 5 7240
48.561 61.8584 45.1873 5 7276
49.9316 60.4391 46.5477 5 7274
50.062 66.0315 46.6239 5 7236
47.2654 63.2606 46.6536 5 7271
51.2764 61.904 47.9211 5 7086
48.6378 64.6567 47.9539 5 7050
45.9156 62.0031 48.0259 5 7078
47.2891 65.9184 49.3429 5 7045
50.0008 63.2674 49.3548 5 7084
47.2531 60.5657 49.4044 5 7083
46.0203 64.5781 50.658 5 7043
51.3646 64.6012 50.6956 5 7051
48.5514 61.9507 50.7166 5 7087
32.3772 72.626 45.5602 5 7176
26.8637 67.2973 45.568 5 7206
32.296 67.2364 45.568 5 7214
29.668 69.9666 45.5903 5 7170
26.9326 72.6074 45.806 5 7168
30.9727 68.5592 46.8931 5 7209
28.4327 71.2564 47.0358 5 7166
29.7748 66.9821 48.1899 5 7016
27.1695 69.7163 48.2751 5 6980
32.4827 69.7477 48.2882 5 6988
29.8697 72.4602 48.3341 5 6978
28.4283 68.2268 49.6806 5 7014
31.2031 70.9544 49.783 5 6983
27.0719 66.7052 50.8647 5 7017
37.7781 67.3056 45.3923 5 7222
35.1248 69.8979 45.4552 5 7178
37.7504 72.6217 45.4648 5 7184
36.4091 68.5617 46.8078 5 7217
39.1724 71.3856 46.845 5 7182
33.7553 71.1753 46.9941 5 7174
37.8461 69.9381 48.0628 5 6996
35.2255 72.5693 48.1604 5 6986
35.1593 67.2299 48.312 5 7024
39.2667 68.5468 49.4477 5 7030
36.6099 71.2143 49.5257 5 6991
33.8441 68.4311 49.7047 5 7022
38.0719 72.6456 50.7813 5 6995
43.1771 72.7107 45.4047 5 7192
43.1531 67.4253 45.389 5 7230
40.5465 69.9409 45.4427 5 7186
44.5594 71.3721 46.6683 5 7190
41.9418 68.66 46.876 5 7225
40.6231 72.6517 48.0372 5 6994
45.8723 67.2836 48.0299 5 7040
43.3042 70.062 48.1234 5 7004
40.5379 67.2542 48.1552 5 7032
44.6302 68.6425 49.427 5 7038
41.9489 71.3455 49.4687 5 6999
43.337 67.2339 50.786 5 7041
40.6278 69.9639 50.8418 5 6997
44.6142 67.0285 50.4204 1 6691
43.3379 68.5094 50.6871 3 6534
48.6247 67.2139 45.1666 5 7238
51.3407 70.1517 45.2679 5 7202
48.6447 72.807 45.377 5 7200
46.0128 70.0457 45.4098 5 7194
47.241 68.5613 46.5846 5 7233
49.9774 71.3335 46.6682 5 7198
51.4382 72.7616 47.856 5 7010
48.6065 69.8564 47.8561 5 7012
45.9429 72.7681 47.9822 5 7002
51.4285 67.4501 48.0065 5 7048
47.3738 71.351 49.3302 5 7007
49.9961 68.6448 49.3681 5 7046
51.3434 70.0794 50.5918 5 7013
48.6985 67.2759 50.676 5 7049
45.9998 70.0617 50.7425 5 7005
48.7062 72.8326 50.7314 5 7011
48.7637 70.0483 50.5729 1 6852
50.1816 70.6064 50.78 2 6854
32.2482 78.1262 45.6224 5 7139
27.2226 77.882 45.6311 5 7131
29.7249 75.2286 45.673 5 7133
31.2006 73.9151 47.0011 5 7171
30.9143 79.2343 47.0832 5 7134
28.4742 76.594 47.1323 5 7129
32.4586 75.3077 48.2399 5 6952
27.2062 75.2289 48.4685 5 6944
29.832 77.9211 48.4959 5 6942
31.2324 76.5479 49.7216 5 6947
28.5243 73.6329 49.73 5 6976
28.7014 78.9698 49.9887 5 6940
37.7911 78.1443 45.5259 5 7147
35.1057 75.4495 45.5504 5 7141
33.6934 76.7644 46.8065 5 7137
39.2119 76.6801 46.8074 5 7145
36.4227 74.0234 46.8209 5 7179
36.5038 79.2919 46.9001 5 7142
37.8847 75.2806 48.1309 5 6960
35.1781 78.0616 48.1727 5 6950
39.2273 79.2425 49.3118 5 6956
36.5765 76.6019 49.4681 5 6955
39.3123 73.9872 49.4456 5 6992
33.6952 73.8257 49.5422 5 6984
34.0184 79.0114 49.7994 5 6948
35.2562 75.1462 50.7561 5 6953
38.1343 77.9835 50.7766 5 6959
45.8216 75.4235 45.3632 5 7157
43.2631 78.145 45.4677 5 7155
40.5706 75.4231 45.4951 5 7149
44.5415 76.6606 46.6953 5 7153
41.9917 79.2389 46.7532 5 7150
41.8951 74.0232 46.7318 5 7187
40.5621 78.1143 48.0011 5 6958
43.21 75.3387 48.0917 5 6968
41.9239 76.8712 49.3611 5 6963
44.7315 79.3967 49.3315 5 6964
44.5873 74.0227 49.4678 5 7000
43.4944 78.1031 50.5802 5 6967
40.7659 75.3401 50.7409 5 6961
51.403 75.4844 45.2277 5 7164
48.6446 78.1015 45.2733 5 7162
50.0489 76.7523 46.5736 5 7160
47.324 74.1624 46.6338 5 7195
47.4012 79.2304 46.7718 5 7158
51.4376 78.232 47.875 5 6972
48.7422 75.4138 47.9454 5 6974
46.0481 78.0886 48.0245 5 6966
50.0794 74.0915 49.2883 5 7008
47.4645 76.8094 49.3816 5 6970
48.945 78.2383 50.5536 5 6973
46.1039 75.3797 50.6346 5 6969
51.4406 75.4501 50.6858 5 6975
28.4585 54.9656 51.95 5 7091
31.1326 57.6469 51.9561 5 7096
30.8188 59.1396 53.2833 1 6571
31.1938 57.3943 54.1053 3 6567
29.4813 54.7473 54.131 3 6568
31.0824 54.1453 55.0617 1 6572
29.218 56.6586 54.3487 2 6548
31.3722 55.2273 56.7474 3 6558
27.442 57.6101 55.1268 2 6544
29.2046 57.4637 56.3587 3 6543
28.0115 53.7637 56.7349 3 6546
28.7523 59.3227 55.935 2 6552
31.2083 57.1634 56.2061 1 6563
27.4611 57.0974 53.1708 3 6547
28.0232 53.639 54.759 1 6512
26.545 53.9559 53.4266 3 1319
32.245 59.5316 53.0536 1 6578
26.9455 59.653 54.6946 3 6542
26.3378 56.7613 56.55 3 6537
32.7878 54.791 53.9948 3 6580
32.9632 56.736 53.4497 2 6583
39.1435 55.0033 51.8872 5 7107
36.5757 57.78 51.9299 5 7104
38.5388 56.4931 52.5739 2 6626
33.7871 54.9343 51.9905 5 7099
38.9175 54.6469 53.283 3 6623
36.2143 58.9127 53.3126 1 6615
37.2988 57.3555 53.8253 3 6610
37.5904 54.2017 54.7296 2 6616
38.9048 57.6637 54.9626 2 6619
35.7117 54.7228 54.4331 3 6612
36.012 56.5766 55.0148 2 6581
34.0653 57.1753 55.0783 3 6579
38.4693 57.0464 56.8328 3 6592
38.471 54.2116 56.5607 3 6593
36.5074 56.5579 56.5111 1 6598
34.4727 54.3538 55.9777 2 6516
33.3392 55.4274 55.8557 1 6576
34.9194 59.3046 56.8051 2 6586
33.5928 58.8221 56.3287 2 6575
34.3426 53.6567 53.3559 2 6611
39.1747 59.6272 55.195 3 6613
44.4399 55.0414 51.7851 5 7115
41.7848 57.6667 51.8828 5 7112
44.9695 57.8178 53.1935 2 6659
40.7456 55.2732 53.7394 2 6620
40.4353 57.2188 53.594 3 6622
43.938 57.1181 55.1952 3 6637
43.285 59.0202 54.8945 1 6661
41.1501 54.823 55.5876 3 6621
41.0031 58.337 55.3282 2 6624
41.9314 59.4725 55.4837 2 6629
42.6417 56.0189 56.3596 1 6643
44.587 57.9798 57.0311 1 6633
41.2907 57.1362 56.9887 3 6618
45.7499 56.2167 55.2921 1 6639
43.7279 53.4162 56.514 1 4399
42.3455 53.3324 55.7016 1 6521
49.775 55.2041 51.8794 5 7123
47.2311 57.8942 51.926 5 7120
46.689 56.9048 53.6065 3 6657
47.9894 58.5158 53.706 2 6662
49.4608 58.3067 53.8859 1 6663
47.7182 56.3756 55.6473 1 6656
50.329 55.6326 55.6136 1 6654
49.4791 57.4436 55.6639 3 6652
51.4993 57.735 56.4026 1 6498
46.4864 57.4531 56.9679 3 6632
47.5375 59.0635 56.8198 2 6646
52.1529 56.14 55.3048 3 6533
26.6572 64.8482 53.8798 1 6755
26.694 63.3609 54.1111 1 1317
28.5569 60.239 51.9067 5 7053
31.1461 62.8919 51.9701 5 7058
28.421 65.4504 52.0596 5 7015
29.9573 60.1835 54.582 3 6562
31.7586 65.4953 53.0508 3 6766
32.5009 63.1624 53.2402 1 6570
29.974 63.5468 54.14 1 6721
28.4197 62.7922 55.0401 3 6511
28.2608 61.0019 54.0759 1 6549
28.5969 62.3253 56.9788 1 6551
31.4937 60.9702 55.7101 1 6556
31.6179 62.8872 54.9822 3 6560
27.8046 64.3854 56.235 1 6710
29.0445 64.925 56.9314 1 6739
30.3019 65.8052 55.6383 3 6743
28.3091 65.5975 53.3489 3 6756
30.0505 64.9654 53.9259 1 6759
31.9068 65.7446 56.7472 2 6723
26.3404 65.6522 55.8379 3 1326
35.2393 64.483 50.9205 5 7027
32.8643 60.0032 54.8034 3 6569
35.7707 59.8037 55.1108 3 6597
33.1195 63.8005 56.0506 1 6573
36.6014 63.1197 51.9135 5 7066
33.7169 60.2653 51.9636 5 7061
39.2006 60.3112 52.0016 5 7069
33.9435 65.7905 52.1171 5 7023
37.7252 62.18 54.9683 3 6595
36.3425 63.4607 54.4012 1 6614
33.6403 65.2593 53.7051 1 6797
33.837 63.7698 53.4104 1 6726
36.8131 65.0611 55.3649 3 6808
34.429 61.0336 54.298 1 6582
37.4355 60.5236 55.8341 1 6591
38.7156 64.7198 55.9783 2 6728
38.3393 63.2048 56.4231 2 6588
34.7212 62.7386 55.2051 3 6515
35.3644 65.1302 56.6761 1 6801
39.1491 62.2259 53.5986 2 6617
33.6761 65.7136 55.6065 3 6798
40.6268 64.643 50.8991 5 7035
44.3863 59.8236 56.3745 3 6627
44.3069 59.8424 53.3264 3 6660
44.7202 65.8648 51.8676 5 7039
44.5561 60.6463 51.8684 5 7077
43.6126 64.4329 52.1895 2 6664
42.0624 63.294 51.943 5 7074
41.83 65.4798 52.1232 3 6693
39.392 66.0208 52.1937 5 7031
45.2526 61.7058 52.6322 1 6658
42.7135 61.002 52.8978 2 6636
43.6275 62.7686 53.2831 3 6640
39.7037 60.8107 53.6563 2 6625
44.7699 65.4097 53.4124 3 6692
41.4895 60.9966 54.4114 3 6642
41.1414 65.3777 53.9423 2 6846
39.7934 60.5191 56.9467 2 6596
40.0999 63.7564 54.4957 3 6520
44.178 63.193 55.1369 2 6631
41.2942 62.5639 55.5541 2 6628
44.2573 64.7643 55.2548 2 6730
42.5743 65.9106 55.2407 3 6823
42.9192 62.7572 56.5032 3 6603
40.0268 62.4671 56.9988 3 6517
45.5919 60.3835 54.8858 1 6641
45.7863 62.201 55.541 3 6522
44.7094 65.537 57.0964 3 6820
47.375 59.7462 55.0771 3 6655
50.0527 65.9853 51.8607 5 7047
49.8621 60.641 51.9093 5 7085
47.2267 63.3381 51.9639 5 7082
48.9028 63.4472 52.1924 2 6698
47.9594 65.0929 52.7514 3 6694
47.8844 62.0036 52.8971 3 6525
50.6158 63.3275 52.9982 3 6505
51.3871 61.4407 53.1329 2 6528
46.1981 62.7046 53.5027 1 6527
46.3713 64.2444 53.4485 2 6853
51.7254 64.9778 52.9728 2 13524
50.0896 60.1791 54.0926 3 6526
51.3042 60.3419 55.6494 1 6532
48.356 65.9009 54.5903 2 6855
48.5187 61.2334 54.5772 1 6651
50.5039 63.4145 55.0077 2 13225
46.6787 64.6522 55.4543 3 6836
49.0534 62.4514 56.0195 3 6519
50.5407 64.8353 55.3662 1 6697
47.9457 63.9288 56.8057 2 6648
49.1997 65.5956 56.5791 4 6923
52.0853 62.0359 55.181 3 13222
32.5866 72.442 50.9373 5 6987
32.4935 67.0627 51.0169 5 7025
27.2169 72.1866 51.0538 5 6979
29.821 69.5743 51.1107 5 6981
26.64 71.1733 56.2431 3 6709
26.7805 68.529 53.8425 3 6735
28.5706 70.8977 52.2267 5 6977
31.1609 68.3224 52.3725 5 7020
31.2322 68.4824 56.2464 2 6763
27.3181 67.2055 56.8514 1 6733
31.8024 67.5064 53.2558 2 6769
27.6319 69.7061 55.0431 2 6732
28.6067 68.634 56.2375 3 6731
28.2629 67.489 52.8772 2 6736
27.5332 72.0938 54.6132 1 6737
29.6755 70.2488 57.0141 1 6738
31.1968 72.3071 54.7255 1 6741
29.4129 71.4593 55.3233 3 6746
30.0761 67.7449 55.3442 1 6747
29.8885 68.239 53.5154 3 6754
31.6094 70.9416 53.376 3 6757
29.7404 70.2439 53.4303 1 6758
32.5784 68.4601 54.8624 3 6765
35.2612 69.8839 50.9101 5 6989
37.9474 67.1842 50.9067 5 7033
32.902 71.9753 55.9369 3 6712
32.8458 72.0941 52.2774 1 6768
33.1167 70.3478 54.6076 2 6762
37.3064 66.5705 54.2837 2 6842
36.6528 68.6412 52.1103 5 7028
34.0268 71.2489 52.1581 5 6985
38.5328 70.7996 53.7143 1 6810
36.6743 67.9829 54.0069 2 6811
38.3248 69.0392 54.4331 3 6807
35.4635 68.9365 55.1613 3 6796
37.4053 71.8963 55.0854 3 6799
35.6814 70.9161 55.1732 1 6800
34.0631 67.6791 55.7731 2 6767
38.3096 72.0079 56.8791 1 6781
34.5745 71.3742 53.5327 3 6782
38.8796 68.9368 56.3528 2 6804
39.3311 67.8467 53.3084 2 6809
33.8536 70.151 57.1081 2 6772
43.3841 72.6743 50.8972 5 7003
45.8811 72.4052 50.9618 2 6826
41.8488 67.3478 51.4515 1 6849
39.4244 66.5008 54.8729 3 6843
39.3666 71.2693 51.9734 5 6993
44.7705 71.4311 52.0258 5 7001
42.044 68.5859 52.0044 5 7036
45.7728 69.5265 52.0954 1 6850
43.0001 70.882 52.093 3 6844
44.199 69.4399 52.2041 2 6848
41.2117 70.2772 52.4104 1 6845
41.1528 68.3451 52.9994 3 6841
45.3691 67.2324 53.5538 1 6824
43.6337 72.3184 53.3695 2 6821
44.0695 68.6154 54.01 3 6822
42.4444 67.7842 54.4373 1 6828
40.3682 71.1582 53.9892 3 6827
44.6727 69.7551 55.5387 1 6818
43.9602 71.5752 55.2849 3 6812
41.5588 68.6379 55.9493 3 6803
39.8752 67.6997 56.4157 1 6805
41.1244 70.4713 55.6464 1 6814
39.6826 70.6344 56.9472 3 6792
42.2448 71.2621 56.2671 2 6788
44.8105 72.6649 56.8441 2 6791
45.7082 67.1452 56.7549 2 6819
45.9923 67.5364 51.7113 3 6847
52.2401 66.3812 51.5224 3 13378
50.7692 72.4376 51.5014 3 6851
47.6682 66.5544 51.4414 2 6856
47.5895 71.4313 51.476 3 6839
48.8371 68.2029 51.5786 3 6705
50.0096 71.3142 51.82 5 7009
47.2463 68.6796 51.858 5 7044
50.7138 67.5805 52.0785 2 6706
51.1771 69.5948 52.1607 3 6835
50.4971 66.4224 53.9553 3 6703
52.0674 70.4392 55.86 2 6502
48.8623 72.6458 52.3823 2 6834
47.7938 68.621 55.2898 1 6840
46.8957 70.3001 52.9231 2 6831
51.2381 72.3918 53.4822 2 6701
48.3401 69.1864 53.5065 3 6817
49.9773 69.9545 53.7754 1 6833
49.5211 71.7946 54.0927 3 6829
48.9733 67.9875 56.7624 4 6903
51.7108 67.687 54.8569 2 6837
46.6988 67.1318 54.9492 4 6911
46.7672 71.7622 54.2525 3 6795
50.6136 69.2599 55.521 4 6918
48.2691 71.9422 55.7581 2 6794
46.6872 69.9907 55.9566 4 7644
49.2436 70.7026 57.1108 4 6914
52.4421 66.8851 56.521 3 6700
29.9695 75.0715 51.0341 5 6945
32.6688 77.7721 51.0598 5 6951
26.2781 73.8394 54.8358 3 6708
27.5654 77.5942 51.281 5 6943
31.3289 73.7867 52.1992 5 6982
26.4238 79.0007 52.3957 5 6939
28.7304 76.1538 52.4104 5 6941
31.659 78.9198 52.6665 5 6946
30.9369 79.0024 56.9998 1 7439
29.3319 73.2522 56.3332 2 6713
31.0894 73.6157 54.024 2 6760
27.4883 74.9597 55.969 2 7472
31.8887 74.727 56.8392 1 6714
27.9577 77.0314 55.838 3 6668
29.8135 76.4665 55.1813 1 6669
31.459 77.2499 54.2457 3 6672
29.3979 74.5229 54.7232 3 6715
30.4955 76.0996 57.034 3 7437
32.6507 78.3005 55.4043 1 6871
32.7712 74.1002 52.879 3 6722
38.0172 79.071 53.5011 1 6876
32.9018 75.952 53.7768 2 6863
34.171 73.3407 55.3675 2 6745
36.6518 73.9188 51.9077 5 6990
37.1102 79.2856 51.9811 5 6954
33.9576 76.2864 52.0505 5 6949
35.651 73.5745 56.7263 3 6719
37.2215 73.8819 55.3897 1 6776
37.6127 73.3812 53.0244 2 6802
34.4348 73.3827 53.8984 2 6771
33.8296 78.6429 54.4733 1 6673
34.7356 76.1255 56.5438 1 6674
36.5295 76.7884 55.8531 3 6679
36.5926 78.6355 56.3973 2 6681
33.3249 75.0805 55.5441 3 6711
36.1086 74.4703 53.7265 3 6780
38.3805 76.2351 56.6145 2 6864
34.4212 77.0898 53.4047 3 6874
36.1455 76.429 54.0399 1 6875
37.7859 77.1236 53.0429 3 6878
39.095 74.2697 54.1739 3 6727
38.475 74.304 57.0903 3 6724
39.5014 76.1715 53.5675 2 6866
44.6942 76.7032 51.7414 5 6965
44.0006 75.2744 52.063 2 6893
41.5373 73.1074 56.098 3 6790
39.6564 76.8817 51.9037 5 6957
42.3449 79.4005 51.9273 5 6962
42.1565 74.2236 52.0056 5 6998
45.0157 73.4409 52.4608 3 6729
40.6629 73.0732 54.3568 2 6813
45.0183 76.5291 53.0848 3 6894
45.403 78.4208 52.3239 2 6883
42.0372 73.4103 53.0233 3 6825
42.5508 75.3174 52.8899 1 6891
41.0835 76.6195 52.4877 3 6890
43.601 79.2601 52.7086 3 6689
45.6106 74.1758 55.4616 3 6720
41.5303 78.5507 52.6302 2 6884
43.2063 74.0325 55.7468 2 6816
39.8822 78.7557 55.6544 2 6680
42.7063 77.6507 56.9476 3 6684
42.7209 78.7977 55.2992 1 6686
44.6805 75.9041 54.8574 2 6867
39.8052 76.8823 55.4262 3 6877
41.4762 76.3651 56.2034 1 6879
43.4848 77.7573 54.3242 1 6880
45.3932 77.1449 56.0415 3 6881
42.7042 75.5951 54.8261 3 6882
45.6262 79.0554 55.5742 1 6685
48.5713 73.9111 55.9386 3 6753
48.0034 76.9434 54.7311 3 6887
47.3876 74.1272 51.9159 5 7006
51.3147 78.3945 56.1544 2 6869
47.0378 74.9404 56.6854 1 6751
49.4563 74.7614 54.5225 2 6832
48.068 78.5832 53.5228 2 6889
50.0104 76.2935 56.6991 2 6886
48.1768 74.4407 53.0401 3 6838
51.7265 73.7009 56.3041 2 13474
46.411 73.6473 53.7969 2 6830
48.9805 76.0009 51.7567 1 6896
51.4518 74.1085 54.2206 3 6696
47.1214 76.3811 56.4592 2 6885
51.165 78.311 52.5959 2 6888
52.1045 78.4376 54.3351 3 6858
47.0321 76.1455 53.2073 2 6895
50.1698 76.8358 51.757 5 6971
51.8145 75.354 52.5669 1 6868
47.545 77.4194 51.8639 3 6892
49.794 76.2333 54.9653 1 6865
50.4143 76.5478 52.9519 3 6860
27.6637 58.3389 59.3859 4 7553
30.1074 58.1811 59.1474 4 6921
32.2881 55.8512 60.1318 4 6899
32.0301 57.8335 59.5198 1 6555
32.1834 54.4782 58.6696 1 6553
30.4646 53.4896 59.1765 4 5303
28.5524 56.0875 58.341 4 7558
29.6208 54.555 57.5939 1 6538
26.8925 55.1449 57.5687 2 6545
32.6793 57.637 57.6685 3 6557
33.1535 59.36 60.1854 4 7548
37.4914 56.0911 60.7118 4 7533
35.31 58.9135 60.9378 4 7547
34.4191 54.5794 61.3917 4 6902
34.5599 56.609 60.2301 4 6920
37.1385 54.058 59.7802 4 6909
36.9807 58.0009 59.5999 4 7563
39.0559 53.473 59.8352 1 6590
33.8093 53.4416 58.6726 4 5809
38.5 58.3009 58.393 1 6589
34.3545 56.5765 58.3305 1 6559
35.2481 53.3107 60.1255 1 6514
36.9197 53.7982 57.8661 1 6587
35.7616 57.8937 57.7121 3 6574
35.4399 55.0258 57.5193 3 6577
39.6088 56.5407 60.8724 4 7609
40.112 54.9997 59.085 4 6934
43.0675 55.4885 60.7593 3 6602
44.2343 56.1031 59.2654 2 6634
40.1229 58.2646 59.5354 4 6900
41.9612 54.4693 59.4143 2 6630
43.8923 58.0063 58.8497 3 6601
44.8698 53.6835 58.8223 2 6523
41.876 58.2226 58.4462 2 6606
43.2998 54.902 57.9143 3 6638
45.1556 59.5097 59.4127 2 6604
39.8674 55.5525 57.1803 1 6594
46.1428 55.3435 59.6134 3 6635
49.6468 57.4902 62.7593 4 4631
47.9825 58.9609 61.7727 4 6912
51.1019 57.5351 61.4748 2 13313
49.6911 54.4394 60.9661 2 4312
50.9088 59.3298 60.6127 4 6936
51.1364 55.8049 60.4479 4 13602
49.0639 59.32 60.2031 2 6607
48.8936 57.7781 58.8536 4 4638
50.546 56.6214 58.7844 2 6650
47.317 53.8201 58.7013 2 4393
47.3317 56.5701 58.4807 2 6647
51.9775 57.7433 58.2658 3 6530
51.7354 59.5598 58.8516 2 13312
50.4076 53.3982 58.3121 2 6524
50.3276 55.1785 57.5451 3 6531
48.0365 55.05 57.3431 3 6653
49.0064 53.2277 59.5363 3 4304
48.9649 58.6933 57.1706 1 6649
27.025 63.4007 57.9646 3 6506
27.3011 60.2354 58.6759 2 6539
30.3136 60.0546 58.6037 2 6540
28.3391 66.1953 58.1229 3 6734
28.5846 64.4878 60.6077 4 7535
27.2149 61.8435 59.798 4 7630
27.1037 65.1134 59.2438 1 7455
29.0409 62.7272 59.7373 1 6509
30.2558 61.28 60.1733 4 7613
32.2945 62.3765 59.9235 4 7578
29.9751 63.5004 58.009 3 6510
28.1344 64.1547 62.8969 4 7603
31.9538 63.8696 58.7498 1 6554
31.9157 60.1858 57.5676 3 6550
28.7665 60.4332 57.5115 3 6541
30.3933 66.0224 60.5247 4 7696
32.6008 65.6105 59.6591 4 6926
26.287 66.2719 60.7257 4 2164
26.2953 63.0163 61.8565 4 7551
33.0422 60.6833 62.1808 4 7616
33.555 63.0026 61.8831 4 7632
33.9401 63.7261 57.9109 3 6513
33.1039 60.8902 58.9335 2 6561
35.1384 60.1767 62.9849 4 7683
36.2712 61.0498 60.2428 4 7536
35.9241 62.1427 62.2804 4 6905
35.3598 64.2069 60.8985 4 6904
37.7556 64.098 60.5746 4 6906
34.5369 64.9897 59.3683 2 6773
37.7881 61.7337 58.9883 2 6564
37.5481 64.8412 58.7384 1 6725
35.9812 65.9158 58.3615 3 6778
37.13 63.1557 57.9005 3 6565
38.1384 60.1976 57.8416 3 6584
34.8537 60.8107 58.0878 3 6566
39.2648 65.2553 57.8925 3 6806
35.3273 62.5085 57.3047 2 6585
42.6856 65.806 57.4437 1 6815
39.3316 62.5421 59.9225 4 7560
45.7425 59.7794 61.2311 4 6898
42.2682 64.0992 58.337 4 7584
44.3557 61.3851 59.0712 4 6897
45.1944 62.0293 61.2788 4 6910
43.9843 63.8143 59.9059 4 6908
45.4176 64.4892 58.7128 2 6704
40.3221 63.6725 58.5957 1 6599
43.2476 66.1483 60.2739 4 6932
45.834 61.6911 57.6224 2 6645
41.6074 59.963 57.4553 3 6605
43.2478 61.1149 57.4246 2 6600
46.3629 65.8839 59.7597 4 6901
51.5291 60.7074 62.3682 4 5252
50.2132 62.6626 60.82 4 7566
49.1863 61.1058 62.1471 4 4640
49.9933 64.5462 62.1553 4 5849
47.508 62.6097 60.9004 4 6935
48.3687 64.7995 60.4593 4 6907
52.2767 64.4213 60.8473 4 7624
49.5664 63.8103 58.6058 4 14419
48.5375 61.1133 59.406 3 6608
50.9108 65.7682 58.5364 4 7550
46.8923 63.1819 58.3796 4 6913
46.8496 60.106 58.2573 3 6609
51.824 62.3127 58.0303 3 13267
49.7908 61.8819 57.8358 1 6529
52.3003 64.1195 63.3524 4 7583
50.4281 59.9868 57.3692 3 6644
31.2599 67.3329 57.8972 3 6764
29.7618 67.1724 59.107 1 7465
28.6089 68.5629 59.9304 4 7657
29.3482 70.2279 60.5939 1 7466
32.3429 71.4922 60.2765 4 7577
27.9136 71.0609 61.7739 4 7695
27.6459 71.9785 57.8117 1 7456
29.1886 71.1458 58.7864 3 7463
30.958 69.8896 61.7546 4 7539
28.9396 68.252 62.5038 4 7698
31.1806 71.56 58.5998 1 7460
27.2537 69.3258 62.3777 1 7449
31.7834 70.0943 57.3303 3 6742
26.8291 69.4221 59.3394 1 7453
26.3258 72.1198 61.1928 2 2031
26.3922 71.4371 59.2088 3 7452
32.7964 68.7707 60.4232 4 7575
32.8333 72.4987 57.9647 1 7462
38.006 68.4512 58.1023 3 6777
32.9439 67.5449 58.9498 1 6744
34.215 70.2093 60.2046 1 6740
35.9479 69.0871 60.1596 4 6916
35.6993 72.675 58.602 2 6748
34.3762 71.2836 58.5244 3 6750
37.6332 70.0326 59.387 1 6775
39.1346 72.6466 60.0518 1 6749
37.5555 72.0355 58.7357 3 6770
36.0182 67.8887 58.5407 1 6783
34.2347 68.3063 57.6911 3 6761
44.5394 68.7056 57.2531 3 6789
39.421 70.4379 60.3336 4 6927
42.4816 70.5307 58.1027 4 6928
45.0503 67.6373 60.5902 4 6922
40.8099 72.7572 59.0231 4 6915
44.982 69.786 59.3385 4 7646
43.9805 72.1687 58.6862 3 6784
40.6253 70.8264 58.645 1 6786
41.7632 67.1867 58.5861 4 6917
39.8373 67.1526 57.9681 1 6779
42.6263 68.6009 57.5759 1 6793
51.6255 66.5698 62.0097 4 7562
47.1282 69.691 58.2998 4 7585
50.5733 71.4344 58.6195 2 6699
49.7522 66.4995 60.4621 4 7720
49.1316 68.5279 59.4567 4 6919
46.2863 71.918 59.7106 4 13636
48.5975 70.9815 59.6814 4 14281
51.424 69.9824 59.6518 4 7625
51.0573 68.1067 58.0823 4 14351
47.1601 67.315 58.1683 4 6929
46.6573 72.0727 57.2798 4 6930
51.9082 71.9341 57.1437 3 6501
30.6839 73.3812 57.9138 3 7461
29.7448 73.2031 62.6666 4 7653
28.8304 73.5001 60.5603 4 7628
27.8277 74.0157 57.7147 3 7451
31.6412 74.0846 61.1158 3 7450
30.2931 74.3031 59.5871 1 7458
29.2415 78.7328 61.4658 3 7423
27.4594 78.166 60.4386 2 7424
30.9068 76.6015 59.7511 3 7425
30.3968 78.4568 59.9859 1 7427
27.659 76.7199 59.0352 3 7432
29.2843 75.4318 58.6225 1 7434
27.8648 77.7332 62.9321 1 7467
30.3489 78.044 63.1169 2 7469
27.6026 75.1086 60.6662 2 7471
27.7392 75.715 62.5705 3 7475
31.8894 75.9505 61.424 1 7477
31.4261 77.6898 57.5832 2 7478
30.8949 76.1806 63.0814 4 7635
27.9437 78.0169 57.5737 1 7433
32.7096 76.3208 59.0318 2 7473
26.5927 77.3568 61.4117 1 7474
29.4665 79.1523 58.3489 3 7430
32.0405 79.0402 63.356 3 7412
26.254 72.9847 63.1376 4 7721
33.4239 77.4342 57.2934 3 6671
33.191 73.3414 60.1154 1 7459
35.0848 73.4672 60.4952 4 7541
37.6515 74.2589 58.944 1 6774
38.084 74.8388 62.1576 1 6718
36.6921 78.5949 57.9732 1 7444
33.8196 78.3219 60.3985 1 7426
33.762 76.4181 60.6588 3 7436
35.3704 75.3904 60.6518 2 7440
37.031 77.4092 58.8965 2 6676
36.5572 76.0908 62.023 4 7581
34.7765 78.8865 62.072 4 7589
37.3102 77.8365 60.8084 4 7730
36.2812 75.6744 58.9536 3 7442
33.2885 74.555 58.3905 3 7457
38.8955 74.6704 60.3399 3 6716
34.9675 75.1959 57.6573 1 6717
38.8675 77.0478 58.4124 3 6677
34.051 79.1964 57.4041 1 7438
35.1674 79.2551 59.1264 3 7435
39.4018 75.7598 63.3195 4 7590
43.732 74.7061 57.4795 4 6931
44.2782 76.6211 57.5361 1 6872
42.7051 73.8499 59.0488 2 6787
42.1075 78.6929 58.3642 2 7445
40.1725 76.134 59.6606 2 6682
43.6346 74.6228 60.5759 4 6933
39.649 77.3047 61.4971 4 7643
44.0026 77.2152 62.2117 4 7642
39.5338 78.8749 58.6881 2 7443
41.9158 77.2292 59.7789 4 7640
43.6797 76.6199 60.4208 1 6862
45.0522 77.2926 59.2092 4 7650
45.5264 79.3176 58.9134 1 7422
41.2238 75.3893 57.9655 3 6707
40.3336 73.7473 57.494 1 6785
40.8354 79.3371 60.3823 3 7420
51.6544 78.7099 63.1598 4 14297
45.9912 74.4168 60.5233 4 14349
52.198 75.5949 60.7553 4 13629
51.5716 76.9363 57.7346 3 6859
50.462 73.111 59.8104 4 8160
51.1432 76.7892 59.6553 1 6861
46.6318 78.1053 60.9496 4 7649
46.1004 76.175 62.0101 4 7586
51.1634 78.3501 60.7827 4 14273
48.6987 78.6008 60.079 4 6924
49.3013 76.2118 59.8005 4 7573
49.2213 74.4132 59.0372 1 6752
47.2798 74.1375 58.5502 4 7571
48.3017 79.1089 57.2472 2 6873
48.4982 77.1733 57.6192 3 6870
52.2513 73.8723 59.9779 1 13424
50.1064 74.4273 57.2677 3 6695
38.9185 56.3826 68.8346 4 5818
38.5082 53.9632 68.6064 4 7680
43.9099 56.039 69.1056 4 5249
42.0979 54.6218 69.6019 4 5311
26.2208 63.4728 69.1964 4 7779
27.1156 64.1876 65.2928 4 7605
28.2711 66.0374 66.1803 4 7700
38.3574 60.8908 69.6046 4 5300
43.3975 60.0721 69.3769 4 7559
28.7436 71.6381 63.4326 2 7468
26.4392 69.022 64.201 4 7636
29.4055 66.4864 68.4352 4 7674
28.3579 66.5177 63.8688 4 7699
29.7556 69.9561 63.8922 4 7582
27.0402 66.9861 68.0539 4 7638
27.4879 69.1184 67.3383 4 7697
27.5008 71.9995 64.9668 4 7702
28.4159 68.5451 65.3204 4 7634
38.9194 68.0886 69.3176 4 7623
29.4053 74.9724 63.4402 1 7476
26.3137 74.9425 63.6298 1 7470
28.7178 79.1157 68.1023 2 8294
27.172 78.9756 67.925 2 8289
26.6148 78.226 66.3402 3 7414
28.0079 76.885 66.0377 1 7415
28.9349 77.9513 64.6122 3 7416
26.8495 75.3182 65.4835 4 7722
29.1593 77.2074 67.641 4 7723
26.6028 78.1578 69.5541 3 7413
33.2538 78.5857 68.6565 4 7727
37.8006 77.9643 63.4948 4 7729
33.6527 78.9575 66.3276 4 7725
35.5965 78.2772 68.8092 4 7703
35.4751 77.7684 63.8008 4 7724
36.4529 77.3744 66.8534 4 7726
38.6754 76.9746 65.3745 4 7728
35.4099 78.4068 65.5947 2 8266
38.3898 78.7405 67.0788 4 9068
39.6004 77.8557 68.9503 4 7654
40.3275 75.6718 69.2006 4 7787
28.647 55.9876 71.6426 4 7667
28.9983 58.1225 70.3465 4 7743
31.8484 56.5268 72.2609 4 7672
28.4284 58.1468 72.6615 4 7741
26.6018 54.849 71.7101 4 7742
30.7992 56.7281 70.3205 4 7744
30.1678 55.0402 73.1765 4 7821
26.7202 56.2959 74.9592 4 7911
32.2595 58.5596 73.1219 4 7912
30.6586 54.2862 70.4246 4 7684
34.0954 53.1659 72.1858 4 7479
32.9574 53.8356 69.8333 4 5290
36.7665 54.5304 70.2175 4 5459
34.6279 55.431 70.5569 4 7594
35.2726 57.7323 70.7836 4 7746
38.5376 59.069 71.2882 4 7747
35.7668 58.5201 74.3541 4 7752
37.7029 55.6171 72.4595 4 7828
33.8099 55.3852 72.7403 4 7913
36.2759 55.2914 75.6851 4 7917
37.4558 57.1018 70.578 4 7606
34.0574 59.3578 71.8697 4 7806
39.2062 54.6472 71.0508 4 5350
36.3182 59.655 69.9471 4 7915
44.9695 58.2697 69.6592 4 5451
42.4412 57.9498 69.874 4 7777
39.7889 55.52 73.6948 4 7676
43.2328 55.7548 71.6618 4 7738
45.4405 55.4477 72.9287 4 7739
39.8779 57.737 74.3269 4 7753
40.5645 56.3986 70.3733 4 7758
45.4318 59.3873 74.4281 4 7790
39.7388 54.5872 75.8615 4 7832
42.0266 54.8999 73.3384 4 7833
43.112 58.0985 72.1158 4 7838
40.7339 58.7001 72.4036 4 7677
45.0665 59.3045 72.1812 4 7764
45.1742 57.1012 74.684 4 7689
44.5128 53.8397 70.7352 4 7796
45.7869 56.0398 70.6111 4 7614
41.9803 53.1745 71.7473 4 7595
45.6131 53.175 72.8418 4 7754
52.1469 53.8111 72.9147 4 4647
48.1182 56.0228 70.6988 4 5257
47.4446 56.8994 72.9913 4 7621
50.3247 53.4548 74.8121 4 5789
50.173 56.6622 74.2634 4 7608
50.0223 57.3942 70.5844 4 7664
48.9113 58.5539 74.2817 4 7757
46.8409 58.4391 71.2075 4 7761
50.7954 53.3252 71.0653 4 7762
48.8157 54.9211 73.4877 4 7765
52.0747 56.2453 73.0647 4 7819
48.5626 53.8635 71.4781 4 5819
49.1023 59.1798 71.955 4 7690
30.1223 59.809 72.7618 4 7611
32.2983 64.5574 71.8979 4 7580
30.427 62.7375 70.878 4 7555
28.162 64.482 70.4193 4 7665
27.7529 61.9962 70.4501 4 7633
29.4773 60.4446 70.38 4 7599
27.9387 66.1859 74.0119 4 7668
30.5313 64.9698 70.1032 4 7745
32.1995 62.1697 72.2559 4 7749
31.3485 65.3218 73.8072 4 7773
28.6223 63.2002 72.4599 4 7774
30.0183 60.9563 74.777 4 7823
26.5199 60.0591 74.832 4 7909
31.9222 60.2214 70.9916 4 7637
37.2341 60.011 73.0077 4 7705
37.4572 62.7671 70.8847 4 7686
36.5554 65.1111 70.8294 4 7678
34.0049 59.9309 74.3964 4 7579
34.3216 62.7346 72.5854 4 7778
35.8147 61.3255 71.662 4 7701
38.2792 63.8953 72.7353 4 7782
38.2897 60.9841 74.8209 4 7835
34.3254 65.8959 75.6453 4 7853
34.7307 62.2488 74.7442 4 7859
34.6797 64.9273 72.2103 4 7860
40.8103 59.888 70.124 4 7687
39.8533 62.1254 71.2077 4 7708
39.7424 64.7133 70.9592 4 7679
42.2295 61.5895 71.0327 4 7681
39.7607 62.5135 73.8714 4 7756
40.8144 63.8447 75.4388 4 7748
45.7606 64.4996 72.0699 4 7755
44.5771 61.3149 71.2722 4 7759
42.0146 63.9068 71.4468 4 7786
43.3732 66.0858 74.163 4 7789
44.1663 62.6226 75.0185 4 7834
41.3038 60.9434 73.0816 4 7868
43.6267 65.6789 71.937 4 7709
46.1592 61.7379 74.1467 4 7712
49.8881 61.1717 70.8815 4 5814
46.3631 62.6773 70.7116 4 7713
49.4191 63.6484 72.2179 4 14500
51.0976 63.1988 70.6578 4 7663
49.0708 65.9494 72.3169 4 7718
50.3994 63.2682 74.3721 4 7760
48.0082 61.6753 72.2091 4 7763
51.4453 60.2403 72.6109 4 7792
46.9877 65.1695 75.2894 4 7797
47.022 66.2185 73.1928 4 14393
28.8507 68.1488 70.0006 4 7671
32.5508 66.3805 70.1293 4 7647
32.0862 68.7369 70.8873 4 7576
27.149 66.5219 70.487 4 7598
28.3065 69.1376 75.6779 4 7767
30.1575 68.2941 71.8249 4 7769
26.7078 69.6578 72.2096 4 7770
26.396 72.7099 74.0648 4 7850
29.7125 71.4643 73.359 4 7851
32.3007 71.0448 70.2645 4 7857
31.73 68.7463 75.2105 4 7936
38.0962 66.3167 72.2378 4 7610
34.7772 66.9719 70.857 4 7615
33.965 70.5707 71.8245 4 7776
36.2349 70.7342 71.6684 4 7771
37.0336 67.6008 70.519 4 7781
33.4183 71.6939 73.6929 4 7805
33.8174 68.3247 72.4969 4 7858
35.6613 69.5501 75.6276 4 7862
37.3059 66.9372 74.1757 4 7863
38.9408 70.1444 74.0965 4 7869
40.7284 66.8884 70.1279 4 7612
42.7335 71.9839 71.9047 4 7711
41.9073 68.8899 71.1518 4 7685
43.24 67.1668 70.1687 4 7707
39.8629 69.7242 70.382 4 7780
43.4739 70.5557 70.1879 4 7784
40.3699 72.7049 72.1608 4 7811
45.8469 68.1106 72.6874 4 7816
40.2965 66.803 72.4424 4 7866
42.4867 69.6008 73.3417 4 7873
44.4862 70.0361 72.3966 4 7735
48.4839 71.7552 72.3326 4 7740
50.8728 67.0249 73.8718 4 14350
50.927 67.6357 71.6064 4 7794
47.6877 69.4959 73.0121 4 7693
49.5213 69.4715 71.5472 4 7795
46.1367 71.4051 73.118 4 7870
52.1499 69.1713 74.1444 4 7878
48.725 68.3698 74.9146 4 7898
49.4138 71.8144 74.425 4 7965
47.3159 70.6375 75.7819 4 7791
26.6232 77.9321 72.5428 4 7801
30.7594 77.2685 73.1852 4 7804
27.7055 74.5661 71.5434 4 7854
31.1222 73.9978 75.3579 4 7855
28.1188 75.6875 75.0661 4 7880
31.2348 74.1863 71.5588 4 7884
37.3602 77.2002 70.0581 4 7783
34.9602 76.1874 70.2409 4 7706
38.8453 78.9482 70.9215 4 7655
38.2438 75.067 70.2236 4 7731
38.2281 79.0444 74.5789 4 7737
34.0811 75.0554 73.8175 4 7802
34.7378 73.8835 70.4465 4 7803
37.1725 73.4656 73.5306 4 7807
36.1918 77.1596 72.0877 4 7881
32.962 77.1632 70.4835 4 7882
34.1666 78.2561 74.8137 4 7885
41.1486 78.7657 70.8905 4 7814
43.1213 77.7565 72.374 4 9078
45.2615 77.8053 71.3516 4 7736
41.7855 76.228 70.8822 4 7809
39.7031 75.9169 73.5598 4 7812
44.1766 73.827 70.9094 4 7815
41.6455 79.3826 73.3158 4 7818
43.1175 73.0888 74.2127 4 7876
43.6369 76.4451 74.2138 4 7897
44.0022 76.053 70.4802 4 14494
41.5904 74.5984 72.7191 4 7704
51.5106 73.8116 70.9121 4 7692
48.0559 73.7285 74.7505 4 7716
51.5139 78.5193 70.8425 4 14495
46.2783 73.2674 71.6014 4 7732
47.3733 76.8004 71.8796 4 15783
49.9111 77.1501 72.9244 4 7766
49.2952 73.5583 71.0445 4 7715
50.2552 75.1704 74.094 4 7734
49.2375 77.5963 70.6773 4 7798
46.7841 74.9004 73.1063 4 7900
48.018 78.1514 73.911 4 7901
51.6713 78.6475 73.3617 4 8161
51.4154 72.9806 74.295 4 7652
29.1562 53.7508 76.1886 4 7480
31.3261 53.2798 79.0465 4 7820
29.4386 58.3476 81.2515 4 7824
26.9018 58.5783 78.1686 4 7825
29.7338 57.6475 76.2816 4 7830
32.5151 55.6846 76.0841 4 7856
28.753 55.5654 79.2338 4 7916
32.0947 57.2003 79.4943 4 7993
38.6382 58.2954 77.5778 4 7750
32.8948 59.5462 76.411 4 7827
35.3361 57.5525 78.0797 4 7829
35.2238 58.4163 81.4949 4 7919
34.556 54.6757 79.77 4 7922
38.7583 59.0173 81.1242 4 7951
37.9597 54.9745 79.0892 4 8004
43.2412 57.1526 75.9045 4 7837
44.6707 56.4487 79.1956 4 7839
42.2552 59.2944 80.1892 4 7841
39.6521 53.3167 81.9173 4 7905
42.9329 53.6282 80.5686 4 7906
41.1786 56.2376 78.7745 4 7923
43.2118 53.6366 76.6394 4 7930
46.1695 53.2601 78.5411 4 7481
46.701 56.179 76.2077 4 7836
49.2235 53.2148 76.8927 4 7842
50.6427 56.2751 76.4188 4 7932
48.6435 55.7146 79.7049 4 7933
50.0989 58.8457 81.2651 4 7934
52.1723 53.622 79.0719 4 7990
51.4468 55.5178 81.9453 4 8011
46.1978 54.19 82.0268 4 8013
46.4447 58.7037 80.9723 4 8015
48.4187 58.838 77.9639 4 8017
52.3346 57.8009 78.9448 4 8162
26.7802 64.379 79.9768 4 7846
27.4971 61.2103 81.1438 4 7847
30.4016 63.7956 79.7717 4 7848
29.8547 60.5648 78.4189 4 7939
28.1984 63.3532 76.5525 4 7943
32.0954 63.2661 76.7799 4 8027
36.0278 60.9226 77.7568 4 7831
33.0976 60.8811 79.8574 4 7918
36.4636 61.8078 81.1023 4 7925
37.498 64.0272 76.4634 4 7947
37.8664 64.8536 81.1441 4 7950
34.729 64.2321 79.0256 4 7954
39.2653 61.8762 78.7958 4 8083
39.9207 61.8025 76.6658 4 5286
40.5125 65.338 79.1601 4 7864
44.1215 66.2483 77.5345 4 7871
44.9912 60.0332 77.9382 4 7872
40.8512 62.3398 81.9247 4 7926
44.3992 61.7181 81.6098 4 7929
41.5771 60.0767 76.6056 4 7955
43.8228 65.223 81.0226 4 7958
42.7122 62.7939 78.4948 4 8041
46.6882 59.7723 76.5018 4 5212
52.1766 62.686 75.9393 4 5826
48.9951 65.4379 76.5797 4 8159
47.6165 61.6455 75.9156 4 7785
51.1484 60.7251 76.8642 4 7840
51.2098 66.1234 79.7865 4 7845
51.3589 66.1626 76.0525 4 7875
51.905 61.5464 80.3138 4 7935
48.137 61.7681 80.736 4 7959
49.6233 63.6508 78.0761 4 7961
46.119 63.6061 78.606 4 8014
47.6394 65.6262 81.4032 4 8043
30.0448 66.337 77.3788 4 7822
26.4672 69.8085 78.8984 4 7849
26.3737 66.4652 77.1628 4 7852
28.291 67.4372 80.7964 4 7937
28.7694 71.7256 81.16 4 7940
28.4756 72.1597 77.0177 4 7944
31.5439 66.8733 81.497 4 7945
32.6405 70.0198 81.9181 4 7949
30.3595 69.6634 79.0158 4 7969
32.7419 71.366 77.3041 4 7972
38.8839 70.1131 77.685 4 7808
36.1256 72.748 76.8685 4 7861
35.2166 67.015 81.5413 4 7865
37.2406 66.9582 78.0444 4 7887
35.5316 69.8278 79.2964 4 7891
37.8132 72.3784 80.1855 4 7971
33.1513 67.4988 78.4409 4 8037
34.0015 72.773 80.4175 4 8053
38.8625 68.4216 80.9395 4 8061
39.9958 70.9583 75.9488 4 7658
45.3308 69.1738 76.197 4 7793
40.6231 67.3434 76.1356 4 7867
45.7619 68.4372 80.4884 4 7874
42.1887 70.647 76.6482 4 7953
41.2733 71.9444 80.0931 4 7956
44.6773 71.3544 79.2218 4 7957
42.1642 68.427 79.4958 4 8046
52.4288 72.4086 76.2673 4 7799
46.1172 72.7661 76.2839 4 7843
47.9817 66.9844 78.0979 4 7877
49.4408 68.8751 81.0689 4 7963
48.0825 72.1288 80.8489 4 7964
51.3812 71.9233 80.1213 4 8047
48.3838 70.4753 77.8169 4 8050
51.7447 69.1959 77.8152 4 8163
26.43 78.1743 76.7425 4 7800
27.2424 74.9235 78.4371 4 7879
31.0291 77.3133 76.8393 4 7883
30.6898 73.8351 79.133 4 7966
29.1623 77.5759 79.6469 4 7968
28.7996 75.0413 82.0828 4 8052
32.6555 75.9053 80.9091 4 8055
33.7627 75.2703 77.4757 4 7886
38.6939 77.8017 81.6961 4 7888
37.1564 76.1161 76.2927 4 7889
38.5967 79.0717 78.2326 4 7895
36.3772 75.5733 79.9861 4 7973
35.101 78.5258 78.2494 4 7977
39.7789 75.4416 79.0449 4 7810
42.8273 74.9373 81.0898 4 7890
39.794 73.2836 76.1995 4 7894
42.0298 78.2717 80.7482 4 7974
41.0439 77.3379 76.4335 4 7980
44.0962 77.8309 78.0796 4 8063
43.0161 74.3729 77.507 4 8067
49.1463 75.6321 76.183 4 14418
46.1593 77.6031 81.0659 4 7892
49.4109 73.9217 77.5468 4 7893
50.2965 77.6166 76.7218 4 7899
47.3149 79.2813 78.0257 4 7981
46.7132 76.1686 76.4888 4 7982
46.0813 74.6285 79.6348 4 7983
49.4035 76.3495 80.0158 4 7984
27.1245 59.1473 88.0573 4 7499
30.7262 55.1444 82.482 4 7903
27.1006 54.4045 82.3719 4 7904
31.3613 59.5083 86.7924 4 7908
28.9744 57.637 84.74 4 7910
32.3653 58.1587 83.6246 4 7914
28.9992 54.0367 85.6294 4 7989
29.2785 56.3886 87.7 4 7992
32.2687 55.8731 86.5589 4 7994
26.413 54.053 88.0295 4 8075
37.3881 55.9813 82.5772 4 7920
36.8064 57.0927 87.9275 4 7997
38.9496 54.5894 85.5444 4 8005
39.2317 58.0401 85.0672 4 8010
35.5952 58.0038 85.3452 4 8079
34.1045 55.1888 83.2057 4 8081
35.5505 54.3204 86.332 4 8084
40.1708 56.5293 88.2196 4 7490
44.3243 56.8607 83.1165 4 7907
42.2073 56.3396 86.0432 4 8002
40.9976 56.4999 82.3226 4 8006
45.2651 57.7625 86.8317 4 8008
42.2615 59.6582 83.9879 4 8012
42.8883 53.494 84.2303 4 8088
41.7043 59.2561 88.358 4 8089
44.3671 53.198 87.5287 4 8092
48.263 56.9175 83.6061 4 7928
46.6353 54.7728 85.7311 4 8016
48.6946 58.0745 87.0883 4 8018
49.2368 53.3116 83.6082 4 8073
51.7719 58.0723 84.5774 4 8095
50.6758 55.2131 86.2836 4 8097
29.1368 64.4023 83.0302 4 7938
30.9259 61.2472 82.5338 4 7946
29.2876 61.9576 88.1671 4 7995
31.2569 66.2644 85.0857 4 8021
28.6359 61.3479 85.0626 4 8022
28.2096 64.634 86.7248 4 8106
31.8446 62.8709 85.8158 4 8110
34.7424 61.0038 87.2907 4 7921
37.9716 61.0437 84.1929 4 7924
33.1418 64.0061 82.2541 4 7941
34.0191 64.8994 87.4974 4 7942
37.3712 63.4456 87.3772 4 7999
38.1917 59.9824 87.8151 4 8000
35.8171 64.3332 84.3243 4 8003
34.3687 61.0532 83.8258 4 8024
45.8767 64.4717 87.0836 4 7491
40.8365 61.894 86.3443 4 8007
43.0833 63.9348 84.519 4 8038
39.3911 64.2907 84.3191 4 8039
44.2971 61.3309 86.7857 4 8042
40.1369 65.5542 87.504 4 8116
48.4841 66.0376 85.0224 4 7931
51.6057 60.1649 87.5054 4 8019
50.4451 63.858 82.7205 4 8020
50.6634 63.3508 86.3268 4 8048
47.8605 61.3938 87.4332 4 8049
49.4804 60.7463 84.1929 4 8098
46.7238 63.2615 83.8571 4 8122
46.1034 59.8649 84.251 4 8123
26.5062 69.794 86.5919 4 8023
27.9225 72.6635 84.9068 4 8025
30.4896 71.1371 86.6517 4 8026
32.5471 68.2908 87.7986 4 8028
29.7523 69.3352 83.7544 4 8029
27.1152 67.0613 84.3257 4 8103
29.1489 67.8288 87.4535 4 8105
36.08 70.3652 82.9254 4 7775
37.4638 70.1603 86.342 4 7975
34.3536 67.657 84.8778 4 8032
38.0237 67.3758 84.3749 4 8035
33.7081 70.9924 85.4569 4 8059
36.6183 67.0696 87.9435 4 8115
41.3483 66.7645 82.9591 4 7927
43.0309 69.8261 82.627 4 7978
45.2342 72.4492 82.7667 4 7979
41.0181 69.037 85.8208 4 8034
44.9706 66.9114 83.9152 4 8040
41.5116 71.6082 87.5456 4 8064
44.2755 70.4487 85.943 4 8065
39.5791 70.9534 83.2344 4 8111
43.2552 66.7613 87.1077 4 8121
49.9263 71.953 88.2194 4 7513
47.1904 69.5666 83.7776 4 7960
51.3388 67.2285 83.5061 4 7962
46.6314 68.0814 87.2018 4 8045
51.7144 66.6061 87.6816 4 8101
50.1381 71.5604 83.7637 4 8125
49.8701 69.1987 86.2542 4 8128
47.354 72.753 85.8653 4 8129
31.0527 78.0511 82.8424 4 7967
27.6947 77.9935 83.7086 4 7987
29.9119 75.5138 85.628 4 8054
32.0616 78.5849 86.2678 4 8056
29.2204 73.7125 88.3162 4 8057
26.6186 75.5752 87.3313 4 8132
28.7224 78.7288 86.9231 4 8133
31.5662 73.0496 83.4099 4 8137
32.4246 73.7773 87.8708 4 8138
37.5808 76.5202 85.1997 4 7902
35.8913 73.7939 83.3017 4 7970
35.6481 73.3885 86.9442 4 7976
37.6126 78.7138 87.8093 4 7988
33.4432 75.6797 84.693 4 8058
35.1327 77.7809 82.3365 4 8070
38.9319 73.2961 85.9607 4 8114
34.5427 76.5567 88.0557 4 8141
40.7579 78.829 86.9545 4 7525
40.9776 75.4824 87.6438 4 7531
42.1782 73.0557 84.4568 4 7952
39.4 74.5084 82.5496 4 8060
44.11 77.4887 86.9753 4 8062
44.8718 79.1193 83.6713 4 8066
44.2797 73.9451 87.2602 4 8124
41.3973 76.9066 84.1536 4 8143
44.7405 75.6425 83.9906 4 8147
49.8527 77.8579 88.3825 4 7532
49.0346 78.6501 83.1254 4 7985
51.6445 74.5726 82.5357 4 7986
48.242 74.9191 83.1006 4 8068
50.3208 74.7214 86.4541 4 8069
47.498 76.9164 85.8477 4 8150
51.6783 77.5864 85.1192 4 8152
27.5581 54.5189 90.8389 4 7483
29.8706 56.74 90.0313 4 7500
31.4785 55.1217 90.9399 4 7534
31.1002 58.9257 90.8379 4 7998
27.0752 58.0589 91.0173 4 8074
29.5781 53.521 90.7131 4 8076
32.6823 57.0224 92.0399 4 8164
35.2257 54.0553 91.4042 4 7486
33.4208 57.8846 89.0541 4 7996
37.0387 56.4482 90.2173 4 8001
34.1662 54.3916 89.2262 4 8077
39.2968 59.1064 91.4686 4 8080
37.6989 53.8299 89.0931 4 8087
34.9831 58.8859 90.8351 4 8165
40.0542 55.7999 90.4644 4 7489
45.6293 53.4009 89.6709 4 7493
42.5151 53.8853 89.6891 4 8072
43.0398 57.1896 90.4058 4 8086
45.2628 59.2434 89.4692 4 8090
44.1447 55.8028 88.8806 4 8091
48.4807 59.0761 90.6229 4 7495
49.826 55.785 90.3995 4 7496
51.4401 56.9731 88.9263 4 7512
47.5414 55.1919 89.0094 4 8009
46.5354 56.6658 90.5492 4 8093
47.7025 53.9389 91.9527 4 8094
50.5826 53.6723 89.1135 4 8099
51.5412 58.607 90.6189 4 8153
26.5474 61.6918 91.0298 4 7482
32.6449 60.7176 91.7759 4 7484
29.2956 60.0471 89.825 4 7538
30.9966 65.2914 89.0803 4 8030
31.1296 62.7111 89.9474 4 8078
27.9313 64.5377 91.3126 4 8102
26.2252 63.833 89.5313 4 8107
34.346 63.4212 90.7276 4 7487
38.9159 61.5446 90.9097 4 7488
33.0602 61.5331 89.5791 4 7502
37.7826 64.4539 91.7351 4 7506
36.5213 60.6853 90.3703 4 8082
36.4897 63.5505 89.9811 4 8085
41.5693 63.0717 91.5706 4 7492
43.2837 60.3647 90.0281 4 7509
44.9336 62.9695 90.7929 4 7542
45.5122 65.7494 91.998 4 7543
39.347 65.3412 90.2841 4 8112
42.8259 66.1095 90.3489 4 8117
42.9874 63.6699 89.0629 4 8118
40.253 62.7883 89.3943 4 8119
46.3638 60.034 91.4031 4 7494
51.6742 64.2478 89.7883 4 7497
49.3388 61.2628 91.6038 4 7514
50.6788 62.0885 89.8735 4 7515
48.9161 65.19 88.4104 4 7991
47.1288 62.4332 90.1517 4 8096
48.4535 64.3857 90.6208 4 8127
28.3937 67.0575 90.6215 4 7485
26.3056 67.1945 91.8356 4 7498
29.2795 70.0545 89.0091 4 8104
28.383 69.7902 91.0973 4 8108
31.9968 70.6629 89.2058 4 8109
30.3288 72.3823 90.5426 4 8135
31.8469 69.5473 91.384 4 8136
32.8608 66.7421 90.0816 4 7501
38.4506 67.4513 90.0616 4 7503
35.558 68.8492 91.1973 4 7504
38.6704 70.2736 91.4129 4 7523
35.1342 70.1931 88.9944 4 7948
35.0456 66.5728 91.097 4 8031
38.0802 71.8906 89.3708 4 8033
33.5152 72.1425 90.4468 4 8113
35.8542 72.3946 91.0883 4 8139
41.1951 66.5273 91.8966 4 7505
41.5969 69.2411 90.1437 4 7507
43.697 69.3592 89.1131 4 7508
45.5462 66.6104 89.784 4 7510
44.2903 68.4989 91.3811 4 7537
41.4243 72.3675 89.7153 4 8145
39.8101 68.66 88.5454 4 8146
43.3781 71.5516 92.0837 4 8166
47.4784 68.0447 90.6754 4 7511
49.464 68.4532 89.3701 4 7517
48.219 71.148 89.8091 4 7527
50.79 66.9223 91.0987 4 8100
45.9891 70.8953 88.6826 4 8126
51.1722 70.0716 90.196 4 8130
28.6472 75.184 91.8581 4 7519
31.0374 76.6766 89.0036 4 7520
30.8748 77.9931 90.9615 4 7521
32.1254 75.1365 91.109 4 7522
27.6485 78.0379 90.5461 4 8051
27.3666 73.2497 89.6829 4 8131
28.3757 76.371 89.2868 4 8134
34.399 77.5573 90.6198 4 7544
35.4431 74.5768 90.0774 4 7524
38.0233 76.6585 89.9744 4 8142
38.46 73.5221 91.0285 4 8036
37.7488 74.8238 88.5652 4 8140
44.2776 72.8799 90.2738 4 7518
43.2932 76.2037 89.9606 4 7526
45.5181 76.8296 91.1258 4 7528
42.6426 79.1633 89.5117 4 8071
43.1859 74.653 91.962 4 8120
40.0551 77.3205 91.2865 4 8144
42.4435 77.7553 91.7391 4 8149
47.0576 75.2646 88.7754 4 8044
51.0064 78.1249 91.2812 4 7529
50.5121 73.9026 90.5293 4 8148
46.4956 78.5169 89.2505 4 8151
47.7993 78.9825 91.602 4 7530
52.4311 75.3727 90.3782 4 8154
49.0784 75.7381 90.2237 4 7516
46.4566 73.7757 90.7748 4 7545
30.8764 79.4517 25.4332 5 8187
28.0574 79.6359 22.5934 5 8186
36.2185 79.552 25.2357 5 8189
38.9188 79.6359 22.5934 5 8190
33.4881 79.6359 22.5934 5 8188
41.5605 79.6046 25.176 5 8191
44.3495 79.6359 22.5934 5 8192
47.0054 79.4934 25.3101 5 8193
49.7802 79.6359 22.5934 5 8194
28.1105 79.4446 27.8934 5 8177
30.7897 79.4447 30.7309 5 8178
38.8713 79.4652 27.8555 5 8181
33.5465 79.4672 28.0569 5 8179
36.1061 79.5223 30.6046 5 8180
44.146 79.455 27.948 5 8183
41.4847 79.7223 30.6426 5 8182
49.7716 79.5465 27.8767 5 8185
46.7898 79.5926 30.4408 5 8184
38.7716 79.589 33.327 5 8172
36.1833 79.4659 36.0522 5 8171
44.2189 79.5622 33.3139 5 8174
41.5241 79.4492 36.0428 5 8173
49.6387 79.6014 33.1687 5 8176
46.8908 79.5494 35.9608 5 8175
33.5122 79.4475 38.9067 5 8167
39.0089 79.4872 38.9595 5 8168
36.225 79.4639 41.6105 5 8234
44.3161 79.5393 38.6876 5 8169
41.7177 79.4216 41.5051 5 8235
49.6497 79.5714 38.6449 5 8170
46.9904 79.5165 41.4073 5 8236
49.8967 79.4783 43.978 5 8233
50.1622 79.4885 49.1943 5 8232
32.9326 81.6961 56.0337 1 8214
37.5251 82.9346 56.5349 3 8208
34.5101 81.5385 55.9202 1 8215
38.3634 81.1031 56.7966 2 8216
35.0239 79.5437 55.782 3 6670
38.9831 83.7807 55.2864 1 8217
38.0822 79.5687 55.4687 3 6678
41.1038 79.5188 54.3488 3 6687
44.7413 85.2644 56.3162 3 8199
42.7438 85.0037 55.904 2 8211
42.4501 83.4878 55.5137 2 8220
40.5342 82.6411 55.5596 3 8222
42.8349 82.5133 53.7269 3 8224
41.0682 81.4834 54.0005 1 8225
45.6427 81.3343 53.4726 1 8227
44.1646 81.0389 53.6292 2 8226
45.827 84.4479 54.887 2 8221
43.9731 80.1791 55.459 3 6683
45.8551 81.5756 56.7964 1 8212
39.8532 81.3721 56.9939 1 8218
44.2695 81.1872 57.1065 1 8219
52.3177 81.9257 55.3494 3 8196
50.3137 80.5228 54.0727 2 8228
50.1214 81.1488 57.0018 1 8205
52.1825 80.3154 51.9756 3 8195
47.725 79.5775 51.7384 5 8231
49.7613 79.6665 55.7956 3 6667
46.2463 82.43 55.0305 3 8213
51.5137 84.8733 54.1704 3 8200
49.592 83.0511 56.5433 3 8201
47.6717 85.1527 55.3558 3 8204
50.8538 83.1763 54.8701 2 8206
48.1885 83.0662 54.8441 2 8207
49.6686 82.3106 53.6522 3 8223
51.917 80.4675 53.9464 1 8198
47.9762 84.1635 57.1154 2 8202
51.6818 81.1999 57.0518 2 8197
49.5549 79.4594 52.6774 3 6690
46.3176 79.476 53.7371 3 6688
45.2908 87.0162 57.076 2 8842
46.4331 88.0315 55.9033 3 8230
52.2152 87.6195 55.6384 3 8229
48.0581 87.105 55.5215 2 8203
49.1123 87.7881 57.0837 3 8862
27.2325 82.7502 60.1834 1 8317
31.3496 81.9544 62.0262 3 8319
28.7102 85.5015 62.1764 2 8320
31.7634 85.5672 62.2369 2 8321
30.2795 83.0131 60.4618 2 8323
30.2877 84.9713 61.1192 3 8324
28.8317 81.7478 60.0875 3 8326
32.0127 82.8224 59.2091 3 8337
29.3165 80.6181 61.6802 1 8349
29.1538 81.0047 58.3032 1 8354
32.4014 80.2609 61.9126 2 8322
32.756 80.8802 58.9836 1 8338
32.7679 82.872 60.9977 1 8325
32.093 79.4202 60.151 3 7418
26.3313 82.1905 61.9468 3 8315
32.4138 80.2239 57.2467 3 7419
35.9239 85.2851 58.219 3 8345
33.3141 84.395 61.9497 3 8318
37.1867 84.1633 62.9666 1 8330
36.1453 82.7684 61.2498 1 8331
36.2415 84.9153 61.2197 3 8332
34.4462 81.9132 60.7651 3 8333
37.5629 82.7031 59.8248 3 8341
34.0983 85.1769 59.1103 2 8342
37.1888 85.7885 59.6478 2 8343
34.2944 81.0894 59.0651 1 8355
38.587 83.5178 58.2514 1 8357
34.3721 85.4513 60.6698 2 8847
36.3934 83.3128 58.1308 2 8344
34.7351 82.4233 57.7364 3 8346
33.5178 83.9274 58.3965 1 8339
38.2766 80.8841 60.1105 2 8356
33.8263 80.5811 62.0805 2 8350
37.146 80.8718 62.1412 3 7428
37.9489 79.991 58.405 3 7441
39.1744 84.2906 62.9678 3 8327
39.0711 85.4297 59.164 3 8340
39.144 83.4316 61.1127 2 8352
38.4377 79.8319 63.3606 2 8351
34.3522 83.3531 63.2724 2 8264
36.2793 79.4152 61.015 2 7429
40.64 79.6447 57.2613 3 6675
43.9072 79.4469 61.8524 4 7591
44.3239 85.2754 62.7816 3 8239
41.7954 84.4672 61.2691 3 8241
44.8435 82.3355 60.5924 1 8242
44.8474 84.1243 59.8318 3 8248
42.9387 81.8873 60.4382 3 8249
42.6551 84.2771 59.306 1 8250
40.6595 85.5207 62.5165 2 8334
41.9503 82.62 61.8884 2 8335
40.1555 81.8561 61.7734 3 8336
40.0874 84.0495 60.185 2 8347
42.2636 82.8737 58.8731 1 8359
40.2784 82.3966 58.7717 3 8360
43.6448 85.4053 60.9833 1 8832
42.1202 85.5343 57.748 3 8251
39.8307 81.0229 60.1496 2 8358
44.9801 83.9641 57.8666 1 8353
45.2168 82.4933 62.5538 4 7660
42.7686 79.9772 60.3611 1 8348
43.7795 79.9006 58.5562 3 7421
43.3831 82.8655 57.2067 3 8210
45.8832 79.772 61.6446 1 8255
40.2774 79.486 62.7561 4 7656
46.4859 79.6776 57.1672 3 6666
46.1357 80.9043 60.0474 4 7587
46.706 82.8935 57.8974 3 8260
48.9468 80.5779 58.5349 3 7410
51.7038 82.336 58.7153 3 8237
51.341 85.0922 60.3685 3 8243
46.0164 84.2875 62.9818 1 8244
48.7663 83.8323 62.1752 1 8245
50.3349 81.5152 61.3331 1 8246
47.3325 85.0778 61.7082 3 8247
49.1502 82.8375 60.5343 3 8253
46.6124 85.1317 59.8421 1 8254
49.9402 84.1722 59.3604 1 8256
48.3466 85.1721 58.7423 3 8258
51.904 84.078 61.9296 1 15029
50.3481 84.6181 63.0512 4 9223
47.7227 81.9036 59.3977 1 8257
49.1444 80.7639 62.6602 4 7592
50.9073 80.4434 59.8506 4 7546
50.6013 83.8814 58.0412 2 8259
52.0302 82.0961 62.044 4 8157
46.6634 80.6712 63.2365 4 7572
51.6553 85.3614 57.4505 3 8252
32.2666 86.9642 62.0845 2 8413
34.2329 87.315 61.605 3 8869
36.2606 87.1221 62.1583 2 8870
38.7901 90.2228 62.7564 3 8414
36.6758 90.3603 62.737 2 8418
38.4934 88.3082 62.1349 1 8871
37.3986 87.6249 60.429 3 8872
40.2152 86.0911 57.5615 1 8209
39.5035 87.419 59.9805 2 8848
43.2671 87.2588 60.1759 3 8858
42.5259 87.3627 58.3735 1 8864
40.2968 87.3083 61.8435 3 8855
40.58 87.9274 58.3766 3 8863
44.555 91.0067 62.7944 3 8419
42.9082 87.9738 63.2125 3 8420
42.821 90.0752 62.9608 1 8422
45.0876 92.1573 61.1687 2 8849
44.49 90.9367 59.647 3 8851
41.705 90.0045 61.2544 3 8854
42.0407 88.04 61.4539 1 8856
45.2032 88.007 60.096 1 8857
42.5882 90.5001 59.6113 2 8859
45.0004 90.0037 57.7829 1 8865
39.9928 91.0212 61.3882 1 8873
45.7513 89.5207 60.1024 2 8852
44.6955 87.0882 63.3359 2 8396
43.8187 88.3536 57.1392 3 8867
45.8596 87.7911 61.9526 3 8850
45.9381 89.619 62.7133 1 8421
46.1514 86.8555 58.8869 3 8866
48.9551 89.7371 57.5655 1 8860
50.7335 86.8957 60.5957 1 8839
47.6214 86.977 61.9543 1 8853
51.6087 87.3772 62.3093 3 8846
51.678 87.8957 59.0426 3 8861
50.1557 90.5214 62.4094 3 8404
51.8097 89.3399 62.4011 1 8406
48.4124 89.4022 62.8349 1 8410
47.1573 90.5532 61.4769 3 8831
50.5509 91.8109 60.8675 2 8835
50.0687 90.5454 59.1374 3 8836
48.7629 87.7483 60.5032 3 8837
52.1066 89.8847 59.0438 2 8838
48.1755 89.6692 60.0061 2 8840
46.9426 89.3397 58.2625 3 8841
50.4619 89.0234 60.6122 1 8845
48.1698 87.0909 58.6779 2 8868
52.088 92.0062 61.0838 1 9043
46.6002 92.4732 61.3761 2 8833
50.989 87.267 57.2639 2 8844
47.1471 93.079 63.2148 3 8409
29.0755 81.0735 63.5677 3 8265
27.6741 82.3576 63.4334 1 8261
30.6928 82.237 64.0153 1 8262
31.359 85.2068 64.1001 3 8263
26.5553 81.6359 65.0084 3 8303
27.9138 81.6395 69.4094 2 8280
30.4777 83.8312 69.333 3 8285
27.7843 83.5557 68.2918 3 8287
27.8428 82.1723 66.6076 1 8290
32.0159 80.588 69.0057 3 8292
30.6689 82.6679 67.585 1 8293
30.8527 81.1683 67.3572 1 8296
29.4702 83.5359 66.2591 3 8297
29.0533 80.4646 66.776 3 8299
28.4296 84.0926 63.715 3 8302
31.77 81.3542 65.4941 3 8306
30.2269 83.6496 64.4556 2 8307
27.5273 85.5323 64.7733 2 8781
32.2791 85.4983 66.8492 1 8790
26.6045 80.8889 68.029 3 8288
28.4357 79.7745 64.9519 1 8308
32.64 83.5505 67.5723 3 8291
26.7594 79.6501 64.9082 1 8304
32.4642 82.4926 69.385 1 8295
32.8841 80.0261 64.7795 2 8310
36.1406 81.2717 63.9631 1 8329
36.8564 80.2755 67.9493 4 9073
36.3078 80.156 65.5356 3 8328
34.1501 81.3036 63.7845 3 8269
36.838 82.9952 64.5507 3 8267
38.5063 82.4945 65.5044 1 8268
32.8006 85.3699 65.4302 1 8309
33.3457 82.3826 66.0291 1 8298
34.6171 82.8745 68.3347 2 8300
35.9916 84.0038 67.7759 3 8301
34.02 83.9238 65.0481 3 8305
35.793 84.2607 65.7107 2 8312
37.6911 83.3209 68.6531 2 8313
38.4153 81.9211 67.5264 4 9067
34.6799 81.2849 67.0911 4 9079
38.6663 84.9976 69.4442 4 9071
35.7982 85.7904 65.3387 1 8820
38.4571 85.7557 67.5684 2 8802
38.8143 85.7365 64.5272 1 8417
39.0765 84.5388 66.1124 3 8311
38.6066 80.3629 65.289 4 7641
35.3443 85.8656 67.9897 1 8794
36.9438 85.9603 63.8112 3 8415
43.0413 82.5642 63.4636 4 9083
43.3929 84.3821 64.1113 2 8240
41.681 85.211 64.2238 3 8238
41.0083 84.0442 65.5157 2 8314
44.5201 84.3257 65.7477 4 9069
40.212 82.6084 64.351 4 9072
42.413 83.3153 66.6359 4 9082
41.9397 84.4772 68.5157 4 9099
43.7721 84.5788 69.0542 1 8808
41.8143 80.6682 64.167 4 7710
44.4142 82.7392 69.6187 4 9097
47.988 82.7013 63.5734 4 7733
46.7428 84.4901 64.8548 4 9070
27.3142 86.0308 66.693 3 8780
30.0278 86.0472 69.1071 3 8744
28.6055 86.9471 63.6517 3 8815
30.4811 86.9089 64.3717 1 8816
31.9001 88.1423 63.7339 3 8411
30.9503 87.004 66.4 3 8788
26.5814 87.8694 67.0648 2 8779
27.5753 88.4739 69.3002 1 8734
32.6194 89.4935 69.2301 3 8743
31.0497 88.3766 69.3038 1 8748
28.6228 88.6316 67.5745 3 8778
29.0955 86.6115 67.3399 1 8782
30.6667 88.4388 67.8766 1 8785
31.3619 90.0052 66.6115 3 8787
29.3332 90.3398 66.7603 2 8791
32.2345 88.4767 65.6803 1 8818
31.7275 86.9305 69.3711 2 8746
32.718 90.7773 67.8131 2 8784
34.1683 88.0775 63.4995 1 8412
33.4108 86.6302 68.048 3 8786
34.1646 86.7967 65.0608 3 8819
34.1195 88.3568 69.1021 1 8745
38.1085 89.4416 69.2779 3 8758
36.4474 86.6506 69.3672 3 8759
34.935 91.6095 69.1639 3 8762
36.3419 88.5758 68.9225 1 8763
35.1715 89.0795 67.2942 3 8783
33.5862 87.9328 66.5331 2 8789
34.2643 90.9099 67.4842 1 8793
38.7528 90.7071 67.8191 1 8796
38.3862 89.7578 66.1836 3 8799
36.8227 86.7576 66.6591 3 8800
36.6841 88.6813 65.8917 1 8804
36.1437 88.7697 63.9018 3 8817
38.9006 90.9533 64.6594 2 8822
38.0311 87.7947 63.5138 1 8823
39.3438 87.9342 69.5904 1 8760
40.2524 88.9245 63.4505 2 8416
44.4217 86.1665 66.4271 2 8828
45.0811 86.1731 68.2888 4 9076
41.6248 86.3364 67.8821 2 8806
42.6678 87.0783 69.3536 4 9074
39.7892 87.0557 67.9197 3 8798
41.7437 87.0298 64.6079 1 8826
39.824 87.5701 64.7666 3 8824
44.0939 89.6091 69.033 3 8770
45.5473 88.0826 68.8359 1 8771
40.6891 91.7915 69.3941 3 8773
42.1103 88.9975 69.1528 1 8774
41.227 89.5006 67.4073 3 8795
39.7763 88.4216 66.508 1 8801
40.3103 91.1482 67.6786 1 8805
44.6215 91.0143 67.6298 1 8807
44.21 90.3245 65.8137 3 8810
42.6989 87.1474 66.3641 3 8811
42.5649 89.2753 65.9804 1 8814
41.4635 90.1076 64.464 3 8821
40.2921 91.6552 64.7134 1 8825
44.7687 91.8643 64.5541 2 8827
45.5469 87.1525 65.1089 3 8829
45.6551 88.9693 65.6085 1 8812
52.3897 91.7196 69.2886 3 9036
50.4152 86.5022 63.6085 2 8407
48.6826 87.3406 63.6445 3 8405
50.1304 86.1806 66.7408 2 8401
51.3301 86.862 65.4118 3 8402
47.4004 86.3417 64.9607 2 8830
50.8146 86.4276 68.5669 4 9075
51.9008 90.8949 67.5807 1 9037
52.0086 91.2827 64.1799 1 9039
49.5723 89.6612 68.9149 3 8370
51.1471 88.3798 68.8476 1 8371
46.6525 91.6786 69.3389 3 8374
46.5007 89.1034 67.4018 3 8377
46.2123 90.9443 67.6093 1 8382
50.288 90.715 67.4041 1 8385
50.0613 89.963 65.5283 3 8387
48.3666 87.1472 66.6573 3 8388
51.6001 88.7436 65.6514 1 8389
46.6926 92.3823 66.3077 3 8392
48.5658 88.696 65.2471 2 8393
46.9932 89.8453 64.4557 3 8395
46.3732 91.8295 64.4829 2 8398
50.5204 91.326 64.132 1 8400
48.1324 88.3848 68.3822 1 8777
49.6181 92.433 67.6393 3 8380
52.2844 89.0424 67.4025 3 8384
52.4113 91.9478 66.0019 3 9038
36.51 92.8495 69.1767 1 8757
38.0881 92.5479 67.9401 3 8792
33.421 92.8678 69.4209 1 8747
39.0104 93.6582 66.5464 1 8803
39.3223 93.0502 69.429 1 8761
40.686 92.5954 66.3352 3 8813
42.4735 92.6908 69.2287 1 8769
43.9607 92.81 67.8943 3 8375
42.5878 93.3868 66.4099 2 8809
44.1238 93.6527 65.1277 3 8394
45.3379 93.8115 66.7756 2 8378
45.3055 92.982 69.5524 1 8772
42.1859 94.7582 69.3789 3 8364
42.2211 94.6611 67.2728 1 8376
51.7878 94.0964 63.4395 1 8408
48.3534 92.5441 69.1461 1 8369
48.4724 93.0947 66.1077 2 8386
50.2767 93.314 64.502 3 8397
48.495 94.2829 64.2504 2 8403
50.875 93.0365 69.1917 1 8373
51.1066 93.2557 66.2489 1 8391
47.8328 94.3634 69.182 3 8372
51.0607 94.8021 68.1847 3 8379
46.5742 94.7694 67.493 2 8381
49.2338 95.4488 68.0363 2 8383
48.175 95.0806 66.3275 3 8390
51.7679 94.6355 66.3603 2 15158
52.3928 96.0283 68.9455 2 8875
29.0123 79.9545 69.9335 3 8286
31.0435 80.238 70.7202 2 8284
27.753 84.4867 73.9 3 8272
26.3932 81.5043 73.9 3 8273
27.6552 81.6089 72.38 1 8274
29.3065 83.5718 73.9 2 8275
30.5685 83.6764 72.38 3 8276
27.753 84.4867 70.86 3 8277
26.3932 81.5043 70.86 3 8278
26.2635 79.5687 70.86 2 8279
29.3065 83.5718 70.86 2 8282
31.9748 83.516 70.86 2 8283
27.7118 85.5098 75.42 2 8631
27.7605 85.5328 73.9 3 8678
27.7118 85.5098 72.38 1 8681
27.7605 85.5328 70.86 3 8733
32.1991 79.9106 72.4117 4 9084
28.8518 79.7243 74.6284 4 9119
33.553 84.4867 70.86 3 8281
33.5605 85.5328 73.9 3 8688
33.5118 85.5098 72.38 2 8693
33.5605 85.5328 70.86 3 8742
35.6451 80.6758 72.5602 4 9080
34.3812 83.1597 70.2796 4 9086
37.8667 82.3728 70.4396 4 9088
39.1623 82.3053 74.0195 4 9095
36.4981 84.2771 72.62 4 9111
33.2657 83.5551 74.2828 4 9148
43.474 80.7249 73.6358 4 7659
40.5518 84.1884 69.9987 2 8797
42.7456 82.7701 74.386 4 9081
40.5409 85.5448 71.5705 4 9087
41.3057 82.5387 71.1056 4 9096
44.9339 79.7002 74.9896 4 9098
44.628 81.2172 71.6169 4 9101
39.5274 85.3355 75.7527 4 9105
43.9218 85.3715 70.7712 4 9110
42.6511 80.7704 70.4584 4 7844
49.915 79.4646 75.1991 4 7817
50.157 84.9695 70.8885 4 9077
48.0992 80.8524 71.5629 4 9092
48.2373 81.2941 75.103 4 9100
51.6085 80.9911 70.806 4 9102
46.0715 83.6717 73.3076 4 9114
49.8753 83.5954 72.9371 4 9117
47.8767 85.2209 75.8647 4 9151
52.2422 85.798 71.4691 4 9225
26.3047 89.3256 75.42 3 8629
27.8582 88.4106 75.42 1 8630
30.7869 92.4446 75.42 2 8640
32.1047 89.3256 75.42 3 8641
30.7449 86.3432 75.42 3 8642
29.2087 91.4738 75.42 3 8645
30.5265 88.3548 75.42 1 8646
29.1203 88.5152 73.9 3 8675
26.2635 90.3486 73.9 2 8676
26.207 86.4477 73.9 1 8677
26.3047 89.3256 72.38 3 8679
27.8582 88.4106 72.38 2 8680
32.1932 92.2842 73.9 3 8682
29.2499 90.4508 73.9 2 8683
29.3387 86.5036 73.9 1 8684
32.0635 90.3486 73.9 1 8686
32.007 86.4477 73.9 2 8687
30.7869 92.4446 72.38 2 8689
32.1047 89.3256 72.38 3 8690
30.7449 86.3432 72.38 3 8691
29.2087 91.4738 72.38 3 8695
30.5265 88.3548 72.38 1 8696
29.1203 88.5152 70.86 3 8731
26.207 86.4477 70.86 2 8732
32.1932 92.2842 70.86 3 8736
29.2499 90.4508 70.86 2 8737
29.3387 86.5036 70.86 1 8738
32.0635 90.3486 70.86 1 8740
32.007 86.4477 70.86 1 8741
33.6582 88.4106 75.42 1 8643
33.4552 92.3888 75.42 1 8644
36.5869 92.4446 75.42 1 8653
37.9047 89.3256 75.42 3 8654
39.2552 92.3888 75.42 1 8656
35.0087 91.4738 75.42 3 8657
36.3265 88.3548 75.42 2 8658
34.9203 88.5152 73.9 3 8685
33.6582 88.4106 72.38 1 8692
33.4552 92.3888 72.38 1 8694
37.9932 92.2842 73.9 3 8698
35.0499 90.4508 73.9 1 8700
35.1387 86.5036 73.9 2 8701
37.8635 90.3486 73.9 2 8703
36.5869 92.4446 72.38 1 8704
37.9047 89.3256 72.38 3 8705
36.5449 86.3432 72.38 3 8706
39.2552 92.3888 72.38 1 8709
35.0087 91.4738 72.38 3 8710
36.3265 88.3548 72.38 1 8711
34.9203 88.5152 70.86 3 8739
37.9932 92.2842 70.86 3 8750
35.0499 90.4508 70.86 1 8751
35.1387 86.5036 70.86 1 8752
37.8635 90.3486 70.86 1 8755
37.807 86.4477 70.86 1 8756
42.3869 92.4446 75.42 1 8664
45.0552 92.3888 75.42 2 8666
40.8087 91.4738 75.42 3 8667
39.4582 88.4106 72.38 1 8707
43.7932 92.2842 73.9 3 8713
40.8499 90.4508 73.9 1 8715
43.6635 90.3486 73.9 2 8717
42.3869 92.4446 72.38 1 8718
43.7047 89.3256 72.38 3 8719
45.0552 92.3888 72.38 1 8721
40.8087 91.4738 72.38 3 8722
42.1265 88.3548 72.38 2 8723
40.7203 88.5152 70.86 3 8754
43.7932 92.2842 70.86 3 8764
40.8499 90.4508 70.86 1 8766
43.6635 90.3486 70.86 2 8768
39.6825 86.521 73.6569 4 9108
42.7401 86.1057 74.4176 4 9109
47.1493 88.4086 70.2513 4 9091
49.5932 92.2842 70.86 3 8366
50.8552 92.3888 75.42 2 8624
48.1869 92.4446 75.42 2 8671
46.6087 91.4738 75.42 3 8673
50.8552 92.3888 72.38 1 8674
49.5932 92.2842 73.9 3 8724
46.6499 90.4508 73.9 2 8726
49.4635 90.3486 73.9 1 8728
48.1869 92.4446 72.38 1 8729
46.6087 91.4738 72.38 3 8730
46.6499 90.4508 70.86 1 8775
49.4635 90.3486 70.86 1 8776
52.4087 91.4738 72.38 3 9034
52.4499 90.4508 70.86 1 9035
52.4087 91.4738 75.42 3 9041
52.4499 90.4508 73.9 2 9042
49.7068 88.4336 71.5928 4 9103
49.9212 87.2559 73.6972 4 9115
48.134 86.0143 70.8007 4 9116
45.9684 87.0493 73.2744 4 9140
51.9389 88.4837 70.5671 4 9089
36.3685 94.4562 75.42 3 8655
35.1065 94.3517 73.9 1 8699
37.7748 94.2958 73.9 2 8702
36.3685 94.4562 72.38 3 8708
37.7748 94.2958 70.86 1 8753
39.3118 96.2896 75.42 2 9019
45.153 95.2666 70.86 3 8363
42.1685 94.4562 75.42 3 8665
39.353 95.2666 73.9 3 8697
45.153 95.2666 73.9 3 8712
40.9065 94.3517 73.9 2 8714
43.5748 94.2958 73.9 1 8716
42.1685 94.4562 72.38 3 8720
39.353 95.2666 70.86 3 8749
40.9065 94.3517 70.86 1 8765
43.5748 94.2958 70.86 2 8767
42.3449 97.123 75.42 3 9024
45.1118 96.2896 75.42 1 9025
39.3605 96.3127 73.9 3 9027
40.9387 97.2834 73.9 1 9028
43.607 97.2276 73.9 1 9029
45.1605 96.3127 73.9 3 9030
45.1118 96.2896 72.38 2 9031
45.1605 96.3127 70.86 3 9033
50.953 95.2666 73.9 3 8361
47.9685 94.4562 72.38 3 8362
50.953 95.2666 70.86 3 8365
46.7065 94.3517 70.86 2 8367
49.3748 94.2958 70.86 1 8368
47.9685 94.4562 75.42 3 8672
46.7065 94.3517 73.9 1 8725
49.3748 94.2958 73.9 1 8727
50.9118 96.2896 72.38 1 8874
48.1449 97.123 75.42 3 8929
50.9118 96.2896 75.42 1 8931
50.9605 96.3127 73.9 3 8932
49.407 97.2276 73.9 2 8933
48.1449 97.123 72.38 3 8934
50.9605 96.3127 70.86 3 8935
49.407 97.2276 70.86 2 8936
46.7387 97.2834 73.9 2 9032
51.0582 99.1905 75.42 1 8930
27.753 84.4867 79.98 3 8270
27.753 84.4867 76.94 3 8271
27.7118 85.5098 81.5 2 8536
27.7605 85.5328 79.98 3 8577
27.7118 85.5098 78.46 2 8580
27.7605 85.5328 76.94 3 8628
30.5506 82.4311 80.6155 4 9093
32.1191 79.466 79.549 4 9094
30.6972 83.6275 77.0303 4 9104
32.0708 80.6477 75.9214 4 9118
28.821 80.738 77.8914 4 9121
27.8781 80.4802 81.1501 4 9146
35.8816 81.3473 76.0158 4 9085
36.0298 84.7423 76.9184 4 9107
33.876 82.4503 78.5423 4 9125
33.5073 84.5887 81.1175 4 9127
36.7633 83.9474 80.1744 4 9128
36.5349 80.6328 80.687 4 9131
38.7539 82.6118 77.5091 4 9150
42.2338 84.0898 77.7188 4 9122
45.4178 82.6251 76.9987 4 9134
40.1805 81.3005 80.4808 4 9149
39.5456 85.5636 79.3757 4 9162
43.9638 81.0788 79.9592 4 9165
42.4958 83.8679 81.387 4 9166
41.7885 80.6033 77.0486 4 9169
48.9256 82.6471 78.1786 4 9090
47.3375 81.0512 81.0469 4 9113
50.8262 83.2443 81.0058 4 9152
45.982 84.2618 80.1221 4 9168
50.4626 79.8175 79.7332 4 9184
51.5952 80.9125 75.9606 4 9226
51.416 84.3169 76.0929 4 9229
26.3047 89.3256 81.5 3 8534
27.8582 88.4106 81.5 1 8535
27.6552 92.3888 81.5 1 8537
30.7869 92.4446 81.5 1 8545
32.1047 89.3256 81.5 3 8546
30.7449 86.3432 81.5 3 8547
29.2087 91.4738 81.5 3 8551
30.5265 88.3548 81.5 2 8552
26.3932 92.2842 79.98 3 8573
29.1203 88.5152 79.98 3 8574
26.2635 90.3486 79.98 1 8575
26.207 86.4477 79.98 1 8576
26.3047 89.3256 78.46 3 8578
27.8582 88.4106 78.46 1 8579
27.6552 92.3888 78.46 1 8581
32.1932 92.2842 79.98 3 8583
29.2499 90.4508 79.98 1 8585
29.3387 86.5036 79.98 2 8586
32.0635 90.3486 79.98 1 8589
30.7869 92.4446 78.46 1 8590
32.1047 89.3256 78.46 3 8591
30.7449 86.3432 78.46 3 8592
29.2087 91.4738 78.46 3 8596
30.5265 88.3548 78.46 1 8597
29.1203 88.5152 76.94 3 8625
26.2635 90.3486 76.94 1 8626
26.207 86.4477 76.94 1 8627
32.1932 92.2842 76.94 3 8633
29.2499 90.4508 76.94 2 8634
29.3387 86.5036 76.94 1 8635
32.0635 90.3486 76.94 1 8638
32.007 86.4477 76.94 1 8639
33.6582 88.4106 81.5 2 8548
33.4552 92.3888 81.5 1 8550
36.5869 92.4446 81.5 1 8559
39.2552 92.3888 81.5 1 8561
35.0087 91.4738 81.5 3 8562
34.9203 88.5152 79.98 3 8588
33.6582 88.4106 78.46 2 8593
33.4552 92.3888 78.46 1 8595
37.9932 92.2842 79.98 3 8599
35.0499 90.4508 79.98 2 8601
37.8635 90.3486 79.98 1 8603
36.5869 92.4446 78.46 1 8604
37.9047 89.3256 78.46 3 8605
39.2552 92.3888 78.46 2 8607
35.0087 91.4738 78.46 3 8608
34.9203 88.5152 76.94 3 8637
37.9932 92.2842 76.94 3 8648
35.0499 90.4508 76.94 1 8650
37.8635 90.3486 76.94 2 8652
35.4139 87.2255 79.2549 4 9106
37.6576 87.2663 76.969 4 9129
39.0042 88.0891 80.2785 4 9132
42.3869 92.4446 81.5 1 8566
45.0552 92.3888 81.5 1 8568
40.8087 91.4738 81.5 3 8569
43.7932 92.2842 79.98 3 8610
42.3869 92.4446 78.46 2 8613
45.0552 92.3888 78.46 1 8615
40.8087 91.4738 78.46 3 8616
43.7932 92.2842 76.94 3 8660
40.8499 90.4508 76.94 2 8662
44.8718 86.4373 77.257 4 9133
41.1118 88.1779 77.053 4 9143
42.6657 87.1696 80.2702 4 9163
44.1542 89.7749 78.3351 4 9167
48.1869 92.4446 81.5 1 8570
50.8552 92.3888 78.46 1 8572
49.5932 92.2842 79.98 3 8617
48.1869 92.4446 78.46 1 8620
46.6087 91.4738 78.46 3 8622
49.5932 92.2842 76.94 3 8668
47.3101 90.0243 79.8887 4 9112
50.6235 89.1584 79.827 4 9135
47.8064 88.7313 76.5395 4 9136
46.623 87.5488 80.2015 4 9137
49.4776 86.0147 78.9379 4 9138
48.8971 91.1389 77.0452 4 9144
52.1096 86.2697 81.7407 4 9153
49.9293 91.2057 81.8471 4 9175
52.312 91.0466 77.8307 4 9224
51.5036 88.0271 76.6926 4 9228
30.5685 94.4562 81.5 3 8549
29.3065 94.3517 79.98 1 8584
31.9748 94.2958 79.98 1 8587
30.5685 94.4562 78.46 3 8594
31.9748 94.2958 76.94 2 8636
36.3685 94.4562 81.5 3 8560
33.553 95.2666 79.98 3 8582
35.1065 94.3517 79.98 1 8600
37.7748 94.2958 79.98 1 8602
36.3685 94.4562 78.46 3 8606
33.553 95.2666 76.94 3 8632
35.1065 94.3517 76.94 2 8649
37.7748 94.2958 76.94 1 8651
33.5118 96.2896 81.5 2 8984
36.5449 97.123 81.5 3 8989
39.3118 96.2896 81.5 1 8991
33.5605 96.3127 79.98 3 9000
33.5118 96.2896 78.46 2 9001
35.1387 97.2834 79.98 2 9002
37.807 97.2276 79.98 2 9003
36.5449 97.123 78.46 3 9005
39.3118 96.2896 78.46 1 9006
37.807 97.2276 76.94 2 9017
42.1685 94.4562 81.5 3 8567
39.353 95.2666 79.98 3 8598
45.153 95.2666 79.98 3 8609
40.9065 94.3517 79.98 1 8611
43.5748 94.2958 79.98 1 8612
42.1685 94.4562 78.46 3 8614
39.353 95.2666 76.94 3 8647
45.153 95.2666 76.94 3 8659
40.9065 94.3517 76.94 1 8661
43.5748 94.2958 76.94 1 8663
42.3449 97.123 81.5 3 8995
45.1118 96.2896 81.5 1 8997
39.3605 96.3127 79.98 3 9004
40.9387 97.2834 79.98 1 9007
43.607 97.2276 79.98 1 9009
45.1605 96.3127 79.98 3 9010
42.3449 97.123 78.46 3 9011
45.1118 96.2896 78.46 1 9013
39.3605 96.3127 76.94 3 9018
40.9387 97.2834 76.94 1 9020
43.607 97.2276 76.94 1 9022
45.1605 96.3127 76.94 3 9023
47.9685 94.4562 81.5 3 8528
50.953 95.2666 79.98 3 8571
46.7065 94.3517 79.98 1 8618
49.3748 94.2958 79.98 1 8619
47.9685 94.4562 78.46 3 8621
50.953 95.2666 76.94 3 8623
46.7065 94.3517 76.94 1 8669
49.3748 94.2958 76.94 1 8670
50.9118 96.2896 81.5 1 8910
48.1449 97.123 81.5 3 8917
50.9605 96.3127 79.98 3 8920
49.407 97.2276 79.98 1 8921
48.1449 97.123 78.46 3 8923
50.9118 96.2896 78.46 1 8925
50.9605 96.3127 76.94 3 8927
49.407 97.2276 76.94 1 8928
46.7387 97.2834 79.98 1 9015
46.7387 97.2834 76.94 2 9026
39.4582 99.1905 81.5 1 8990
43.7047 100.105 81.5 3 8994
45.2582 99.1905 81.5 1 8996
42.1265 99.1347 81.5 1 8998
45.2582 99.1905 78.46 2 9012
42.1265 99.1347 78.46 1 9014
49.5047 100.105 81.5 3 8916
51.0582 99.1905 81.5 2 8918
52.3203 99.2951 79.98 3 8919
49.5047 100.105 78.46 3 8922
51.0582 99.1905 78.46 1 8924
52.3203 99.2951 76.94 3 8926
47.9265 99.1347 81.5 2 8999
46.5203 99.2951 79.98 3 9008
47.9265 99.1347 78.46 2 9016
46.5203 99.2951 76.94 3 9021
27.7118 85.5098 87.58 1 8455
27.7605 85.5328 86.06 3 8493
27.7118 85.5098 84.54 1 8496
27.7605 85.5328 83.02 3 8533
26.746 83.2658 86.4141 4 9123
30.0992 81.0296 83.9823 4 9124
31.483 84.8988 83.4643 4 9126
26.6599 81.2034 84.7523 4 9145
29.9409 84.721 85.1851 4 9154
29.8179 84.4651 88.2102 4 9155
31.8702 85.1963 87.293 4 9156
29.1271 82.8351 86.4993 4 9180
32.7354 82.2031 86.0478 4 9217
33.322 80.9659 82.5198 4 9120
38.3363 80.0372 84.2422 4 9130
35.196 79.41 85.3475 4 9147
37.8917 85.2614 86.1164 4 9158
34.4511 85.2085 85.1943 4 9160
39.3274 83.4582 83.0947 4 9164
36.3172 82.2412 87.4529 4 9192
35.9926 82.7292 83.6415 4 9199
44.5204 85.9491 87.9942 4 9051
45.6813 82.6338 88.2805 4 9053
42.6039 84.1991 85.3704 4 9185
45.1808 82.4976 83.4938 4 9187
39.7341 82.2181 86.6234 4 9220
41.7806 80.6589 83.6407 4 9221
43.63 80.9395 86.678 4 9222
48.5223 85.558 82.5686 4 9141
51.8762 83.7202 84.758 4 9171
52.4048 80.5838 83.0116 4 9179
48.8361 82.2663 83.9046 4 9183
47.2509 80.2737 86.3154 4 9186
46.8008 84.5545 85.6555 4 9204
50.7349 80.6966 86.6089 4 9214
49.4303 83.7292 87.7918 4 9232
26.3047 89.3256 87.58 3 8453
27.8582 88.4106 87.58 1 8454
27.6552 92.3888 87.58 1 8456
30.7869 92.4446 87.58 1 8464
32.1047 89.3256 87.58 3 8465
29.2087 91.4738 87.58 3 8468
30.5265 88.3548 87.58 2 8469
26.3932 92.2842 86.06 3 8489
29.1203 88.5152 86.06 3 8490
26.2635 90.3486 86.06 1 8491
26.207 86.4477 86.06 1 8492
26.3047 89.3256 84.54 3 8494
27.8582 88.4106 84.54 1 8495
27.6552 92.3888 84.54 1 8497
32.1932 92.2842 86.06 3 8499
29.2499 90.4508 86.06 1 8501
29.3387 86.5036 86.06 1 8502
32.0635 90.3486 86.06 2 8504
30.7869 92.4446 84.54 1 8505
32.1047 89.3256 84.54 3 8506
29.2087 91.4738 84.54 3 8509
30.5265 88.3548 84.54 2 8510
26.3932 92.2842 83.02 3 8529
29.1203 88.5152 83.02 3 8530
26.2635 90.3486 83.02 1 8531
26.207 86.4477 83.02 1 8532
32.1932 92.2842 83.02 3 8539
29.2499 90.4508 83.02 1 8541
29.3387 86.5036 83.02 2 8542
32.0635 90.3486 83.02 2 8544
33.4552 92.3888 87.58 1 8467
36.5869 92.4446 87.58 1 8475
39.2552 92.3888 87.58 1 8477
35.0087 91.4738 87.58 3 8478
33.4552 92.3888 84.54 1 8508
37.9932 92.2842 86.06 3 8512
35.0499 90.4508 86.06 1 8514
36.5869 92.4446 84.54 1 8516
39.2552 92.3888 84.54 1 8518
35.0087 91.4738 84.54 3 8519
37.9932 92.2842 83.02 3 8554
35.0499 90.4508 83.02 1 8556
37.8635 90.3486 83.02 1 8558
37.1594 86.3935 82.64 4 9142
35.3488 88.3835 85.9253 4 9159
38.8748 88.3633 85.5614 4 9211
37.5479 90.5925 85.4542 4 9212
42.3869 92.4446 87.58 1 8480
43.7932 92.2842 86.06 3 8482
42.3869 92.4446 84.54 1 8521
45.0552 92.3888 84.54 1 8522
40.8087 91.4738 84.54 3 8523
43.7932 92.2842 83.02 3 8563
40.807 86.1936 87.7676 4 9056
40.6285 86.4906 83.3143 4 9058
44.8124 89.4677 82.3411 4 9139
44.6971 86.2141 83.1748 4 9170
42.7883 88.2628 85.6197 4 9172
41.2615 89.5322 82.3795 4 9177
39.9715 90.5035 85.2174 4 9178
42.3171 88.4328 88.2977 4 9200
45.2499 89.4457 87.9309 4 9201
48.5567 89.2007 82.9633 4 9173
50.3138 86.6558 85.4862 4 9174
46.654 87.9481 85.5256 4 9203
49.8571 89.1981 87.5565 4 9208
47.4001 91.3275 85.7424 4 9213
52.0967 89.0893 83.2943 4 9227
50.9424 91.5001 85.0824 4 9230
30.5685 94.4562 87.58 3 8466
29.3065 94.3517 86.06 1 8500
31.9748 94.2958 86.06 1 8503
30.5685 94.4562 84.54 3 8507
29.3065 94.3517 83.02 1 8540
31.9748 94.2958 83.02 1 8543
32.007 97.2276 86.06 1 8967
36.3685 94.4562 87.58 3 8476
33.553 95.2666 86.06 3 8498
35.1065 94.3517 86.06 1 8513
37.7748 94.2958 86.06 1 8515
36.3685 94.4562 84.54 3 8517
33.553 95.2666 83.02 3 8538
35.1065 94.3517 83.02 1 8555
37.7748 94.2958 83.02 1 8557
33.5118 96.2896 87.58 1 8950
36.5449 97.123 87.58 3 8955
39.3118 96.2896 87.58 1 8957
33.5605 96.3127 86.06 3 8968
33.5118 96.2896 84.54 2 8969
35.1387 97.2834 86.06 1 8970
37.807 97.2276 86.06 1 8972
36.5449 97.123 84.54 3 8974
39.3118 96.2896 84.54 1 8976
33.5605 96.3127 83.02 3 8983
35.1387 97.2834 83.02 2 8985
37.807 97.2276 83.02 1 8987
42.1685 94.4562 87.58 3 8442
45.153 95.2666 86.06 3 8481
43.5748 94.2958 86.06 1 8483
42.1685 94.4562 84.54 3 8484
39.353 95.2666 86.06 3 8511
40.9065 94.3517 86.06 1 8520
45.153 95.2666 83.02 3 8524
39.353 95.2666 83.02 3 8553
40.9065 94.3517 83.02 1 8564
43.5748 94.2958 83.02 1 8565
45.1118 96.2896 87.58 1 8883
45.1118 96.2896 84.54 1 8896
45.1605 96.3127 86.06 3 8903
45.1605 96.3127 83.02 3 8912
42.3449 97.123 87.58 3 8963
39.3605 96.3127 86.06 3 8973
40.9387 97.2834 86.06 1 8977
43.607 97.2276 86.06 1 8978
42.3449 97.123 84.54 3 8980
39.3605 96.3127 83.02 3 8988
40.9387 97.2834 83.02 1 8992
43.607 97.2276 83.02 1 8993
47.9685 94.4562 87.58 3 8446
50.953 95.2666 86.06 3 8485
46.7065 94.3517 86.06 1 8486
49.3748 94.2958 86.06 1 8487
47.9685 94.4562 84.54 3 8488
50.953 95.2666 83.02 3 8525
46.7065 94.3517 83.02 1 8526
49.3748 94.2958 83.02 1 8527
48.1449 97.123 87.58 3 8889
50.9118 96.2896 87.58 1 8891
50.9605 96.3127 86.06 3 8899
50.9118 96.2896 84.54 1 8902
46.7387 97.2834 86.06 1 8904
49.407 97.2276 86.06 1 8905
48.1449 97.123 84.54 3 8906
50.9605 96.3127 83.02 3 8909
46.7387 97.2834 83.02 1 8913
49.407 97.2276 83.02 1 8915
46.2886 92.8966 88.1899 4 9059
49.4685 93.0505 88.0617 4 9207
36.3265 99.1347 87.58 1 8958
39.4582 99.1905 87.58 1 8956
43.7047 100.105 87.58 3 8962
45.2582 99.1905 87.58 2 8964
42.1265 99.1347 87.58 2 8965
40.7203 99.2951 86.06 3 8971
39.4582 99.1905 84.54 1 8975
43.7047 100.105 84.54 3 8979
45.2582 99.1905 84.54 1 8981
42.1265 99.1347 84.54 1 8982
40.7203 99.2951 83.02 3 8986
49.5047 100.105 87.58 3 8888
51.0582 99.1905 87.58 1 8890
47.9265 99.1347 87.58 1 8892
46.5203 99.2951 86.06 3 8895
52.3203 99.2951 86.06 3 8897
49.4635 101.128 86.06 1 8898
49.5047 100.105 84.54 3 8900
51.0582 99.1905 84.54 1 8901
47.9265 99.1347 84.54 1 8907
52.3203 99.2951 83.02 3 8908
46.5203 99.2951 83.02 3 8911
49.4635 101.128 83.02 2 8914
46.6499 101.231 86.06 1 8966
52.4499 101.231 86.06 1 9045
52.4499 101.231 83.02 1 9046
27.7118 85.5098 90.62 1 8427
27.7605 85.5328 89.1 3 8452
29.5214 80.7583 91.6386 4 9060
30.7786 80.2683 89.1895 4 9181
29.3516 82.159 89.0531 4 9182
27.0092 81.1271 88.7581 4 9190
29.8077 83.8236 90.4534 4 9216
33.0565 80.4192 91.373 4 9047
33.5511 81.6274 89.2316 4 9061
34.403 79.5535 88.8108 4 9062
39.135 82.1244 91.926 4 9063
38.8181 83.4795 89.1059 4 9161
35.8158 82.1464 91.1507 4 9191
33.0729 83.5835 89.8306 4 9194
35.2127 85.3161 88.9287 4 9195
37.6253 79.897 89.7828 4 9218
37.5532 84.7476 90.7533 4 9234
41.7343 82.7823 88.5724 4 9049
45.0429 79.9747 90.1955 4 9052
41.9448 80.803 90.909 4 9196
40.9497 84.4858 90.1718 4 9197
43.9723 83.1814 89.8049 4 9198
39.7336 80.7059 90.173 4 9219
47.79 81.7846 89.7624 4 9050
46.3785 85.1754 90.1294 4 9054
49.0391 79.9072 89.8204 4 9188
49.5011 84.1844 90.7964 4 9210
51.0461 81.0905 89.7221 4 9215
51.7376 85.399 88.3854 4 9231
26.3047 89.3256 90.62 3 8425
27.8582 88.4106 90.62 2 8426
27.6552 92.3888 90.62 2 8428
30.7869 92.4446 90.62 2 8429
32.1047 89.3256 90.62 3 8430
29.2087 91.4738 90.62 3 8433
30.5265 88.3548 90.62 1 8434
26.3932 92.2842 89.1 3 8448
29.1203 88.5152 89.1 3 8449
26.2635 90.3486 89.1 2 8450
26.207 86.4477 89.1 2 8451
32.1932 92.2842 89.1 3 8458
29.2499 90.4508 89.1 2 8460
29.3387 86.5036 89.1 1 8461
32.0635 90.3486 89.1 2 8463
32.0824 86.3979 90.9283 4 9233
33.4552 92.3888 90.62 2 8432
36.5869 92.4446 90.62 2 8435
39.2552 92.3888 90.62 1 8437
35.0087 91.4738 90.62 3 8438
37.9932 92.2842 89.1 3 8471
35.0499 90.4508 89.1 2 8473
38.8599 87.6727 90.9249 4 9057
35.6527 87.487 91.1123 4 9064
37.5347 87.797 88.7925 4 9157
39.084 90.8231 88.5952 4 9176
33.4793 88.1211 89.2946 4 9193
42.3869 92.4446 90.62 1 8439
41.8026 88.613 90.551 4 9065
45.4435 91.8678 90.3329 4 9066
43.5231 86.1127 91.525 4 9202
45.1789 88.497 90.2651 4 9206
47.8953 90.04 91.3736 4 9048
51.0384 90.5956 90.1602 4 9055
51.1822 86.734 90.0776 4 9189
48.1486 89.4977 89.2284 4 9205
48.087 86.6717 88.7559 4 9209
30.5685 94.4562 90.62 3 8431
27.753 95.2666 89.1 3 8447
29.3065 94.3517 89.1 2 8459
31.9748 94.2958 89.1 2 8462
30.7449 97.123 90.62 3 8937
32.007 97.2276 89.1 1 8948
36.3685 94.4562 90.62 3 8436
33.553 95.2666 89.1 3 8457
35.1065 94.3517 89.1 2 8472
37.7748 94.2958 89.1 2 8474
33.5118 96.2896 90.62 1 8938
36.5449 97.123 90.62 3 8939
39.3118 96.2896 90.62 1 8941
33.5605 96.3127 89.1 3 8949
35.1387 97.2834 89.1 2 8951
37.807 97.2276 89.1 2 8953
42.1685 94.4562 90.62 3 8423
45.153 95.2666 89.1 3 8440
43.5748 94.2958 89.1 2 8441
39.353 95.2666 89.1 3 8470
40.9065 94.3517 89.1 2 8479
45.1118 96.2896 90.62 1 8876
45.1605 96.3127 89.1 3 8893
42.3449 97.123 90.62 3 8944
39.3605 96.3127 89.1 3 8954
40.9387 97.2834 89.1 2 8959
43.607 97.2276 89.1 2 8961
49.407 97.2276 89.1 2 8886
50.9605 96.3127 89.1 3 8887
50.9118 96.2896 90.62 1 8880
47.9685 94.4562 90.62 3 8424
48.1449 97.123 90.62 3 8878
46.7387 97.2834 89.1 2 8894
46.7065 94.3517 89.1 1 8444
50.953 95.2666 89.1 3 8443
49.3748 94.2958 89.1 1 8445
36.3265 99.1347 90.62 1 8942
45.2582 99.1905 90.62 2 8945
43.7047 100.105 90.62 3 8943
43.6635 101.128 89.1 2 8960
39.4582 99.1905 90.62 1 8940
40.7203 99.2951 89.1 3 8952
42.1265 99.1347 90.62 2 8946
52.3203 99.2951 89.1 3 8884
47.9265 99.1347 90.62 2 8881
51.0582 99.1905 90.62 2 8879
46.5203 99.2951 89.1 3 8882
49.5047 100.105 90.62 3 8877
46.6499 101.231 89.1 1 8947
52.4499 101.231 89.1 1 9044
49.4635 101.128 89.1 2 8885
52.6562 25.3713 25.2248 5 9295
58.1039 25.4351 25.1287 5 9297
56.5833 26.5554 23.8142 5 9261
55.2109 25.3289 22.5934 5 9296
53.8532 26.6866 21.2357 5 9260
63.4513 25.5433 25.2673 5 9299
62.0204 26.6636 23.9476 5 9263
60.6416 25.3289 22.5934 5 9298
64.7146 26.6866 21.2357 5 9264
59.2839 26.6866 21.2357 5 9262
68.6951 25.3621 25.3298 5 9301
67.4938 26.5583 23.884 5 9265
66.0723 25.3289 22.5934 5 9300
71.503 25.3289 22.5934 5 9302
70.1453 26.6866 21.2357 5 9266
74.0948 25.478 25.3937 5 9303
72.7423 26.635 23.985 5 9267
78.3137 26.7053 23.7567 5 9269
76.9337 25.3289 22.5934 5 9304
75.576 26.6866 21.2357 5 9268
53.8862 26.5927 26.5746 5 9250
55.2601 25.4558 27.8774 5 9286
56.5953 26.56 29.2952 5 9251
58.0283 25.4548 30.7024 5 9287
52.5462 25.4572 30.7898 5 9285
53.8928 26.5905 32.069 5 9240
64.8395 26.6469 26.6097 5 9254
59.3996 26.6153 26.6029 5 9252
60.8239 25.448 27.8797 5 9288
62.1289 26.6596 29.3296 5 9253
63.3789 25.5529 30.8109 5 9289
59.411 26.6636 31.9301 5 9242
70.0949 26.4406 26.7218 5 9256
71.5 25.3749 27.9533 5 9292
66.3004 25.4655 27.9842 5 9290
67.5118 26.6658 29.4376 5 9255
68.9062 25.5063 30.652 5 9291
70.159 26.7041 32.0985 5 9246
75.5228 26.7152 26.5872 5 9258
76.8664 25.6108 27.9507 5 9294
78.1852 26.8166 29.2563 5 9259
72.7668 26.7232 29.2898 5 9257
74.071 25.5922 30.6693 5 9293
75.3552 26.8139 32.0117 5 9248
55.2375 25.3514 33.4518 5 9276
56.6159 26.5961 34.7734 5 9241
52.6107 25.3958 36.0509 5 9275
58.0408 25.4753 36.1116 5 9277
53.8766 26.6712 37.381 5 9235
64.7594 26.6327 32.1772 5 9244
60.5904 25.4081 33.4681 5 9278
61.9862 26.5255 34.8466 5 9243
63.4427 25.384 36.1447 5 9279
59.2975 26.7208 37.4534 5 9236
64.7222 26.6574 37.6146 5 9237
71.4815 25.6103 33.4249 5 9282
66.1063 25.4974 33.4546 5 9280
67.4091 26.6591 34.8937 5 9245
68.7931 25.5099 36.226 5 9281
70.1516 26.785 37.5282 5 9238
76.7839 25.6552 33.2504 5 9284
78.1721 26.7403 34.5664 5 9249
72.8182 26.7567 34.8448 5 9247
74.1645 25.6194 36.112 5 9283
75.5021 26.673 37.5226 5 9239
55.1179 25.5438 38.73 5 9270
56.4405 26.6818 40.1177 5 9368
57.8392 25.5432 41.4339 5 9391
53.7513 26.7972 42.7429 5 9359
55.0311 25.5674 43.9731 5 9382
60.5289 25.423 38.8692 5 9271
61.9377 26.6869 40.1505 5 9369
63.4101 25.5574 41.4993 5 9392
59.0677 26.6897 42.8632 5 9361
64.6392 26.7066 42.8738 5 9363
60.2968 25.5492 44.291 5 9384
71.4151 25.7365 38.9773 5 9273
66.0248 25.5778 39.1482 5 9272
67.5067 26.6965 40.3741 5 9370
68.7971 25.5035 41.7572 5 9393
70.0598 26.7404 43.129 5 9365
66.0124 25.584 44.3561 5 9386
71.4339 25.6617 44.4683 5 9388
76.6642 25.5956 38.9629 5 9274
78.1286 26.9064 40.0943 5 9372
72.8464 26.8963 40.333 5 9371
74.1219 25.602 41.6997 5 9394
75.4208 26.8444 43.0907 5 9367
76.7673 25.7482 44.5517 5 9390
56.2734 26.764 45.416 5 9360
57.6303 25.6656 46.7992 5 9383
53.4512 26.8548 47.9681 5 9355
58.9398 26.8325 48.0836 5 9357
54.631 25.5872 49.3362 5 9373
55.9097 26.7683 50.7923 5 9356
61.7785 26.7635 45.4878 5 9362
63.0443 25.6922 46.8398 5 9385
60.1854 25.6997 49.4377 5 9375
67.3396 26.8509 45.5828 5 9364
68.6112 25.7396 47.0368 5 9387
65.6251 25.8259 49.471 5 9377
71.1386 25.7112 49.7997 5 9379
72.8186 26.8508 45.8038 5 9366
74.0019 25.7647 47.3364 5 9389
76.567 25.879 49.9812 5 9381
56.8717 25.3478 51.9416 5 9374
57.9992 26.1963 56.3176 3 9343
54.5567 25.3111 55.7138 1 9347
52.6139 25.7842 55.865 3 2635
55.4808 24.8169 56.9323 1 9345
62.6451 25.5877 52.2398 5 9376
59.8194 26.4739 55.2415 1 9350
64.0978 25.8239 56.5987 2 9338
63.0833 26.6046 55.1302 3 9349
62.3819 23.8028 55.9542 3 9325
64.2481 24.2674 56.484 2 9332
61.3799 25.4614 55.5999 2 9328
66.859 26.872 50.8852 5 9358
67.6909 25.4336 52.3125 5 9378
69.0627 26.2133 57.0449 3 9333
73.129 25.7037 52.6245 5 9380
62.6707 13.0012 63.2727 1 9461
58.2389 14.8845 62.0302 3 9680
55.1587 18.4328 62.6217 3 9677
56.2098 16.7429 62.461 1 9681
54.294 17.6706 60.9558 2 9682
54.9771 15.8349 61.0148 3 9683
56.9511 19.253 62.9546 2 9685
57.6787 16.8197 62.1733 2 9689
58.0627 18.5385 61.2355 3 9695
55.0045 18.6291 59.5062 3 9708
56.9739 18.9104 59.6462 1 9713
52.6929 14.8258 62.1294 3 2767
53.9982 20.2375 60.1141 1 9711
52.4951 20.0083 60.5954 2 9709
61.4758 16.3259 61.6856 3 9687
60.3095 14.7561 62.035 1 9691
60.1969 17.8003 61.1221 2 9692
60.87 19.169 62.5966 3 9693
62.6102 16.6841 59.8591 2 9694
64.0149 18.9911 61.4447 2 9698
64.5114 17.4253 60.4031 3 9702
61.204 18.0496 59.3589 3 9715
63.1145 18.6184 63.1102 3 9686
62.8149 16.7267 63.1535 1 9462
61.6899 20.0051 59.1859 2 9717
64.7539 16.3751 63.2668 3 9474
59.4001 20.1332 61.5397 2 9716
65.5792 16.1315 61.5273 2 9723
65.7692 19.8043 61.7879 3 9701
67.3617 17.0946 61.458 3 9697
67.008 18.5591 62.7201 1 9699
66.3681 18.073 59.7339 2 9700
66.3492 19.5674 59.9318 2 9721
70.2582 18.9272 62.1694 2 9705
68.612 16.4117 63.1108 2 9473
72.0212 19.7604 62.5506 3 9703
56.2933 26.0231 57.5323 2 9318
53.3514 26.2671 63.2629 4 12021
57.2048 20.7123 58.8015 3 9305
56.6369 20.6394 62.8844 1 9679
55.2239 21.1702 61.4408 3 9684
58.0762 21.5251 61.9479 3 9707
56.8174 21.9013 60.3698 1 9710
55.8329 24.5547 61.2304 1 9995
56.8622 24.2646 62.8751 3 10025
53.9317 23.8312 61.2092 3 10026
58.5729 23.3711 62.2964 1 10029
55.8406 26.375 60.5209 4 10081
53.8881 22.282 62.4565 1 9678
56.5959 23.6804 59.4972 3 9315
53.5276 23.2161 59.3606 1 9311
58.4698 24.0053 58.7293 2 9321
56.954 25.8581 58.9694 1 9314
54.1718 21.5394 58.5267 3 9712
54.0551 24.8044 58.3781 3 9317
55.9516 21.7116 57.6014 1 9307
54.2983 26.6184 59.259 1 9319
55.794 23.3264 57.8002 1 9310
58.8475 25.3465 57.9423 2 9330
52.6269 25.2896 61.6063 1 10028
52.8458 20.9742 57.1883 1 9306
59.1039 20.9468 58.4102 2 9309
63.0323 20.4674 60.5844 3 9714
61.3012 26.2997 60.6828 3 9996
59.3047 24.0846 60.5978 3 10033
59.324 26.0954 60.8437 2 10035
59.8954 23.536 63.1291 1 9688
61.6698 23.3543 62.128 4 10089
63.8749 21.3173 58.9916 1 9720
64.926 25.4629 59.4708 2 10042
60.2094 21.0275 59.9709 3 9718
62.9874 21.8806 62.0151 2 9992
64.7933 22.7043 61.3318 3 10006
64.2193 25.6995 61.3703 3 10030
60.8711 22.8831 60.4137 1 10031
62.0742 23.4608 59.1305 3 10032
62.3261 25.2188 61.9366 2 10034
63.8749 22.7277 59.4435 2 10036
65.0707 23.7803 58.3104 3 10040
61.8783 25.4179 59.0265 2 9324
62.4324 20.9821 57.6133 3 9308
63.5654 26.2907 58.4826 3 9322
65.3592 21.4518 62.9456 2 10004
59.5023 22.7045 57.6107 3 9327
61.5351 22.7481 57.4083 2 9997
65.4769 20.4406 58.3698 3 9722
60.7044 25.8196 57.5199 3 9326
65.709 24.4399 61.753 2 10038
66.6784 26.4239 59.5011 3 9999
69.9396 26.2631 62.3653 1 10016
70.0268 21.1167 60.8882 3 9706
67.8995 20.7871 59.8868 3 9719
67.0521 21.6193 58.1259 2 10000
69.4622 25.4362 59.694 2 10049
69.2314 21.0955 62.644 1 9704
66.7965 22.0588 61.0635 2 9993
69.4141 24.3713 62.4451 3 10014
67.2874 23.8471 60.2706 3 10039
69.2052 24.0988 60.5113 1 10044
68.3169 25.5668 58.7599 2 10041
70.3778 23.0342 60.3714 1 10047
71.2526 25.7726 59.008 3 10048
66.9271 23.1071 58.4474 1 9335
71.8735 26.0502 61.9107 3 10013
67.4548 22.0538 62.9411 3 9696
71.097 23.6598 63.06 1 10011
72.1027 21.116 61.0587 2 9994
72.2369 23.1043 61.4473 3 10012
72.6329 24.7991 60.3016 2 10015
76.8543 26.1328 62.5895 2 10019
74.9695 25.1885 62.5653 3 10009
74.1776 23.266 62.1495 1 10018
77.4962 25.6752 60.8418 3 10020
75.6117 24.9877 60.6703 2 10022
74.2263 25.7883 59.521 3 10045
77.8116 21.8682 62.9756 1 9990
74.0636 26.72 63.3291 2 10017
75.8684 22.3668 63.229 3 9967
54.476 11.9118 69.0267 3 9397
56.8237 13.3503 69.3709 2 9398
53.1441 10.5376 69.4256 1 9412
54.525 12.0752 66.947 1 9415
56.549 11.9152 66.891 3 9416
53.1866 11.2831 65.5111 3 9418
54.4811 10.2286 64.3054 1 9448
53.9066 8.69758 69.5016 3 9744
55.9564 9.27229 65.258 3 9748
56.5002 11.9202 68.9723 1 9904
57.3623 10.6418 65.6731 1 9906
58.6992 10.1799 66.3965 1 9456
58.296 10.5664 67.7942 1 9422
54.1285 13.5735 66.6883 1 9420
57.2209 13.6815 66.612 1 9419
59.361 12.4601 64.279 2 9464
59.7466 11.3199 69.0508 3 9402
62.6228 12.6148 69.2794 2 9403
65.3279 10.3578 69.3941 3 9407
65.2037 12.4497 69.3798 1 9409
64.0193 12.8066 67.7343 3 9423
62.561 10.2567 67.4513 3 9425
59.948 11.5664 65.9378 3 9427
62.5143 12.815 66.2856 1 9428
59.8195 12.9685 67.3766 1 9431
64.4754 10.6114 67.5611 2 9434
65.1244 12.3303 65.9302 1 9440
61.8162 11.2738 68.984 2 9905
61.9448 11.4073 65.9305 2 9907
59.5184 13.3144 69.4398 2 9404
63.8241 13.3839 64.8221 3 9457
60.8409 13.6995 63.6228 3 9460
68.4226 12.7844 69.1777 1 9641
71.1338 12.9326 69.0239 2 9651
68.5494 12.8229 66.194 1 9661
67.0403 8.98657 69.5487 1 9660
69.4831 13.5828 67.7464 3 9659
66.7274 13.608 69.3977 3 9406
66.7332 13.5352 66.1302 3 9437
57.0634 14.1403 63.4502 2 9451
52.54 19.7121 65.083 4 3415
52.8158 14.0828 68.06 3 2727
53.1109 14.2479 65.1101 3 2741
58.1998 13.9172 64.9548 3 9446
54.0079 18.4852 64.3336 2 9449
55.8568 15.6007 63.9466 3 9450
58.6193 17.2539 63.9199 3 9463
53.9219 15.2079 63.7143 2 9453
57.4108 18.7466 64.4799 2 9452
58.2549 14.1712 68.1538 3 9413
55.5169 15.9244 68.642 2 9414
55.6748 14.8683 66.9538 3 9417
58.5441 16.1394 68.3448 1 9421
58.027 16.5568 66.4751 3 9430
55.7122 18.2838 65.4817 3 9444
56.2152 16.3452 65.6619 2 9447
54.075 17.0772 68.0605 4 10100
57.0068 16.9982 69.3369 4 10107
52.6832 16.9495 64.2875 3 3281
58.3519 19.666 65.9371 4 10106
52.482 15.9439 67.6438 1 3279
59.14 15.6066 65.0245 1 9455
60.3623 18.0275 64.1462 1 9459
63.8497 19.547 64.682 1 9467
61.5699 15.3373 68.2641 2 9424
61.2628 14.1766 66.6883 3 9426
62.7558 16.9964 66.2991 1 9429
64.6223 14.7946 67.773 1 9433
64.4772 16.0333 66.2397 3 9439
61.7077 16.6192 64.7731 3 9454
60.6159 15.0895 65.0475 1 9458
64.9127 15.0716 64.6899 1 9468
62.777 19.0262 66.2293 4 10097
60.6631 19.4335 65.5455 4 10099
65.3762 19.6271 68.2914 4 10101
63.109 20.0462 68.322 4 10093
65.8007 19.3535 65.0094 3 9472
68.5728 19.4568 63.5703 3 9465
70.5343 17.3164 63.7025 3 9478
66.1619 17.8457 63.7998 1 9471
66.1418 18.639 66.7993 2 9469
67.882 17.6882 69.1905 1 9408
69.5724 16.2822 69.3926 3 9411
66.9884 16.2355 67.9586 3 9432
66.1814 14.4864 67.7567 1 9435
66.0913 17.0963 66.4449 1 9436
68.7719 17.6949 65.8738 1 9438
70.4266 16.5182 66.4523 3 9443
67.3761 16.6446 64.7817 3 9466
66.4154 14.841 64.704 1 9470
69.6612 18.6739 65.0543 2 9475
68.8604 15.5075 67.5721 1 9664
71.6664 18.1311 66.6946 1 9667
71.0975 15.6415 64.7671 2 9674
68.0494 18.7115 67.3924 4 10116
70.9406 15.229 68.0107 2 9666
70.6219 19.9101 66.5848 3 9442
71.053 17.6295 69.5155 1 9648
72.4545 18.0313 63.539 2 9476
72.6055 14.4853 68.8912 3 9649
78.0673 17.0686 67.6654 2 9670
73.6521 16.2944 68.7753 2 9650
77.3872 16.8862 69.0081 2 9656
76.923 18.7844 69.3183 3 9657
75.6481 15.943 69.0992 3 9658
72.6352 17.9883 68.3324 3 9663
74.7085 18.6478 65.9927 1 9668
77.9422 18.8533 66.5557 3 9671
75.6691 19.374 64.4257 3 9672
72.9086 18.7461 65.2885 3 9673
77.5728 18.9469 64.6583 2 9676
73.5965 19.6255 68.9307 2 9971
74.9522 19.9424 67.5038 3 9662
76.9274 20.2735 67.5562 2 9669
57.7577 25.7556 63.6387 1 10027
57.0824 25.4546 69.4163 4 12025
54.1405 23.1823 64.2077 4 10083
56.0732 23.3864 64.3894 1 10024
58.3368 21.636 65.4329 1 9991
56.5539 21.5059 64.5894 4 10091
54.9415 24.4098 67.9682 4 10054
58.5226 23.0533 66.8202 4 10120
56.7021 24.288 66.0646 4 12105
57.8847 22.8806 69.0561 4 10085
53.5002 24.9783 64.6696 2 10023
54.6512 25.8278 66.0152 4 10098
52.8726 25.5835 68.4851 4 5218
56.6584 26.7006 64.9511 4 11895
55.3064 26.8405 68.7508 4 11973
57.5793 26.5258 67.2914 4 12023
60.1646 24.852 66.3157 4 12026
62.0419 26.1931 66.5944 4 11957
61.9222 26.1323 63.6051 4 11959
59.2527 24.8239 68.5563 4 12036
64.5982 26.1688 67.0786 4 12024
59.6566 25.26 64.0961 4 11975
63.3387 21.3901 64.0166 3 10002
61.2481 20.664 64.1049 2 9690
59.7778 21.948 64.186 4 10086
61.0165 26.5266 68.96 4 11980
67.122 26.635 64.1281 1 10007
66.3317 24.8835 63.6446 3 10005
66.3896 26.5398 68.7863 4 10126
67.9331 23.8169 63.677 1 10008
68.8164 20.482 67.3665 1 9441
67.2197 20.6254 64.4784 2 9960
68.7254 24.1981 65.4519 3 9962
70.4055 22.0692 63.9649 3 9477
70.7842 20.607 68.7098 1 9665
70.0669 25.5231 65.2615 2 9965
67.9399 21.5639 66.1067 3 9983
69.1767 21.7878 68.9485 4 10164
69.6054 22.5284 65.6996 1 9985
71.8007 24.8433 64.5543 3 9961
72.0022 21.0092 64.0135 2 9964
70.3209 26.3918 67.0119 4 10084
69.0881 26.8688 64.0923 3 10003
72.2234 20.5706 65.4009 1 9675
75.7936 25.8871 68.4685 4 10127
77.8307 24.662 63.8125 3 9966
75.9904 24.112 63.9271 1 9969
77.6862 25.5916 68.6757 1 9978
73.2474 23.8703 65.5719 2 9963
77.6783 21.4688 69.0017 3 9974
75.1982 23.3 68.2776 3 9975
74.0834 21.7846 67.5097 2 9976
76.939 21.7056 66.1238 3 9981
76.403 23.4855 66.7759 1 9982
75.197 24.5196 65.6638 3 9984
73.7468 21.9225 65.6958 3 9986
75.4688 21.3189 64.8401 1 9988
72.6198 21.3702 68.7955 4 10151
78.0186 24.4742 67.097 3 9980
78.3942 25.5108 65.5005 1 9989
75.3745 26.3079 66.5096 2 9987
72.5363 26.4999 63.6789 2 10010
55.3932 6.04531 73.9 3 9732
53.9869 6.20572 75.42 2 9885
56.6552 6.14988 75.42 2 9886
59.7869 6.20572 75.42 1 9891
62.4552 6.14988 75.42 1 9892
53.802 13.6154 69.7048 2 9399
58.1203 13.0562 70.86 3 9395
53.9449 10.8842 75.42 3 9561
52.5387 11.0446 73.9 2 9592
55.207 10.9887 73.9 2 9593
56.7605 10.0738 73.9 3 9594
53.9449 10.8842 72.38 3 9595
58.3387 11.0446 73.9 1 9596
52.5387 11.0446 70.86 2 9631
55.207 10.9887 70.86 1 9632
56.7605 10.0738 70.86 3 9633
58.3387 11.0446 70.86 1 9634
53.7685 8.21735 75.42 3 9729
56.753 9.02771 73.9 3 9731
52.5065 8.11279 73.9 1 9733
55.1748 8.05694 73.9 2 9734
53.7685 8.21735 72.38 3 9735
58.3065 8.11279 73.9 1 9737
56.753 9.02771 70.86 3 9741
52.5065 8.11279 70.86 1 9742
55.1748 8.05694 70.86 1 9743
58.3065 8.11279 70.86 1 9746
56.7118 10.0508 75.42 1 9901
56.7118 10.0508 72.38 1 9902
63.9203 13.0562 70.86 3 9400
59.7449 10.8842 75.42 3 9564
65.5449 10.8842 75.42 3 9570
65.3265 12.8958 75.42 1 9572
63.9203 13.0562 73.9 3 9597
62.5605 10.0738 73.9 3 9598
59.7449 10.8842 72.38 3 9599
62.6582 12.9516 72.38 1 9600
59.5265 12.8958 72.38 1 9601
64.1387 11.0446 73.9 1 9602
65.5449 10.8842 72.38 3 9607
65.3265 12.8958 72.38 2 9609
62.5605 10.0738 70.86 3 9635
64.1387 11.0446 70.86 1 9636
59.5685 8.21735 75.42 3 9730
62.553 9.02771 73.9 3 9736
60.9748 8.05694 73.9 1 9738
59.5685 8.21735 72.38 3 9739
65.3685 8.21735 72.38 3 9740
62.553 9.02771 70.86 3 9745
60.9748 8.05694 70.86 2 9747
65.3685 8.21735 75.42 3 9896
64.1065 8.11279 73.9 1 9899
62.5118 10.0508 72.38 2 9903
62.5118 10.0508 75.42 1 9954
61.007 10.9887 73.9 1 9957
61.007 10.9887 70.86 1 9959
68.4582 12.9516 75.42 1 9571
71.3449 10.8842 75.42 3 9578
71.1265 12.8958 75.42 1 9581
69.7203 13.0562 73.9 3 9603
66.807 10.9887 73.9 1 9604
68.3605 10.0738 73.9 3 9605
68.4582 12.9516 72.38 2 9608
69.9387 11.0446 73.9 1 9612
71.3449 10.8842 72.38 3 9618
71.1265 12.8958 72.38 1 9622
69.7203 13.0562 70.86 3 9637
66.807 10.9887 70.86 2 9639
68.3605 10.0738 70.86 3 9640
69.9387 11.0446 70.86 2 9645
68.353 9.02771 73.9 3 9898
66.7748 8.05694 73.9 2 9900
68.3118 10.0508 75.42 2 9955
68.3118 10.0508 72.38 2 9958
74.2582 12.9516 75.42 1 9579
76.9265 12.8958 75.42 2 9591
75.5203 13.0562 73.9 3 9613
72.607 10.9887 73.9 1 9615
74.2582 12.9516 72.38 1 9619
55.3945 14.6026 70.1212 3 9396
53.5256 19.3087 71.0164 4 3424
56.5814 14.7927 75.7394 4 10132
56.0142 18.9623 70.7139 4 10135
56.856 18.2871 74.1456 4 10136
55.7694 15.6172 72.2762 4 10137
52.9992 15.0744 74.5605 4 10155
53.3096 18.223 72.9424 4 10173
61.3334 14.0409 69.698 3 9401
64.0499 14.9918 70.86 1 9405
62.8521 18.9669 70.3769 4 10094
62.4833 18.7628 74.0791 4 10095
59.6436 17.9271 71.5332 4 10109
62.6449 15.5632 74.8937 4 10113
70.6903 19.4459 70.2306 3 9410
66.9047 13.8665 75.42 3 9569
66.9047 13.8665 72.38 3 9606
69.8499 14.9918 73.9 2 9611
71.3869 16.9856 72.38 2 9616
69.8087 16.0148 72.38 3 9621
66.8635 14.8896 70.86 2 9638
69.8499 14.9918 70.86 2 9644
67.136 19.6145 73.8172 4 10115
66.6104 18.9704 70.1914 4 10118
69.3569 17.4826 75.3148 4 10134
70.3602 19.5537 72.4828 4 10147
72.1055 19.9291 75.4439 4 10181
72.7047 13.8665 75.42 3 9577
74.0552 16.9297 75.42 1 9580
77.1869 16.9856 75.42 1 9587
78.5047 13.8665 75.42 3 9588
76.9685 18.9972 75.42 3 9589
75.6087 16.0148 75.42 3 9590
72.7932 16.8252 73.9 3 9610
72.6635 14.8896 73.9 1 9614
72.7047 13.8665 72.38 3 9617
74.0552 16.9297 72.38 1 9620
78.5932 16.8252 73.9 3 9623
75.7065 18.8927 73.9 1 9624
75.6499 14.9918 73.9 1 9625
78.3748 18.8368 73.9 1 9626
78.4635 14.8896 73.9 2 9627
77.1869 16.9856 72.38 1 9628
76.9685 18.9972 72.38 3 9629
75.6087 16.0148 72.38 3 9630
74.153 19.8076 70.86 3 9642
72.7932 16.8252 70.86 3 9643
72.5748 18.8368 70.86 2 9646
72.6635 14.8896 70.86 2 9647
78.5932 16.8252 70.86 3 9652
75.7065 18.8927 70.86 2 9653
75.6499 14.9918 70.86 2 9654
78.3748 18.8368 70.86 1 9655
54.4608 25.4889 70.8477 4 10123
56.8836 24.6623 71.8335 4 11965
53.2008 21.5997 71.6092 4 10055
58.5528 21.0351 70.2232 4 10092
56.2613 21.8045 73.4656 4 10108
58.8099 24.1019 72.5851 4 10111
55.7978 23.3453 70.0175 4 10121
57.733 26.776 74.9201 4 10122
54.9816 25.1136 73.1159 4 10156
61.6579 22.5852 70.7058 4 10096
64.5961 24.7492 71.6375 4 10104
59.8333 20.8531 73.5985 4 10110
62.2348 23.7024 74.1178 4 10112
64.4524 21.3142 72.5825 4 10117
61.4565 26.9012 75.4644 4 10124
65.1227 26.5666 74.6801 4 10125
61.3823 26.3266 71.3062 4 10158
66.6138 23.7438 72.5189 4 10102
71.4807 24.5217 71.3671 4 10128
66.5646 23.2858 74.8257 4 10146
67.8364 22.224 71.1771 4 10149
70.1812 22.7762 74.2582 4 10150
68.1928 25.5639 72.5254 4 10162
71.9233 25.9752 74.5789 4 10165
66.284 26.262 71.2031 4 12107
76.4681 22.9864 69.716 2 9977
77.9499 24.2735 70.1111 3 9973
77.2811 25.2489 72.1639 4 10105
78.407 21.7686 73.9 1 9970
78.407 21.7686 70.86 2 9972
74.9024 25.0896 72.1339 4 10129
76.7887 22.7291 74.5214 4 10130
75.7138 26.1033 75.5182 4 10152
73.6659 21.9488 72.8977 4 10154
75.479 26.8379 70.635 4 12113
53.9869 6.20572 81.5 1 9831
56.6552 6.14988 81.5 1 9833
58.2087 5.23496 81.5 3 9843
55.3932 6.04531 79.98 3 9857
55.2635 4.10973 79.98 1 9860
53.9869 6.20572 78.46 2 9861
56.6552 6.14988 78.46 2 9863
58.2499 4.21191 79.98 2 9867
58.2087 5.23496 78.46 3 9872
55.3932 6.04531 76.94 3 9882
59.7869 6.20572 81.5 1 9840
62.4552 6.14988 81.5 1 9842
64.0087 5.23496 81.5 3 9851
61.1932 6.04531 79.98 3 9865
59.7869 6.20572 78.46 2 9869
62.4552 6.14988 78.46 1 9871
61.1932 6.04531 76.94 3 9888
65.5869 6.20572 81.5 1 9848
68.2552 6.14988 81.5 1 9850
66.9932 6.04531 79.98 3 9874
65.5869 6.20572 78.46 1 9877
55.207 10.9887 76.94 2 9559
56.7605 10.0738 76.94 3 9560
58.3387 11.0446 76.94 2 9562
56.753 9.02771 76.94 3 9728
53.7685 8.21735 81.5 3 9832
56.753 9.02771 79.98 3 9856
52.5065 8.11279 79.98 2 9858
55.1748 8.05694 79.98 1 9859
53.7685 8.21735 78.46 3 9862
58.3065 8.11279 79.98 1 9866
52.5065 8.11279 76.94 1 9883
55.1748 8.05694 76.94 1 9884
58.3065 8.11279 76.94 1 9889
56.7118 10.0508 81.5 2 9936
56.7605 10.0738 79.98 3 9946
56.7118 10.0508 78.46 1 9947
53.5137 12.2299 80.2609 4 10208
65.5449 10.8842 81.5 3 9515
62.5605 10.0738 79.98 3 9534
59.7449 10.8842 78.46 3 9535
64.1387 11.0446 79.98 1 9536
65.5449 10.8842 78.46 3 9540
62.5605 10.0738 76.94 3 9563
64.1387 11.0446 76.94 1 9565
59.5685 8.21735 81.5 3 9841
65.3685 8.21735 81.5 3 9849
62.553 9.02771 79.98 3 9864
60.9748 8.05694 79.98 1 9868
59.5685 8.21735 78.46 3 9870
64.1065 8.11279 79.98 1 9875
65.3685 8.21735 78.46 3 9878
62.553 9.02771 76.94 3 9887
60.9748 8.05694 76.94 1 9890
64.1065 8.11279 76.94 1 9894
62.5118 10.0508 81.5 2 9938
61.007 10.9887 79.98 2 9948
62.5118 10.0508 78.46 1 9949
61.007 10.9887 76.94 2 9953
68.4582 12.9516 81.5 1 9516
71.3449 10.8842 81.5 3 9521
71.1265 12.8958 81.5 1 9523
69.7203 13.0562 79.98 3 9537
66.807 10.9887 79.98 1 9538
68.3605 10.0738 79.98 3 9539
68.4582 12.9516 78.46 1 9541
69.9387 11.0446 79.98 1 9542
71.3449 10.8842 78.46 3 9547
71.1265 12.8958 78.46 1 9549
69.7203 13.0562 76.94 3 9566
66.807 10.9887 76.94 1 9567
68.3605 10.0738 76.94 3 9568
69.9387 11.0446 76.94 1 9573
71.1685 8.21735 81.5 3 9855
68.353 9.02771 79.98 3 9873
66.7748 8.05694 79.98 1 9876
69.9065 8.11279 79.98 2 9880
71.1685 8.21735 78.46 3 9881
68.353 9.02771 76.94 3 9893
66.7748 8.05694 76.94 1 9895
69.9065 8.11279 76.94 1 9897
68.3118 10.0508 81.5 1 9942
68.3118 10.0508 78.46 1 9950
74.2582 12.9516 81.5 1 9522
77.1449 10.8842 81.5 3 9531
76.9265 12.8958 81.5 1 9533
75.5203 13.0562 79.98 3 9543
74.1605 10.0738 79.98 3 9545
74.2582 12.9516 78.46 1 9548
75.7387 11.0446 79.98 1 9552
76.9265 12.8958 78.46 1 9558
75.5203 13.0562 76.94 3 9574
74.1605 10.0738 76.94 3 9576
75.7387 11.0446 76.94 2 9584
74.153 9.02771 79.98 3 9879
74.1118 10.0508 81.5 2 9945
72.607 10.9887 79.98 1 9951
74.1118 10.0508 78.46 2 9952
72.607 10.9887 76.94 2 9956
52.9955 14.7219 78.0123 4 10168
54.948 17.5281 77.201 4 10170
54.3726 17.0439 80.827 4 10171
55.9266 20.1248 79.8244 4 10172
56.4064 14.1929 79.1806 4 10175
57.9729 17.3502 79.1565 4 10177
58.2959 15.4787 82.0243 4 10179
59.8266 14.6734 77.3941 4 10133
59.6865 17.7855 76.0647 4 10138
62.5269 18.4695 78.0679 4 10140
63.432 14.5853 78.0965 4 10143
59.795 20.1573 80.1563 4 10176
61.306 16.7034 80.721 4 10178
65.0463 16.9831 80.0234 4 10180
63.6883 14.0419 81.7242 4 10219
63.1333 19.6121 81.934 4 10226
67.4309 15.1312 78.1382 4 10144
65.9734 20.2818 79.3099 4 10145
65.6034 17.5017 76.3062 4 10148
68.6721 18.0334 78.8497 4 10182
67.4771 15.4298 81.7509 4 10183
70.5123 16.0024 79.973 4 10185
70.3411 18.5065 81.994 4 10187
72.7047 13.8665 81.5 3 9520
77.1869 16.9856 81.5 2 9529
78.5047 13.8665 81.5 3 9530
75.6087 16.0148 81.5 3 9532
72.6635 14.8896 79.98 1 9544
72.7047 13.8665 78.46 3 9546
78.5932 16.8252 79.98 3 9550
75.6499 14.9918 79.98 2 9551
78.3748 18.8368 79.98 2 9553
78.4635 14.8896 79.98 1 9554
77.1869 16.9856 78.46 2 9555
78.5047 13.8665 78.46 3 9556
75.6087 16.0148 78.46 3 9557
72.6635 14.8896 76.94 1 9575
78.5932 16.8252 76.94 3 9582
75.6499 14.9918 76.94 2 9583
78.3748 18.8368 76.94 1 9585
78.4635 14.8896 76.94 2 9586
74.1748 19.7824 81.429 4 10119
73.5511 17.4278 81.6224 4 10210
57.547 20.6786 76.7277 4 10139
54.0095 20.4854 75.8944 4 10157
55.6236 23.9456 76.6487 4 10169
53.4048 22.5989 78.9723 4 10191
55.1484 26.0872 79.8228 4 10192
58.2291 26.9034 78.4602 4 10194
57.7137 23.0913 79.4697 4 10235
64.4838 20.9983 76.2703 4 10114
61.0315 21.4129 77.0353 4 10141
63.1234 22.2952 79.7962 4 10142
63.6317 24.6128 77.2004 4 10159
64.2009 25.7022 81.1265 4 10161
59.1626 23.9983 76.1688 4 10196
60.7853 24.7947 79.3762 4 10197
66.6964 23.7585 78.8013 4 10160
68.5397 25.8605 76.0914 4 10163
68.6536 21.9062 81.2295 4 10184
68.5429 20.8988 76.8609 4 10186
70.3402 23.6444 78.1308 4 10199
69.0722 26.8218 79.5406 4 10200
71.365 20.4172 79.0876 4 10201
71.1592 25.0478 81.5497 4 10241
78.5511 26.5329 77.4248 4 10131
73.4654 23.3591 76.1397 4 10153
74.9377 20.4728 77.4331 4 10166
76.6016 23.7088 78.1308 4 10203
73.5662 22.9286 79.8828 4 10204
74.9903 25.8987 80.8352 4 10205
72.874 26.4017 78.1254 4 10243
78.4841 24.109 81.0712 4 10247
77.1948 20.8343 80.1481 4 10274
53.9869 6.20572 87.58 1 9765
55.3047 3.08669 87.58 3 9766
56.6552 6.14988 87.58 1 9768
58.2087 5.23496 87.58 3 9778
55.3932 6.04531 86.06 3 9795
55.2635 4.10973 86.06 1 9798
53.9869 6.20572 84.54 1 9799
55.3047 3.08669 84.54 3 9800
56.6552 6.14988 84.54 1 9802
58.2499 4.21191 86.06 1 9806
58.2087 5.23496 84.54 3 9812
55.3932 6.04531 83.02 3 9827
55.2635 4.10973 83.02 1 9830
58.2499 4.21191 83.02 1 9837
59.7869 6.20572 87.58 1 9775
62.4552 6.14988 87.58 1 9777
64.0087 5.23496 87.58 3 9787
61.1932 6.04531 86.06 3 9804
61.0635 4.10973 86.06 1 9808
59.7869 6.20572 84.54 1 9809
62.4552 6.14988 84.54 2 9811
64.0499 4.21191 86.06 2 9816
64.0087 5.23496 84.54 3 9821
61.1932 6.04531 83.02 3 9835
61.0635 4.10973 83.02 1 9839
65.5869 6.20572 87.58 1 9784
68.2552 6.14988 87.58 1 9786
71.3869 6.20572 87.58 1 9791
66.9932 6.04531 86.06 3 9814
65.5869 6.20572 84.54 2 9818
68.2552 6.14988 84.54 1 9820
66.9932 6.04531 83.02 3 9845
53.7685 8.21735 87.58 3 9767
56.753 9.02771 86.06 3 9794
52.5065 8.11279 86.06 1 9796
55.1748 8.05694 86.06 1 9797
53.7685 8.21735 84.54 3 9801
58.3065 8.11279 86.06 1 9805
56.753 9.02771 83.02 3 9826
52.5065 8.11279 83.02 1 9828
55.1748 8.05694 83.02 2 9829
58.3065 8.11279 83.02 2 9836
53.2145 12.029 84.2107 4 10056
53.6252 11.7823 88.2019 4 10062
56.4937 12.3197 85.6595 4 10250
59.5685 8.21735 87.58 3 9776
65.3685 8.21735 87.58 3 9785
62.553 9.02771 86.06 3 9803
60.9748 8.05694 86.06 1 9807
59.5685 8.21735 84.54 3 9810
64.1065 8.11279 86.06 1 9815
65.3685 8.21735 84.54 3 9819
62.553 9.02771 83.02 3 9834
60.9748 8.05694 83.02 1 9838
64.1065 8.11279 83.02 1 9846
62.5118 10.0508 87.58 1 9915
65.5449 10.8842 87.58 3 9918
62.5605 10.0738 86.06 3 9925
62.5118 10.0508 84.54 2 9926
65.5449 10.8842 84.54 3 9929
62.5605 10.0738 83.02 3 9937
64.1387 11.0446 83.02 2 9939
63.0599 13.4158 85.2593 4 10079
59.7565 12.7696 83.9398 4 10209
59.4072 13.1438 87.2248 4 10258
69.7203 13.0562 83.02 3 9514
71.1685 8.21735 87.58 3 9792
68.353 9.02771 86.06 3 9813
66.7748 8.05694 86.06 1 9817
69.9065 8.11279 86.06 1 9823
71.1685 8.21735 84.54 3 9825
68.353 9.02771 83.02 3 9844
66.7748 8.05694 83.02 1 9847
69.9065 8.11279 83.02 2 9853
68.3118 10.0508 87.58 1 9919
71.3449 10.8842 87.58 3 9922
71.1265 12.8958 87.58 1 9924
66.807 10.9887 86.06 2 9927
68.3605 10.0738 86.06 3 9928
68.3118 10.0508 84.54 1 9930
69.9387 11.0446 86.06 1 9931
71.3449 10.8842 84.54 3 9933
71.1265 12.8958 84.54 2 9935
66.807 10.9887 83.02 2 9940
68.3605 10.0738 83.02 3 9941
69.9387 11.0446 83.02 1 9943
74.2582 12.9516 87.58 1 9489
77.1449 10.8842 87.58 3 9497
76.9265 12.8958 87.58 1 9499
75.5203 13.0562 86.06 3 9500
74.1605 10.0738 86.06 3 9501
74.2582 12.9516 84.54 2 9503
75.7387 11.0446 86.06 1 9506
78.407 10.9887 86.06 1 9508
77.1449 10.8842 84.54 3 9511
76.9265 12.8958 84.54 1 9513
75.5203 13.0562 83.02 3 9517
74.1605 10.0738 83.02 3 9519
75.7387 11.0446 83.02 1 9526
78.407 10.9887 83.02 1 9528
74.153 9.02771 86.06 3 9822
72.5748 8.05694 86.06 2 9824
74.153 9.02771 83.02 3 9852
72.5748 8.05694 83.02 2 9854
74.1118 10.0508 87.58 2 9923
72.607 10.9887 86.06 1 9932
74.1118 10.0508 84.54 2 9934
72.607 10.9887 83.02 1 9944
58.5907 18.755 87.1225 4 10063
54.9992 14.7539 83.2291 4 10174
53.7707 17.7038 85.0701 4 10211
56.8849 18.3115 83.3111 4 10214
54.55 14.904 87.3172 4 10215
57.6766 15.6969 85.7353 4 10217
55.5696 18.4008 88.0261 4 10256
53.7367 20.2143 82.6766 4 10278
61.5441 15.8733 87.9662 4 10218
60.1438 19.2742 83.7022 4 10221
65.4007 20.1382 85.8762 4 10225
62.1573 18.8459 86.6852 4 10264
64.3332 17.0696 83.8522 4 10265
64.9876 16.6426 87.4364 4 10266
61.0196 16.0631 84.4104 4 10284
67.9825 17.5675 85.386 4 10222
66.389 14.3785 84.7196 4 10223
72.1401 19.0963 84.9507 4 10230
66.9284 19.1562 82.5351 4 10231
71.3327 15.9755 87.4232 4 10253
67.2231 19.6521 88.3525 4 10267
70.4077 17.9958 87.8765 4 10268
69.0643 14.7362 87.1516 4 10269
66.1486 13.8178 88.3046 4 10270
70.7619 15.8975 84.0683 4 10273
72.7047 13.8665 87.58 3 9488
77.1869 16.9856 87.58 2 9495
78.5047 13.8665 87.58 3 9496
75.6087 16.0148 87.58 3 9498
72.7047 13.8665 84.54 3 9502
78.5932 16.8252 86.06 3 9504
75.6499 14.9918 86.06 2 9505
78.4635 14.8896 86.06 1 9507
77.1869 16.9856 84.54 2 9509
78.5047 13.8665 84.54 3 9510
75.6087 16.0148 84.54 3 9512
72.6635 14.8896 83.02 2 9518
78.5932 16.8252 83.02 3 9524
75.6499 14.9918 83.02 2 9525
78.4635 14.8896 83.02 1 9527
75.5214 19.9397 84.9001 4 10206
74.0663 18.3382 87.8241 4 10233
77.7443 19.8659 87.5696 4 10277
54.8618 23.4137 82.1927 4 10190
57.8505 25.4189 82.2329 4 10195
55.6616 20.7611 85.8497 4 10212
54.2751 22.8481 87.9342 4 10213
58.9985 22.0795 86.3262 4 10216
53.6769 26.4342 87.5179 4 10236
52.6331 24.1683 84.8923 4 10237
57.6756 21.6792 82.9082 4 10260
56.1407 24.3589 85.4935 4 10283
61.0014 26.8836 82.471 4 10193
65.1642 22.3336 82.6501 4 10198
60.7927 23.1089 82.4898 4 10238
63.3017 24.8922 84.5481 4 10239
61.5333 24.325 88.1747 4 10259
59.5099 25.4141 85.4106 4 10281
64.7595 25.6106 88.127 4 10286
62.3975 21.8034 85.3033 4 10287
71.6651 21.8799 82.9062 4 10189
67.7133 22.6864 88.1056 4 10227
66.4961 23.596 85.6224 4 10228
68.9025 20.9164 85.1857 4 10229
67.5041 24.999 82.4028 4 10240
68.2273 26.1568 87.7607 4 10242
70.5488 24.4037 88.3477 4 10244
71.0236 21.0401 87.8188 4 10272
70.0466 24.2339 85.1811 4 10289
76.7054 26.0134 84.0063 4 10167
74.6633 22.2044 87.9243 4 10188
75.4149 22.9044 82.9731 4 10202
76.9256 23.2791 86.4558 4 10207
73.135 26.1335 84.2049 4 10245
73.1928 22.9295 85.9022 4 10246
78.3352 21.0871 83.3781 4 10276
74.3292 25.7321 87.6828 4 10290
78.106 26.626 87.1309 4 10291
53.9869 6.20572 90.62 2 9724
55.3047 3.08669 90.62 3 9725
56.6552 6.14988 90.62 2 9727
58.2087 5.23496 90.62 3 9753
55.3932 6.04531 89.1 3 9761
55.2635 4.10973 89.1 1 9764
58.2499 4.21191 89.1 2 9772
59.7869 6.20572 90.62 2 9749
61.1047 3.08669 90.62 3 9750
62.4552 6.14988 90.62 2 9752
64.0087 5.23496 90.62 3 9757
61.1932 6.04531 89.1 3 9770
61.0635 4.10973 89.1 1 9774
64.0499 4.21191 89.1 2 9782
65.5869 6.20572 90.62 2 9754
68.2552 6.14988 90.62 1 9756
71.3869 6.20572 90.62 1 9758
66.9932 6.04531 89.1 3 9780
53.7685 8.21735 90.62 3 9726
56.753 9.02771 89.1 3 9760
52.5065 8.11279 89.1 2 9762
55.1748 8.05694 89.1 2 9763
58.3065 8.11279 89.1 2 9771
57.114 13.3841 90.9147 4 10059
56.1813 13.2293 88.7017 4 10254
59.5685 8.21735 90.62 3 9751
65.3685 8.21735 90.62 3 9755
62.553 9.02771 89.1 3 9769
60.9748 8.05694 89.1 2 9773
64.1065 8.11279 89.1 2 9781
62.5118 10.0508 90.62 1 9908
65.5449 10.8842 90.62 3 9909
62.5605 10.0738 89.1 3 9914
62.8922 13.0055 88.8525 4 10251
71.1685 8.21735 90.62 3 9759
68.353 9.02771 89.1 3 9779
66.7748 8.05694 89.1 2 9783
69.9065 8.11279 89.1 2 9789
68.3118 10.0508 90.62 1 9910
71.3449 10.8842 90.62 3 9911
71.1265 12.8958 90.62 2 9913
66.807 10.9887 89.1 1 9916
68.3605 10.0738 89.1 3 9917
69.9387 11.0446 89.1 2 9920
74.2582 12.9516 90.62 1 9480
77.1449 10.8842 90.62 3 9483
76.9265 12.8958 90.62 2 9485
75.5203 13.0562 89.1 3 9486
74.1605 10.0738 89.1 3 9487
75.7387 11.0446 89.1 2 9492
78.407 10.9887 89.1 2 9494
74.153 9.02771 89.1 3 9788
72.5748 8.05694 89.1 2 9790
75.7065 8.11279 89.1 1 9793
74.1118 10.0508 90.62 1 9912
72.607 10.9887 89.1 2 9921
54.0031 15.1174 91.2453 4 10057
56.8458 17.1009 91.5582 4 10058
57.6238 15.9114 89.2835 4 10220
54.2464 18.0066 89.9037 4 10248
62.5173 15.2434 91.3364 4 10060
59.9642 19.4301 90.3582 4 10065
64.0294 20.0378 89.2464 4 10067
59.8279 13.8222 89.6086 4 10249
59.7692 17.2888 90.1484 4 10257
62.9106 18.1956 89.769 4 10262
66.507 17.8527 89.6644 4 10061
71.1953 19.2169 90.0364 4 10069
68.729 17.385 89.8822 4 10232
65.8751 16.0222 90.5775 4 10252
72.7047 13.8665 90.62 3 9479
77.1869 16.9856 90.62 1 9481
78.5047 13.8665 90.62 3 9482
75.6087 16.0148 90.62 3 9484
78.5932 16.8252 89.1 3 9490
75.6499 14.9918 89.1 2 9491
78.4635 14.8896 89.1 2 9493
56.268 20.6569 90.2792 4 10261
54.3639 26.2175 91.2462 4 10279
57.6053 24.4253 88.7278 4 10280
56.6064 25.643 90.7878 4 10282
53.9102 24.1343 90.1594 4 10255
57.388 21.9965 88.8711 4 10066
53.07 20.9294 90.8029 4 10077
58.5411 23.1194 91.062 4 10078
59.5684 26.4073 90.0269 4 10074
60.7102 21.4287 89.2184 4 10263
62.8995 26.6366 90.1593 4 10285
64.1838 22.2877 88.3974 4 10224
61.5586 20.6905 91.4427 4 10064
65.0532 23.9923 90.1719 4 10271
64.7806 20.8731 91.2667 4 10080
61.7198 23.7971 90.7265 4 10075
68.2867 24.2221 90.1382 4 10288
71.7824 25.6515 90.1028 4 10275
71.1102 22.5081 90.0169 4 10071
68.2642 21.071 90.1615 4 10068
77.4381 26.6763 91.212 4 10076
73.9588 20.9204 89.6845 4 10070
76.2085 20.9329 91.788 4 10072
75.1881 23.8943 89.9744 4 10073
76.1974 25.7817 89.5067 4 10234
55.1761 33.4481 25.3814 5 10889
57.9772 30.8214 25.3422 5 10932
52.5504 30.6416 25.2953 5 10926
55.3266 27.9398 25.226 5 10929
53.945 29.3481 24.0046 5 10931
56.5464 32.1483 23.9187 5 10893
52.4956 28.0443 22.5934 5 10927
55.2109 30.7596 22.5934 5 10928
57.9263 28.0443 22.5934 5 10933
53.8532 32.1173 21.2357 5 10892
56.5686 29.402 21.2357 5 10930
63.2754 30.7993 25.3365 5 10938
60.666 28.0939 25.2443 5 10935
59.3329 29.5042 23.9912 5 10937
64.7212 29.4142 23.9752 5 10943
62.0457 32.111 23.9623 5 10901
60.6416 30.7596 22.5934 5 10934
63.357 28.0443 22.5934 5 10939
61.9993 29.402 21.2357 5 10936
64.7146 32.1173 21.2357 5 10908
59.2839 32.1173 21.2357 5 10900
71.3921 27.929 25.3821 5 10947
66.0986 33.4554 25.3159 5 10905
66.2273 28.1111 25.2991 5 10941
68.8084 30.8123 25.3022 5 10944
71.5186 33.4314 25.1582 5 10913
67.4712 32.1848 23.9616 5 10909
70.1089 29.4409 23.9418 5 10949
66.0723 30.7596 22.5934 5 10940
68.7877 28.0443 22.5934 5 10945
71.503 30.7596 22.5934 5 10946
67.43 29.402 21.2357 5 10942
70.1453 32.1173 21.2357 5 10916
74.2623 30.6554 25.2843 5 10950
76.9937 28.0369 25.1939 5 10953
78.3265 32.1816 24.0158 5 10925
75.5469 29.3747 23.884 5 10955
72.8789 31.9981 23.8421 5 10917
74.2184 28.0443 22.5934 5 10951
76.9337 30.7596 22.5934 5 10952
78.2914 29.402 21.2357 5 10954
72.8607 29.402 21.2357 5 10948
75.576 32.1173 21.2357 5 10924
57.9289 36.1105 25.3821 5 10894
55.2292 38.7987 25.2793 5 10849
52.5019 36.0822 25.2614 5 10886
53.8481 34.7865 23.9443 5 10891
56.5496 37.4738 23.9307 5 10853
52.4956 38.9057 22.5934 5 10847
57.9263 38.9057 22.5934 5 10855
52.4956 33.475 22.5934 5 10887
55.2109 36.1903 22.5934 5 10888
57.9263 33.475 22.5934 5 10895
56.5686 34.8327 21.2357 5 10890
53.8532 37.548 21.2357 5 10852
60.6227 38.9268 25.3806 5 10857
60.6857 33.5042 25.2716 5 10897
63.4363 36.2806 25.2541 5 10902
59.2685 34.8654 24.0168 5 10899
62.017 37.5365 24.0289 5 10861
64.6598 34.8495 23.883 5 10907
63.357 38.9057 22.5934 5 10863
60.6416 36.1903 22.5934 5 10896
63.357 33.475 22.5934 5 10903
61.9993 34.8327 21.2357 5 10898
64.7146 37.548 21.2357 5 10868
59.2839 37.548 21.2357 5 10860
71.4803 38.9485 25.2574 5 10873
66.1303 38.9344 25.306 5 10865
68.7784 36.1388 25.3 5 10910
70.1278 34.8121 23.9578 5 10915
67.409 37.5046 23.9366 5 10869
68.7877 38.9057 22.5934 5 10871
66.0723 36.1903 22.5934 5 10904
68.7877 33.475 22.5934 5 10911
71.503 36.1903 22.5934 5 10912
67.43 34.8327 21.2357 5 10906
70.1453 37.548 21.2357 5 10876
76.8828 38.9356 25.3621 5 10881
76.8461 33.4839 25.3482 5 10921
74.2694 36.2014 25.2068 5 10918
78.3592 37.5242 23.9927 5 10885
75.5442 34.7581 23.9338 5 10923
72.8654 37.6052 23.9029 5 10877
74.2184 38.9057 22.5934 5 10879
76.9337 36.1903 22.5934 5 10920
74.2184 33.475 22.5934 5 10919
78.2914 34.8327 21.2357 5 10922
72.8607 34.8327 21.2357 5 10914
75.576 37.548 21.2357 5 10884
55.2779 44.2913 25.3329 5 10809
57.9223 41.4706 25.2697 5 10854
52.5265 41.5953 25.1349 5 10846
53.9262 45.731 23.9905 5 10811
56.6099 42.9329 24.0039 5 10813
53.8642 40.2452 23.8879 5 10851
57.9263 44.3364 22.5934 5 10815
55.2109 41.621 22.5934 5 10848
52.4956 44.3364 22.5934 5 10807
56.5686 45.6941 21.2357 5 10810
53.8532 42.9787 21.2357 5 10812
56.5686 40.2634 21.2357 5 10850
60.5978 44.2735 25.3838 5 10817
63.3862 41.6283 25.3516 5 10862
61.9615 42.9646 24.0649 5 10821
59.3169 45.6244 24.039 5 10819
59.3118 40.2212 23.9738 5 10859
64.7412 45.6009 23.9615 5 10827
64.7573 40.3051 24.0023 5 10867
60.6416 41.621 22.5934 5 10856
63.357 44.3364 22.5934 5 10823
61.9993 45.6941 21.2357 5 10818
59.2839 42.9787 21.2357 5 10820
64.7146 42.9787 21.2357 5 10828
61.9993 40.2634 21.2357 5 10858
68.7676 41.5492 25.3564 5 10870
71.5172 44.3207 25.2748 5 10833
66.1748 44.2938 25.3096 5 10825
70.0942 40.2655 23.9825 5 10875
67.438 42.9532 23.9466 5 10829
70.1305 45.7194 23.9037 5 10835
71.503 41.621 22.5934 5 10872
66.0723 41.621 22.5934 5 10864
68.7877 44.3364 22.5934 5 10831
67.43 45.6941 21.2357 5 10826
70.1453 42.9787 21.2357 5 10836
67.43 40.2634 21.2357 5 10866
74.1631 41.7223 25.4269 5 10878
76.898 44.3092 25.3328 5 10841
75.5349 40.3013 24.1046 5 10883
78.3409 42.9761 23.9605 5 10845
75.6125 45.6255 23.9391 5 10843
72.8233 43.0098 23.8917 5 10837
76.9337 41.621 22.5934 5 10880
74.2184 44.3364 22.5934 5 10839
72.8607 45.6941 21.2357 5 10834
78.2914 45.6941 21.2357 5 10842
75.576 42.9787 21.2357 5 10844
72.8607 40.2634 21.2357 5 10874
78.2914 40.2634 21.2357 5 10882
52.5065 47.1148 25.3694 5 10806
58.0083 47.0118 25.371 5 10814
58.0138 52.455 25.1925 5 10774
55.1792 49.7871 25.152 5 10769
52.4938 52.6224 25.2061 5 10766
56.6141 48.3286 23.9294 5 10773
53.826 51.1352 23.8972 5 10771
55.2109 47.0517 22.5934 5 10808
57.9263 49.7671 22.5934 5 10775
55.2109 52.4824 22.5934 5 10768
52.4956 49.7671 22.5934 5 10767
56.5686 51.1248 21.2357 5 10770
53.8532 48.4094 21.2357 5 10772
63.4254 52.325 25.3208 5 10782
60.6158 49.7249 25.2402 5 10777
63.4976 47.027 25.2321 5 10822
62.0685 48.3967 23.9816 5 10781
59.2997 51.0554 23.8944 5 10779
64.7206 51.0802 23.9042 5 10787
60.6416 52.4824 22.5934 5 10776
63.357 49.7671 22.5934 5 10783
60.6416 47.0517 22.5934 5 10816
64.7146 48.4094 21.2357 5 10788
59.2839 48.4094 21.2357 5 10780
61.9993 51.1248 21.2357 5 10778
66.0335 49.7639 25.3371 5 10785
68.9061 52.405 25.3283 5 10790
71.5528 49.7176 25.3094 5 10793
68.7968 47.0648 25.237 5 10830
70.1984 51.0796 23.9441 5 10795
67.4384 48.4443 23.9356 5 10789
68.7877 49.7671 22.5934 5 10791
71.503 52.4824 22.5934 5 10792
71.503 47.0517 22.5934 5 10832
66.0723 52.4824 22.5934 5 10784
66.0723 47.0517 22.5934 5 10824
67.43 51.1248 21.2357 5 10786
70.1453 48.4094 21.2357 5 10796
74.2324 52.4289 25.3525 5 10798
74.1833 47.0497 25.3442 5 10838
77.109 49.8315 25.1681 5 10801
72.8326 48.347 23.9327 5 10797
78.4036 48.4087 23.9322 5 10805
75.6169 51.1186 23.8657 5 10803
74.2184 49.7671 22.5934 5 10799
76.9337 52.4824 22.5934 5 10800
76.9337 47.0517 22.5934 5 10840
72.8607 51.1248 21.2357 5 10794
78.2914 51.1248 21.2357 5 10802
75.576 48.4094 21.2357 5 10804
53.8638 31.9856 26.6441 5 10702
56.6068 29.3145 26.6403 5 10740
55.2412 30.6123 27.9279 5 10738
52.4948 27.9651 28.0165 5 10737
57.9302 33.4153 27.9983 5 10705
52.5088 33.3959 27.9785 5 10697
57.9739 27.9466 27.983 5 10743
56.5869 32.0058 29.2803 5 10703
53.9329 29.4034 29.4045 5 10741
58.0044 30.6511 30.7243 5 10742
52.5794 30.6924 30.7267 5 10736
55.3209 28.0056 30.7271 5 10739
55.2303 33.3606 30.7143 5 10699
53.9293 31.9863 32.1188 5 10513
56.6692 29.2792 32.111 5 10551
64.721 32.0674 26.578 5 10718
62.0034 29.3899 26.5998 5 10746
59.3202 32.1338 26.7131 5 10710
60.638 30.6653 27.9502 5 10744
63.425 28.0121 27.9273 5 10749
59.2841 29.3742 29.2565 5 10747
64.7469 29.4087 29.3717 5 10753
62.0185 32.1436 29.3193 5 10711
60.7328 28.0327 30.6655 5 10745
63.3954 30.7696 30.7358 5 10748
60.7387 33.3657 30.8152 5 10707
62.0037 29.3753 32.0706 5 10557
59.2679 32.0104 32.0356 5 10521
64.7677 32.0585 32.1205 5 10529
67.5044 29.4309 26.643 5 10752
70.2084 32.1071 26.614 5 10726
68.8358 28.0078 28.0366 5 10755
71.4881 30.7892 28.0115 5 10756
66.1253 30.8902 27.9971 5 10750
68.8242 33.4639 27.9786 5 10721
70.0915 29.4196 29.4123 5 10759
67.4611 32.1399 29.4092 5 10719
66.0007 27.9846 30.7317 5 10751
71.5359 28.1296 30.7362 5 10757
71.4464 33.4153 30.7046 5 10723
68.7071 30.7297 30.8107 5 10754
67.2868 29.3038 32.0815 5 10563
78.2611 29.4544 26.6509 5 10764
72.7497 29.3989 26.7328 5 10758
75.5702 32.063 26.71 5 10734
74.1886 28.0838 27.9855 5 10761
76.8827 30.6966 28.1024 5 10762
74.1722 33.4399 28.0804 5 10729
78.2863 32.0427 29.3094 5 10735
72.8772 32.0443 29.4272 5 10727
75.5181 29.3671 29.4129 5 10765
74.1841 30.6211 30.7472 5 10760
76.8467 28.0285 30.7062 5 10763
78.2938 29.3469 32.0137 5 10575
72.8205 29.4138 32.1279 5 10569
75.6162 32.0516 32.0821 5 10545
56.5986 34.6864 26.6654 5 10700
53.8996 37.4515 26.6181 5 10662
55.3235 36.0985 27.9721 5 10698
52.5367 38.8088 27.9139 5 10657
57.9404 38.9168 28.1107 5 10665
56.6485 37.4423 29.3648 5 10663
53.951 34.6723 29.341 5 10701
55.2146 38.8416 30.6195 5 10659
57.9812 36.1161 30.6997 5 10704
52.6385 36.0179 30.6968 5 10696
53.9025 37.4693 31.9591 5 10473
56.6262 34.6743 31.9988 5 10511
62.0633 34.8618 26.6651 5 10708
59.3051 37.4621 26.7536 5 10670
64.7484 37.5851 26.6836 5 10678
63.4321 33.5374 27.9987 5 10713
60.6613 36.0632 28.065 5 10706
63.3879 38.8686 28.0724 5 10673
62.0767 37.4687 29.4296 5 10671
64.749 34.7984 29.4113 5 10717
59.2486 34.7099 29.5101 5 10709
60.7679 38.8025 30.7304 5 10667
63.3679 36.0839 30.8042 5 10712
59.3625 37.4862 32.0562 5 10481
64.7225 37.4782 32.0681 5 10489
62.0705 34.716 32.1022 5 10519
70.1956 37.5157 26.6478 5 10686
67.4333 34.7991 26.678 5 10716
71.606 36.1413 27.8511 5 10722
68.8272 38.8834 28.0042 5 10681
66.0975 36.1891 28.0128 5 10714
70.2145 34.8193 29.364 5 10725
67.48 37.4955 29.3849 5 10679
71.5752 38.8663 30.69 5 10683
68.7802 36.2076 30.8546 5 10720
66.1903 38.8598 30.7957 5 10675
66.1306 33.4832 30.785 5 10715
70.1895 37.5273 32.1056 5 10497
72.9451 34.7529 26.5276 5 10724
75.5054 37.5717 26.6737 5 10694
78.1684 34.818 26.7145 5 10732
76.9242 36.2982 28.053 5 10730
74.1939 38.9207 28.0722 5 10689
72.836 37.5041 29.3563 5 10687
75.5638 34.8391 29.3584 5 10733
78.3492 37.5655 29.3273 5 10695
76.8845 33.4739 30.6805 5 10731
74.2429 36.184 30.7326 5 10728
76.972 39.0141 30.7121 5 10691
75.5977 37.6576 32.0623 5 10505
72.8289 34.87 32.1322 5 10535
78.3076 34.8293 32.0904 5 10543
56.5849 40.1723 26.5517 5 10660
53.936 42.8669 26.5418 5 10622
56.5974 45.6741 26.638 5 10620
52.5374 44.3523 27.8797 5 10617
57.9168 44.2431 27.9134 5 10625
55.2044 41.4626 27.9122 5 10658
56.5575 42.8761 29.2716 5 10623
53.8543 40.1741 29.2559 5 10661
53.9219 45.8327 29.2125 5 10621
55.226 44.4071 30.649 5 10619
52.6221 41.5331 30.6742 5 10656
57.9207 41.6568 30.6824 5 10664
53.9161 42.9233 31.9418 5 10433
56.5978 40.2651 31.9552 5 10471
56.6852 45.6646 31.9357 5 10431
64.8598 42.9556 26.6744 5 10638
62.087 45.5686 26.6333 5 10628
59.3155 42.8846 26.6327 5 10630
61.9621 40.1721 26.7341 5 10668
60.6493 41.5822 28.0566 5 10666
63.4276 44.2909 28.0208 5 10633
59.3023 45.5762 29.2757 5 10629
61.9648 42.9177 29.3705 5 10631
64.7279 40.3164 29.4432 5 10677
59.2522 40.2498 29.4513 5 10669
64.8458 45.5847 29.3864 5 10637
60.6026 44.2379 30.6273 5 10627
63.3653 41.6069 30.7017 5 10672
59.2178 42.9326 32.0335 5 10441
61.9769 45.5591 32.007 5 10439
62.073 40.2862 32.1188 5 10479
70.1527 42.9151 26.5347 5 10646
67.5599 45.709 26.6595 5 10636
67.4243 40.2471 26.7623 5 10676
71.4696 41.5571 27.9227 5 10682
68.8395 44.3249 27.9966 5 10641
66.1162 41.6328 28.0705 5 10674
70.1366 40.1946 29.3732 5 10685
67.5158 42.8536 29.3723 5 10639
70.2116 45.7173 29.4343 5 10645
66.2536 44.1942 30.6819 5 10635
71.5926 44.3599 30.771 5 10643
68.9698 41.5555 30.7884 5 10680
67.4553 45.5432 32.0754 5 10447
67.4672 40.2554 32.048 5 10487
70.233 42.9886 32.0601 5 10457
72.8711 40.2057 26.6702 5 10684
72.8085 45.6985 26.6326 5 10644
78.3454 45.7131 26.6123 5 10652
75.5518 42.9295 26.7541 5 10654
78.3369 40.2052 26.7361 5 10692
76.9225 41.6678 28.0048 5 10690
74.1526 44.3344 28.0826 5 10649
75.5981 40.3677 29.3451 5 10693
72.8067 42.9685 29.332 5 10647
78.3242 43.0659 29.3092 5 10655
75.5714 45.7923 29.2958 5 10653
74.1571 41.6351 30.6045 5 10688
76.9047 44.3656 30.6018 5 10651
72.8969 45.8125 32.064 5 10455
78.3503 45.578 32.0588 5 10463
75.5109 43.055 32.0352 5 10465
72.9753 40.2379 32.0391 5 10495
78.3894 40.3471 32.0879 5 10503
56.6487 51.1763 26.4542 5 10581
53.8873 48.523 26.5762 5 10583
57.9625 49.8379 27.865 5 10586
55.2327 52.5092 27.805 5 10579
52.5764 49.8132 27.9308 5 10578
55.2588 47.2184 27.901 5 10618
53.9121 51.0892 29.2242 5 10582
56.7182 48.4384 29.1689 5 10584
57.957 52.4411 30.468 5 10585
57.9523 47.0663 30.5484 5 10624
52.5898 52.5063 30.5829 5 10577
55.2419 49.8241 30.7386 5 10580
56.6591 51.1714 31.9771 5 10391
53.8418 48.3618 31.8869 5 10393
59.3773 48.345 26.5947 5 10591
61.9743 50.9959 26.6053 5 10589
64.8405 48.3166 26.7112 5 10599
60.7428 52.4563 27.8709 5 10587
63.3732 49.7087 27.9746 5 10594
60.7478 46.9513 27.9545 5 10626
64.7361 51.1093 29.26 5 10598
59.4178 51.1078 29.2104 5 10590
62.0439 48.3582 29.3136 5 10592
63.4295 52.396 30.5908 5 10593
63.4468 47.0174 30.7331 5 10632
60.6263 49.7717 30.6835 5 10588
59.2763 48.3869 31.9895 5 10401
62.0814 51.0585 31.9872 5 10399
64.8081 48.3321 32.1106 5 10409
70.2166 48.3567 26.5914 5 10607
67.5233 51.0262 26.5892 5 10597
66.2313 52.4506 27.9702 5 10595
71.5484 47.0549 28.0458 5 10642
71.6688 52.3401 28.0039 5 10603
68.8913 49.6598 27.9925 5 10602
66.2282 46.9437 28.0916 5 10634
70.2347 51.0366 29.2975 5 10606
67.5297 48.2947 29.4743 5 10600
66.1206 49.7687 30.5684 5 10596
68.8267 52.3773 30.6047 5 10601
71.5914 49.788 30.7365 5 10604
68.8351 47.0088 30.8056 5 10640
67.3785 51.1047 31.9745 5 10407
70.1489 48.3994 32.0707 5 10417
75.6993 48.4068 26.5469 5 10615
78.3259 51.1833 26.6689 5 10613
72.9336 51.018 26.5927 5 10605
77.0059 52.5407 28.0475 5 10611
74.2086 49.7128 28.0097 5 10610
76.9934 47.0267 28.0161 5 10650
72.9145 48.4661 29.4172 5 10608
78.3205 48.3803 29.4162 5 10616
75.6004 51.0427 29.386 5 10614
76.9509 49.7035 30.74 5 10612
74.286 52.4735 30.7374 5 10609
74.2781 47.0645 30.7134 5 10648
75.7041 48.2853 32.0747 5 10425
78.3396 50.9811 32.0616 5 10423
72.92 51.0951 32.1136 5 10415
52.5577 27.9801 33.3676 5 10548
55.2249 30.6184 33.4288 5 10549
52.4939 33.3267 33.4014 5 10508
57.9424 33.3732 33.4556 5 10516
58.01 28.0628 33.5142 5 10554
56.5762 32.0232 34.692 5 10514
53.871 29.2557 34.79 5 10552
52.5342 30.6411 36.0282 5 10547
55.2366 27.9791 36.0651 5 10550
58.0299 30.681 36.046 5 10553
53.8039 32.0635 37.2884 5 10355
56.6461 29.3302 37.446 5 10374
60.657 30.723 33.3867 5 10555
63.3499 27.8845 33.4805 5 10560
63.388 33.4223 33.4861 5 10524
59.4882 29.3536 34.7204 5 10558
62.0717 32.0176 34.7722 5 10522
64.737 29.3267 34.8096 5 10564
60.6729 33.3475 36.1319 5 10518
60.7343 27.994 36.1339 5 10556
63.3712 30.7409 36.135 5 10559
64.722 32.1104 37.413 5 10363
62.0905 29.3646 37.4728 5 10377
59.2608 32.0397 37.51 5 10359
70.2138 32.1032 32.2442 5 10537
68.6865 28.0591 33.3955 5 10566
66.0319 30.6191 33.4663 5 10561
71.5101 30.7936 33.6256 5 10567
67.3898 32.1149 34.7518 5 10530
70.0449 29.414 34.785 5 10570
71.492 28.1705 36.1528 5 10568
68.7441 30.8217 36.1523 5 10565
65.9624 28.0509 36.2386 5 10562
67.3795 29.4338 37.5113 5 10380
70.1189 32.1616 37.5654 5 10367
74.1559 28.0841 33.4753 5 10572
74.2 33.4464 33.5059 5 10540
76.9974 30.7003 33.4827 5 10573
75.5384 29.3877 34.8002 5 10576
78.456 32.136 34.8699 5 10546
72.7952 32.1632 34.9636 5 10538
76.8988 28.0347 36.1069 5 10574
74.1819 30.7907 36.2068 5 10571
76.8823 33.4181 36.1789 5 10542
78.3199 29.4803 37.4101 5 10386
75.5999 32.0898 37.5226 5 10371
72.8316 29.4881 37.5758 5 10383
52.5509 38.7833 33.2951 5 10468
55.2714 36.0355 33.3266 5 10509
58.0014 38.8519 33.3913 5 10476
56.5377 37.4641 34.6967 5 10474
53.7944 34.7487 34.6693 5 10512
55.2353 33.507 35.9761 5 10510
52.4613 36.0192 35.993 5 10507
57.9959 36.2321 35.9883 5 10515
55.268 38.7798 35.9966 5 10470
56.6384 34.8962 37.2878 5 10354
53.876 37.5161 37.3417 5 10335
63.3928 38.9704 33.418 5 10484
60.6789 36.0391 33.4431 5 10517
59.3794 34.6778 34.7173 5 10520
62.0654 37.4655 34.7539 5 10482
64.6671 34.8399 34.8528 5 10528
60.6828 38.8706 36.0019 5 10478
63.3642 36.266 36.1512 5 10523
59.392 37.5449 37.3882 5 10339
61.989 34.8498 37.506 5 10358
64.6749 37.5423 37.4879 5 10343
67.4873 34.8399 32.2839 5 10527
68.7731 38.9177 33.4188 5 10492
71.5256 36.2213 33.4742 5 10533
66.0192 36.2302 33.4905 5 10525
68.9316 33.5174 33.5345 5 10532
67.4078 37.5414 34.815 5 10490
70.1737 34.9175 34.8956 5 10536
66.0499 38.967 36.1262 5 10486
66.0846 33.5495 36.1531 5 10526
71.4822 38.8678 36.1374 5 10494
71.4631 33.5733 36.269 5 10534
68.8258 36.1929 36.2619 5 10531
67.4026 34.8832 37.4651 5 10362
70.1382 37.593 37.5941 5 10347
74.2832 38.9446 33.5159 5 10500
76.9683 36.1823 33.485 5 10541
75.5863 34.8637 34.8378 5 10544
72.8132 37.524 34.8509 5 10498
78.3406 37.6516 34.9438 5 10506
76.8963 38.9608 36.1418 5 10502
74.1245 36.2111 36.176 5 10539
75.5171 37.6072 37.5409 5 10351
78.2885 34.8534 37.6008 5 10370
72.8193 34.9635 37.6923 5 10366
52.5243 44.2263 33.2522 5 10428
57.7884 44.2339 33.3232 5 10436
55.2178 41.5198 33.3394 5 10469
53.9535 45.7346 34.549 5 10432
53.9275 40.1018 34.631 5 10472
56.6004 42.7767 34.7612 5 10434
52.4918 41.4517 35.8599 5 10467
55.3172 44.3366 35.9538 5 10430
58.0347 41.5199 36.0743 5 10475
53.9308 42.9409 37.2507 5 10315
56.5768 45.6884 37.3637 5 10314
56.6406 40.1649 37.4633 5 10334
64.813 42.8849 32.1493 5 10449
60.6791 41.6612 33.3701 5 10477
63.4408 44.3185 33.4161 5 10444
59.2169 45.5855 34.5298 5 10440
62.1034 42.9322 34.6256 5 10442
59.3773 40.2744 34.663 5 10480
64.7067 40.4013 34.698 5 10488
64.7877 45.7637 34.7386 5 10448
60.6945 44.3282 35.8719 5 10438
63.2547 41.6278 36.1146 5 10483
62.0776 45.617 37.2932 5 10318
59.3671 42.8829 37.3347 5 10319
62.0195 40.171 37.4384 5 10338
64.6584 43.0104 37.4891 5 10323
68.8047 44.3418 33.4071 5 10452
71.6476 41.682 33.4205 5 10493
66.1974 41.6596 33.5138 5 10485
70.2412 40.3624 34.7682 5 10496
70.2031 45.6461 34.7978 5 10456
67.4835 43.1071 34.846 5 10450
71.4994 44.3496 36.046 5 10454
68.8307 41.6786 36.0957 5 10491
66.1217 44.3288 36.1228 5 10446
67.4102 45.7277 37.3749 5 10322
67.4231 40.2656 37.4635 5 10342
70.1305 43.1215 37.5068 5 10327
76.8285 41.6212 33.377 5 10501
74.2478 44.4051 33.3783 5 10460
75.6255 45.6969 34.7226 5 10464
72.8846 43.0439 34.748 5 10458
75.5487 40.318 34.8559 5 10504
78.2425 42.8909 34.8668 5 10466
76.9516 44.3294 36.1952 5 10462
74.2071 41.5566 36.2346 5 10499
72.7039 45.7949 37.3971 5 10326
72.7788 40.2458 37.5155 5 10346
78.3844 45.6425 37.5331 5 10330
75.5691 43.0529 37.5252 5 10331
78.3084 40.2602 37.5851 5 10350
55.2814 47.0763 33.1192 5 10429
55.3035 52.5428 33.2459 5 10389
52.5396 49.7631 33.2779 5 10388
58.0043 49.7062 33.2874 5 10396
53.9949 51.0995 34.5286 5 10392
56.5935 48.3854 34.6398 5 10394
52.5712 52.5103 35.8157 5 10387
52.4623 47.0566 35.8634 5 10427
57.9639 52.4744 35.9088 5 10395
55.1891 49.786 35.899 5 10390
57.9339 47.0228 36.0351 5 10435
53.7626 48.4276 37.1934 5 10295
56.5882 51.1684 37.2817 5 10294
60.7082 52.4466 33.2158 5 10397
63.4817 49.7382 33.3032 5 10404
60.6772 46.9775 33.3414 5 10437
59.3457 51.0571 34.6011 5 10400
64.7807 51.0246 34.6504 5 10408
61.9933 48.3478 34.6707 5 10402
63.4062 52.5235 35.8034 5 10403
60.6629 49.7105 35.9523 5 10398
63.4485 47.0866 36.0094 5 10443
62.1112 51.0585 37.2192 5 10298
59.3217 48.3124 37.3178 5 10299
64.7234 48.4162 37.3938 5 10303
66.07 52.4578 33.2925 5 10405
66.218 46.986 33.3572 5 10445
68.7948 49.7152 33.3556 5 10412
71.6589 52.4788 33.3483 5 10413
71.469 47.0448 33.4227 5 10453
70.1999 51.1962 34.6188 5 10416
67.535 48.4517 34.7859 5 10410
68.8902 52.4349 35.9766 5 10411
66.0684 49.615 35.9893 5 10406
71.5544 49.8418 36.062 5 10414
68.8014 47.0186 36.0864 5 10451
67.4027 51.1118 37.1046 5 10302
70.1482 48.4496 37.377 5 10307
77.0336 52.4943 33.459 5 10421
77.1071 47.0487 33.4404 5 10461
74.3196 49.8051 33.5387 5 10420
72.8989 48.4393 34.7719 5 10418
75.657 51.1755 34.8213 5 10424
78.3987 48.3459 34.8593 5 10426
74.311 52.496 36.1288 5 10419
74.262 47.063 36.1301 5 10459
76.9506 49.6907 36.1922 5 10422
78.3616 51.0353 37.4725 5 10310
72.8986 51.1176 37.4658 5 10306
75.6306 48.41 37.5437 5 10311
55.2196 30.6901 38.6007 5 10373
52.4817 33.4628 38.6915 5 10352
57.8908 33.4087 38.7669 5 10356
52.5169 28.0716 38.755 5 10372
57.9274 28.0369 38.8597 5 10375
56.5055 32.1003 39.9547 5 11792
53.871 29.4268 40.0194 5 11811
55.1906 33.465 41.3376 5 11790
57.8325 30.7648 41.3673 5 11812
52.5399 30.8232 41.4048 5 11809
55.2067 28.0855 41.4046 5 11810
53.8261 32.2129 42.7109 5 11667
56.3922 29.5462 42.7202 5 11703
55.0328 30.8053 44.1007 5 11701
57.7006 28.157 44.1009 5 11706
57.7314 33.4569 44.1859 5 11670
60.7145 30.7349 38.7741 5 10376
63.3768 33.445 38.9187 5 10360
63.2965 28.0894 38.8994 5 10378
59.2054 29.4747 40.1525 5 11814
61.8998 32.1324 40.194 5 11796
64.6681 29.4648 40.1879 5 11817
60.4399 28.0256 41.5309 5 11813
63.1752 30.7359 41.5851 5 11815
59.1463 32.1725 42.7864 5 11675
64.5906 32.1436 42.8613 5 11683
61.824 29.418 42.8697 5 11709
60.3579 30.7621 44.1398 5 11707
63.1158 28.0651 44.1607 5 11712
66.1325 30.8263 38.7956 5 10379
68.8214 28.1407 38.8949 5 10381
71.4221 30.7842 38.886 5 10382
67.4687 32.1454 40.2008 5 11800
70.0745 29.4615 40.3295 5 11820
65.9971 27.9909 41.5993 5 11816
68.6924 30.8427 41.6197 5 11818
66.0221 33.4395 41.6502 5 11798
71.4662 28.1337 41.7641 5 11819
67.2979 29.5434 42.8798 5 11715
70.0699 32.1689 42.9724 5 11691
65.9412 30.8494 44.1872 5 11713
68.6553 28.2118 44.3235 5 11718
71.41 30.9013 44.4214 5 11719
74.2741 28.1386 38.8726 5 10384
77.0256 30.8355 38.9239 5 10385
75.5918 29.5283 40.2641 5 11823
72.7696 32.1396 40.311 5 11804
78.2633 32.2438 40.3226 5 11808
76.8642 28.2935 41.7199 5 11822
74.0803 30.8199 41.7784 5 11821
75.4545 32.2325 43.0362 5 11699
78.2421 29.6528 43.063 5 11727
72.7084 29.5067 43.0816 5 11721
76.7924 30.8919 44.4756 5 11725
74.1102 28.1587 44.5081 5 11724
52.4632 38.9156 38.5999 5 10332
55.274 36.1707 38.6748 5 10353
57.9651 38.7761 38.7192 5 10336
56.4668 37.5667 39.9615 5 11772
53.9241 34.8351 39.9797 5 11791
55.1407 38.9149 41.2892 5 11770
52.578 36.3178 41.335 5 11789
57.795 36.2521 41.4809 5 11793
53.9343 37.5974 42.6962 5 11629
56.4162 34.8109 42.7356 5 11665
55.1503 36.2508 44.0772 5 11663
57.8254 38.9927 44.1299 5 11632
60.6501 36.2598 38.7378 5 10357
63.2756 38.8946 38.8329 5 10340
59.2305 34.9197 40.1121 5 11795
61.9805 37.5936 40.1927 5 11776
64.7422 34.8009 40.249 5 11799
63.3928 36.2387 41.4665 5 11797
60.6095 38.9477 41.4787 5 11774
60.5796 33.5631 41.537 5 11794
59.0919 37.5743 42.77 5 11637
64.6706 37.5803 42.8431 5 11645
61.9375 34.9674 42.8656 5 11673
60.4247 36.2406 44.1518 5 11671
63.2074 38.9881 44.2668 5 11640
63.3224 33.5173 44.2843 5 11678
68.7574 33.531 38.8712 5 10364
66.0831 36.2101 38.8652 5 10361
68.7654 38.9995 38.8342 5 10344
71.4724 36.2484 39.0062 5 10365
67.5088 37.5553 40.1933 5 11780
70.0899 34.9211 40.2612 5 11803
66.052 38.9268 41.5114 5 11778
71.4138 33.5403 41.542 5 11802
68.7479 36.2159 41.66 5 11801
71.4262 38.9779 41.7083 5 11782
69.9861 37.623 42.9815 5 11653
67.3786 34.7891 43.0452 5 11681
68.6025 39.0008 44.2955 5 11648
65.9711 36.2292 44.3088 5 11679
71.3347 36.292 44.3027 5 11687
68.7363 33.5263 44.3927 5 11686
74.1303 38.9395 38.8781 5 10348
74.2041 33.48 38.9013 5 10368
76.8606 36.2221 38.98 5 10369
72.7621 37.6887 40.2893 5 11784
78.2252 37.6315 40.3016 5 11788
75.5356 34.8985 40.3255 5 11807
76.8875 39.0391 41.5667 5 11786
74.1236 36.2958 41.521 5 11805
76.8556 33.5834 41.7313 5 11806
75.4204 37.698 42.95 5 11661
72.7121 34.9099 42.9807 5 11689
78.2461 35.0449 43.1477 5 11697
74.0475 39.1111 44.2205 5 11656
74.0768 33.6301 44.4072 5 11694
76.8182 36.4784 44.4 5 11695
52.5191 44.2507 38.5754 5 10312
57.9238 44.3528 38.5995 5 10316
55.2251 41.6601 38.7071 5 10333
53.7959 45.6922 39.9637 5 11752
56.6246 43.0134 39.961 5 11753
53.8448 40.2843 39.9821 5 11771
55.1733 44.3211 41.3194 5 11751
57.8106 41.5465 41.3598 5 11773
53.8013 43.0201 42.6615 5 11591
56.5284 45.7326 42.6826 5 11589
56.3794 40.2854 42.7274 5 11627
55.1261 41.6704 43.9672 5 11625
57.8513 44.3423 44.0123 5 11594
63.2891 44.2857 38.762 5 10320
60.6886 41.5701 38.7506 5 10337
59.2481 45.6997 39.9931 5 11756
64.6293 45.7769 40.0583 5 11760
59.3041 40.1972 40.065 5 11775
64.7095 40.2095 40.0699 5 11779
61.9561 42.9571 40.1102 5 11757
60.5556 44.3871 41.4045 5 11755
63.3214 41.5423 41.4693 5 11777
61.9152 45.6526 42.7175 5 11597
64.5532 43.0442 42.7067 5 11607
59.2274 43.0404 42.7811 5 11599
61.8183 40.283 42.9009 5 11635
63.3099 44.4107 44.1022 5 11602
60.5381 41.7402 44.1195 5 11633
71.4605 41.6485 38.8095 5 10345
68.6765 44.4347 38.8049 5 10324
66.0324 41.5934 38.7971 5 10341
70.0779 45.6897 40.0764 5 11764
67.3489 42.9876 40.2181 5 11761
70.0518 40.368 40.2726 5 11783
65.9625 44.4579 41.4056 5 11759
71.3653 44.4324 41.444 5 11763
68.6327 41.7616 41.5512 5 11781
67.3024 45.8389 42.8111 5 11605
67.3097 40.3632 42.8298 5 11643
69.9575 43.0859 42.9099 5 11615
68.638 44.5586 44.1704 5 11610
65.8753 41.7097 44.1303 5 11641
71.3803 41.8041 44.2605 5 11649
74.095 44.5156 38.7707 5 10328
76.9406 41.7179 38.9226 5 10349
72.731 43.0818 40.0795 5 11765
75.501 45.766 40.1622 5 11768
75.532 40.3565 40.1463 5 11787
78.2779 43.0093 40.2782 5 11769
74.172 41.7549 41.3468 5 11785
76.8422 44.3981 41.5844 5 11767
72.7835 45.7983 42.8126 5 11613
72.6827 40.5064 42.8134 5 11651
75.4447 43.0715 42.8577 5 11623
78.2643 45.89 42.8878 5 11621
78.133 40.4131 42.9396 5 11659
74.1557 44.5359 44.1503 5 11618
76.8488 41.8705 44.2342 5 11657
52.4683 49.8339 38.5874 5 10292
55.1661 47.1158 38.6435 5 10313
57.9496 49.8045 38.654 5 10296
55.1757 52.4487 38.6281 5 10293
53.8629 51.1554 39.9243 5 11732
56.5048 48.4704 39.9672 5 11733
52.5692 52.4624 41.2407 5 11730
55.1442 49.86 41.2593 5 11731
57.9089 52.4677 41.2416 5 11734
52.4589 47.091 41.2475 5 11750
57.853 47.082 41.3083 5 11754
56.5316 51.1964 42.5668 5 11551
53.7549 48.5057 42.6315 5 11553
57.755 49.8816 43.9075 5 11556
52.4582 49.7847 43.9503 5 11548
55.2408 52.5417 43.9299 5 11549
55.1976 47.1294 43.9646 5 11587
60.6638 52.4791 38.5657 5 10297
63.3099 49.7694 38.6555 5 10300
60.6393 46.9523 38.7405 5 10317
59.3215 51.1903 39.9228 5 11736
61.9356 48.4189 39.9245 5 11737
64.6603 51.2003 39.9 5 11740
63.3385 52.5098 41.2718 5 11738
60.5433 49.7406 41.3138 5 11735
63.2066 47.0982 41.4175 5 11758
61.9937 51.121 42.577 5 11559
59.1848 48.4817 42.6882 5 11561
64.7251 48.4401 42.7107 5 11569
60.6894 52.5408 43.9274 5 11557
63.3334 49.7757 44.0167 5 11564
60.545 47.0471 44.0181 5 11595
66.0232 52.5061 38.5202 5 10301
68.7591 49.8701 38.548 5 10304
71.3927 52.6019 38.6064 5 10305
66.0874 47.0219 38.6889 5 10321
71.4421 47.1727 38.7532 5 10325
67.3763 48.5541 39.9205 5 11741
70.0468 51.1593 39.9802 5 11744
66.0156 49.9399 41.2574 5 11739
68.7163 52.492 41.2959 5 11742
71.5176 49.8229 41.3732 5 11743
68.6516 47.1577 41.4024 5 11762
67.4414 51.1601 42.6619 5 11567
70.0584 48.5559 42.662 5 11577
68.7998 49.8969 44.0287 5 11572
71.4112 52.5825 44.0456 5 11573
65.9932 52.5555 44.1269 5 11565
65.9693 47.1679 44.1703 5 11603
71.4303 47.2326 44.1278 5 11611
74.2607 49.8019 38.8645 5 10308
77.0149 52.5441 38.8387 5 10309
77.0527 47.1044 38.8745 5 10329
72.8457 48.4939 40.1164 5 11745
75.6223 51.1773 40.1225 5 11748
78.4251 48.477 40.1594 5 11749
74.064 52.6078 41.331 5 11746
76.9595 49.8211 41.4785 5 11747
74.1132 47.155 41.5031 5 11766
72.7448 51.3342 42.6235 5 11575
78.2626 51.3064 42.7332 5 11583
75.5044 48.5416 42.7941 5 11585
76.8567 52.6988 43.986 5 11581
74.1448 49.9922 44.0792 5 11580
76.8714 47.2602 44.1605 5 11619
53.5819 29.5167 45.3712 5 11704
56.342 32.1205 45.5144 5 11668
59.0067 29.4015 45.524 5 11710
54.9144 28.126 46.7557 5 11702
57.7155 30.8268 46.8549 5 11705
56.2109 29.5101 48.1289 5 11516
53.6159 32.289 48.2206 5 11480
54.9026 30.8577 49.4632 5 11514
57.4938 28.0887 49.4713 5 11519
56.2295 32.2222 50.7616 5 11481
53.3851 29.5571 50.7483 5 11517
58.8648 29.5472 50.8274 5 11523
61.8154 32.1305 45.4937 5 11676
64.4875 29.5508 45.4934 5 11716
60.4838 28.1243 46.8363 5 11708
63.1496 30.9172 46.9284 5 11711
64.3752 26.9928 48.109 5 11531
59.0514 32.1881 48.1521 5 11488
61.7212 29.5632 48.2058 5 11522
64.4696 32.1653 48.3231 5 11496
62.9777 28.2224 49.5257 5 11526
60.3264 30.883 49.5417 5 11520
61.4201 26.9567 50.8091 5 11524
67.1812 32.2084 45.6442 5 11684
69.9908 29.614 45.7837 5 11722
65.957 28.2703 46.8378 5 11714
71.2795 28.2312 47.1167 5 11720
68.5292 30.9618 47.1843 5 11717
69.8238 32.3999 48.3921 5 11504
69.899 26.9093 48.387 5 11538
67.1112 29.5325 48.4474 5 11529
68.448 28.1795 49.6974 5 11533
71.206 31.0754 49.7673 5 11534
65.8187 30.9485 49.8235 5 11527
72.7267 32.3331 45.7654 5 11692
78.0378 32.4076 45.7709 5 11700
75.3619 29.6173 45.8579 5 11728
77.9997 27.0574 45.9215 5 11729
74.0297 30.9797 47.1572 5 11723
76.5896 28.3936 47.3245 5 11726
75.2415 32.6331 48.481 5 11512
72.5829 29.699 48.5256 5 11536
77.9577 29.8334 48.5885 5 11544
75.2083 27.0437 48.6963 5 11546
76.5172 31.2599 49.9177 5 11542
73.7881 28.3788 49.9519 5 11541
53.6186 34.9287 45.3234 5 11666
56.5024 37.5892 45.4681 5 11630
55.0906 38.9944 46.6276 5 11626
54.9824 33.6178 46.7332 5 11664
57.7116 36.2293 46.8429 5 11669
53.6622 37.6996 48.0613 5 11442
56.248 34.944 48.1517 5 11478
54.9825 36.377 49.419 5 11476
57.7155 39.095 49.4486 5 11445
57.6042 33.6273 49.5395 5 11483
53.5596 35.0296 50.8206 5 11479
56.3755 37.797 50.8263 5 11443
61.8457 37.6164 45.5496 5 11638
59.1436 34.8597 45.5516 5 11674
64.6229 34.8505 45.6189 5 11682
63.1052 36.2415 46.8582 5 11677
60.4513 33.5702 46.916 5 11672
60.5539 39.0317 46.9297 5 11634
59.0347 37.6962 48.1765 5 11450
61.799 34.9795 48.2273 5 11486
64.4508 37.7511 48.2949 5 11458
60.428 36.3601 49.548 5 11484
63.0963 33.5723 49.6249 5 11491
63.1888 39.1286 49.6543 5 11453
59.0942 35.0035 50.8591 5 11487
69.9322 34.9986 45.6581 5 11690
67.2669 37.6599 45.6938 5 11646
65.9061 39.0108 46.9563 5 11642
71.2538 39.1248 47.0201 5 11650
65.895 33.5128 46.9888 5 11680
71.252 33.6975 47.0738 5 11688
68.5988 36.3773 47.1301 5 11685
67.1147 35.0578 48.3305 5 11494
69.9671 37.7627 48.4482 5 11466
68.6264 39.1563 49.705 5 11461
65.7018 36.4037 49.7217 5 11492
68.4736 33.8206 49.7835 5 11499
71.3296 36.4602 49.7848 5 11500
75.4115 35.129 45.6391 5 11698
72.5909 37.8417 45.6869 5 11654
78.2712 37.8596 45.7646 5 11662
76.7647 39.1487 47.0522 5 11658
73.927 36.4841 47.0399 5 11693
76.7332 33.8815 47.1252 5 11696
72.5875 35.101 48.4148 5 11502
75.2829 37.8606 48.4442 5 11474
78.1198 35.2294 48.4793 5 11510
73.9781 39.2572 49.7494 5 11469
73.9066 33.9424 49.8398 5 11507
76.6622 36.6322 49.846 5 11508
53.787 45.8401 45.2855 5 11590
56.4912 43.008 45.3233 5 11592
53.7394 40.3068 45.3269 5 11628
55.1615 44.4324 46.6048 5 11588
57.8535 41.7005 46.7414 5 11631
56.5894 45.7593 48.0278 5 11401
53.7895 42.9793 48.0437 5 11403
56.4009 40.4034 48.0632 5 11440
57.9829 44.5146 49.3588 5 11406
55.0948 41.7202 49.4035 5 11438
53.789 45.8699 50.6672 5 11402
56.4015 43.2076 50.6369 5 11404
53.6836 40.4049 50.7907 5 11441
56.9378 44.5745 50.1551 2 11245
57.9609 41.3663 50.4075 2 11250
58.3195 43.1929 49.7502 3 11122
59.2202 45.7899 45.4192 5 11598
61.8942 43.0987 45.438 5 11600
64.6145 45.7849 45.4742 5 11606
59.2313 40.3456 45.5122 5 11636
64.6147 40.3695 45.5673 5 11644
60.5253 44.4504 46.7783 5 11596
63.2781 41.761 46.844 5 11639
59.1503 43.0809 48.0774 5 11411
61.9042 45.8471 48.1649 5 11409
61.8764 40.4299 48.1621 5 11448
64.5692 43.0998 48.237 5 11419
60.5767 41.7782 49.4462 5 11446
63.206 44.5152 49.4866 5 11414
59.1173 40.432 50.7236 5 11449
59.2051 45.8568 50.765 5 11410
61.9011 43.2032 50.8818 5 11412
60.3596 45.0125 50.5765 2 11248
67.296 43.0335 45.4275 5 11608
69.9822 45.9948 45.5259 5 11614
69.9954 40.3938 45.5811 5 11652
65.8956 44.4405 46.7832 5 11604
71.4252 44.5719 46.7764 5 11612
68.6826 41.7709 46.8511 5 11647
69.9449 43.2337 48.1024 5 11427
67.2151 45.8318 48.1764 5 11417
67.3029 40.3687 48.2729 5 11456
68.6589 44.6382 49.5457 5 11422
65.9417 41.8117 49.6049 5 11454
71.2252 41.974 49.6128 5 11462
67.2809 43.1975 50.8398 5 11420
70.0137 45.9783 50.8297 5 11426
72.7427 43.21 45.5256 5 11616
75.422 46.004 45.505 5 11622
75.3773 40.4917 45.5696 5 11660
78.0914 43.3381 45.5846 5 11624
76.7205 44.6901 46.9198 5 11620
73.9673 41.8345 46.9867 5 11655
78.1094 46.1708 48.0822 5 11433
78.0976 40.7376 48.1343 5 11472
72.7252 45.9933 48.1807 5 11425
75.3743 43.2961 48.2276 5 11435
72.6225 40.4996 48.3864 5 11464
74.1124 44.7096 49.564 5 11430
76.8282 42.056 49.5691 5 11470
75.3355 46.2046 50.8639 5 11434
53.8092 51.2697 45.2227 5 11552
56.4102 48.5545 45.3241 5 11554
55.1339 49.907 46.6187 5 11550
57.9765 52.5422 46.5871 5 11555
57.7619 47.2051 46.6219 5 11593
56.5723 51.2301 47.8998 5 11362
53.8033 48.5226 48.0201 5 11364
55.2513 52.5437 49.2646 5 11360
57.8518 49.9001 49.2745 5 11367
55.162 47.1747 49.3197 5 11399
52.4952 49.902 49.3351 5 11359
56.4331 48.5941 50.6547 5 11365
53.8707 51.2447 50.7124 5 11363
57.9981 50.2183 50.6798 2 11309
59.2973 51.1786 45.2687 5 11560
61.9506 48.447 45.3494 5 11562
64.6165 51.2037 45.3819 5 11568
60.6786 49.8824 46.61 5 11558
63.3195 52.6099 46.6905 5 11563
63.1826 47.1276 46.7626 5 11601
59.1049 48.4983 47.9039 5 11372
61.9635 51.2641 48.0852 5 11370
64.5575 48.5322 48.1513 5 11380
60.6162 52.6648 49.4305 5 11368
60.5119 47.2825 49.4488 5 11407
63.2316 49.9531 49.5708 5 11375
59.2521 51.2232 50.6556 5 11371
61.8701 48.6061 50.8561 5 11373
64.5991 51.3583 50.8726 5 11379
70.0838 51.3715 45.3217 5 11576
67.2431 48.5951 45.4277 5 11570
68.6712 52.6281 46.6548 5 11571
71.3238 50.0261 46.7079 5 11574
65.9207 49.8435 46.7786 5 11566
68.7056 47.2134 46.8899 5 11609
67.3122 51.3293 48.0865 5 11378
69.9437 48.6125 48.2572 5 11388
65.94 52.6729 49.501 5 11376
71.3255 52.7746 49.505 5 11384
71.3688 47.3159 49.499 5 11423
68.5871 50.0579 49.5557 5 11383
65.9148 47.2764 49.6061 5 11415
69.9622 51.4107 50.8767 5 11387
72.7345 48.7307 45.4149 5 11578
75.5074 51.3323 45.3877 5 11584
78.1055 48.6559 45.4711 5 11586
74.1353 52.7434 46.7642 5 11579
76.8004 49.9908 46.75 5 11582
74.1076 47.43 46.856 5 11617
78.1003 51.5292 48.0146 5 11394
72.6441 51.4468 48.0552 5 11386
75.4752 48.7908 48.1674 5 11396
76.7512 52.9608 49.3636 5 11392
74.0238 50.1618 49.4049 5 11391
76.8123 47.4874 49.5149 5 11431
75.4152 51.6111 50.7254 5 11395
78.0324 49.0671 50.8485 5 11397
56.8405 32.9597 51.7886 1 11002
54.5933 28.1657 52.0118 5 11515
57.5283 30.8963 52.0195 5 11518
54.4004 31.1753 52.4167 2 10999
55.8035 32.2897 53.2208 3 10969
55.0674 29.3526 52.8236 3 10997
52.8367 31.5504 53.4635 3 10982
56.647 31.3339 54.8678 2 10985
56.2716 29.9767 54.3936 2 10983
53.3127 31.6993 55.3281 1 10979
57.7348 28.7256 54.2633 3 9351
56.2969 31.6745 56.8394 3 10966
54.4816 29.9589 55.579 3 10978
57.4605 28.1891 56.1119 2 9348
54.0378 28.5023 54.2606 2 10981
56.0252 28.1765 56.1535 1 9344
58.6484 31.4126 55.0959 3 10988
55.2264 26.9212 54.8954 3 9346
61.696 32.2021 50.9135 5 11489
64.3222 29.6035 50.9866 5 11530
60.0696 28.2464 52.0134 5 11521
65.548 28.1443 52.1006 5 11528
62.9575 30.8851 52.1532 5 11525
59.5381 32.2573 53.5899 2 11003
61.9935 31.9444 54.6297 1 11005
60.3051 30.6292 52.7359 3 11001
64.7394 30.8092 53.951 2 10993
61.9873 31.1462 53.3704 2 10989
63.9065 32.3581 54.9412 3 10994
63.1479 29.6509 53.7178 3 9354
61.391 31.4317 56.5774 3 10967
60.5088 28.3391 55.3669 3 10984
59.5831 32.2585 56.7534 2 10986
59.4202 29.6688 54.3686 2 10987
63.4814 31.8408 56.7663 2 10991
62.525 28.4624 55.301 2 9352
64.9644 28.0425 55.0677 2 9353
65.5095 29.9283 55.5047 3 10990
64.3907 30.5423 57.0058 1 10975
63.0632 29.1147 57.0863 3 9337
69.7693 29.5933 51.0819 5 11537
67.1013 32.3832 51.1892 5 11497
68.4042 30.9672 52.3048 5 11532
70.9412 28.2437 52.3214 5 11535
70.3968 29.5763 55.998 2 10977
67.3747 32.1865 56.1449 3 10968
67.3242 30.1796 55.9557 2 10976
69.1192 32.797 55.4621 1 10995
70.3472 31.5446 56.2667 3 10964
68.7427 29.158 55.0266 3 9341
67.8767 27.5402 56.2472 2 9339
72.0786 32.1588 55.5968 1 10996
65.7399 27.0445 56.4326 3 9336
72.525 32.4737 51.1303 5 11505
72.3005 26.9975 51.1793 5 11539
75.1569 29.8222 51.2258 5 11545
77.7149 32.7572 51.2361 5 11513
77.8288 27.2697 51.2529 5 11547
73.8735 31.1487 52.3795 5 11540
76.3463 28.4162 52.384 5 11543
54.1122 33.5 55.6315 3 11143
58.4688 33.5363 52.7392 3 11004
54.8715 33.6134 51.9138 5 11477
54.9326 39.1115 52.0272 5 11439
57.7471 36.3741 52.0429 5 11482
56.4732 36.0264 52.3557 1 11247
54.7871 33.7799 53.872 1 11115
55.5086 37.8651 52.4457 3 11239
53.7293 34.3705 52.339 3 11000
53.7757 38.9226 53.1217 1 11240
56.7407 39.5227 52.5064 2 11246
53.823 36.2123 53.0323 1 11241
55.8845 35.3399 54.1307 3 11188
57.701 34.5984 54.3315 2 11198
54.2327 38.7779 55.0756 3 11190
55.5199 37.3423 54.4875 1 11192
52.8782 36.1934 54.6685 3 11191
53.035 37.7039 56.0655 1 11195
55.4921 39.7353 56.6352 1 11186
56.881 39.6849 55.9951 1 11197
56.9151 37.7129 55.75 3 11185
53.1861 35.1153 56.3221 1 11184
58.6032 35.0129 56.0378 3 11146
58.4606 36.2787 53.1566 3 11205
58.5814 37.3458 54.8338 1 11210
58.1613 39.3621 52.585 1 11249
61.7922 37.8144 50.9736 5 11451
64.4288 34.9722 51.1423 5 11495
60.8472 33.5224 54.5025 3 10970
59.9708 33.7238 56.3535 2 11112
60.3249 33.543 52.0252 5 11485
60.3909 39.14 52.056 5 11447
63.1675 36.3771 52.2451 5 11490
64.3834 34.1944 54.3843 1 10992
63.418 38.9035 52.7282 1 11254
60.2243 35.1488 53.1027 1 11116
61.0013 38.1523 53.4472 1 11206
62.105 39.7979 54.1092 3 11224
59.2887 38.9174 54.1431 3 11204
61.086 36.4049 54.4531 3 11202
61.1726 39.5605 56.0841 1 11213
59.5664 36.691 55.7044 2 11201
63.7817 37.1566 55.3404 1 11225
61.8013 35.0286 55.7774 1 11214
63.6496 35.3135 55.7321 3 11155
60.3765 37.9127 56.9574 3 11145
64.7329 37.7106 53.693 3 11221
65.0611 37.9802 56.5844 3 11154
67.2327 37.8378 50.9844 5 11459
69.9115 35.1533 51.1678 5 11503
65.9052 39.1571 52.066 5 11455
71.1782 39.2865 52.1874 5 11463
68.4605 36.5275 52.2513 5 11498
71.1398 33.765 52.2588 5 11501
65.8172 33.7128 52.3504 5 11493
66.9621 34.2187 55.9786 1 11113
66.2551 34.6945 54.2027 3 11219
66.3672 36.5127 53.4792 1 11218
68.7661 35.0305 56.2508 3 11169
70.1857 39.3649 53.7013 3 11226
69.6288 37.4536 53.8899 1 11230
67.7505 37.4845 54.56 3 11216
67.1401 39.3992 54.757 2 11228
65.5894 39.0795 55.0505 2 11217
67.8847 36.8587 56.3986 2 11174
70.8249 38.2381 56.8214 2 11164
70.8836 36.9042 55.3197 3 11168
70.5353 35.0074 55.3266 2 11165
71.8935 33.9816 56.3775 3 11166
78.0386 38.2934 50.9601 5 11475
72.59 37.947 51.0466 5 11467
75.2368 35.3035 51.094 5 11511
72.1759 39.6933 54.4159 2 11172
76.6971 39.5455 52.2002 5 11471
73.8174 36.5732 52.2952 5 11506
76.479 34.008 52.3446 5 11509
73.8098 34.4589 56.4778 2 11178
75.2914 38.559 53.3902 2 11181
73.9106 38.6121 54.8397 3 11183
75.9915 39.4482 56.1254 1 11138
73.462 36.3737 56.7387 3 11163
72.8436 36.8852 54.8895 1 11170
74.7565 38.0049 56.6791 2 11177
76.8977 38.5457 54.5774 3 11175
76.3097 36.9228 56.9605 3 11139
77.3096 36.5503 55.198 2 11180
78.1817 39.877 54.0551 1 16279
56.1455 40.6719 50.9799 3 11251
54.7897 41.9499 51.8029 2 11243
57.0254 44.6367 51.7145 2 11256
57.7936 41.8677 51.7858 5 11444
55.0572 44.5137 51.8313 5 11400
52.4813 41.8313 51.9415 5 11437
58.4676 40.2654 56.9719 4 11319
53.5008 40.9436 53.0373 3 11235
55.8586 43.3834 52.7108 3 11106
56.8769 46.3437 52.6289 3 11086
54.6637 44.4059 53.8896 2 11238
56.4627 40.5278 54.2452 3 11209
55.3152 46.2129 53.862 2 11311
54.593 40.8549 54.7348 1 11194
53.4367 43.218 55.0116 3 11121
56.9415 42.4302 54.0671 2 11297
54.5726 41.0283 56.3465 2 11189
55.4438 45.1458 55.0908 1 11295
57.0906 46.2036 55.8161 3 11296
54.14 45.4751 56.5781 3 11074
56.453 43.389 55.6806 3 11193
54.7183 42.6003 56.326 2 11236
58.1381 46.3287 54.1739 1 11090
58.4011 42.3069 53.53 2 11203
58.6961 44.0027 52.5544 3 11207
58.9642 40.9968 52.1263 3 11244
52.5908 40.7683 56.3923 3 4618
57.612 44.4605 56.8925 1 11260
64.5633 45.8701 50.9294 5 11418
64.5747 40.5349 51.0201 5 11457
59.8892 43.6564 50.9898 1 11263
59.1074 45.0862 54.2229 2 11298
64.2318 42.4579 51.1795 2 11255
59.8185 40.1783 55.5841 2 11200
62.9792 45.3229 51.3667 3 11304
63.2565 43.4412 51.8426 1 11253
60.39 44.4863 51.8521 5 11408
61.0963 45.8402 51.7746 1 11087
61.3583 42.6775 52.0502 3 11119
63.0873 41.8432 52.1394 5 11452
64.2776 40.7417 52.4034 3 11252
64.2214 46.3459 52.6516 2 11302
60.8504 41.0637 53.1465 2 11208
60.9239 45.4146 53.7625 3 11299
63.7427 43.3285 53.7374 3 11222
61.2718 43.3392 53.8486 2 11300
63.7522 46.1892 54.5336 3 11283
63.7049 41.3578 54.1774 2 11220
59.918 42.0149 54.7958 3 11196
62.6737 44.633 54.743 1 11212
59.3482 44.4776 56.132 3 11041
60.6681 42.8081 56.5439 1 11261
62.2547 44.1593 56.5952 4 11354
64.9313 40.8864 55.5689 3 11211
65.2417 46.2864 55.8056 1 11281
69.8628 40.5646 51.0234 5 11465
71.3943 40.0732 56.2918 3 11159
69.8159 42.0057 51.5346 3 11232
66.2665 42.8662 51.71 3 11120
65.7883 44.4035 51.9623 5 11416
69.174 40.1572 52.259 2 11231
71.3834 44.7105 52.1173 5 11424
68.5343 41.9403 52.1145 5 11460
66.1761 40.8848 51.9045 2 11223
71.1541 42.3171 53.0651 2 11229
67.6048 40.6461 53.2893 3 11233
68.033 40.4284 56.1593 3 11173
65.9687 45.5792 52.4816 3 11303
68.9943 45.2761 52.5499 3 11291
69.8042 40.601 55.2734 1 11167
67.502 46.4022 53.1966 2 11307
65.7068 43.8421 53.4418 2 11262
68.2816 43.3468 52.2 1 11287
70.6054 45.5332 53.6873 2 11289
68.2966 42.4631 53.5724 2 11227
67.1443 46.1064 55.1428 3 11282
67.0064 43.1516 54.7927 3 11117
66.6354 41.7793 56.1492 1 11215
67.9285 44.5492 55.8564 1 11258
69.741 45.318 55.4956 3 11271
69.9674 42.3817 54.6355 3 11171
70.5815 43.6871 56.0747 1 11268
71.9192 44.1 53.2654 3 11290
78.0902 43.5705 50.8921 5 11436
72.6768 43.3895 50.9577 5 11428
75.3187 40.8059 50.9548 5 11473
75.4754 40.2346 52.4832 3 11182
76.6769 44.8284 52.0864 5 11432
73.9575 42.1049 52.2222 5 11468
77.9043 46.4503 52.6622 2 16269
73.7342 40.7609 51.7092 2 11234
73.5445 44.5901 52.1233 2 11293
73.6305 46.389 53.0917 3 11056
72.654 41.1587 53.3252 3 11118
74.9857 43.3648 53.0909 3 11278
74.788 41.256 55.8068 3 11110
75.8663 41.6187 53.9388 1 11179
73.1391 43.6893 54.7404 2 11259
76.094 44.0461 56.3851 3 11265
72.4607 44.1844 56.4778 3 11269
72.7912 46.1455 56.7137 2 11272
73.7129 42.3475 54.3695 1 11276
75.8106 44.5986 54.3671 2 11277
75.1206 46.0263 54.4282 2 11279
77.8979 41.5921 56.639 2 16282
77.675 41.6472 54.6585 3 16277
77.5903 44.7255 53.5891 3 16268
78.021 44.9779 55.6565 1 16256
73.2444 40.613 57.0353 1 11176
57.3635 48.7056 51.804 3 11310
57.8933 52.6324 51.839 5 11366
57.8225 47.3187 51.8442 5 11405
55.1646 49.8144 51.9457 5 11361
52.5704 47.2247 51.953 5 11398
56.1707 49.5251 53.2409 1 11104
55.2603 48.1593 54.4166 3 11102
57.3106 50.2997 54.5733 3 11089
53.3684 48.419 55.5334 3 4310
54.0104 50.222 56.0342 1 4614
56.5704 51.4541 56.0201 1 11022
56.2315 47.9825 56.1925 1 11075
57.5866 52.467 56.7951 2 11021
58.4306 51.6937 53.657 1 11084
58.7761 49.3975 55.5753 1 11080
57.7807 48.765 57.1076 3 11070
53.3442 47.2257 57.0524 1 11077
60.2117 46.8649 57.0785 3 11040
59.0872 52.5224 55.4175 3 11019
65.2539 52.612 51.6094 3 11018
60.8103 47.8402 51.7631 3 11012
60.5955 49.9924 51.9895 5 11369
61.1184 51.6626 51.963 2 11088
63.4387 52.6688 52.1182 5 11374
63.3078 47.2635 52.0902 5 11413
64.2591 48.2199 52.472 3 11023
60.7465 47.0073 55.1255 2 11042
59.2962 50.8014 52.116 3 11020
59.3207 48.7586 52.5846 1 11105
64.1209 51.2518 52.8691 2 11096
62.3874 48.6307 52.8306 2 11305
62.2668 50.5451 53.1689 3 11099
63.7163 52.8144 54.1872 3 11097
59.2379 47.9683 54.3715 3 11085
62.3212 48.0012 54.6787 3 11082
62.1077 49.9504 55.1797 2 11093
60.4504 50.0434 56.2613 3 11078
60.2671 51.8495 56.8214 1 11081
61.9389 52.982 56.8085 3 11017
63.5156 50.4089 56.5142 3 11052
64.8641 51.4385 55.6817 2 11048
65.4918 48.2799 55.9099 3 11049
67.2801 48.7324 50.902 5 11381
71.7494 46.6955 53.817 2 11059
71.2182 52.8133 56.9978 3 11031
68.6699 47.2598 51.9727 5 11421
68.5669 52.7668 52.0236 5 11382
67.6691 50.4083 52.0648 1 11306
65.9358 49.9161 52.1162 5 11377
71.2357 50.0625 52.083 5 11385
66.5717 51.3991 52.6501 1 11098
71.8756 47.4441 55.5849 3 11270
70.2229 46.9793 56.3639 2 11274
67.3656 48.3657 52.793 3 11301
70.8467 48.1092 52.8047 3 11058
68.7568 50.646 53.7839 3 11062
65.5946 50.4444 54.1285 3 11091
65.6753 48.5365 53.7953 1 11095
69.1306 48.7672 53.7454 2 11292
66.905 53.037 54.3257 3 11015
70.5108 51.419 54.0876 1 11057
67.3473 51.1244 55.0532 1 11051
67.3936 47.7269 56.2754 1 11284
67.8671 50.7251 57.0643 3 11045
69.1542 48.4104 55.7257 3 11280
69.6845 49.8485 56.8856 1 11286
71.067 50.7623 55.877 3 11053
72.0173 52.7972 51.809 1 13217
72.0029 51.1482 52.8909 3 11016
72.663 48.7977 50.8967 5 11389
78.6382 52.9741 53.3408 1 17248
76.5103 47.5005 53.7454 3 11037
75.7148 52.7464 54.6065 1 11033
77.9856 47.875 55.1575 2 11035
74.7037 48.5151 56.4636 1 11275
76.3501 51.3811 53.4211 3 11038
72.2726 49.3383 52.0316 1 11061
73.7063 51.0675 53.8256 1 11273
74.022 52.8488 51.9883 5 11390
73.9743 51.5614 57.114 2 11030
74.507 46.6197 56.2103 3 11267
77.4729 46.6784 56.688 3 11028
77.6811 52.3909 52.3102 1 11065
72.386 49.3151 55.5133 2 11288
74.3513 49.3983 54.5961 3 11039
73.8735 52.301 55.3061 3 11014
74.619 48.145 53.05 1 11064
74.6272 51.1674 52.4921 1 11063
73.9505 47.4179 52.0664 5 11429
76.3907 49.6875 54.3406 1 11036
76.829 50.4081 51.9739 5 11393
77.7515 49.7725 55.8217 3 11032
74.2105 49.3843 51.6238 3 11066
76.6763 53.141 56.2338 3 11013
56.6119 27.7294 61.7015 1 9313
56.9222 29.2641 60.6005 4 11334
55.2801 27.7148 63.1823 4 12103
57.2701 28.4991 58.8561 1 9320
58.3105 26.9999 62.3109 4 11956
55.491 27.937 58.117 3 9316
54.3018 32.9544 58.6628 4 11339
54.91 30.98 58.1839 2 10980
54.2566 29.5866 57.6406 1 10971
58.1992 31.3512 57.428 1 10972
58.3313 29.4209 57.403 3 9329
58.6247 27.0774 59.2005 3 9312
55.5037 33.4224 57.1625 2 11111
61.3948 28.5045 61.5825 4 11921
63.389 28.2879 62.7467 4 12042
64.8325 28.5009 59.8769 4 12046
64.8242 27.5662 61.5976 1 9998
63.17 28.1706 58.9004 1 9331
64.9235 32.5318 59.4927 2 10958
64.1934 32.8285 61.3685 4 11960
60.3805 27.6778 58.1565 2 9323
63.7614 33.2506 58.1381 3 10959
61.312 29.7729 57.6203 1 10974
60.1677 28.8321 57.2313 1 10973
65.3554 30.9487 61.9969 4 12110
65.6654 30.9847 58.5015 3 10957
69.3002 27.0694 60.784 3 10037
65.8846 30.1091 60.2775 1 11829
68.8637 31.556 58.9972 3 11834
67.719 29.41 60.5805 4 12028
67.4232 27.5218 60.9599 1 10043
66.4648 27.7798 62.6781 4 10090
69.6053 30.6101 61.7219 4 12050
68.8554 29.5898 58.9137 1 11833
66.0273 27.9185 58.32 2 9334
70.5725 28.9062 57.8795 3 10961
71.2377 28.8315 60.819 3 11831
71.2039 31.7581 61.4229 2 11843
66.7045 33.2305 59.9695 3 10956
67.2844 32.2298 62.4646 4 11961
68.5864 32.3134 60.9131 2 11832
70.5002 32.1708 58.1163 1 10963
71.7316 31.6088 59.5536 3 10960
67.2644 32.1737 58.1235 2 10962
71.9341 29.7229 59.1149 2 11839
67.4898 29.1197 57.6493 3 10001
70.7416 27.0035 57.5159 2 9340
70.1324 33.4584 61.6836 4 12030
72.144 27.1702 60.253 2 10046
75.984 31.3632 61.4976 3 11828
72.9608 31.1113 62.1889 3 11830
74.1749 31.1512 60.5886 2 11835
72.4832 29.1554 62.3151 1 11837
77.7958 31.3153 60.5805 1 11841
76.8916 28.8243 60.2039 3 11840
75.8144 29.0975 61.9772 1 11838
74.102 28.0987 61.9424 3 10021
74.0219 29.5535 59.332 3 10052
77.2422 31.4145 58.6692 3 11836
76.0455 29.769 58.7074 2 11842
76.4994 33.2413 58.3379 1 11137
73.7097 27.662 60.0905 2 10050
77.05 28.0063 63.128 3 11826
73.5796 32.2897 59.6231 1 10965
78.5375 29.9251 60.5119 1 16405
77.765 27.2028 59.6348 2 10051
75.9344 33.3633 61.6274 2 11849
53.5279 37.4625 59.1339 1 4615
57.5849 37.3932 58.7575 4 11316
54.1921 36.6072 57.4102 3 4408
56.254 36.7035 57.3583 1 11187
58.9582 38.6628 58.0924 2 11148
58.9979 35.5263 58.9188 4 11897
56.8251 34.8221 57.4807 4 11317
62.0476 33.5667 58.9056 1 11149
59.8749 39.2288 59.7733 4 11320
62.624 34.4286 60.6023 4 11923
62.5747 37.5813 61.0315 4 11929
63.6416 36.1033 60.2926 2 11158
63.023 39.6813 60.2135 4 12001
60.5601 37.0536 59.9946 4 11337
63.4824 36.7867 58.411 3 11199
64.3309 39.5479 58.2941 4 11331
61.485 36.7475 58.2321 2 11147
61.1015 34.7826 57.714 3 11144
64.2184 35.0512 57.5282 1 11151
65.8231 34.1906 62.27 4 12060
65.5855 36.0064 60.7439 4 11338
66.8452 35.0568 59.397 2 11107
69.3913 38.0887 60.8472 4 11941
70.7126 36.6427 62.0176 4 11902
70.3864 35.1286 60.6869 1 11123
70.744 39.0734 59.9377 1 11130
68.8155 35.4184 59.516 3 11128
68.4942 37.2849 59.2888 2 11131
66.6321 37.6852 59.2379 4 11924
71.6423 38.0279 58.5256 3 11127
71.7576 34.7778 59.3654 3 11126
70.8589 33.6879 58.0167 2 11108
69.4706 34.4285 57.9861 2 11161
68.2398 39.6899 57.9348 1 11160
66.1119 35.0937 57.5753 3 11152
68.9733 37.9832 57.4802 3 11150
66.5446 39.997 59.0558 4 11356
66.5603 36.9892 57.3603 2 11156
72.2264 37.8663 62.5049 1 11125
73.5289 33.8535 59.768 1 11134
72.3576 39.2293 61.0892 4 12052
76.9747 34.0095 60.1001 3 11854
73.9216 37.2269 63.0937 4 11928
74.1357 34.2592 61.604 3 11846
76.9224 35.9006 59.6296 1 11855
74.6546 36.2054 61.5418 1 11847
76.573 36.728 61.4455 4 11933
77.0899 38.6261 61.4171 2 11852
74.2273 36.7942 59.7044 3 11124
74.019 38.7683 60.0407 1 11133
75.6739 35.9418 58.6348 2 11142
74.738 34.2062 58.2156 3 11140
75.5897 39.7084 60.6808 4 11932
77.2152 38.9679 63.3261 4 11927
72.6585 36.4037 58.6134 2 11129
74.2827 39.3292 58.0676 3 11141
78.5973 36.6232 58.7534 3 11853
77.4279 39.9038 57.6318 3 11132
76.8141 33.6658 63.3602 4 11992
77.9784 37.9422 57.3986 2 11136
52.54 42.0599 58.0748 1 4565
54.3654 46.2184 60.0662 4 4639
56.8551 45.4593 58.589 4 11341
54.7956 44.9378 58.4193 1 11294
54.4525 42.9009 58.3177 4 4619
65.2926 45.3866 57.5707 4 11315
65.1352 45.278 60.9359 4 11312
63.4397 43.804 62.1258 4 12075
63.8293 41.8437 60.676 4 11916
61.6479 43.0832 60.4348 4 12004
62.9479 44.8797 59.7413 4 11940
61.3061 40.9806 59.3078 4 11351
64.3184 42.5691 58.4298 4 11349
63.6655 44.3555 57.9987 1 11157
63.6628 46.4919 62.5262 4 14328
63.8159 41.0738 57.2145 1 11153
61.7735 41.151 57.1414 4 11900
67.4669 46.4564 60.5501 4 11906
69.6132 40.5059 59.1243 4 12010
69.0622 45.0211 59.2014 4 11949
70.7962 41.3966 57.8767 1 11162
66.5599 42.3287 58.0065 4 11930
69.7736 43.0569 57.6894 4 11322
67.3495 44.5614 57.7519 4 11355
78.5507 44.6014 61.3789 4 17016
77.9393 42.2778 61.6706 4 12014
73.5484 43.325 57.7824 1 11257
75.8467 40.3045 58.8317 1 11135
73.7194 44.5954 59.2376 4 11873
77.0573 46.1898 61.0128 4 12007
75.5357 45.9159 59.2266 4 11323
75.9953 42.2795 58.7699 4 11948
72.6372 41.7607 58.5095 3 11114
72.4669 46.415 58.5316 4 11951
77.4647 42.8604 57.4395 1 11264
75.8207 45.7547 57.2799 1 11266
76.31 46.3044 63.273 4 11950
74.8465 42.7099 57.1751 1 11109
53.3345 52.8718 57.7141 2 11009
55.579 50.8031 57.5807 3 11008
55.078 47.9118 57.7555 3 11073
57.2199 50.1175 58.56 1 11076
55.9575 47.2806 59.41 1 11071
55.2303 50.3997 60.7004 1 11072
55.0616 50.2281 62.6657 4 11313
57.9688 52.9283 61.7393 4 12503
56.6641 49.0457 60.0992 3 11067
55.1001 52.3608 60.1374 3 11007
53.5578 49.5736 60.0176 3 4613
57.8799 52.0205 58.7206 3 11011
52.8846 47.6401 60.2448 1 4612
54.7864 52.4862 58.169 2 11010
54.0617 49.5404 58.1352 1 11103
58.253 46.8276 57.539 2 11044
56.9017 53.0298 60.1141 2 11069
52.6238 50.9684 57.3501 3 4301
56.9884 51.5117 63.3079 4 11904
64.324 52.5805 58.8526 4 11358
60.0946 52.4975 59.0713 4 11325
63.2767 47.3025 60.1516 4 11908
64.7378 50.4909 63.106 4 11994
63.0572 48.7721 62.412 4 11937
62.3637 51.5875 63.1561 4 11326
62.7957 50.752 60.8888 4 11335
60.3478 50.7699 61.9279 4 14287
59.8975 52.4998 61.118 2 11079
61.4876 50.634 58.8436 4 11348
65.2799 48.7414 61.099 4 11909
65.1078 51.2921 60.5302 4 11899
65.4839 49.5365 58.8159 4 11344
62.9341 51.601 57.8168 2 11043
60.9556 48.7949 57.8004 2 11083
65.4798 46.9872 59.2269 4 11920
62.7825 47.8791 57.959 4 14255
64.2994 48.9073 57.3465 1 11285
65.2489 52.9163 62.3386 4 11328
66.2296 46.8976 62.6564 4 11993
65.7429 52.6207 57.1634 3 11050
69.2551 52.826 60.9284 4 14318
67.8444 52.4279 58.0015 2 11046
69.8113 51.8388 58.7141 4 11327
67.3838 49.3822 58.479 1 11047
67.8084 48.6782 61.5553 4 11943
68.4569 50.1561 60.0381 4 11962
67.2242 52.2371 59.8875 4 11953
70.44 49.3073 58.5748 4 11324
70.1959 46.9216 58.329 4 11321
67.7413 47.468 58.1942 4 11330
72.2541 50.613 59.3156 4 11945
76.0626 48.4606 57.922 3 11029
75.8484 51.6807 57.7453 4 11347
73.1058 52.9285 58.2586 4 11345
74.5372 47.108 61.631 4 12013
78.1459 52.4992 59.5513 1 11025
75.5729 48.8333 62.8222 4 11947
76.0122 49.3103 60.5198 4 11944
77.9192 49.1294 60.3301 1 16579
74.888 47.8338 59.6765 1 11026
73.0805 48.3653 59.3139 4 11329
78.4046 50.5176 59.0701 3 11024
77.0434 50.1636 57.5794 1 11027
73.306 49.5915 57.3151 4 11353
78.6659 47.3851 59.8097 4 11903
52.6024 30.2176 67.4646 4 12018
53.4784 29.1979 65.4254 4 5236
53.7891 27.6616 67.1112 4 5390
55.8808 29.3758 64.9112 4 11336
56.2576 28.7608 67.176 4 11318
54.4926 29.4671 68.7906 4 11974
55.8697 31.4491 68.9402 4 11914
58.3349 28.4251 65.0577 4 11977
57.4347 28.4324 69.3007 4 12019
58.3802 30.8515 69.4111 4 5458
58.3423 29.8143 67.2123 4 11964
63.9226 30.4084 63.7821 4 12027
60.1827 27.8855 63.4974 4 11971
63.152 27.6122 68.4516 4 12177
61.4109 28.2206 65.5553 4 11918
61.1779 30.497 68.9275 4 11976
59.6372 27.481 66.798 4 11894
60.6537 30.1859 66.6196 4 11901
63.0499 29.4435 67.0728 4 11922
63.5721 27.2634 64.9295 4 11968
59.8936 28.4647 69.0044 4 12022
64.8853 29.1297 65.5376 4 12106
65.05 32.1286 68.2984 4 12033
63.691 30.2868 69.311 4 10087
66.6064 29.7535 63.737 4 11925
65.7974 29.8918 67.7346 4 12111
68.8324 30.8145 63.9451 4 10088
66.391 27.2474 65.8829 4 12029
69.805 28.9044 64.8813 4 12189
67.6926 29.3834 66.0937 4 10103
68.322 27.5028 67.4747 4 12097
68.3242 31.1603 69.5054 4 11988
67.4508 28.89 69.1564 4 12108
72.0326 28.4297 64.1209 4 12017
66.8676 32.992 69.593 4 12049
78.6315 28.0487 67.0571 1 16384
74.9948 30.1402 63.7756 4 12192
77.2367 31.368 63.7489 4 12054
77.2239 27.0543 66.0498 3 11825
76.409 28.3987 64.876 2 11824
73.6519 29.246 65.0714 1 11827
74.5968 27.5392 65.049 3 9968
73.801 29.8762 66.9551 4 12058
77.9694 29.7797 68.0884 4 12056
76.962 30.1483 65.6604 4 12164
74.8555 28.9048 69.1202 4 11986
75.7895 30.9833 67.6619 4 11989
75.603 32.5573 69.5317 4 11990
55.4882 35.0515 69.489 4 12032
71.8198 38.9077 64.0864 4 11926
78.1628 34.8364 68.6154 4 12064
78.1779 45.9125 64.9124 4 12012
59.0505 50.4887 63.847 4 12507
65.0352 48.2788 64.3634 4 14391
62.9573 49.5338 64.7378 4 14398
64.5509 51.9989 64.909 4 11333
60.5504 52.3025 64.5128 4 14485
62.427 51.5436 65.9887 4 12508
66.9928 49.8133 63.4578 4 14405
66.9328 52.0033 64.1234 4 11915
78.0573 52.7647 63.4351 4 14484
77.3403 50.5995 63.5302 4 12518
77.5188 48.2569 64.122 4 12173
57.7586 33.1934 69.6611 4 5790
53.0854 27.5821 69.8545 4 5327
55.3883 27.0723 74.2597 4 10053
55.3613 27.9479 70.9089 4 5359
54.1573 30.4953 71.4165 4 11917
56.5316 32.3816 71.5696 4 12099
54.6831 30.787 73.6792 4 12020
54.6267 33.0171 70.1727 4 12038
56.3951 30.1638 70.8689 4 12100
55.5683 32.9458 73.6083 4 12118
53.92 28.3845 72.5637 4 12176
56.648 29.9871 74.806 4 12195
53.2293 30.6465 75.4469 4 12224
57.577 26.9777 71.2555 4 12256
58.7995 32.5079 72.1228 4 12257
58.6559 33.0689 75.8518 4 12280
63.632 27.0244 71.2479 4 11972
64.9743 28.3059 69.6555 4 11987
60.2391 32.6105 69.8416 4 11967
62.0993 28.8374 70.5747 4 11958
59.892 30.481 71.2441 4 12040
61.8147 30.4674 72.8251 4 12122
59.755 27.9231 71.397 4 12102
64.6746 32.4631 70.6887 4 12101
64.891 30.2312 71.5925 4 12175
59.7721 29.2079 73.2926 4 12104
62.2945 31.8131 71.0119 4 12181
63.3357 28.8007 72.7749 4 12182
65.3966 31.6366 73.4443 4 12186
61.7204 31.8462 74.5687 4 12262
68.8706 29.3306 71.4354 4 12053
68.7433 31.6441 71.7199 4 12126
66.7499 28.5704 71.6832 4 12185
70.4121 28.6654 73.0023 4 12191
69.8536 31.8108 75.1889 4 12266
67.4456 29.2151 75.1434 4 12268
66.715 32.9858 72.158 4 12184
77.2084 28.5121 69.9764 4 12109
77.7226 31.0864 70.3867 4 12112
74.6047 32.2646 72.1254 4 12141
72.5106 29.2532 72.1518 4 12115
75.665 32.3146 74.1224 4 12114
72.419 31.7455 72.416 4 12130
73.9694 28.7721 73.8431 4 12190
77.3274 27.5229 72.2122 4 12194
75.5395 30.4702 70.9233 4 12267
73.2419 27.835 70.4614 4 12269
77.1073 29.3599 75.3791 4 12275
53.0505 39.6511 72.2547 4 12065
55.1229 37.0603 70.6775 4 12129
57.4854 35.3606 70.5366 4 12034
53.1048 38.2132 70.4202 4 12117
56.5744 38.7116 71.6836 4 12120
56.9606 39.6779 75.1396 4 12121
53.582 38.7752 74.2925 4 12171
57.7831 36.1064 74.3199 4 12180
54.4646 35.8995 72.4729 4 12199
54.6511 34.3205 75.4239 4 12520
59.7886 34.5656 71.1893 4 11896
59.8652 39.1034 73.0825 4 12041
62.6462 37.7529 71.0835 4 12178
64.3003 34.7174 71.6487 4 12179
60.8917 35.236 73.0536 4 12200
62.47 37.8183 75.0505 4 12206
63.8269 34.5428 75.1744 4 12212
64.3415 38.8914 71.9031 4 12128
66.3177 35.4465 72.5842 4 11979
69.0755 34.0486 72.4908 4 12045
67.7992 34.8479 70.6966 4 12048
65.75 37.5294 73.3002 4 12132
68.8695 38.1595 71.5425 4 12133
71.5603 39.481 73.482 4 12135
70.8322 35.3582 73.0868 4 12137
67.5562 34.3837 74.242 4 12187
68.9041 37.5822 75.407 4 12210
72.4121 35.2746 71.428 4 12136
73.2715 39.1335 71.9195 4 12059
76.6227 33.8394 72.3746 4 12061
72.4682 37.4671 70.554 4 12140
78.3854 37.4162 71.3495 4 12143
78.1875 34.8733 73.5782 4 12144
77.5656 33.4761 70.3398 4 12146
75.6177 35.9019 75.8267 4 12219
74.9903 38.2156 72.9939 4 12221
78.0336 38.7183 74.9266 4 12223
74.4333 34.8161 72.2024 4 12272
72.6244 33.8496 75.5774 4 12352
53.3503 45.0195 72.2146 4 11995
54.159 44.3429 70.3046 4 11963
57.5842 46.1232 75.205 4 11997
57.816 42.481 73.4395 4 12039
57.4707 45.1896 71.3741 4 12068
54.3307 41.5227 72.4187 4 12148
54.7144 44.702 74.0582 4 12149
56.9212 44.4941 73.4917 4 11996
58.6765 41.6349 75.4404 4 12070
59.1319 42.9876 71.5542 4 12035
64.0301 45.5181 70.8827 4 11978
62.3491 42.3088 74.5756 4 12153
60.4336 41.3951 70.3809 4 11970
60.995 43.6322 73.1317 4 12074
60.9735 41.264 75.8518 4 12124
63.7548 45.9539 73.223 4 12157
63.7374 43.2852 70.3933 4 12158
63.6759 43.5687 75.8757 4 12202
63.3147 40.8525 72.9489 4 12209
64.9394 41.9258 71.941 4 12043
66.059 45.9979 70.1308 4 12003
66.1302 40.28 70.8904 4 12047
68.6417 45.9637 72.5896 4 12071
66.1967 43.3513 73.0842 4 12127
70.3541 42.8035 72.1702 4 12131
67.9727 40.7069 74.0991 4 12139
68.4222 42.9287 73.8205 4 12161
66.4806 45.8235 75.8156 4 12233
69.6017 43.8594 75.4451 4 12236
71.7696 46.4623 74.1998 4 12241
71.8199 44.4114 75.0263 4 12055
68.7979 45.9227 75.1033 4 11982
77.8819 45.3055 69.7427 4 11984
75.1991 45.8716 70.3129 4 12085
77.6389 41.7553 71.7334 4 12511
76.8863 43.8794 73.186 4 12514
76.5573 43.8421 70.8451 4 12089
73.6678 41.321 71.2358 4 12142
76.8932 40.2431 70.2477 4 12168
73.3455 44.888 71.4846 4 12240
72.9781 42.5256 74.6984 4 12247
75.4316 45.2526 74.2515 4 12248
76.4635 41.6335 73.7516 4 12251
73.7481 46.4498 73.1621 4 12006
58.2851 47.5512 71.6446 4 12037
56.8452 50.0337 74.1987 4 14547
54.2689 48.9861 72.1248 4 14402
53.3291 50.3541 73.6987 4 11858
52.8029 47.1432 72.0888 4 11859
57.0615 51.1162 70.7811 4 12073
56.2067 48.2246 72.6732 4 12150
53.6561 50.1937 70.1559 4 12172
56.2408 52.336 74.5784 4 12528
60.5368 53.0765 71.4935 4 14334
59.1408 49.6754 71.3584 4 11999
59.7862 47.0902 75.2075 4 12067
61.218 48.8733 72.0388 4 14340
63.9539 49.3867 71.7379 4 12044
62.7602 47.8864 70.3503 4 12080
60.7824 50.9812 70.5375 4 12094
60.2015 47.0791 72.8778 4 12152
62.7556 49.4232 73.723 4 12321
64.2865 51.5503 71.2351 4 12517
59.0256 50.2467 73.6216 4 12519
61.733 52.7413 73.7053 4 12524
64.9895 47.3322 74.7442 4 12516
70.0408 51.2092 72.4017 4 12057
70.3987 47.4507 72.5899 4 12086
67.9505 51.3499 70.9845 4 12079
66.0666 48.5814 72.6516 4 12159
72.0522 48.3016 71.2055 4 12160
71.6014 52.1709 70.3657 4 12166
66.2976 52.032 74.1614 4 12235
69.338 49.28 73.5949 4 12239
67.4308 53.095 72.4664 4 12077
73.1767 52.8617 72.0763 4 14415
72.6022 50.1193 69.975 4 14411
74.3074 47.978 71.1541 4 12076
77.3064 52.4811 71.9436 4 12087
74.3651 50.7909 72.7099 4 14408
76.2779 49.4172 71.9091 4 12008
74.8207 50.5187 70.4353 4 12083
76.869 47.3993 71.1849 4 12091
78.2353 50.3939 72.5247 4 12165
74.7436 48.7114 73.6883 4 12174
78.0915 47.5793 74.6019 4 12250
72.3092 51.2003 73.6047 4 12254
75.4871 52.6717 73.3926 4 12521
54.3966 27.2922 76.3072 4 12098
52.7306 28.4408 80.6995 4 12258
58.1452 28.8335 81.4678 4 12259
58.3019 32.0035 79.4798 4 12284
55.8207 29.5819 78.5444 4 12340
55.3079 30.6659 82.057 4 12341
52.7995 31.556 79.1721 4 12430
55.405 32.9421 77.1619 4 12431
59.5634 29.7173 76.9781 4 12260
63.8445 29.6526 76.3637 4 12263
61.9094 28.0651 79.0583 4 12345
64.5081 30.5131 80.0661 4 12420
61.1176 30.7229 81.5479 4 12421
62.0108 32.078 78.2015 4 12424
65.6334 27.2704 78.3006 4 12183
70.537 31.9525 78.9086 4 12188
70.7137 28.6618 76.7933 4 12193
67.0184 32.999 80.3887 4 12264
66.1433 32.4749 76.936 4 12265
71.7717 28.6489 80.8961 4 12270
67.854 29.9537 78.6401 4 12271
66.7367 28.419 81.8083 4 12348
76.0502 32.5357 77.6723 4 12138
73.3125 30.6697 76.749 4 12273
78.0641 27.8422 80.9667 4 12274
73.6559 31.4547 80.3152 4 12300
76.9626 31.2656 80.9828 4 12311
75.4805 28.6148 78.5558 4 12353
57.317 39.5741 81.7456 4 12198
57.6385 35.5876 78.6627 4 12276
53.3197 39.9692 81.5387 4 12277
52.5613 38.7428 77.8258 4 12278
54.6644 36.9189 80.604 4 12279
56.1665 39.1539 78.4233 4 12283
54.9321 36.3367 76.3176 4 12339
55.3065 33.6823 80.7355 4 12415
59.4272 38.1505 76.9502 4 12196
60.0579 37.575 80.5878 4 12203
64.0468 34.7629 79.3076 4 12204
63.0077 38.2743 78.689 4 12207
61.0351 35.2335 77.2823 4 12208
65.1286 39.8657 81.2467 4 12293
60.7048 34.221 80.8927 4 12359
66.7233 36.6672 80.5394 4 12134
65.8974 36.5623 76.9707 4 12211
69.2025 34.7976 77.4827 4 12215
70.4382 37.816 79.0946 4 12298
69.7798 34.8598 81.1286 4 12299
67.2999 39.4308 78.4488 4 12328
73.9328 38.1258 79.1264 4 12214
72.4012 37.2666 75.9945 4 12216
74.789 39.9015 76.3352 4 12218
76.6386 35.5631 79.1636 4 12222
72.9352 34.6682 79.0538 4 12304
75.1956 34.4157 82.0193 4 12307
77.6688 38.6449 78.4947 4 12309
54.4719 41.8818 76.3016 4 12119
57.9802 42.9743 76.9932 4 12123
55.0189 45.0727 77.8846 4 12151
55.8551 42.2927 79.8704 4 12282
56.6702 45.4119 81.6038 4 12312
53.2841 44.7747 81.274 4 12413
59.667 40.8274 79.2156 4 12125
64.9144 40.0639 76.0142 4 12205
60.7519 45.3768 76.2834 4 12227
63.1466 41.7683 78.9621 4 12230
63.7308 45.4331 79.2064 4 12232
60.4342 44.2249 79.5741 4 12323
68.7472 41.7324 78.261 4 12078
66.9142 46.5271 79.7815 4 12213
69.4837 44.2917 79.0099 4 12242
70.3671 40.5808 76.7823 4 12243
69.3536 41.1688 80.545 4 12246
66.7824 42.7057 77.2518 4 12325
66.2572 43.0241 80.6607 4 12397
69.3195 46.3084 80.1692 4 12005
72.66 45.0262 77.3057 4 12167
72.4695 40.5275 82.0405 4 12217
72.6151 41.8819 78.8388 4 12249
75.8134 43.3572 77.1923 4 12330
77.5813 43.8364 80.6323 4 12333
75.708 41.095 80.0613 4 12336
74.1671 44.6199 80.7445 4 12412
56.7484 49.3825 76.3824 4 12147
58.1977 46.7665 78.7454 4 12228
53.6568 47.6371 75.8867 4 12253
55.0054 48.1249 79.7156 4 12314
58.3256 50.4327 79.4764 4 12317
53.617 50.7429 77.5898 4 12337
56.2027 52.9952 78.0727 4 12526
55.1612 51.369 81.031 4 12527
60.3725 47.0024 78.1532 4 12072
63.4852 47.61 76.5926 4 12154
61.2112 48.1668 80.2402 4 12155
60.3536 48.9412 76.7212 4 12156
64.6846 49.3187 79.4639 4 12338
59.5821 52.3737 76.5587 4 12523
61.9303 51.6568 79.4597 4 12532
65.5321 52.5249 81.0727 4 12533
63.5737 51.5556 76.5234 4 12536
66.6062 49.2453 76.3146 4 12234
69.4171 47.3035 77.0138 4 12237
69.8693 51.1552 76.5073 4 12238
71.6049 47.1816 79.9305 4 12244
68.6881 49.7109 79.6996 4 12324
71.2132 52.1276 79.6307 4 12525
66.8936 52.3769 77.8902 4 12529
78.3428 52.3624 78.4795 4 18095
72.5888 48.8349 76.6928 4 12162
77.0086 47.4782 80.8637 4 12245
77.3684 51.0303 79.9773 4 12252
76.3631 50.228 76.4702 4 12255
75.5573 46.9246 77.6791 4 12329
74.0955 49.6726 79.7379 4 12409
73.5969 52.2842 76.7151 4 12530
58.4025 32.3113 83.3028 4 12261
56.1381 30.7673 85.5615 4 12288
55.2791 27.4662 83.5291 4 12342
52.5653 30.7019 84.1367 4 12358
59.0098 32.7659 86.9475 4 12362
56.6575 27.6004 86.9153 4 12416
53.5072 29.7185 87.5329 4 12477
55.3073 33.2058 87.8718 4 12478
62.1405 31.678 85.0516 4 12347
63.7882 33.3419 82.483 4 12365
62.3338 33.4328 88.0952 4 12372
59.3422 29.1536 84.9614 4 12418
59.3183 27.7514 88.1504 4 12419
63.5376 28.944 83.2474 4 12425
62.341 27.6345 86.4942 4 12437
61.0674 30.3079 88.2871 4 12479
64.5953 30.1492 87.2728 4 12482
65.9337 33.3893 87.0942 4 12291
69.2271 30.8517 82.2685 4 12296
71.9912 32.9257 83.0976 4 12303
66.0891 31.3143 84.1326 4 12346
69.5259 27.5488 83.8227 4 12349
71.9154 29.8475 84.819 4 12351
65.9201 27.2336 85.0996 4 12369
69.1517 32.5608 85.565 4 12426
68.1756 29.5322 86.6169 4 12429
71.3083 27.4714 87.2142 4 12487
78.1438 29.8734 84.4602 4 12310
75.4671 31.9052 88.2413 4 12381
74.7852 28.9985 82.6383 4 12443
75.2454 32.0312 84.6606 4 12451
72.3046 32.6554 86.9508 4 12486
75.1671 28.7887 86.3089 4 12489
78.4401 30.3447 88.1843 4 12491
78.1634 33.4463 86.7328 4 12493
52.5757 36.5396 83.6498 4 11860
55.7644 37.9477 84.2332 4 12286
55.0252 33.9587 84.4122 4 12354
57.7585 35.6824 82.4983 4 12355
57.4331 35.7642 86.4561 4 12360
53.2235 39.9843 85.4059 4 12383
56.6723 38.9783 87.7178 4 12433
53.7365 36.6411 87.0511 4 12434
54.6825 38.4349 86.543 4 5405
60.6641 34.9263 84.522 4 12287
63.1149 36.9832 82.3177 4 12292
63.9184 35.4588 85.4724 4 12344
59.6574 38.2744 84.6008 4 12357
60.6411 36.5555 87.8347 4 12361
62.9239 38.8424 85.8896 4 12363
66.3821 39.9625 87.2747 4 12297
70.3115 35.7112 84.956 4 12301
69.2598 38.4063 82.5759 4 12302
66.1247 38.2206 84.1148 4 12350
67.0228 34.7486 83.5943 4 12368
69.7234 38.9751 86.0699 4 12371
67.318 36.5318 87.033 4 12373
72.0843 36.7432 88.2225 4 12375
75.7432 38.2736 82.3243 4 12220
72.4806 36.8364 82.2169 4 12306
76.9663 36.3089 84.8895 4 12332
77.7756 39.6662 85.0029 4 12374
78.1414 36.3843 87.6508 4 12377
75.4814 38.8206 87.7089 4 12378
73.8352 35.3661 85.3796 4 12379
78.4358 33.4862 83.174 4 12382
73.258 38.8374 85.1662 4 12442
58.8366 42.6748 82.2971 4 12197
57.191 44.9361 85.0675 4 12226
57.6656 41.1496 85.1861 4 12281
53.4314 45.199 85.2742 4 12315
58.3008 43.6599 87.6671 4 12386
54.976 42.4973 83.449 4 12414
55.167 42.4294 87.4012 4 12453
55.5831 46.0062 88.1753 4 12454
62.9096 43.6669 82.2286 4 12201
60.1173 45.8671 82.801 4 12229
59.9887 40.1271 87.8342 4 12285
61.5788 40.275 82.3882 4 12290
60.961 42.5898 85.3488 4 12318
63.4859 45.015 85.7236 4 12319
64.4704 41.593 84.4456 4 12367
60.2855 46.0746 86.4813 4 12456
63.3235 41.5707 88.2169 4 12461
71.8585 44.8481 88.0612 4 11874
67.9646 41.6727 83.8612 4 12295
70.9026 43.8947 82.1422 4 12334
69.2632 42.0031 88.0648 4 12366
66.4121 43.4848 86.7633 4 12370
66.436 45.0628 83.3567 4 12394
69.378 44.9864 85.5284 4 12401
71.2491 41.8735 85.1304 4 12469
73.0672 44.8142 84.7346 4 12305
75.3323 41.9363 83.564 4 12308
76.3097 45.4286 83.8412 4 12335
74.1722 42.0849 86.9189 4 12404
78.2381 45.9525 86.6118 4 12411
75.1438 45.2576 87.741 4 12471
77.4077 42.3867 87.6548 4 12472
57.6472 48.7462 82.5026 4 12225
54.3963 47.867 83.3952 4 12313
54.0686 49.0589 87.5947 4 12384
57.2092 48.3084 86.1585 4 12385
52.5901 52.2767 86.7765 4 12499
58.6322 51.6656 85.7668 4 12539
56.3732 51.6305 88.0097 4 12542
55.2434 50.9761 84.8198 4 12548
63.2538 50.6268 82.7662 4 12231
63.6733 47.1267 82.7318 4 12320
60.6087 48.9387 84.2899 4 12387
63.4051 48.4666 86.4638 4 12392
60.1862 49.403 88.0176 4 12474
62.2074 51.8087 86.1999 4 12531
59.8829 51.8007 82.2974 4 12535
64.9179 53.0877 88.0866 4 12545
68.9863 48.9426 87.7123 4 12326
69.3091 50.6271 85.3628 4 12327
71.3806 47.8612 85.4791 4 12331
65.8423 51.0245 85.3249 4 12395
66.6615 49.1722 82.5559 4 12399
71.2807 49.9846 82.4283 4 12402
69.2906 46.9643 82.5336 4 12406
66.9405 47.5686 85.8515 4 12459
68.6345 52.512 82.4151 4 12534
68.3926 52.332 88.277 4 12540
75.2327 50.7364 83.0586 4 12405
73.7909 47.5845 82.7547 4 12407
78.24 48.7184 84.1391 4 12408
78.5822 49.6233 87.6736 4 12470
75.3641 48.5027 86.1246 4 12475
72.9222 51.1375 86.0709 4 12537
76.4723 52.1905 86.0191 4 12538
75.0413 51.0833 88.1892 4 12544
52.6909 32.3787 89.1654 4 11861
53.1271 32.0752 91.4077 4 11880
54.5476 28.9561 90.8197 4 11881
56.3456 31.5057 92.1108 4 11882
57.062 28.8689 90.0734 4 11883
57.4183 30.5803 88.6212 4 12343
59.142 31.1918 90.2573 4 11884
63.6713 30.0122 91.3596 4 11886
61.9774 28.6577 89.9643 4 12422
62.9848 31.8215 90.2252 4 12423
60.6913 28.7987 91.9525 4 12481
69.3717 28.8387 89.9751 4 11887
66.8141 31.4989 90.9723 4 11888
71.6257 28.8992 89.7758 4 11892
70.1472 32.2625 90.946 4 11912
69.6921 30.9398 88.9774 4 12427
66.1468 32.9068 89.4251 4 12441
68.9055 27.1553 91.2431 4 12476
66.3198 29.6204 89.5741 4 12483
65.9308 27.4068 89.7654 4 12484
73.2673 30.4567 88.8291 4 11890
75.2472 29.0135 91.4885 4 11891
76.3963 32.0737 90.4903 4 11893
73.3808 32.9988 90.2729 4 12488
75.9652 28.4772 89.1123 4 12490
78.238 28.2804 89.7851 4 12492
54.3031 39.5843 91.1032 4 11862
57.9388 35.3882 90.0398 4 12417
53.574 39.8619 88.9171 4 12432
55.7068 36.9797 89.5208 4 12435
56.8981 37.2238 91.5239 4 12436
58.4649 38.7026 90.6419 4 12458
56.1963 33.8234 90.0238 4 12480
53.8675 36.002 90.6658 4 12495
62.9023 35.5946 89.6957 4 11864
64.4595 33.508 91.8399 4 11885
60.2142 37.2134 90.2492 4 12289
63.0663 38.4596 91.2092 4 12364
61.716 39.4925 89.7181 4 12390
64.3301 37.1052 88.5281 4 12438
59.8466 34.1333 89.611 4 12439
65.3818 39.5839 90.7328 4 12444
65.5107 36.4966 92.0352 4 12497
67.8309 34.8386 90.5474 4 11865
71.4861 34.2347 90.4385 4 11889
68.4368 39.1755 89.0913 4 12294
69.6265 34.4315 88.6023 4 12428
67.4637 39.2016 91.556 4 12445
69.7301 37.618 90.1115 4 12448
66.6558 36.6351 89.8538 4 12485
77.8407 38.0721 89.7134 4 11877
76.7318 40.0136 89.8261 4 12376
77.3359 33.9855 90.3347 4 12380
75.3132 35.2386 88.647 4 12446
73.1571 38.613 90.6469 4 12447
73.3341 36.2271 90.5612 4 12449
75.1919 38.3647 91.6076 4 12450
57.3011 40.6172 92.0085 4 11863
53.576 42.8267 90.9115 4 11867
53.8114 46.0323 91.6128 4 11869
56.1125 41.2664 90.1615 4 12356
56.6272 44.3814 91.2983 4 12457
53.11 44.6505 89.5405 4 12473
65.0929 46.0112 88.583 4 11871
62.1286 42.8786 90.5221 4 11872
59.0709 42.6691 89.6167 4 12316
59.5385 45.5861 90.6804 4 12396
65.1398 43.3473 90.5553 4 12400
61.6997 44.5216 88.9599 4 12455
62.9928 46.0995 90.3296 4 12460
60.4984 40.2599 91.8993 4 12496
67.1916 42.2493 89.9169 4 11866
68.441 45.4757 88.7025 4 12403
72.1208 40.2305 88.7847 4 12440
69.9585 43.9583 89.6627 4 12464
67.2882 45.3506 90.8925 4 12467
70.2237 40.9644 90.6618 4 12494
74.8569 42.2667 89.7884 4 11878
72.8505 44.2955 92.0136 4 11910
77.7208 46.5724 91.3195 4 11911
76.7874 44.3177 90.9527 4 12410
77.1925 40.9616 91.8217 4 12452
73.1107 45.9484 90.4221 4 12466
73.8467 41.3219 91.7766 4 12498
58.5658 47.1161 89.2068 4 12393
55.7555 52.8088 90.0308 4 12543
52.8202 51.3201 90.7001 4 12500
52.954 48.2964 89.6258 4 11868
54.5851 50.2271 91.8426 4 11905
56.5823 47.607 91.5289 4 11907
56.2486 49.391 90.0227 4 12388
58.8263 51.1981 90.8398 4 12389
63.8786 50.5647 90.4276 4 11879
59.4437 48.7762 90.9921 4 11870
62.0772 51.7729 89.5401 4 12322
62.3836 48.4328 90.3206 4 12391
61.0196 51.7606 91.7113 4 12506
67.2492 50.7723 89.9678 4 12501
71.0469 51.4081 89.1757 4 12541
71.9537 49.5295 90.1765 4 12546
69.1576 47.8519 89.7732 4 12398
65.6761 47.9907 89.9789 4 12462
65.665 49.8702 88.4799 4 12463
72.3919 52.6081 90.6941 4 12547
72.9491 47.8818 88.4456 4 12465
75.1182 50.8538 90.5309 4 11875
78.2768 51.7563 92.0347 4 12502
74.4442 47.2671 91.7258 4 11876
76.5992 47.9544 89.8887 4 12468
55.2264 55.2774 25.317 5 13169
57.9583 57.8807 25.254 5 13174
52.6024 57.9229 25.2371 5 13166
56.557 53.8677 23.9383 5 13173
56.6111 59.3695 23.9015 5 13133
53.9008 56.5159 23.9001 5 13171
52.4956 55.1978 22.5934 5 13167
55.2109 57.9131 22.5934 5 13168
57.9263 55.1978 22.5934 5 13175
53.8532 59.2708 21.2357 5 13132
53.8532 53.8401 21.2357 5 13172
56.5686 56.5555 21.2357 5 13170
63.3857 57.9301 25.2548 5 13182
60.6721 55.2141 25.2306 5 13177
64.7388 56.4825 23.9875 5 13187
62.0219 59.3258 23.9569 5 13141
62.115 53.7713 23.9668 5 13181
59.1821 56.5462 23.902 5 13179
60.6416 57.9131 22.5934 5 13176
63.357 55.1978 22.5934 5 13183
64.7146 53.8401 21.2357 5 13188
59.2839 53.8401 21.2357 5 13180
61.9993 56.5555 21.2357 5 13178
64.7146 59.2708 21.2357 5 13148
59.2839 59.2708 21.2357 5 13140
68.8547 57.7989 25.3602 5 13190
66.1576 55.177 25.3185 5 13185
71.6295 55.0474 25.2169 5 13193
67.5396 59.2505 24.0013 5 13149
70.2273 56.499 23.9587 5 13195
67.4492 53.7834 23.9511 5 13189
66.0723 57.9131 22.5934 5 13184
68.7877 55.1978 22.5934 5 13191
71.503 57.9131 22.5934 5 13192
70.1453 53.8401 21.2357 5 13196
67.43 56.5555 21.2357 5 13186
70.1453 59.2708 21.2357 5 13156
74.2739 57.88 25.3626 5 13198
77.0259 55.0852 25.2598 5 13201
72.8876 59.2777 24.026 5 13157
72.9447 53.7515 23.9554 5 13197
75.6688 56.5568 23.9452 5 13203
78.4278 53.803 23.9284 5 13205
78.3905 59.3065 23.8974 5 13165
74.2184 55.1978 22.5934 5 13199
76.9337 57.9131 22.5934 5 13200
75.576 53.8401 21.2357 5 13204
78.2914 56.5555 21.2357 5 13202
72.8607 56.5555 21.2357 5 13194
75.576 59.2708 21.2357 5 13164
57.9952 63.3438 25.3258 5 13134
55.2885 60.6825 25.2438 5 13129
55.2572 66.021 25.229 5 13090
56.6465 64.6442 23.9513 5 13094
53.8408 61.9445 23.8336 5 13131
52.4956 66.0592 22.5934 5 13088
57.9263 66.0592 22.5934 5 13096
52.4956 60.6285 22.5934 5 13127
55.2109 63.3438 22.5934 5 13128
57.9263 60.6285 22.5934 5 13135
56.5686 61.9862 21.2357 5 13130
53.8532 64.7015 21.2357 5 13093
63.3691 63.3375 25.3232 5 13142
60.6281 60.6423 25.2663 5 13137
60.5785 66.1764 25.1466 5 13098
64.7071 61.9832 23.961 5 13147
59.2484 61.9966 23.9538 5 13139
61.9157 64.6951 23.9427 5 13102
63.357 66.0592 22.5934 5 13104
60.6416 63.3438 22.5934 5 13136
63.357 60.6285 22.5934 5 13143
61.9993 61.9862 21.2357 5 13138
64.7146 64.7015 21.2357 5 13109
59.2839 64.7015 21.2357 5 13101
68.8192 63.3021 25.3766 5 13150
71.5495 60.5971 25.3829 5 13153
66.0422 66.0436 25.2919 5 13106
66.1726 60.6075 25.2671 5 13145
71.5293 66.0656 25.2439 5 13114
67.4082 64.6782 23.9276 5 13110
70.1969 62.0314 23.8804 5 13155
71.503 63.3438 22.5934 5 13152
68.7877 66.0592 22.5934 5 13112
66.0723 63.3438 22.5934 5 13144
68.7877 60.6285 22.5934 5 13151
67.43 61.9862 21.2357 5 13146
70.1453 64.7015 21.2357 5 13117
74.1572 63.3036 25.3145 5 13158
76.9983 60.6807 25.2745 5 13161
77.0032 66.0525 25.2017 5 13122
72.854 64.6547 23.9657 5 13118
75.5522 61.89 23.9458 5 13163
78.3602 64.7434 23.8966 5 13126
76.9337 63.3438 22.5934 5 13160
74.2184 60.6285 22.5934 5 13159
74.2184 66.0592 22.5934 5 13120
78.2914 61.9862 21.2357 5 13162
72.8607 61.9862 21.2357 5 13154
75.576 64.7015 21.2357 5 13125
57.9633 68.7976 25.2858 5 13095
55.2084 71.483 25.2175 5 13051
56.5729 70.1649 23.9314 5 13055
53.8874 67.4037 23.92 5 13092
57.9263 71.4899 22.5934 5 13057
52.4956 71.4899 22.5934 5 13049
55.2109 68.7745 22.5934 5 13089
53.8532 70.1322 21.2357 5 13054
56.5686 67.4169 21.2357 5 13091
63.4395 68.9015 25.3756 5 13103
60.7623 71.5286 25.2251 5 13059
64.6457 67.4364 23.9956 5 13108
62.0275 70.1213 23.969 5 13063
59.258 67.4704 23.854 5 13100
60.6416 68.7745 22.5934 5 13097
63.357 71.4899 22.5934 5 13065
59.2839 70.1322 21.2357 5 13062
64.7146 70.1322 21.2357 5 13070
61.9993 67.4169 21.2357 5 13099
66.0298 71.5402 25.3767 5 13067
68.852 68.7166 25.2444 5 13111
71.4373 71.5459 25.2473 5 13075
67.45 70.0978 24.0183 5 13071
70.0046 72.8351 24.0239 5 13077
70.1534 67.4137 23.9084 5 13116
71.503 68.7745 22.5934 5 13113
66.0723 68.7745 22.5934 5 13105
68.7877 71.4899 22.5934 5 13073
70.1453 70.1322 21.2357 5 13078
67.43 67.4169 21.2357 5 13107
76.9877 71.474 25.1656 5 13083
74.2956 68.7726 25.2188 5 13119
72.9285 70.1423 23.9522 5 13079
75.5894 67.3843 23.8757 5 13124
78.4026 70.0055 23.8801 5 13087
76.9337 68.7745 22.5934 5 13121
74.2184 71.4899 22.5934 5 13081
75.576 70.1322 21.2357 5 13086
72.8607 67.4169 21.2357 5 13115
78.2914 67.4169 21.2357 5 13123
55.1283 76.9734 25.3223 5 13020
57.9064 74.28 25.2201 5 13056
53.7801 72.9623 23.9387 5 13053
53.8473 78.363 23.8592 5 13022
56.5689 75.6311 23.9226 5 13024
55.2109 74.2052 22.5934 5 13050
57.9263 76.9206 22.5934 5 13025
52.4956 76.9206 22.5934 5 13019
56.5686 78.2783 21.2357 5 13021
53.8532 75.5629 21.2357 5 13023
56.5686 72.8476 21.2357 5 13052
63.4264 74.3412 25.2693 5 13064
60.6446 77.0027 25.2649 5 13026
64.7894 78.3483 23.9445 5 13034
64.7712 72.9082 23.9745 5 13069
59.3237 78.3983 23.8875 5 13028
59.3162 72.8809 23.9191 5 13061
62.0456 75.6662 23.9096 5 13030
63.357 76.9206 22.5934 5 13031
60.6416 74.2052 22.5934 5 13058
61.9993 72.8476 21.2357 5 13060
64.7146 75.5629 21.2357 5 13035
61.9993 78.2783 21.2357 5 13027
59.2839 75.5629 21.2357 5 13029
68.7348 74.3029 25.3544 5 13072
66.1344 76.9715 25.3285 5 13032
71.4795 77.0189 25.2038 5 13038
67.3143 75.6048 23.9291 5 13036
70.1263 78.3685 23.9416 5 13040
68.7877 76.9206 22.5934 5 13037
71.503 74.2052 22.5934 5 13074
66.0723 74.2052 22.5934 5 13066
67.43 72.8476 21.2357 5 13068
70.1453 75.5629 21.2357 5 13041
67.43 78.2783 21.2357 5 13033
77.0136 76.9939 25.3497 5 13044
74.2656 74.3038 25.2561 5 13080
78.3679 75.6166 24.027 5 13048
75.6332 78.3746 23.979 5 13046
72.8254 75.6421 23.9052 5 13042
75.6521 72.8829 23.8842 5 13085
74.2184 76.9206 22.5934 5 13043
76.9337 74.2052 22.5934 5 13082
78.2914 72.8476 21.2357 5 13084
78.2914 78.2783 21.2357 5 13045
72.8607 78.2783 21.2357 5 13039
75.576 75.5629 21.2357 5 13047
72.8607 72.8476 21.2357 5 13076
53.9021 59.3465 26.5524 5 12946
56.6161 56.5386 26.6053 5 12983
53.7987 53.9739 26.5899 5 12985
55.2167 57.9247 27.8332 5 12981
58.0852 55.1876 27.8913 5 12988
53.8563 56.5673 29.1504 5 12984
56.5465 59.3741 29.2618 5 12947
56.5417 53.8284 29.1734 5 12986
57.8971 58.0191 30.4728 5 12987
55.3128 55.2352 30.5314 5 12982
52.5364 57.9172 30.6123 5 12980
53.8935 53.8862 31.845 5 12799
53.8367 59.3159 31.9355 5 12759
56.6361 56.5157 31.9048 5 12797
64.6819 59.2773 26.5751 5 12962
59.2533 53.807 26.4866 5 12993
64.8798 53.7381 26.6447 5 13001
59.3175 59.2975 26.6186 5 12954
62.0272 56.6421 26.5874 5 12991
63.4131 55.1817 27.825 5 12996
60.6448 57.9855 27.937 5 12989
62.0162 53.7719 29.2593 5 12994
64.7363 56.4913 29.2302 5 13000
59.3785 56.6755 29.1818 5 12992
61.9575 59.3359 29.3473 5 12955
60.6199 55.2442 30.5278 5 12990
63.378 57.9996 30.6191 5 12995
62.0444 56.5966 31.833 5 12805
59.2657 53.846 31.8129 5 12807
64.6696 59.2213 31.9548 5 12775
59.2802 59.3981 31.8877 5 12767
64.8 53.8038 31.997 5 12815
70.0846 59.1891 26.6048 5 12970
67.5322 56.4501 26.7425 5 12999
70.3282 53.7059 26.699 5 13009
66.026 57.87 27.9473 5 12997
71.4813 57.8482 27.9252 5 13005
68.9409 55.0959 27.9768 5 13004
67.4139 59.2014 29.2288 5 12963
67.5264 53.8323 29.3477 5 13002
70.3058 56.466 29.2902 5 13008
66.0966 55.131 30.5585 5 12998
71.6256 55.1514 30.6563 5 13006
68.9099 57.8202 30.5997 5 13003
70.2839 53.7293 31.9634 5 12823
70.3021 59.2969 31.9431 5 12783
67.5569 56.442 31.9338 5 12813
72.8064 56.4652 26.5284 5 13007
78.4281 56.4624 26.6604 5 13015
75.5948 53.8723 26.6274 5 13017
75.6607 59.279 26.6974 5 12978
74.113 55.1729 27.8678 5 13012
76.9707 57.8422 28.0476 5 13013
72.9296 59.2069 29.2354 5 12971
72.8946 53.7929 29.1994 5 13010
75.5453 56.4219 29.3771 5 13016
78.3401 53.8521 29.3983 5 13018
78.2715 59.2712 29.3993 5 12979
74.2322 57.9024 30.7405 5 13011
76.9875 55.1848 30.7924 5 13014
72.9657 56.5696 32.0462 5 12821
75.7157 59.1636 32.0424 5 12791
75.6417 53.8612 32.1088 5 12831
53.702 64.7226 26.4921 5 12907
56.5206 62.0321 26.6605 5 12944
57.9336 60.7191 27.8789 5 12949
57.8751 66.1135 27.9654 5 12910
52.4965 66.1423 27.9673 5 12902
55.1142 63.3679 27.9393 5 12942
56.5848 64.6851 29.2537 5 12908
53.7834 62.1454 29.3303 5 12945
55.1225 60.6964 30.5426 5 12943
55.245 66.0298 30.6214 5 12904
57.9168 63.3522 30.6115 5 12948
52.5002 63.4515 30.6938 5 12941
53.8837 64.7842 31.9188 5 12719
56.4828 62.0438 31.8813 5 12757
59.4107 64.8138 26.6599 5 12915
62.0224 61.9908 26.6402 5 12952
64.6633 64.715 26.7126 5 12923
60.6594 63.3485 27.9724 5 12950
63.4025 66.1594 27.9214 5 12918
63.37 60.669 28.0163 5 12957
59.2495 62.0661 29.2502 5 12953
62.099 64.7943 29.2676 5 12916
64.7821 61.9526 29.3651 5 12961
63.4428 63.3697 30.5518 5 12956
60.6693 60.7083 30.6603 5 12951
60.7465 66.0913 30.6165 5 12912
64.7915 64.7953 31.9631 5 12735
59.2602 64.8127 31.904 5 12727
62.1275 61.9518 31.9001 5 12765
70.1516 64.7753 26.6059 5 12931
67.431 61.9982 26.7398 5 12960
68.7245 66.1279 27.9423 5 12926
71.4787 63.4808 28.0393 5 12966
66.1957 63.3682 28.0244 5 12958
68.7915 60.5794 28.0168 5 12965
70.2059 61.9653 29.3248 5 12969
67.5492 64.7794 29.3201 5 12924
71.6534 60.5614 30.5333 5 12967
66.1838 66.1167 30.6293 5 12920
68.8787 63.3411 30.6191 5 12964
71.4884 66.185 30.5819 5 12928
66.1383 60.5839 30.7219 5 12959
67.4798 62.0547 31.9196 5 12773
70.1716 64.7823 31.8837 5 12743
75.5974 64.6788 26.5212 5 12939
72.8407 62.0022 26.7626 5 12968
78.4243 62.0492 26.6985 5 12976
76.8911 63.2988 27.8649 5 12974
74.2721 66.0508 27.8895 5 12934
74.2171 60.563 27.9783 5 12973
72.8802 64.7705 29.3592 5 12932
78.3038 64.7207 29.301 5 12940
75.5191 61.8616 29.3131 5 12977
76.9792 60.6172 30.659 5 12975
74.1983 63.337 30.6747 5 12972
76.8887 66.0933 30.6138 5 12936
78.4498 61.9576 31.8495 5 12789
75.657 64.7755 31.9781 5 12751
72.8768 61.9775 31.9832 5 12781
53.771 70.1261 26.5236 5 12867
56.5979 67.475 26.5928 5 12905
57.9357 71.5274 27.8219 5 12870
55.3156 68.9089 27.9534 5 12903
53.9161 67.463 29.2701 5 12906
56.6953 70.2638 29.3101 5 12868
57.9877 68.8703 30.6574 5 12909
55.201 71.5976 30.6773 5 12864
52.5169 68.8331 30.6881 5 12901
56.5472 67.4919 31.88 5 12717
53.8644 70.2994 31.9834 5 12679
59.4099 70.2045 26.5569 5 12875
62.011 67.551 26.6042 5 12913
64.8373 70.2218 26.7818 5 12883
60.7174 68.8676 28.0243 5 12911
63.3896 71.5812 28.0148 5 12878
59.2909 72.8179 29.1445 5 12874
64.7883 67.4531 29.2972 5 12922
59.3085 67.5269 29.3058 5 12914
62.029 70.2753 29.3973 5 12876
60.6528 71.6285 30.6636 5 12872
63.3404 68.8389 30.6346 5 12917
59.3055 70.2668 31.9777 5 12687
61.9529 67.5545 31.9387 5 12725
64.73 70.2725 31.9136 5 12695
70.0701 70.0226 26.5789 5 12891
67.4214 67.3703 26.6359 5 12921
68.7501 71.4936 27.9317 5 12886
71.5028 68.7938 27.8887 5 12927
66.1303 68.7663 28.0002 5 12919
70.0786 67.4217 29.2612 5 12930
67.4096 70.2624 29.2354 5 12884
71.5025 71.575 30.5475 5 12888
68.7748 68.9021 30.6046 5 12925
66.086 71.6176 30.6028 5 12880
67.4134 67.5391 31.9306 5 12733
70.1177 70.214 31.9839 5 12703
75.6729 70.1623 26.5626 5 12899
72.8636 67.4438 26.5691 5 12929
78.3187 67.3867 26.6219 5 12937
76.9715 68.831 27.9189 5 12935
74.2949 71.5444 27.9026 5 12894
75.5854 67.3888 29.2693 5 12938
72.8622 70.1402 29.1966 5 12892
78.3446 70.2219 29.1869 5 12900
76.9237 71.4971 30.5731 5 12896
74.2701 68.9059 30.5261 5 12933
75.5441 70.2546 31.8728 5 12711
78.2415 67.5459 31.9629 5 12749
72.8521 67.5448 31.8952 5 12741
56.551 78.4469 26.5537 5 12835
56.4872 72.8888 26.5221 5 12865
53.8279 75.6198 26.7132 5 12837
57.9507 76.9822 27.8466 5 12839
52.4603 77.0915 27.9324 5 12833
55.2117 74.3655 27.9946 5 12863
53.8145 78.4411 29.3621 5 12836
53.7701 73.0305 29.3756 5 12866
56.5921 75.6985 29.3033 5 12838
57.9632 74.2783 30.5564 5 12869
55.1732 77.0836 30.5948 5 12834
56.5067 78.481 31.9448 5 12645
53.8111 75.7477 31.9141 5 12647
56.668 72.9591 32.0287 5 12677
59.3458 75.587 26.5774 5 12843
61.8615 78.4752 26.5321 5 12841
62.1508 72.8838 26.5369 5 12873
64.6411 75.7241 26.5936 5 12849
60.6278 74.198 27.8508 5 12871
63.3188 77.152 27.931 5 12845
59.3356 78.3818 29.2694 5 12842
62.0481 75.6975 29.2133 5 12844
64.6485 78.4931 29.1844 5 12848
64.7912 73.0073 29.3013 5 12882
63.4567 74.3534 30.5986 5 12877
60.7073 77.0392 30.5802 5 12840
64.744 75.7538 31.9126 5 12659
62.0323 73.0254 31.9055 5 12685
59.2856 75.6712 31.902 5 12653
62.0346 78.4981 31.8951 5 12651
70.1454 75.672 26.5719 5 12855
67.4767 72.9544 26.5867 5 12881
67.3723 78.4393 26.6862 5 12847
68.7879 77.0664 27.9568 5 12851
71.5191 74.3592 27.9139 5 12887
66.0145 74.4442 27.9135 5 12879
70.1357 78.3884 29.2679 5 12854
70.1433 72.9359 29.179 5 12890
67.4391 75.7019 29.2214 5 12850
68.7642 74.3167 30.4777 5 12885
66.0275 77.1291 30.5309 5 12846
71.3513 77.1536 30.6785 5 12852
70.1071 75.7198 31.8603 5 12665
67.4148 78.4153 31.8498 5 12657
67.5302 72.9695 31.8792 5 12693
72.8267 78.3557 26.5612 5 12853
72.8648 72.9413 26.5257 5 12889
78.4106 72.9261 26.6558 5 12897
75.5806 75.6164 26.6413 5 12861
78.2488 78.3246 26.827 5 12859
74.175 76.9685 27.9358 5 12857
76.9426 74.2544 27.9973 5 12895
72.7351 75.7112 29.2616 5 12856
75.5903 72.8977 29.3311 5 12898
75.4614 78.3781 29.4399 5 12860
78.3062 75.6381 29.4137 5 12862
74.146 74.2982 30.5549 5 12893
76.7716 76.9406 30.7262 5 12858
72.7716 72.9472 31.836 5 12701
78.3661 72.8894 31.9746 5 12709
72.7404 78.4836 31.9321 5 12663
75.4894 75.599 32.0229 5 12671
52.4945 55.1458 33.2102 5 12794
57.9895 55.179 33.2354 5 12802
55.2388 57.8921 33.2327 5 12795
56.6075 59.2704 34.4339 5 12760
53.8135 56.6188 34.533 5 12798
56.5507 53.92 34.6339 5 12800
57.9939 57.9254 35.7767 5 12801
52.5724 58.0171 35.9455 5 12793
55.1581 55.2697 35.9633 5 12796
56.6648 56.6105 37.2247 5 12626
54.0042 59.3529 37.2416 5 12607
53.8858 53.8738 37.2812 5 12627
60.6885 57.9458 33.1602 5 12803
63.4434 55.3274 33.2025 5 12810
59.3563 56.4991 34.4998 5 12806
62.0459 53.9264 34.4819 5 12808
64.7708 56.5655 34.5733 5 12814
61.8761 59.2206 34.6295 5 12768
60.7214 55.1865 35.8959 5 12804
63.3914 57.9539 35.9363 5 12809
59.3186 59.2912 37.0702 5 12611
64.7473 53.8312 37.1271 5 12635
64.7866 59.3393 37.2157 5 12615
62.129 56.6163 37.2434 5 12630
59.3302 53.8474 37.244 5 12631
66.1593 57.8512 33.2261 5 12811
68.9594 55.095 33.1934 5 12818
71.6618 57.9572 33.2687 5 12819
70.2479 56.5511 34.5273 5 12822
67.551 59.2674 34.4997 5 12776
67.5661 53.81 34.5084 5 12816
66.1948 55.1491 35.8232 5 12812
68.92 57.8999 35.8024 5 12817
71.4795 55.1816 35.9547 5 12820
70.1818 59.2549 37.2421 5 12619
67.4902 56.619 37.2645 5 12634
70.0889 53.8211 37.2693 5 12639
78.438 56.4488 32.155 5 12829
77.0921 57.8676 33.4788 5 12827
74.2754 55.1879 33.44 5 12826
72.9356 59.3102 34.5602 5 12784
72.9231 53.7526 34.6964 5 12824
78.4147 59.41 34.7183 5 12792
78.4007 53.8205 34.7688 5 12832
75.6262 56.4602 34.7457 5 12830
74.2379 57.9181 35.9321 5 12825
77.0641 55.2389 36.1158 5 12828
72.9287 56.5779 37.245 5 12638
75.6044 59.4231 37.3094 5 12623
78.3041 56.6259 37.4678 5 12642
75.7081 53.9004 37.4998 5 12643
57.9199 60.7392 33.1619 5 12762
57.9766 66.1959 33.2001 5 12722
52.5069 60.6896 33.2346 5 12754
55.1376 63.3668 33.231 5 12755
52.6491 66.0871 33.4081 5 12714
56.5176 64.7499 34.4772 5 12720
53.8639 62.0082 34.5702 5 12758
57.9322 63.4776 35.7414 5 12761
55.3352 60.6731 35.7837 5 12756
52.5055 63.4287 35.9896 5 12753
55.3365 66.0949 35.9873 5 12716
56.676 62.1108 37.0865 5 12606
53.8491 64.7129 37.3362 5 12587
58.0232 60.6782 38.3723 5 12608
60.7257 63.3784 33.0859 5 12763
63.3662 66.1479 33.1788 5 12730
63.3615 60.5941 33.2351 5 12770
59.3372 62.1819 34.4978 5 12766
61.9845 64.7779 34.4855 5 12728
64.673 62.0344 34.545 5 12774
60.6723 60.7405 35.816 5 12764
63.3404 63.5079 35.847 5 12769
60.6715 66.0875 35.8725 5 12724
64.6742 64.8 37.1253 5 12595
61.993 62.1085 37.2091 5 12610
59.3046 64.7306 37.2852 5 12591
68.8734 60.6742 33.1654 5 12778
66.0729 63.3555 33.262 5 12771
68.7949 66.1499 33.2442 5 12738
71.503 63.4402 33.2897 5 12779
67.486 64.7395 34.5135 5 12736
70.125 62.1124 34.6439 5 12782
66.095 66.1458 35.8198 5 12732
71.557 60.6703 35.8393 5 12780
71.5493 66.1445 35.8393 5 12740
66.1215 60.7323 35.9047 5 12772
68.7679 63.5649 35.9626 5 12777
67.3728 62.116 37.2368 5 12614
70.166 64.8703 37.2837 5 12599
74.3095 66.1903 33.2496 5 12746
77.0866 63.3712 33.2544 5 12787
74.3206 60.5642 33.2519 5 12786
78.4307 64.826 34.5499 5 12752
75.6387 62.1087 34.5679 5 12790
73.0503 64.7576 34.6718 5 12744
76.9453 60.7566 35.926 5 12788
77.0507 66.1803 35.8861 5 12748
74.2711 63.5245 35.981 5 12785
78.3528 62.1218 37.2242 5 12622
72.9344 62.0858 37.3128 5 12618
75.5421 64.9069 37.3358 5 12603
58.0185 71.5596 33.3222 5 12682
55.2508 68.8931 33.3153 5 12715
52.4737 71.6297 33.3656 5 12674
53.9957 67.4861 34.6813 5 12718
56.617 70.2606 34.6857 5 12680
55.1647 71.6641 35.8968 5 12676
57.9525 68.9446 35.9585 5 12721
52.5564 68.8424 36.0592 5 12713
56.6798 67.4385 37.2867 5 12586
53.9127 70.2565 37.2898 5 12567
63.3686 71.6848 33.3122 5 12690
60.6222 69.0055 33.3324 5 12723
64.7182 67.5644 34.5757 5 12734
61.9345 70.2817 34.5937 5 12688
59.3118 67.5488 34.6467 5 12726
63.3534 68.8879 35.9361 5 12729
60.7118 71.6589 36.0394 5 12684
64.7535 70.2922 37.1757 5 12575
61.9262 67.4527 37.205 5 12590
59.3842 70.2495 37.273 5 12571
71.515 68.8309 33.2016 5 12739
68.8422 71.667 33.2186 5 12698
66.0594 68.8945 33.2861 5 12731
70.1884 67.4905 34.5074 5 12742
67.432 70.3075 34.5302 5 12696
66.0098 71.6969 35.811 5 12692
68.816 68.8925 35.8358 5 12737
71.6181 71.6655 35.8925 5 12700
67.4425 67.5629 37.1393 5 12594
70.1877 70.2719 37.1357 5 12579
76.8928 68.9644 33.265 5 12747
74.216 71.6001 33.3314 5 12706
72.8071 70.2974 34.5322 5 12704
75.6468 67.5556 34.6205 5 12750
78.3145 70.3693 34.5763 5 12712
74.2526 68.8721 35.9224 5 12745
76.9321 71.6497 36.0213 5 12708
75.5404 70.3327 37.2076 5 12583
72.8352 67.5637 37.1938 5 12598
78.436 67.6118 37.2955 5 12602
55.2789 74.4514 33.2345 5 12675
57.9967 77.0914 33.2551 5 12649
53.8534 73.1194 34.6125 5 12678
56.6766 75.7528 34.6097 5 12648
53.853 78.4572 34.6383 5 12646
55.2535 77.1111 35.9112 5 12644
58.0488 74.4125 36.0169 5 12681
52.4929 74.3632 36.0667 5 12673
56.6151 73.0159 37.0857 5 12566
53.935 75.761 37.2329 5 12551
56.6366 78.4248 37.305 5 12550
63.4379 77.1731 33.1591 5 12655
60.7592 74.4758 33.2209 5 12683
64.7408 73.1256 34.4555 5 12694
62.0448 75.8237 34.4938 5 12654
64.8872 78.4135 34.5685 5 12658
59.3986 73.0035 34.6143 5 12686
59.3787 78.5302 34.6166 5 12652
63.3891 74.4938 35.8135 5 12689
60.7372 77.1758 35.9223 5 12650
64.8988 75.7293 37.2252 5 12557
62.0885 72.9975 37.2318 5 12570
59.3526 75.7833 37.2978 5 12554
62.0932 78.5527 37.2901 5 12553
66.122 74.3136 33.0929 5 12691
71.5114 74.4197 33.1767 5 12699
68.7644 77.0069 33.2893 5 12661
70.2546 72.93 34.4808 5 12702
67.4577 75.5553 34.5495 5 12660
70.0671 78.3929 34.6592 5 12664
68.9095 74.3134 35.7892 5 12697
66.2047 77.0786 35.9112 5 12656
71.5665 77.0915 36.0023 5 12662
67.4982 72.9796 37.0829 5 12574
67.4377 78.4284 37.1831 5 12556
70.1243 75.7013 37.1932 5 12560
78.1803 78.2916 32.2122 5 12669
74.1211 77.0546 33.2918 5 12667
76.9412 74.2934 33.3577 5 12707
72.8098 75.789 34.6223 5 12666
75.5529 72.9615 34.6919 5 12710
78.2479 75.699 34.7576 5 12672
75.4134 78.4228 34.81 5 12670
74.2179 74.3355 35.9155 5 12705
76.8461 77.0406 36.0003 5 12668
72.8589 73.0007 37.2808 5 12578
75.6301 75.6588 37.402 5 12563
78.3176 72.9304 37.4239 5 12582
72.8153 78.5387 37.4556 5 12559
78.2184 78.34 37.4586 5 12562
52.5308 55.2778 38.4743 5 12624
55.3402 57.981 38.5214 5 12625
57.9844 55.2003 38.5493 5 12628
56.764 59.2559 39.8025 5 14086
53.9743 56.6051 39.8446 5 14105
56.5306 53.8251 39.8748 5 14106
52.5915 57.8275 41.1956 5 14103
55.3285 55.2413 41.2413 5 14104
58.0016 57.9256 41.2553 5 14107
53.9182 59.2535 42.4538 5 13955
53.8849 53.9067 42.5436 5 13994
56.6452 56.6222 42.6176 5 13992
52.4839 55.1754 43.8738 5 13989
55.1734 57.9325 43.9234 5 13990
57.994 55.2091 43.9414 5 13997
63.4356 55.2199 38.5226 5 12632
60.6394 58.0452 38.5387 5 12629
59.4181 56.6048 39.8571 5 14109
62.1211 53.8349 39.8348 5 14110
64.7447 56.648 39.8802 5 14113
62.0163 59.3983 39.9404 5 14090
60.7107 55.1917 41.162 5 14108
63.3171 57.981 41.2308 5 14111
59.2996 53.8141 42.5177 5 14002
64.7157 59.3095 42.5722 5 13971
59.3398 59.2994 42.5823 5 13963
62.101 56.6915 42.6448 5 14000
64.749 53.8625 42.6443 5 14010
60.6689 57.9539 43.9648 5 13998
63.4013 55.2523 43.9413 5 14005
71.5762 57.9956 38.5078 5 12637
66.197 58.0758 38.6044 5 12633
68.7863 55.257 38.6158 5 12636
67.4321 59.5126 39.8935 5 14094
67.4114 53.903 39.9078 5 14114
70.229 56.7013 39.9388 5 14117
68.7412 57.9452 41.2561 5 14115
66.1268 55.2365 41.3134 5 14112
71.456 55.2833 41.2822 5 14116
70.0737 59.3643 42.5819 5 13979
70.0471 53.9269 42.6216 5 14018
67.4203 56.6348 42.6432 5 14008
68.7286 55.2602 43.9373 5 14013
66.0629 58.0048 44.0047 5 14006
71.3739 58.1206 44.0114 5 14014
74.2206 55.3133 38.6322 5 12640
76.9646 58.1119 38.7124 5 12641
72.8295 59.388 39.9309 5 14098
72.8145 53.8793 39.9126 5 14118
75.5646 56.67 40.0052 5 13364
78.3339 59.4714 40.0845 5 14102
78.3669 54.0046 40.1863 5 13363
74.1339 58.0682 41.3069 5 14119
76.9083 55.4129 41.3851 5 14120
[truncated: 165,529 more chars]
