# Supplementary material for: Precision-induced localized molten liquid metal stamps for damage-free transfer printing of ultrathin membranes and 3D objects
Source: Nat Commun. 2024 Oct 13;15:8839. doi: 10.1038/s41467-024-53184-7 (PMC11471857; doi:10.1038/s41467-024-53184-7)
Supplement: Supplementary file 3 — Supplementary Data 1-4 [file 41467_2024_53184_MOESM3_ESM.zip › Supplementary Data 3.txt]

18501
Lattice="105.0 0.0 0.0 0.0 105.0 0.0 0.0 0.0 150.0" Properties=pos:R:3:species:S:1:id:I:1
26.824 78.995 37.038 Si 1
26.522 76.592 34.504 Si 2
29.101 78.964 34.631 Si 3
29.13 76.148 37.053 Si 4
30.232 77.916 33.138 Si 5
27.965 77.589 35.923 Si 6
27.606 75.223 33.111 Si 7
30.369 75.066 35.676 Si 8
32.059 78.914 37.309 Si 9
31.632 76.542 34.364 Si 10
34.418 79.006 34.442 Si 11
34.358 76.281 36.693 Si 12
35.578 78.056 32.815 Si 13
33.069 77.767 35.702 Si 14
32.858 75.302 32.882 Si 15
35.656 75.141 35.398 Si 16
37.51 79.28 36.623 Si 17
36.976 76.596 34.11 Si 18
39.627 79.237 33.954 Si 19
40.056 76.876 36.546 Si 20
40.962 78.109 32.643 Si 21
38.534 77.978 35.419 Si 22
38.285 75.275 32.773 Si 23
41.166 75.335 35.383 Si 24
42.745 79.395 36.569 Si 25
42.324 76.866 34.003 Si 26
45.131 79.391 33.974 Si 27
45.094 76.698 36.384 Si 28
46.448 78.083 32.667 Si 29
43.894 78.098 35.222 Si 30
43.61 75.333 32.734 Si 31
46.504 75.374 35.277 Si 32
48.125 79.572 36.381 Si 33
47.864 76.804 34.024 Si 34
50.562 79.483 33.837 Si 35
50.57 76.83 36.399 Si 36
51.838 78.227 32.517 Si 37
49.345 78.233 35.196 Si 38
49.142 75.408 32.588 Si 39
51.841 75.445 35.328 Si 40
53.535 79.287 36.479 Si 41
53.189 76.902 33.892 Si 42
55.968 79.371 33.701 Si 43
56.071 77.009 36.467 Si 44
57.315 78.268 32.473 Si 45
54.747 78.172 35.173 Si 46
54.484 75.51 32.587 Si 47
57.319 75.53 35.21 Si 48
59.04 79.654 36.403 Si 49
58.646 76.881 33.778 Si 50
61.44 79.489 33.781 Si 51
61.445 76.878 36.344 Si 52
62.768 78.237 32.572 Si 53
60.232 78.207 35.109 Si 54
59.999 75.528 32.425 Si 55
62.719 75.623 35.204 Si 56
64.566 79.46 36.614 Si 57
64.173 76.956 33.979 Si 58
66.867 79.459 33.941 Si 59
66.849 76.666 36.416 Si 60
68.098 78.242 32.632 Si 61
65.637 78.164 35.293 Si 62
65.245 75.46 32.521 Si 63
68.061 75.356 35.207 Si 64
69.78 79.482 36.575 Si 65
69.369 76.835 34.045 Si 66
72.074 79.426 34.004 Si 67
71.964 76.742 36.624 Si 68
73.463 78.376 32.604 Si 69
70.911 78.115 35.322 Si 70
70.775 75.589 32.591 Si 71
73.334 75.586 35.445 Si 72
74.991 79.563 36.933 Si 73
74.623 77.046 34.155 Si 74
77.33 79.527 34.36 Si 75
77.419 76.847 36.685 Si 76
78.584 78.244 32.935 Si 77
76.069 78.223 35.611 Si 78
75.851 75.675 32.738 Si 79
78.678 75.551 35.453 Si 80
26.404 73.289 37.134 Si 81
26.36 71.005 34.245 Si 82
28.924 73.628 34.372 Si 83
28.971 70.892 36.869 Si 84
30.27 72.455 32.976 Si 85
27.617 72.181 35.696 Si 86
27.569 69.711 32.917 Si 87
30.221 69.569 35.753 Si 88
31.729 73.781 36.841 Si 89
31.603 70.949 34.425 Si 90
34.095 73.82 34.184 Si 91
34.427 71.243 36.8 Si 92
35.625 72.564 32.803 Si 93
32.987 72.437 35.58 Si 94
32.883 69.742 32.93 Si 95
35.661 69.879 35.552 Si 96
37.052 73.913 36.55 Si 97
37.01 71.209 34.168 Si 98
39.712 73.982 34.088 Si 99
39.767 71.264 36.616 Si 100
41.023 72.646 32.679 Si 101
38.472 72.64 35.423 Si 102
38.246 69.933 32.705 Si 103
41.028 69.958 35.484 Si 104
42.556 74.218 36.648 Si 105
42.349 71.34 34.111 Si 106
44.987 74.017 34.11 Si 107
45.17 71.426 36.668 Si 108
46.343 72.763 32.624 Si 109
43.784 72.669 35.539 Si 110
43.704 70.057 32.766 Si 111
46.4 70.056 35.385 Si 112
47.787 74.122 36.558 Si 113
47.774 71.346 33.972 Si 114
50.479 74.086 33.93 Si 115
50.41 71.309 36.462 Si 116
51.838 72.756 32.498 Si 117
49.106 72.827 35.374 Si 118
49.006 69.851 32.498 Si 119
51.743 70.074 35.234 Si 120
53.217 74.302 36.539 Si 121
53.172 71.453 33.927 Si 122
55.871 74.232 33.92 Si 123
55.845 71.616 36.523 Si 124
57.098 72.884 32.535 Si 125
54.443 72.867 35.322 Si 126
54.508 70.14 32.568 Si 127
57.02 70.199 35.338 Si 128
58.715 74.254 36.458 Si 129
58.516 71.533 33.862 Si 130
61.289 74.265 33.892 Si 131
61.222 71.534 36.417 Si 132
62.572 72.853 32.682 Si 133
59.944 72.854 35.224 Si 134
59.846 70.081 32.585 Si 135
62.443 70.007 35.296 Si 136
64.044 74.259 36.415 Si 137
63.892 71.417 34.047 Si 138
66.614 74.087 33.963 Si 139
66.666 71.609 36.576 Si 140
67.972 72.817 32.593 Si 141
65.259 72.782 35.394 Si 142
65.108 70.093 32.609 Si 143
67.865 70.142 35.299 Si 144
69.253 73.987 36.551 Si 145
69.34 71.523 33.96 Si 146
72.045 74.229 34.144 Si 147
71.971 71.507 36.682 Si 148
73.268 72.92 32.656 Si 149
70.671 72.831 35.367 Si 150
70.556 70.158 32.63 Si 151
73.229 70.296 35.308 Si 152
74.611 74.17 36.544 Si 153
74.611 71.588 34.066 Si 154
77.271 74.316 34.053 Si 155
77.453 71.685 36.61 Si 156
78.682 73.031 32.691 Si 157
75.974 72.906 35.433 Si 158
76.034 70.342 32.634 Si 159
78.72 70.353 35.324 Si 160
26.077 67.633 36.913 Si 161
26.329 65.53 34.156 Si 162
28.828 68.221 34.323 Si 163
28.821 65.445 36.702 Si 164
30.175 66.977 32.832 Si 165
27.472 66.7 35.507 Si 166
27.427 64.313 32.788 Si 167
30.149 64.227 35.441 Si 168
31.561 68.317 37.015 Si 169
31.488 65.648 34.209 Si 170
34.244 68.426 34.347 Si 171
34.343 65.785 36.759 Si 172
35.559 67.225 32.954 Si 173
32.893 67.057 35.659 Si 174
32.937 64.47 32.876 Si 175
35.639 64.478 35.563 Si 176
37.053 68.636 36.753 Si 177
36.931 65.825 34.226 Si 178
39.667 68.541 34.09 Si 179
39.792 66.015 36.836 Si 180
40.938 67.249 32.797 Si 181
38.347 67.179 35.549 Si 182
38.226 64.478 32.805 Si 183
41.027 64.638 35.541 Si 184
42.444 68.58 36.647 Si 185
42.333 65.972 34.098 Si 186
45.03 68.637 34.069 Si 187
45.12 65.859 36.51 Si 188
46.272 67.278 32.672 Si 189
43.737 67.229 35.428 Si 190
43.588 64.605 32.736 Si 191
46.42 64.573 35.3 Si 192
47.646 68.674 36.5 Si 193
47.689 65.913 33.985 Si 194
50.396 68.639 34.01 Si 195
50.453 65.98 36.503 Si 196
51.828 67.445 32.649 Si 197
49.098 67.27 35.318 Si 198
49.038 64.651 32.596 Si 199
51.765 64.596 35.338 Si 200
53.005 68.749 36.546 Si 201
53.126 65.983 34.021 Si 202
55.738 68.761 33.998 Si 203
55.761 66.174 36.562 Si 204
57.078 67.461 32.57 Si 205
54.375 67.417 35.39 Si 206
54.384 64.7 32.55 Si 207
57.017 64.767 35.327 Si 208
58.351 68.705 36.473 Si 209
58.373 66.142 33.969 Si 210
61.063 68.708 33.939 Si 211
60.985 66.041 36.592 Si 212
62.431 67.376 32.588 Si 213
59.764 67.448 35.273 Si 214
59.634 64.743 32.588 Si 215
62.275 64.721 35.424 Si 216
63.76 68.707 36.588 Si 217
63.654 66.156 33.96 Si 218
66.494 68.77 34.055 Si 219
66.437 66.04 36.471 Si 220
67.68 67.405 32.671 Si 221
65.132 67.465 35.371 Si 222
64.956 64.762 32.638 Si 223
67.661 64.762 35.261 Si 224
69.137 68.804 36.453 Si 225
69.008 66.18 34.034 Si 226
71.892 68.88 34.048 Si 227
71.758 66.062 36.456 Si 228
73.239 67.642 32.609 Si 229
70.525 67.547 35.308 Si 230
70.372 64.999 32.55 Si 231
73.189 64.889 35.196 Si 232
74.622 68.986 36.428 Si 233
74.645 66.254 33.919 Si 234
77.343 69.043 33.925 Si 235
77.396 66.395 36.435 Si 236
78.682 67.692 32.541 Si 237
75.914 67.631 35.201 Si 238
75.912 64.98 32.513 Si 239
78.597 65.178 35.096 Si 240
26.202 62.447 36.834 Si 241
26.376 60.175 33.988 Si 242
28.841 62.954 34.12 Si 243
28.957 60.234 36.549 Si 244
30.213 61.724 32.698 Si 245
27.545 61.413 35.35 Si 246
27.452 58.898 32.643 Si 247
30.246 58.902 35.345 Si 248
31.546 62.887 36.612 Si 249
31.505 60.346 33.984 Si 250
34.218 63.073 34.246 Si 251
34.117 60.26 36.606 Si 252
35.503 61.817 32.78 Si 253
32.843 61.517 35.413 Si 254
32.878 59.066 32.552 Si 255
35.65 59.102 35.477 Si 256
37.001 63.114 36.556 Si 257
36.915 60.489 34.1 Si 258
39.736 63.292 34.123 Si 259
39.601 60.306 36.644 Si 260
40.786 61.811 32.615 Si 261
38.368 61.811 35.459 Si 262
38.157 59.112 32.684 Si 263
40.949 59.088 35.393 Si 264
42.462 63.289 36.585 Si 265
42.247 60.553 34.113 Si 266
44.958 63.244 33.91 Si 267
44.956 60.641 36.511 Si 268
46.316 61.998 32.668 Si 269
43.614 62.008 35.36 Si 270
43.521 59.219 32.764 Si 271
46.193 59.188 35.374 Si 272
47.627 63.333 36.606 Si 273
47.653 60.56 34.047 Si 274
50.401 63.262 33.997 Si 275
50.262 60.636 36.551 Si 276
51.676 61.899 32.563 Si 277
48.951 61.945 35.359 Si 278
48.889 59.185 32.575 Si 279
51.654 59.305 35.36 Si 280
53.097 63.379 36.587 Si 281
53.012 60.645 33.985 Si 282
55.667 63.354 33.957 Si 283
55.746 60.745 36.403 Si 284
57.032 61.927 32.583 Si 285
54.33 62.033 35.286 Si 286
54.255 59.157 32.67 Si 287
57.003 59.321 35.234 Si 288
58.391 63.391 36.531 Si 289
58.381 60.634 33.961 Si 290
61.05 63.395 33.922 Si 291
60.946 60.574 36.528 Si 292
62.304 62.005 32.568 Si 293
59.757 61.993 35.349 Si 294
59.604 59.214 32.547 Si 295
62.259 59.237 35.321 Si 296
63.68 63.455 36.516 Si 297
63.534 60.589 33.939 Si 298
66.283 63.432 33.872 Si 299
66.435 60.851 36.475 Si 300
67.664 62.124 32.608 Si 301
64.971 62.036 35.305 Si 302
65.127 59.336 32.653 Si 303
67.732 59.413 35.396 Si 304
69.043 63.636 36.475 Si 305
69.06 60.839 34.088 Si 306
71.614 63.541 33.925 Si 307
71.889 60.973 36.491 Si 308
72.912 62.259 32.504 Si 309
70.387 62.28 35.373 Si 310
70.365 59.563 32.663 Si 311
73.112 59.619 35.286 Si 312
74.646 63.736 36.318 Si 313
74.363 60.971 33.832 Si 314
77.329 63.718 33.893 Si 315
77.09 61.033 36.346 Si 316
78.571 62.31 32.469 Si 317
75.754 62.395 35.129 Si 318
75.782 59.639 32.495 Si 319
78.422 59.753 35.106 Si 320
26.345 57.436 36.716 Si 321
26.27 54.861 34.163 Si 322
28.808 57.565 33.971 Si 323
28.858 54.96 36.592 Si 324
30.107 56.261 32.626 Si 325
27.473 56.166 35.341 Si 326
27.301 53.531 32.714 Si 327
30.034 53.513 35.446 Si 328
31.533 57.641 36.598 Si 329
31.442 54.967 34.067 Si 330
34.293 57.69 34.058 Si 331
34.187 54.929 36.633 Si 332
35.539 56.445 32.622 Si 333
32.854 56.334 35.336 Si 334
32.778 53.67 32.63 Si 335
35.53 53.631 35.391 Si 336
36.976 57.775 36.572 Si 337
36.83 55.078 33.969 Si 338
39.549 57.776 34.024 Si 339
39.543 54.998 36.529 Si 340
40.856 56.45 32.534 Si 341
38.205 56.409 35.378 Si 342
38.199 53.707 32.541 Si 343
40.856 53.772 35.312 Si 344
42.185 57.661 36.525 Si 345
42.128 55.012 33.862 Si 346
44.821 57.79 34.032 Si 347
44.84 55.036 36.427 Si 348
46.153 56.599 32.461 Si 349
43.492 56.324 35.267 Si 350
43.554 53.736 32.469 Si 351
46.162 53.764 35.269 Si 352
47.631 57.889 36.568 Si 353
47.471 55.171 33.931 Si 354
50.255 57.876 34.01 Si 355
50.175 55.199 36.522 Si 356
51.559 56.492 32.667 Si 357
48.93 56.513 35.383 Si 358
48.853 53.813 32.608 Si 359
51.496 53.915 35.311 Si 360
53.066 57.991 36.521 Si 361
52.922 55.152 34.029 Si 362
55.677 57.886 33.937 Si 363
55.601 55.177 36.415 Si 364
56.961 56.535 32.61 Si 365
54.348 56.579 35.363 Si 366
54.228 53.837 32.634 Si 367
57.034 53.955 35.219 Si 368
58.168 57.913 36.564 Si 369
58.369 55.267 33.975 Si 370
60.964 57.894 34.0 Si 371
61.055 55.306 36.691 Si 372
62.338 56.664 32.64 Si 373
59.65 56.576 35.428 Si 374
59.716 53.847 32.619 Si 375
62.429 53.963 35.563 Si 376
63.697 58.013 36.667 Si 377
63.664 55.315 34.045 Si 378
66.438 58.04 34.078 Si 379
66.525 55.46 36.545 Si 380
67.689 56.762 32.72 Si 381
65.056 56.729 35.345 Si 382
65.007 53.928 32.724 Si 383
67.672 54.012 35.393 Si 384
69.031 58.133 36.672 Si 385
68.999 55.34 34.066 Si 386
71.714 58.25 34.01 Si 387
71.739 55.58 36.537 Si 388
73.141 56.874 32.631 Si 389
70.395 56.845 35.353 Si 390
70.274 54.008 32.732 Si 391
73.085 54.157 35.451 Si 392
74.498 58.318 36.492 Si 393
74.341 55.588 34.001 Si 394
77.168 58.297 33.772 Si 395
77.078 55.814 36.395 Si 396
78.711 56.875 32.488 Si 397
75.746 57.014 35.122 Si 398
75.808 54.305 32.684 Si 399
78.45 54.43 35.299 Si 400
25.944 51.617 36.434 Si 401
26.052 49.576 33.804 Si 402
28.668 52.184 34.089 Si 403
28.484 49.358 36.481 Si 404
29.995 50.844 32.652 Si 405
27.326 50.65 35.197 Si 406
27.104 48.222 32.518 Si 407
29.87 48.119 35.362 Si 408
31.412 52.133 36.646 Si 409
31.271 49.564 34.127 Si 410
34.121 52.339 34.061 Si 411
33.993 49.651 36.558 Si 412
35.419 51.068 32.719 Si 413
32.682 50.939 35.357 Si 414
32.734 48.332 32.646 Si 415
35.3 48.329 35.339 Si 416
36.858 52.306 36.548 Si 417
36.72 49.617 34.058 Si 418
39.449 52.416 33.98 Si 419
39.445 49.611 36.47 Si 420
40.837 50.98 32.553 Si 421
38.179 50.996 35.239 Si 422
38.074 48.289 32.627 Si 423
40.795 48.27 35.251 Si 424
42.27 52.512 36.467 Si 425
42.067 49.593 33.992 Si 426
44.705 52.362 33.934 Si 427
44.775 49.666 36.473 Si 428
46.19 51.041 32.566 Si 429
43.458 50.992 35.29 Si 430
43.528 48.347 32.58 Si 431
46.122 48.378 35.339 Si 432
47.503 52.481 36.526 Si 433
47.491 49.802 34.019 Si 434
50.151 52.475 34.03 Si 435
50.271 49.768 36.527 Si 436
51.472 51.171 32.627 Si 437
48.875 51.086 35.382 Si 438
48.824 48.419 32.623 Si 439
51.61 48.464 35.313 Si 440
52.804 52.584 36.432 Si 441
52.895 49.897 33.977 Si 442
55.651 52.538 33.907 Si 443
55.564 49.809 36.588 Si 444
56.972 51.225 32.542 Si 445
54.271 51.239 35.355 Si 446
54.203 48.517 32.662 Si 447
56.833 48.589 35.297 Si 448
58.293 52.627 36.481 Si 449
58.252 49.895 33.917 Si 450
61.016 52.659 34.073 Si 451
60.995 49.987 36.632 Si 452
62.363 51.259 32.727 Si 453
59.652 51.218 35.298 Si 454
59.505 48.493 32.546 Si 455
62.27 48.601 35.498 Si 456
63.839 52.663 36.76 Si 457
63.631 49.948 34.213 Si 458
66.34 52.668 34.143 Si 459
66.336 49.911 36.758 Si 460
67.712 51.324 32.729 Si 461
64.999 51.353 35.515 Si 462
64.957 48.527 32.793 Si 463
67.68 48.727 35.544 Si 464
68.967 52.761 36.666 Si 465
68.987 50.053 34.198 Si 466
71.725 52.769 34.147 Si 467
71.636 50.057 36.725 Si 468
73.044 51.441 32.697 Si 469
70.362 51.405 35.519 Si 470
70.344 48.607 32.899 Si 471
73.063 48.792 35.539 Si 472
74.422 52.843 36.631 Si 473
74.424 50.156 34.047 Si 474
77.151 52.955 34.006 Si 475
77.229 50.403 36.616 Si 476
78.5 51.524 32.657 Si 477
75.815 51.606 35.368 Si 478
75.875 48.785 32.81 Si 479
78.432 49.062 35.491 Si 480
25.828 46.447 36.521 Si 481
26.029 44.16 33.757 Si 482
28.442 46.813 33.897 Si 483
28.55 44.12 36.359 Si 484
29.953 45.509 32.597 Si 485
27.186 45.427 35.149 Si 486
27.179 42.813 32.573 Si 487
29.924 42.778 35.263 Si 488
31.154 46.695 36.492 Si 489
31.276 44.137 34.044 Si 490
34.017 46.852 33.95 Si 491
34.027 44.24 36.659 Si 492
35.357 45.529 32.569 Si 493
32.713 45.549 35.427 Si 494
32.597 42.918 32.58 Si 495
35.327 42.886 35.496 Si 496
36.633 47.054 36.555 Si 497
36.643 44.232 34.07 Si 498
39.376 46.946 34.026 Si 499
39.278 44.267 36.498 Si 500
40.798 45.636 32.676 Si 501
37.999 45.701 35.385 Si 502
37.962 42.998 32.741 Si 503
40.711 42.915 35.364 Si 504
42.11 47.033 36.431 Si 505
42.061 44.292 33.99 Si 506
44.813 47.014 33.931 Si 507
44.769 44.262 36.521 Si 508
46.139 45.691 32.537 Si 509
43.451 45.597 35.368 Si 510
43.396 42.963 32.536 Si 511
46.054 43.046 35.277 Si 512
47.519 46.97 36.5 Si 513
47.437 44.381 33.95 Si 514
50.264 47.116 33.952 Si 515
50.016 44.288 36.49 Si 516
51.598 45.671 32.581 Si 517
48.82 45.719 35.249 Si 518
48.818 43.041 32.627 Si 519
51.459 43.034 35.382 Si 520
52.97 47.219 36.595 Si 521
52.836 44.386 34.063 Si 522
55.562 47.169 33.962 Si 523
55.457 44.508 36.474 Si 524
56.989 45.754 32.67 Si 525
54.189 45.865 35.309 Si 526
54.189 42.974 32.686 Si 527
56.801 43.202 35.279 Si 528
58.222 47.313 36.486 Si 529
58.383 44.509 34.001 Si 530
60.912 47.277 34.091 Si 531
60.79 44.481 36.494 Si 532
62.304 45.842 32.807 Si 533
59.605 45.851 35.407 Si 534
59.55 43.075 32.72 Si 535
62.301 43.198 35.524 Si 536
63.708 47.258 36.732 Si 537
63.606 44.51 34.129 Si 538
66.315 47.271 34.248 Si 539
66.188 44.398 36.604 Si 540
67.615 45.826 32.819 Si 541
64.963 45.865 35.572 Si 542
64.969 43.094 32.879 Si 543
67.681 43.192 35.482 Si 544
69.07 47.254 36.615 Si 545
69.059 44.633 34.188 Si 546
71.769 47.311 34.141 Si 547
71.783 44.705 36.76 Si 548
73.125 45.988 32.823 Si 549
70.414 45.973 35.472 Si 550
70.345 43.228 32.745 Si 551
73.077 43.384 35.6 Si 552
74.35 47.412 36.709 Si 553
74.512 44.704 34.206 Si 554
77.212 47.482 34.157 Si 555
77.077 44.823 36.729 Si 556
78.509 46.165 32.724 Si 557
75.735 46.199 35.506 Si 558
75.774 43.291 32.87 Si 559
78.49 43.565 35.534 Si 560
25.794 41.155 36.283 Si 561
26.185 38.557 34.026 Si 562
28.52 41.537 33.968 Si 563
28.733 38.89 36.383 Si 564
29.813 40.117 32.704 Si 565
27.274 40.039 35.225 Si 566
27.188 37.347 32.636 Si 567
29.907 37.417 35.341 Si 568
31.261 41.469 36.474 Si 569
31.338 38.715 33.986 Si 570
33.955 41.504 34.03 Si 571
33.889 38.737 36.505 Si 572
35.339 40.221 32.619 Si 573
32.629 40.138 35.341 Si 574
32.581 37.392 32.65 Si 575
35.26 37.468 35.344 Si 576
36.63 41.473 36.618 Si 577
36.675 38.792 33.957 Si 578
39.309 41.606 33.97 Si 579
39.364 38.825 36.473 Si 580
40.687 40.335 32.654 Si 581
37.95 40.148 35.368 Si 582
37.955 37.534 32.577 Si 583
40.626 37.563 35.249 Si 584
42.182 41.69 36.462 Si 585
42.086 39.008 33.865 Si 586
44.678 41.68 33.947 Si 587
44.705 38.905 36.45 Si 588
46.063 40.342 32.622 Si 589
43.414 40.352 35.362 Si 590
43.286 37.621 32.59 Si 591
45.982 37.624 35.267 Si 592
47.441 41.707 36.494 Si 593
47.405 39.02 34.002 Si 594
50.137 41.686 34.087 Si 595
49.993 38.92 36.51 Si 596
51.435 40.368 32.643 Si 597
48.739 40.377 35.376 Si 598
48.772 37.722 32.576 Si 599
51.369 37.669 35.447 Si 600
52.881 41.826 36.584 Si 601
52.69 38.99 34.107 Si 602
55.495 41.715 34.046 Si 603
55.333 39.106 36.669 Si 604
56.801 40.398 32.705 Si 605
54.084 40.399 35.433 Si 606
54.062 37.694 32.703 Si 607
56.775 37.792 35.468 Si 608
58.194 41.862 36.428 Si 609
58.115 39.09 34.091 Si 610
60.977 41.773 34.088 Si 611
60.791 39.135 36.698 Si 612
62.276 40.424 32.804 Si 613
59.517 40.427 35.366 Si 614
59.435 37.691 32.819 Si 615
62.192 37.809 35.616 Si 616
63.487 41.838 36.782 Si 617
63.589 39.123 34.296 Si 618
66.342 41.806 34.247 Si 619
66.305 39.152 36.708 Si 620
67.703 40.363 32.915 Si 621
64.975 40.529 35.662 Si 622
64.851 37.746 32.937 Si 623
67.633 37.832 35.627 Si 624
68.934 41.935 36.757 Si 625
69.026 39.151 34.347 Si 626
71.625 41.969 34.255 Si 627
71.578 39.281 36.83 Si 628
73.022 40.494 33.029 Si 629
70.263 40.559 35.666 Si 630
70.367 37.757 33.09 Si 631
72.99 37.942 35.689 Si 632
74.357 42.099 36.864 Si 633
74.378 39.252 34.392 Si 634
77.228 42.051 34.211 Si 635
77.097 39.54 36.842 Si 636
78.497 40.732 32.776 Si 637
75.719 40.8 35.597 Si 638
75.683 37.855 33.086 Si 639
78.439 38.288 35.602 Si 640
26.138 35.837 36.845 Si 641
25.965 33.314 34.198 Si 642
28.547 36.101 34.067 Si 643
28.541 33.249 36.718 Si 644
29.813 34.697 32.788 Si 645
27.338 34.582 35.496 Si 646
27.103 32.063 32.857 Si 647
29.848 32.055 35.511 Si 648
31.197 36.183 36.525 Si 649
31.112 33.449 34.106 Si 650
33.877 36.096 34.041 Si 651
33.843 33.615 36.692 Si 652
35.186 34.784 32.664 Si 653
32.438 34.814 35.44 Si 654
32.442 32.096 32.866 Si 655
35.153 32.272 35.515 Si 656
36.653 36.273 36.642 Si 657
36.47 33.558 34.095 Si 658
39.287 36.227 33.953 Si 659
39.287 33.645 36.484 Si 660
40.544 34.844 32.58 Si 661
37.873 34.928 35.359 Si 662
37.792 32.136 32.799 Si 663
40.546 32.213 35.333 Si 664
41.999 36.257 36.389 Si 665
41.909 33.489 33.918 Si 666
44.659 36.266 33.91 Si 667
44.708 33.727 36.337 Si 668
46.016 34.891 32.548 Si 669
43.257 34.969 35.176 Si 670
43.228 32.105 32.467 Si 671
45.973 32.31 35.193 Si 672
47.371 36.382 36.45 Si 673
47.403 33.569 33.916 Si 674
50.076 36.461 34.035 Si 675
49.798 33.686 36.64 Si 676
51.41 35.022 32.646 Si 677
48.655 35.059 35.266 Si 678
48.781 32.237 32.594 Si 679
51.188 32.28 35.577 Si 680
52.635 36.269 36.665 Si 681
52.592 33.624 34.227 Si 682
55.382 36.372 34.061 Si 683
55.271 33.608 36.556 Si 684
56.648 34.939 32.794 Si 685
53.959 35.024 35.463 Si 686
54.016 32.284 32.863 Si 687
56.629 32.217 35.404 Si 688
58.147 36.369 36.685 Si 689
58.004 33.622 34.182 Si 690
60.828 36.355 34.19 Si 691
60.725 33.538 36.667 Si 692
62.199 34.974 32.869 Si 693
59.494 34.998 35.501 Si 694
59.451 32.183 32.794 Si 695
62.096 32.197 35.556 Si 696
63.567 36.372 36.887 Si 697
63.496 33.567 34.267 Si 698
66.102 36.398 34.364 Si 699
66.217 33.707 36.993 Si 700
67.515 35.052 32.973 Si 701
64.829 34.967 35.784 Si 702
64.87 32.16 32.965 Si 703
67.501 32.378 35.831 Si 704
68.86 36.522 36.894 Si 705
68.874 33.815 34.426 Si 706
71.73 36.455 34.427 Si 707
71.54 33.76 36.901 Si 708
72.987 35.096 33.057 Si 709
70.311 35.148 35.81 Si 710
70.224 32.394 33.034 Si 711
72.925 32.468 35.773 Si 712
74.217 36.568 36.937 Si 713
74.306 33.937 34.482 Si 714
77.062 36.627 34.488 Si 715
76.879 34.003 36.987 Si 716
78.52 35.224 33.121 Si 717
75.637 35.298 35.736 Si 718
75.641 32.628 33.123 Si 719
78.115 32.752 35.878 Si 720
25.72 30.306 37.002 Si 721
25.826 28.02 34.31 Si 722
28.495 30.723 34.257 Si 723
28.506 27.917 36.703 Si 724
29.755 29.387 32.892 Si 725
27.083 29.256 35.636 Si 726
27.061 26.654 32.982 Si 727
29.778 26.607 35.543 Si 728
31.104 30.772 36.765 Si 729
31.108 27.954 34.217 Si 730
33.845 30.802 34.15 Si 731
33.736 28.153 36.737 Si 732
35.137 29.426 32.777 Si 733
32.398 29.435 35.574 Si 734
32.4 26.583 32.75 Si 735
34.963 26.889 35.45 Si 736
36.507 31.047 36.696 Si 737
36.464 28.162 34.139 Si 738
39.152 30.736 34.045 Si 739
39.172 28.105 36.482 Si 740
40.5 29.404 32.637 Si 741
37.807 29.513 35.485 Si 742
37.565 26.737 32.628 Si 743
40.251 26.819 35.113 Si 744
41.897 30.811 36.5 Si 745
41.859 28.114 33.937 Si 746
44.579 30.854 33.925 Si 747
44.526 28.189 36.401 Si 748
45.916 29.559 32.506 Si 749
43.169 29.51 35.327 Si 750
43.232 26.77 32.583 Si 751
45.755 26.845 35.183 Si 752
47.064 30.895 36.48 Si 753
47.139 28.209 33.915 Si 754
49.964 30.959 34.027 Si 755
49.762 28.166 36.415 Si 756
51.239 29.582 32.637 Si 757
48.43 29.589 35.278 Si 758
48.453 26.877 32.513 Si 759
51.024 26.924 35.214 Si 760
52.504 30.874 36.768 Si 761
52.508 28.212 34.076 Si 762
55.303 30.852 34.105 Si 763
54.993 28.16 36.654 Si 764
56.611 29.505 32.771 Si 765
53.785 29.552 35.391 Si 766
53.851 26.849 32.61 Si 767
56.31 26.763 35.434 Si 768
57.928 30.891 36.662 Si 769
57.894 28.083 34.114 Si 770
60.726 30.878 34.184 Si 771
60.469 28.241 36.656 Si 772
62.121 29.558 32.848 Si 773
59.265 29.542 35.47 Si 774
59.34 26.827 32.726 Si 775
61.82 26.951 35.451 Si 776
63.357 30.88 36.795 Si 777
63.378 28.217 34.168 Si 778
66.219 30.943 34.466 Si 779
65.948 28.139 36.743 Si 780
67.511 29.527 33.09 Si 781
64.722 29.598 35.629 Si 782
64.775 26.987 32.751 Si 783
67.259 26.867 35.527 Si 784
68.804 30.962 36.947 Si 785
68.848 28.174 34.34 Si 786
71.606 31.07 34.41 Si 787
71.341 28.238 36.964 Si 788
72.983 29.694 33.168 Si 789
70.169 29.588 35.724 Si 790
70.299 26.904 33.029 Si 791
72.7 26.992 35.822 Si 792
74.273 31.143 37.022 Si 793
74.188 28.373 34.594 Si 794
76.917 31.254 34.56 Si 795
76.746 28.411 37.026 Si 796
78.358 29.828 33.231 Si 797
75.557 29.817 35.868 Si 798
75.608 27.038 33.338 Si 799
78.229 27.264 35.895 Si 800
26.274 78.944 31.493 Si 801
26.261 76.557 28.977 Si 802
28.787 79.277 29.049 Si 803
28.874 76.589 31.775 Si 804
29.92 78.08 27.514 Si 805
27.623 77.877 30.273 Si 806
27.355 75.337 27.587 Si 807
30.125 75.223 30.315 Si 808
31.314 79.229 31.725 Si 809
31.354 76.682 28.841 Si 810
34.004 79.344 29.023 Si 811
34.093 76.759 31.449 Si 812
35.323 78.172 27.64 Si 813
32.648 78.121 30.265 Si 814
32.722 75.384 27.472 Si 815
35.506 75.444 30.193 Si 816
36.904 79.286 31.542 Si 817
36.839 76.764 28.873 Si 818
39.527 79.357 28.836 Si 819
39.612 76.675 31.45 Si 820
40.945 78.208 27.61 Si 821
38.191 78.139 30.168 Si 822
38.191 75.381 27.61 Si 823
40.97 75.418 30.137 Si 824
42.392 79.233 31.395 Si 825
42.297 76.871 28.816 Si 826
44.896 79.388 28.713 Si 827
44.941 76.655 31.337 Si 828
46.162 78.211 27.358 Si 829
43.663 78.14 30.11 Si 830
43.556 75.526 27.405 Si 831
46.222 75.418 30.005 Si 832
47.801 79.225 31.414 Si 833
47.628 76.763 28.676 Si 834
50.297 79.473 28.62 Si 835
50.449 76.747 31.216 Si 836
51.704 78.42 27.373 Si 837
49.045 78.096 29.916 Si 838
49.038 75.521 27.255 Si 839
51.803 75.479 29.87 Si 840
53.043 79.401 31.11 Si 841
53.103 76.871 28.518 Si 842
55.752 79.479 28.561 Si 843
55.854 76.884 31.232 Si 844
57.031 78.328 27.279 Si 845
54.398 78.26 29.805 Si 846
54.436 75.477 27.152 Si 847
57.09 75.58 29.833 Si 848
58.63 79.519 31.229 Si 849
58.333 76.997 28.559 Si 850
61.291 79.482 28.586 Si 851
61.28 76.925 31.187 Si 852
62.572 78.301 27.258 Si 853
59.881 78.274 29.886 Si 854
59.836 75.581 27.247 Si 855
62.679 75.61 29.866 Si 856
63.901 79.473 31.149 Si 857
63.987 77.03 28.59 Si 858
66.576 79.507 28.625 Si 859
66.671 76.899 31.341 Si 860
67.843 78.311 27.252 Si 861
65.256 78.285 29.982 Si 862
65.249 75.652 27.321 Si 863
67.969 75.676 29.855 Si 864
69.255 79.492 31.159 Si 865
69.224 77.114 28.522 Si 866
72.032 79.651 28.752 Si 867
72.016 77.03 31.27 Si 868
73.309 78.396 27.337 Si 869
70.603 78.339 29.87 Si 870
70.62 75.685 27.237 Si 871
73.339 75.617 29.947 Si 872
74.95 79.6 31.486 Si 873
74.72 77.04 28.669 Si 874
77.461 79.57 28.783 Si 875
77.311 76.944 31.477 Si 876
78.837 78.352 27.621 Si 877
76.091 78.347 30.059 Si 878
76.054 75.639 27.361 Si 879
78.754 75.611 30.154 Si 880
26.265 73.928 31.928 Si 881
26.049 71.287 29.074 Si 882
28.753 73.898 28.954 Si 883
28.833 71.251 31.678 Si 884
30.015 72.607 27.479 Si 885
27.333 72.602 30.448 Si 886
27.184 70.04 27.661 Si 887
30.068 69.961 30.232 Si 888
31.601 73.91 31.643 Si 889
31.37 71.42 28.891 Si 890
34.105 74.109 28.807 Si 891
34.155 71.17 31.636 Si 892
35.465 72.7 27.413 Si 893
32.777 72.621 30.202 Si 894
32.641 70.057 27.629 Si 895
35.525 69.892 30.097 Si 896
36.823 74.018 31.463 Si 897
36.791 71.28 28.737 Si 898
39.575 74.017 28.897 Si 899
39.572 71.38 31.487 Si 900
40.819 72.751 27.497 Si 901
38.15 72.616 30.107 Si 902
38.137 70.023 27.427 Si 903
40.946 69.935 30.085 Si 904
42.295 74.018 31.374 Si 905
42.223 71.302 28.716 Si 906
44.87 74.053 28.702 Si 907
44.959 71.367 31.31 Si 908
46.317 72.816 27.382 Si 909
43.577 72.705 30.047 Si 910
43.535 70.154 27.31 Si 911
46.413 70.04 30.052 Si 912
47.724 74.157 31.276 Si 913
47.637 71.451 28.683 Si 914
50.361 74.208 28.577 Si 915
50.377 71.328 31.31 Si 916
51.699 72.891 27.237 Si 917
49.045 72.802 30.019 Si 918
49.008 70.122 27.28 Si 919
51.741 70.146 29.91 Si 920
53.229 74.207 31.143 Si 921
52.997 71.512 28.533 Si 922
55.816 74.236 28.482 Si 923
55.783 71.53 31.244 Si 924
57.135 72.78 27.099 Si 925
54.511 72.868 29.856 Si 926
54.338 70.301 27.205 Si 927
57.095 70.12 29.893 Si 928
58.521 74.248 31.243 Si 929
58.404 71.552 28.583 Si 930
61.084 74.212 28.706 Si 931
61.222 71.421 31.245 Si 932
62.477 72.955 27.21 Si 933
59.837 72.851 30.045 Si 934
59.745 70.132 27.185 Si 935
62.465 70.238 29.779 Si 936
63.923 74.112 31.185 Si 937
63.946 71.582 28.525 Si 938
66.585 74.166 28.59 Si 939
66.62 71.313 31.34 Si 940
67.924 72.919 27.265 Si 941
65.342 72.777 29.913 Si 942
65.199 70.21 27.147 Si 943
67.875 70.084 29.905 Si 944
69.211 74.207 31.223 Si 945
69.206 71.538 28.608 Si 946
71.949 74.306 28.563 Si 947
71.939 71.591 31.29 Si 948
73.255 72.979 27.299 Si 949
70.58 72.889 29.936 Si 950
70.548 70.355 27.227 Si 951
73.253 70.254 30.051 Si 952
74.565 74.314 31.358 Si 953
74.534 71.566 28.714 Si 954
77.435 74.318 28.693 Si 955
77.381 71.779 31.35 Si 956
78.708 72.964 27.291 Si 957
75.951 72.99 29.959 Si 958
75.854 70.306 27.225 Si 959
78.667 70.402 29.929 Si 960
26.252 68.519 31.672 Si 961
26.042 66.017 28.849 Si 962
28.598 68.627 28.916 Si 963
28.653 65.826 31.478 Si 964
29.995 67.306 27.622 Si 965
27.264 67.292 30.21 Si 966
27.229 64.658 27.537 Si 967
30.049 64.514 30.172 Si 968
31.373 68.554 31.535 Si 969
31.358 65.88 28.827 Si 970
34.044 68.622 28.832 Si 971
34.096 65.936 31.572 Si 972
35.376 67.372 27.504 Si 973
32.696 67.231 30.21 Si 974
32.671 64.513 27.445 Si 975
35.412 64.553 30.22 Si 976
36.809 68.556 31.45 Si 977
36.681 65.945 28.857 Si 978
39.451 68.741 28.752 Si 979
39.505 65.873 31.428 Si 980
40.813 67.465 27.363 Si 981
38.178 67.3 30.035 Si 982
38.048 64.714 27.394 Si 983
40.879 64.677 30.003 Si 984
42.342 68.655 31.518 Si 985
42.107 66.174 28.705 Si 986
44.905 68.778 28.619 Si 987
44.907 65.954 31.368 Si 988
46.253 67.458 27.282 Si 989
43.553 67.42 30.031 Si 990
43.475 64.7 27.312 Si 991
46.202 64.609 29.977 Si 992
47.641 68.556 31.227 Si 993
47.525 65.941 28.581 Si 994
50.356 68.795 28.609 Si 995
50.462 66.026 31.266 Si 996
51.682 67.524 27.213 Si 997
49.025 67.209 29.809 Si 998
48.94 64.726 27.192 Si 999
51.654 64.66 29.864 Si 1000
53.158 68.768 31.281 Si 1001
53.018 66.121 28.492 Si 1002
55.719 68.799 28.435 Si 1003
55.663 66.058 31.12 Si 1004
57.047 67.459 27.149 Si 1005
54.412 67.455 29.82 Si 1006
54.426 64.87 27.225 Si 1007
56.978 64.632 29.887 Si 1008
58.435 68.72 31.266 Si 1009
58.337 66.086 28.538 Si 1010
61.157 68.887 28.513 Si 1011
61.037 66.077 31.218 Si 1012
62.413 67.393 27.191 Si 1013
59.819 67.451 29.872 Si 1014
59.688 64.707 27.181 Si 1015
62.377 64.714 29.828 Si 1016
63.766 68.795 31.245 Si 1017
63.759 66.035 28.52 Si 1018
66.413 68.832 28.572 Si 1019
66.373 66.071 31.326 Si 1020
67.743 67.512 27.262 Si 1021
65.175 67.487 29.931 Si 1022
65.149 64.647 27.151 Si 1023
67.67 64.796 29.828 Si 1024
69.172 68.679 31.303 Si 1025
69.095 66.184 28.639 Si 1026
71.847 68.957 28.616 Si 1027
71.821 66.214 31.262 Si 1028
73.189 67.586 27.253 Si 1029
70.499 67.58 29.852 Si 1030
70.513 64.907 27.253 Si 1031
73.159 64.874 29.889 Si 1032
74.694 68.991 31.342 Si 1033
74.605 66.28 28.54 Si 1034
77.246 68.976 28.496 Si 1035
77.34 66.228 31.212 Si 1036
78.687 67.608 27.278 Si 1037
76.001 67.638 29.933 Si 1038
75.984 65.025 27.174 Si 1039
78.667 64.913 29.778 Si 1040
26.232 62.936 31.511 Si 1041
26.046 60.442 28.787 Si 1042
28.624 63.208 28.796 Si 1043
28.704 60.371 31.379 Si 1044
29.873 61.81 27.349 Si 1045
27.337 61.749 30.019 Si 1046
27.18 59.153 27.432 Si 1047
29.962 58.967 29.978 Si 1048
31.573 63.237 31.491 Si 1049
31.358 60.517 28.723 Si 1050
34.102 63.204 28.73 Si 1051
34.155 60.453 31.381 Si 1052
35.437 61.929 27.348 Si 1053
32.791 61.732 30.076 Si 1054
32.713 59.224 27.335 Si 1055
35.481 59.212 29.972 Si 1056
36.751 63.202 31.423 Si 1057
36.842 60.561 28.61 Si 1058
39.445 63.321 28.712 Si 1059
39.39 60.453 31.332 Si 1060
40.787 61.987 27.328 Si 1061
38.112 61.959 29.991 Si 1062
38.181 59.204 27.188 Si 1063
40.738 59.129 29.968 Si 1064
42.204 63.298 31.365 Si 1065
42.071 60.626 28.655 Si 1066
44.807 63.314 28.622 Si 1067
44.863 60.542 31.392 Si 1068
46.13 61.932 27.32 Si 1069
43.491 61.879 30.027 Si 1070
43.433 59.281 27.261 Si 1071
46.232 59.188 29.974 Si 1072
47.665 63.255 31.296 Si 1073
47.496 60.638 28.634 Si 1074
50.229 63.275 28.468 Si 1075
50.332 60.434 31.19 Si 1076
51.661 62.035 27.135 Si 1077
48.961 61.853 29.83 Si 1078
48.871 59.229 27.133 Si 1079
51.693 59.184 29.836 Si 1080
53.086 63.249 31.194 Si 1081
52.991 60.556 28.359 Si 1082
55.705 63.3 28.469 Si 1083
55.571 60.564 31.245 Si 1084
57.103 61.982 27.14 Si 1085
54.332 61.813 29.752 Si 1086
54.318 59.248 27.096 Si 1087
56.933 59.236 29.853 Si 1088
58.337 63.374 31.282 Si 1089
58.336 60.624 28.498 Si 1090
61.002 63.371 28.601 Si 1091
60.939 60.633 31.235 Si 1092
62.361 62.098 27.283 Si 1093
59.638 62.019 29.91 Si 1094
59.74 59.294 27.225 Si 1095
62.313 59.305 29.996 Si 1096
63.673 63.319 31.191 Si 1097
63.786 60.635 28.583 Si 1098
66.516 63.297 28.599 Si 1099
66.477 60.669 31.321 Si 1100
67.835 62.103 27.142 Si 1101
65.07 61.932 29.92 Si 1102
65.116 59.304 27.214 Si 1103
67.818 59.403 29.92 Si 1104
69.083 63.58 31.256 Si 1105
69.122 60.655 28.509 Si 1106
71.88 63.446 28.571 Si 1107
71.743 60.812 31.21 Si 1108
73.232 62.112 27.21 Si 1109
70.475 62.171 29.858 Si 1110
70.474 59.359 27.224 Si 1111
73.182 59.564 29.98 Si 1112
74.452 63.562 31.24 Si 1113
74.558 60.753 28.57 Si 1114
77.273 63.567 28.542 Si 1115
77.216 60.865 31.16 Si 1116
78.648 62.233 27.198 Si 1117
75.874 62.236 29.918 Si 1118
75.912 59.379 27.283 Si 1119
78.679 59.547 29.882 Si 1120
26.11 57.819 31.324 Si 1121
26.075 55.063 28.789 Si 1122
28.567 57.742 28.679 Si 1123
28.615 55.006 31.405 Si 1124
29.861 56.489 27.243 Si 1125
27.228 56.389 30.068 Si 1126
27.188 53.828 27.317 Si 1127
29.939 53.664 30.005 Si 1128
31.443 57.777 31.275 Si 1129
31.242 55.056 28.659 Si 1130
34.097 57.885 28.664 Si 1131
34.064 55.083 31.388 Si 1132
35.378 56.555 27.328 Si 1133
32.716 56.378 29.927 Si 1134
32.673 53.82 27.261 Si 1135
35.426 53.689 29.953 Si 1136
36.771 57.88 31.308 Si 1137
36.745 55.107 28.537 Si 1138
39.43 57.806 28.579 Si 1139
39.428 55.097 31.207 Si 1140
40.794 56.49 27.26 Si 1141
38.072 56.463 29.888 Si 1142
38.002 53.825 27.159 Si 1143
40.65 53.678 29.84 Si 1144
42.184 57.9 31.325 Si 1145
42.1 55.122 28.601 Si 1146
44.812 57.94 28.543 Si 1147
44.875 55.192 31.207 Si 1148
46.139 56.522 27.233 Si 1149
43.475 56.5 29.869 Si 1150
43.391 53.74 27.132 Si 1151
46.217 53.693 29.858 Si 1152
47.655 57.823 31.159 Si 1153
47.509 55.182 28.614 Si 1154
50.208 57.86 28.472 Si 1155
50.222 55.161 31.335 Si 1156
51.577 56.463 27.07 Si 1157
48.933 56.471 29.908 Si 1158
48.844 53.823 27.241 Si 1159
51.473 53.762 29.91 Si 1160
52.848 57.803 31.292 Si 1161
52.884 55.17 28.516 Si 1162
55.573 57.927 28.566 Si 1163
55.633 55.167 31.213 Si 1164
57.045 56.617 27.26 Si 1165
54.248 56.562 29.915 Si 1166
54.285 53.901 27.186 Si 1167
57.01 53.854 29.881 Si 1168
58.276 57.883 31.225 Si 1169
58.394 55.204 28.584 Si 1170
61.069 57.948 28.607 Si 1171
61.051 55.239 31.227 Si 1172
62.501 56.686 27.287 Si 1173
59.683 56.525 29.936 Si 1174
59.7 53.809 27.16 Si 1175
62.422 53.871 29.951 Si 1176
63.753 57.907 31.33 Si 1177
63.801 55.247 28.583 Si 1178
66.463 57.999 28.647 Si 1179
66.42 55.205 31.444 Si 1180
67.82 56.629 27.285 Si 1181
65.161 56.602 29.943 Si 1182
65.149 53.857 27.287 Si 1183
67.792 53.935 30.022 Si 1184
69.065 58.095 31.319 Si 1185
69.129 55.255 28.579 Si 1186
71.774 58.115 28.654 Si 1187
71.769 55.422 31.383 Si 1188
73.22 56.716 27.286 Si 1189
70.386 56.682 30.025 Si 1190
70.447 53.921 27.264 Si 1191
73.115 54.13 30.042 Si 1192
74.541 58.166 31.21 Si 1193
74.596 55.386 28.592 Si 1194
77.293 58.138 28.604 Si 1195
77.216 55.523 31.288 Si 1196
78.736 56.749 27.332 Si 1197
75.889 56.755 29.88 Si 1198
75.899 53.942 27.362 Si 1199
78.597 54.135 29.989 Si 1200
26.006 52.286 31.488 Si 1201
25.956 49.617 28.731 Si 1202
28.526 52.378 28.69 Si 1203
28.551 49.648 31.348 Si 1204
29.911 50.98 27.384 Si 1205
27.179 51.049 30.035 Si 1206
27.089 48.247 27.371 Si 1207
29.911 48.247 29.932 Si 1208
31.303 52.314 31.332 Si 1209
31.304 49.663 28.65 Si 1210
33.988 52.351 28.585 Si 1211
34.079 49.71 31.355 Si 1212
35.315 51.02 27.253 Si 1213
32.696 51.073 29.981 Si 1214
32.511 48.253 27.241 Si 1215
35.356 48.286 29.975 Si 1216
36.764 52.348 31.277 Si 1217
36.728 49.675 28.595 Si 1218
39.363 52.343 28.473 Si 1219
39.443 49.669 31.175 Si 1220
40.762 51.093 27.149 Si 1221
38.059 51.016 29.808 Si 1222
38.037 48.33 27.18 Si 1223
40.692 48.285 29.848 Si 1224
42.081 52.423 31.168 Si 1225
42.099 49.593 28.479 Si 1226
44.812 52.361 28.539 Si 1227
44.828 49.748 31.264 Si 1228
46.131 51.053 27.163 Si 1229
43.412 51.006 29.933 Si 1230
43.426 48.361 27.09 Si 1231
46.133 48.446 29.818 Si 1232
47.605 52.469 31.333 Si 1233
47.436 49.736 28.558 Si 1234
50.211 52.444 28.552 Si 1235
50.087 49.836 31.335 Si 1236
51.567 51.035 27.269 Si 1237
48.739 51.124 29.816 Si 1238
48.763 48.405 27.156 Si 1239
51.483 48.453 29.988 Si 1240
52.831 52.491 31.257 Si 1241
52.858 49.779 28.593 Si 1242
55.641 52.536 28.572 Si 1243
55.534 49.902 31.261 Si 1244
56.932 51.191 27.209 Si 1245
54.209 51.264 29.865 Si 1246
54.155 48.5 27.274 Si 1247
56.81 48.549 29.966 Si 1248
58.376 52.537 31.229 Si 1249
58.155 49.876 28.55 Si 1250
61.089 52.535 28.57 Si 1251
61.079 49.877 31.252 Si 1252
62.394 51.116 27.219 Si 1253
59.697 51.173 29.911 Si 1254
59.585 48.476 27.33 Si 1255
62.35 48.442 29.992 Si 1256
63.719 52.605 31.333 Si 1257
63.733 49.77 28.659 Si 1258
66.393 52.55 28.769 Si 1259
66.321 49.838 31.421 Si 1260
67.841 51.155 27.304 Si 1261
65.016 51.198 30.024 Si 1262
65.125 48.435 27.353 Si 1263
67.643 48.59 30.07 Si 1264
69.071 52.623 31.297 Si 1265
69.2 49.891 28.671 Si 1266
71.811 52.577 28.688 Si 1267
71.724 50.021 31.35 Si 1268
73.145 51.329 27.266 Si 1269
70.484 51.366 29.964 Si 1270
70.458 48.55 27.304 Si 1271
73.134 48.725 30.057 Si 1272
74.535 52.738 31.406 Si 1273
74.545 49.987 28.721 Si 1274
77.257 52.693 28.628 Si 1275
77.2 49.985 31.392 Si 1276
78.663 51.301 27.375 Si 1277
75.907 51.327 30.03 Si 1278
75.904 48.536 27.436 Si 1279
78.505 48.65 30.113 Si 1280
25.854 46.999 31.196 Si 1281
25.876 44.117 28.776 Si 1282
28.43 46.858 28.714 Si 1283
28.573 44.244 31.265 Si 1284
29.806 45.576 27.262 Si 1285
27.065 45.556 30.001 Si 1286
27.065 42.89 27.372 Si 1287
29.931 42.823 29.864 Si 1288
31.357 46.969 31.351 Si 1289
31.26 44.214 28.626 Si 1290
33.847 47.025 28.625 Si 1291
34.007 44.271 31.154 Si 1292
35.253 45.737 27.195 Si 1293
32.582 45.674 30.005 Si 1294
32.651 42.965 27.247 Si 1295
35.293 42.914 29.872 Si 1296
36.737 46.885 31.327 Si 1297
36.566 44.353 28.494 Si 1298
39.268 46.997 28.503 Si 1299
39.331 44.351 31.332 Si 1300
40.651 45.696 27.067 Si 1301
37.962 45.581 29.839 Si 1302
37.91 42.806 27.237 Si 1303
40.66 43.049 29.945 Si 1304
42.09 46.986 31.329 Si 1305
41.985 44.421 28.494 Si 1306
44.689 46.972 28.502 Si 1307
44.8 44.316 31.172 Si 1308
46.029 45.676 27.064 Si 1309
43.404 45.636 29.879 Si 1310
43.348 42.948 27.125 Si 1311
46.095 42.913 29.854 Si 1312
47.355 47.118 31.237 Si 1313
47.385 44.383 28.511 Si 1314
50.165 47.062 28.548 Si 1315
50.203 44.248 31.319 Si 1316
51.504 45.682 27.213 Si 1317
48.759 45.72 29.946 Si 1318
48.77 42.934 27.237 Si 1319
51.457 43.017 29.934 Si 1320
52.84 47.107 31.322 Si 1321
52.828 44.412 28.559 Si 1322
55.598 47.124 28.607 Si 1323
55.561 44.427 31.247 Si 1324
56.928 45.727 27.325 Si 1325
54.187 45.835 29.928 Si 1326
54.201 43.015 27.304 Si 1327
56.891 43.003 29.965 Si 1328
58.162 47.2 31.264 Si 1329
58.251 44.337 28.654 Si 1330
60.945 47.042 28.66 Si 1331
60.925 44.445 31.421 Si 1332
62.315 45.647 27.36 Si 1333
59.62 45.784 30.061 Si 1334
59.627 43.035 27.423 Si 1335
62.294 43.093 30.08 Si 1336
63.583 47.122 31.405 Si 1337
63.71 44.405 28.744 Si 1338
66.369 47.163 28.812 Si 1339
66.295 44.435 31.425 Si 1340
67.702 45.833 27.453 Si 1341
65.014 45.779 30.116 Si 1342
64.953 43.039 27.349 Si 1343
67.696 43.028 30.07 Si 1344
69.106 47.208 31.532 Si 1345
69.038 44.553 28.813 Si 1346
71.83 47.227 28.77 Si 1347
71.825 44.566 31.419 Si 1348
73.183 45.793 27.455 Si 1349
70.382 45.989 30.168 Si 1350
70.357 43.08 27.552 Si 1351
73.143 43.205 30.168 Si 1352
74.508 47.425 31.498 Si 1353
74.556 44.53 28.792 Si 1354
77.271 47.255 28.803 Si 1355
77.12 44.685 31.562 Si 1356
78.664 45.885 27.53 Si 1357
75.822 45.999 30.147 Si 1358
75.845 43.066 27.5 Si 1359
78.491 43.333 30.227 Si 1360
25.981 41.471 31.339 Si 1361
25.84 38.908 28.874 Si 1362
28.501 41.459 28.614 Si 1363
28.589 38.678 31.328 Si 1364
29.915 40.299 27.248 Si 1365
27.176 40.202 30.047 Si 1366
27.046 37.563 27.427 Si 1367
29.844 37.441 29.831 Si 1368
31.218 41.427 31.252 Si 1369
31.276 38.774 28.6 Si 1370
33.875 41.57 28.623 Si 1371
33.932 38.824 31.343 Si 1372
35.125 40.203 27.288 Si 1373
32.67 40.141 29.934 Si 1374
32.645 37.399 27.274 Si 1375
35.202 37.513 29.94 Si 1376
36.614 41.582 31.303 Si 1377
36.544 38.802 28.623 Si 1378
39.343 41.6 28.628 Si 1379
39.296 38.931 31.297 Si 1380
40.679 40.348 27.197 Si 1381
37.883 40.278 29.887 Si 1382
37.942 37.511 27.198 Si 1383
40.496 37.486 29.915 Si 1384
42.123 41.603 31.208 Si 1385
41.905 38.872 28.59 Si 1386
44.711 41.613 28.563 Si 1387
44.779 38.936 31.238 Si 1388
46.01 40.269 27.248 Si 1389
43.386 40.125 29.892 Si 1390
43.203 37.422 27.209 Si 1391
45.974 37.557 29.916 Si 1392
47.465 41.673 31.293 Si 1393
47.408 38.87 28.581 Si 1394
50.121 41.605 28.569 Si 1395
50.092 39.005 31.274 Si 1396
51.458 40.309 27.223 Si 1397
48.703 40.341 29.899 Si 1398
48.795 37.577 27.215 Si 1399
51.472 37.619 29.902 Si 1400
52.823 41.653 31.29 Si 1401
52.796 38.984 28.575 Si 1402
55.526 41.665 28.609 Si 1403
55.491 38.989 31.27 Si 1404
56.779 40.28 27.37 Si 1405
54.139 40.301 29.969 Si 1406
54.334 37.592 27.338 Si 1407
56.902 37.584 30.11 Si 1408
58.253 41.695 31.384 Si 1409
58.225 38.987 28.772 Si 1410
60.938 41.735 28.762 Si 1411
60.954 39.026 31.572 Si 1412
62.218 40.278 27.543 Si 1413
59.631 40.34 30.154 Si 1414
59.492 37.569 27.412 Si 1415
62.246 37.611 30.192 Si 1416
63.678 41.756 31.486 Si 1417
63.607 38.983 28.909 Si 1418
66.275 41.704 28.772 Si 1419
66.306 39.005 31.599 Si 1420
67.71 40.358 27.472 Si 1421
65.015 40.364 30.209 Si 1422
65.07 37.575 27.485 Si 1423
67.667 37.654 30.336 Si 1424
69.082 41.765 31.493 Si 1425
69.002 38.995 28.938 Si 1426
71.78 41.799 28.903 Si 1427
71.654 39.119 31.662 Si 1428
73.083 40.501 27.456 Si 1429
70.395 40.388 30.223 Si 1430
70.386 37.618 27.624 Si 1431
72.991 37.836 30.329 Si 1432
74.367 41.829 31.629 Si 1433
74.447 39.106 28.863 Si 1434
77.249 41.865 28.876 Si 1435
77.165 39.143 31.694 Si 1436
78.533 40.408 27.582 Si 1437
75.777 40.486 30.212 Si 1438
75.82 37.693 27.592 Si 1439
78.671 37.854 30.407 Si 1440
25.845 35.97 31.435 Si 1441
25.781 33.181 28.891 Si 1442
28.304 36.102 28.771 Si 1443
28.398 33.429 31.467 Si 1444
29.694 34.848 27.451 Si 1445
27.044 34.644 30.121 Si 1446
27.043 32.023 27.559 Si 1447
29.72 32.09 30.115 Si 1448
31.076 35.992 31.295 Si 1449
31.064 33.33 28.684 Si 1450
33.881 36.048 28.643 Si 1451
33.755 33.375 31.435 Si 1452
35.167 34.812 27.317 Si 1453
32.463 34.638 29.905 Si 1454
32.457 32.036 27.277 Si 1455
35.08 32.055 30.08 Si 1456
36.527 36.246 31.368 Si 1457
36.445 33.408 28.682 Si 1458
39.181 36.105 28.556 Si 1459
39.262 33.366 31.377 Si 1460
40.478 34.709 27.174 Si 1461
37.868 34.752 30.049 Si 1462
37.757 32.03 27.274 Si 1463
40.514 32.064 29.916 Si 1464
41.938 36.238 31.315 Si 1465
41.791 33.537 28.526 Si 1466
44.689 36.243 28.546 Si 1467
44.686 33.531 31.178 Si 1468
46.035 34.845 27.236 Si 1469
43.203 34.897 29.85 Si 1470
43.229 32.058 27.161 Si 1471
46.082 32.284 29.909 Si 1472
47.354 36.325 31.398 Si 1473
47.419 33.546 28.601 Si 1474
50.193 36.209 28.601 Si 1475
50.062 33.692 31.358 Si 1476
51.492 34.895 27.234 Si 1477
48.764 34.974 30.004 Si 1478
48.683 32.258 27.188 Si 1479
51.382 32.269 29.992 Si 1480
52.711 36.341 31.328 Si 1481
52.796 33.552 28.612 Si 1482
55.55 36.245 28.719 Si 1483
55.382 33.612 31.375 Si 1484
56.816 34.806 27.378 Si 1485
54.019 34.923 29.966 Si 1486
54.226 32.207 27.353 Si 1487
56.742 32.115 30.157 Si 1488
58.112 36.224 31.485 Si 1489
58.131 33.452 28.828 Si 1490
60.825 36.235 28.794 Si 1491
60.851 33.565 31.558 Si 1492
62.337 34.962 27.508 Si 1493
59.544 34.854 30.194 Si 1494
59.546 32.167 27.429 Si 1495
62.215 32.125 30.136 Si 1496
63.505 36.236 31.5 Si 1497
63.722 33.512 28.926 Si 1498
66.371 36.224 28.951 Si 1499
66.295 33.507 31.631 Si 1500
67.779 34.784 27.687 Si 1501
65.023 34.845 30.261 Si 1502
64.991 32.138 27.503 Si 1503
67.581 32.203 30.286 Si 1504
68.999 36.372 31.772 Si 1505
69.136 33.521 29.035 Si 1506
71.735 36.287 28.945 Si 1507
71.652 33.692 31.716 Si 1508
73.112 34.904 27.623 Si 1509
70.332 34.993 30.3 Si 1510
70.47 32.164 27.615 Si 1511
73.127 32.328 30.408 Si 1512
74.327 36.479 31.682 Si 1513
74.477 33.625 29.049 Si 1514
77.218 36.473 29.042 Si 1515
77.133 33.876 31.767 Si 1516
78.646 35.039 27.79 Si 1517
75.811 35.124 30.281 Si 1518
75.854 32.227 27.678 Si 1519
78.438 32.402 30.413 Si 1520
25.92 30.556 31.699 Si 1521
25.852 28.278 28.913 Si 1522
28.391 30.616 28.89 Si 1523
28.414 27.947 31.671 Si 1524
29.815 29.361 27.463 Si 1525
27.107 29.345 30.291 Si 1526
27.003 26.84 27.714 Si 1527
29.752 26.537 30.264 Si 1528
30.988 30.727 31.578 Si 1529
31.138 27.927 28.835 Si 1530
33.688 30.645 28.729 Si 1531
33.792 28.016 31.493 Si 1532
34.986 29.342 27.416 Si 1533
32.376 29.389 30.221 Si 1534
32.444 26.633 27.366 Si 1535
35.048 26.704 30.118 Si 1536
36.456 30.763 31.403 Si 1537
36.41 28.055 28.748 Si 1538
39.166 30.712 28.551 Si 1539
39.072 28.074 31.317 Si 1540
40.489 29.293 27.301 Si 1541
37.851 29.452 30.044 Si 1542
37.768 26.669 27.383 Si 1543
40.476 26.589 30.034 Si 1544
41.879 30.753 31.154 Si 1545
41.909 27.933 28.556 Si 1546
44.652 30.823 28.614 Si 1547
44.563 28.04 31.162 Si 1548
45.928 29.42 27.318 Si 1549
43.208 29.341 29.855 Si 1550
43.272 26.616 27.198 Si 1551
45.919 26.641 29.937 Si 1552
47.401 30.886 31.298 Si 1553
47.375 28.155 28.629 Si 1554
50.096 30.938 28.602 Si 1555
49.858 28.21 31.346 Si 1556
51.412 29.538 27.258 Si 1557
48.677 29.55 29.905 Si 1558
48.638 26.765 27.302 Si 1559
51.236 26.818 29.987 Si 1560
52.71 30.967 31.381 Si 1561
52.664 28.143 28.675 Si 1562
55.433 30.8 28.743 Si 1563
55.314 28.121 31.398 Si 1564
56.792 29.541 27.362 Si 1565
53.982 29.511 30.013 Si 1566
54.151 26.792 27.385 Si 1567
56.673 26.759 30.058 Si 1568
58.115 30.821 31.497 Si 1569
58.101 28.152 28.743 Si 1570
60.758 30.757 28.782 Si 1571
60.884 28.119 31.479 Si 1572
62.224 29.413 27.512 Si 1573
59.407 29.396 30.166 Si 1574
59.468 26.684 27.505 Si 1575
62.178 26.758 30.13 Si 1576
63.549 30.912 31.571 Si 1577
63.516 28.06 28.803 Si 1578
66.341 30.844 28.829 Si 1579
66.357 28.265 31.48 Si 1580
67.698 29.538 27.522 Si 1581
64.887 29.545 30.136 Si 1582
65.039 26.701 27.516 Si 1583
67.74 26.845 30.225 Si 1584
68.929 30.956 31.827 Si 1585
69.055 28.206 28.966 Si 1586
71.81 30.896 29.064 Si 1587
71.679 28.226 31.759 Si 1588
73.108 29.501 27.724 Si 1589
70.391 29.609 30.426 Si 1590
70.46 26.735 27.771 Si 1591
73.219 26.845 30.446 Si 1592
74.43 30.974 31.799 Si 1593
74.51 28.153 29.15 Si 1594
77.192 30.887 29.118 Si 1595
76.989 28.388 31.967 Si 1596
78.642 29.647 27.705 Si 1597
75.762 29.612 30.5 Si 1598
75.821 26.839 27.733 Si 1599
78.4 27.052 30.564 Si 1600
25.949 79.353 26.015 Si 1601
26.016 76.737 23.487 Si 1602
28.551 79.139 23.455 Si 1603
28.526 76.743 26.248 Si 1604
29.908 78.046 22.064 Si 1605
27.223 78.058 24.808 Si 1606
27.095 75.294 22.186 Si 1607
30.029 75.465 24.85 Si 1608
31.146 79.271 26.074 Si 1609
31.434 76.855 23.513 Si 1610
33.912 79.442 23.549 Si 1611
34.0 76.863 26.293 Si 1612
35.275 78.27 22.135 Si 1613
32.692 78.216 24.858 Si 1614
32.701 75.436 22.116 Si 1615
35.386 75.524 24.924 Si 1616
36.625 79.458 26.253 Si 1617
36.751 76.962 23.506 Si 1618
39.409 79.482 23.602 Si 1619
39.433 76.836 26.234 Si 1620
40.567 78.368 22.112 Si 1621
38.059 78.305 24.988 Si 1622
38.052 75.662 22.137 Si 1623
40.706 75.559 24.725 Si 1624
42.118 79.416 26.147 Si 1625
42.043 77.028 23.446 Si 1626
44.716 79.534 23.33 Si 1627
44.788 76.961 26.05 Si 1628
46.032 78.371 21.947 Si 1629
43.452 78.327 24.717 Si 1630
43.38 75.642 22.123 Si 1631
46.177 75.588 24.677 Si 1632
47.39 79.511 26.049 Si 1633
47.399 77.026 23.367 Si 1634
50.05 79.566 23.287 Si 1635
50.219 77.108 26.005 Si 1636
51.531 78.394 21.964 Si 1637
48.731 78.433 24.71 Si 1638
48.74 75.68 21.95 Si 1639
51.597 75.714 24.543 Si 1640
53.021 79.596 26.029 Si 1641
53.002 77.109 23.237 Si 1642
55.659 79.663 23.269 Si 1643
55.781 76.99 25.88 Si 1644
57.037 78.419 21.947 Si 1645
54.368 78.425 24.646 Si 1646
54.335 75.756 21.875 Si 1647
57.106 75.67 24.494 Si 1648
58.321 79.596 25.913 Si 1649
58.434 77.073 23.209 Si 1650
61.083 79.715 23.198 Si 1651
61.167 76.954 25.97 Si 1652
62.493 78.547 21.932 Si 1653
59.743 78.556 24.55 Si 1654
59.753 75.778 21.94 Si 1655
62.459 75.719 24.577 Si 1656
63.868 79.44 25.874 Si 1657
63.818 77.073 23.146 Si 1658
66.482 79.578 23.174 Si 1659
66.569 77.002 25.918 Si 1660
67.838 78.423 21.825 Si 1661
65.177 78.37 24.508 Si 1662
65.299 75.724 21.867 Si 1663
67.96 75.66 24.593 Si 1664
69.107 79.559 25.916 Si 1665
69.217 77.062 23.216 Si 1666
71.793 79.653 23.422 Si 1667
71.957 77.184 25.953 Si 1668
73.215 78.533 22.098 Si 1669
70.459 78.401 24.587 Si 1670
70.524 75.696 21.835 Si 1671
73.366 75.688 24.628 Si 1672
74.582 79.595 25.927 Si 1673
74.667 77.075 23.254 Si 1674
77.422 79.494 23.542 Si 1675
77.429 77.123 26.129 Si 1676
78.618 78.335 22.101 Si 1677
76.055 78.334 24.756 Si 1678
76.03 75.653 22.044 Si 1679
78.777 75.695 24.692 Si 1680
26.092 74.054 26.352 Si 1681
26.056 71.48 23.689 Si 1682
28.624 74.094 23.51 Si 1683
28.519 71.26 26.192 Si 1684
29.865 72.75 22.185 Si 1685
27.306 72.799 24.927 Si 1686
27.115 70.149 22.188 Si 1687
29.997 70.061 24.844 Si 1688
31.276 74.09 26.157 Si 1689
31.22 71.553 23.461 Si 1690
33.949 74.258 23.626 Si 1691
33.969 71.372 26.18 Si 1692
35.303 72.953 22.187 Si 1693
32.651 72.869 24.787 Si 1694
32.623 70.137 22.152 Si 1695
35.427 70.091 24.844 Si 1696
36.795 74.154 26.132 Si 1697
36.676 71.486 23.449 Si 1698
39.403 74.238 23.437 Si 1699
39.461 71.433 26.076 Si 1700
40.674 72.936 22.025 Si 1701
38.076 72.882 24.751 Si 1702
38.071 70.173 22.057 Si 1703
40.741 70.139 24.64 Si 1704
42.13 74.141 25.994 Si 1705
42.101 71.561 23.412 Si 1706
44.882 74.272 23.371 Si 1707
44.937 71.55 26.016 Si 1708
46.139 73.006 21.916 Si 1709
43.478 72.865 24.702 Si 1710
43.498 70.28 22.037 Si 1711
46.233 70.208 24.518 Si 1712
47.537 74.202 25.991 Si 1713
47.565 71.492 23.13 Si 1714
50.192 74.376 23.184 Si 1715
50.232 71.595 25.912 Si 1716
51.504 72.918 21.998 Si 1717
48.849 72.906 24.547 Si 1718
48.945 70.183 21.86 Si 1719
51.585 70.254 24.577 Si 1720
53.055 74.256 25.882 Si 1721
52.949 71.576 23.296 Si 1722
55.706 74.35 23.173 Si 1723
55.673 71.597 25.772 Si 1724
57.015 73.011 21.728 Si 1725
54.407 72.967 24.415 Si 1726
54.313 70.251 21.932 Si 1727
57.047 70.32 24.556 Si 1728
58.518 74.215 25.893 Si 1729
58.37 71.609 23.097 Si 1730
61.142 74.33 23.27 Si 1731
61.083 71.54 25.861 Si 1732
62.488 72.992 21.874 Si 1733
59.785 72.941 24.466 Si 1734
59.784 70.244 21.915 Si 1735
62.575 70.185 24.579 Si 1736
63.929 74.411 25.893 Si 1737
63.809 71.636 23.266 Si 1738
66.605 74.296 23.13 Si 1739
66.603 71.583 25.837 Si 1740
67.898 72.974 21.725 Si 1741
65.266 73.01 24.546 Si 1742
65.153 70.287 21.818 Si 1743
67.856 70.248 24.434 Si 1744
69.25 74.242 25.913 Si 1745
69.225 71.559 23.084 Si 1746
71.934 74.333 23.2 Si 1747
71.964 71.628 25.889 Si 1748
73.259 72.995 21.923 Si 1749
70.603 72.889 24.468 Si 1750
70.588 70.267 21.778 Si 1751
73.308 70.249 24.479 Si 1752
74.672 74.328 25.998 Si 1753
74.657 71.647 23.209 Si 1754
77.405 74.244 23.471 Si 1755
77.325 71.598 25.967 Si 1756
78.718 72.925 22.066 Si 1757
75.94 72.953 24.686 Si 1758
75.94 70.327 21.85 Si 1759
78.761 70.236 24.577 Si 1760
26.067 68.767 26.178 Si 1761
26.067 66.044 23.496 Si 1762
28.557 68.684 23.543 Si 1763
28.69 65.977 26.155 Si 1764
29.984 67.474 22.178 Si 1765
27.248 67.313 24.863 Si 1766
27.305 64.754 22.155 Si 1767
30.035 64.616 24.858 Si 1768
31.317 68.697 26.286 Si 1769
31.256 66.129 23.441 Si 1770
34.011 68.837 23.475 Si 1771
34.017 66.123 26.049 Si 1772
35.329 67.368 22.163 Si 1773
32.633 67.48 24.813 Si 1774
32.563 64.755 22.104 Si 1775
35.328 64.715 24.726 Si 1776
36.832 68.723 26.122 Si 1777
36.717 66.024 23.429 Si 1778
39.38 68.743 23.372 Si 1779
39.434 66.049 26.006 Si 1780
40.679 67.464 22.014 Si 1781
38.091 67.465 24.691 Si 1782
37.921 64.696 22.066 Si 1783
40.77 64.67 24.644 Si 1784
42.128 68.856 26.014 Si 1785
42.106 66.083 23.446 Si 1786
44.808 68.801 23.342 Si 1787
44.789 66.071 25.981 Si 1788
46.155 67.516 21.902 Si 1789
43.542 67.521 24.671 Si 1790
43.419 64.777 22.001 Si 1791
46.051 64.661 24.681 Si 1792
47.663 68.873 25.86 Si 1793
47.494 66.045 23.221 Si 1794
50.379 68.813 23.243 Si 1795
50.405 66.06 25.886 Si 1796
51.625 67.417 21.952 Si 1797
48.947 67.44 24.556 Si 1798
48.834 64.802 21.869 Si 1799
51.7 64.725 24.613 Si 1800
52.985 68.97 25.812 Si 1801
52.984 66.07 23.287 Si 1802
55.712 68.917 23.129 Si 1803
55.608 66.171 25.831 Si 1804
57.08 67.433 21.929 Si 1805
54.377 67.564 24.455 Si 1806
54.249 64.707 21.978 Si 1807
57.02 64.824 24.612 Si 1808
58.386 68.83 25.812 Si 1809
58.429 66.069 23.328 Si 1810
61.084 68.945 23.274 Si 1811
61.065 66.047 25.966 Si 1812
62.326 67.447 21.847 Si 1813
59.781 67.451 24.576 Si 1814
59.704 64.725 21.927 Si 1815
62.383 64.806 24.544 Si 1816
63.824 68.801 25.913 Si 1817
63.743 66.111 23.106 Si 1818
66.479 68.793 23.201 Si 1819
66.518 65.995 25.951 Si 1820
67.842 67.557 21.781 Si 1821
65.139 67.381 24.535 Si 1822
65.074 64.795 21.768 Si 1823
67.93 64.871 24.464 Si 1824
69.192 68.907 25.868 Si 1825
69.193 66.244 23.166 Si 1826
71.874 68.973 23.153 Si 1827
71.868 66.222 25.889 Si 1828
73.235 67.558 21.836 Si 1829
70.603 67.572 24.503 Si 1830
70.566 64.865 21.926 Si 1831
73.224 64.824 24.619 Si 1832
74.543 68.926 25.845 Si 1833
74.478 66.202 23.189 Si 1834
77.395 68.942 23.132 Si 1835
77.258 66.338 25.919 Si 1836
78.836 67.606 21.938 Si 1837
75.875 67.603 24.453 Si 1838
75.942 64.901 21.978 Si 1839
78.701 64.992 24.69 Si 1840
25.966 63.461 26.136 Si 1841
25.835 60.754 23.376 Si 1842
28.476 63.331 23.499 Si 1843
28.5 60.476 26.0 Si 1844
29.69 62.015 22.069 Si 1845
27.07 61.959 24.753 Si 1846
26.992 59.32 22.053 Si 1847
29.94 59.253 24.61 Si 1848
31.223 63.13 26.138 Si 1849
31.173 60.631 23.285 Si 1850
33.839 63.28 23.49 Si 1851
34.041 60.592 26.067 Si 1852
35.282 61.962 22.113 Si 1853
32.503 61.91 24.755 Si 1854
32.538 59.322 21.979 Si 1855
35.377 59.195 24.643 Si 1856
36.721 63.365 26.06 Si 1857
36.752 60.567 23.404 Si 1858
39.396 63.357 23.326 Si 1859
39.497 60.684 25.963 Si 1860
40.713 61.967 22.003 Si 1861
38.026 61.993 24.711 Si 1862
37.906 59.264 21.999 Si 1863
40.69 59.195 24.615 Si 1864
42.121 63.337 25.981 Si 1865
42.09 60.559 23.389 Si 1866
44.747 63.396 23.242 Si 1867
44.713 60.655 25.881 Si 1868
46.03 61.966 21.889 Si 1869
43.398 62.007 24.603 Si 1870
43.444 59.253 21.95 Si 1871
46.074 59.251 24.508 Si 1872
47.537 63.287 25.911 Si 1873
47.491 60.71 23.253 Si 1874
50.165 63.365 23.258 Si 1875
50.194 60.566 25.821 Si 1876
51.531 61.966 21.795 Si 1877
48.815 61.899 24.571 Si 1878
48.83 59.441 21.898 Si 1879
51.592 59.264 24.553 Si 1880
53.152 63.399 25.911 Si 1881
52.895 60.678 23.113 Si 1882
55.696 63.424 23.192 Si 1883
55.738 60.61 25.831 Si 1884
57.076 62.105 21.729 Si 1885
54.322 61.967 24.444 Si 1886
54.404 59.347 21.884 Si 1887
57.164 59.251 24.445 Si 1888
58.384 63.361 25.797 Si 1889
58.423 60.673 23.014 Si 1890
61.105 63.376 23.257 Si 1891
61.064 60.733 25.857 Si 1892
62.393 62.103 21.851 Si 1893
59.7 61.995 24.445 Si 1894
59.719 59.286 21.712 Si 1895
62.416 59.393 24.583 Si 1896
63.738 63.409 25.816 Si 1897
63.719 60.703 23.219 Si 1898
66.43 63.462 23.165 Si 1899
66.412 60.692 25.897 Si 1900
67.773 62.111 21.879 Si 1901
65.103 62.019 24.465 Si 1902
65.187 59.334 21.858 Si 1903
67.832 59.507 24.536 Si 1904
69.184 63.465 25.871 Si 1905
69.244 60.807 23.139 Si 1906
71.936 63.376 23.29 Si 1907
71.888 60.7 25.891 Si 1908
73.334 62.08 21.955 Si 1909
70.582 62.067 24.61 Si 1910
70.582 59.249 21.884 Si 1911
73.229 59.383 24.573 Si 1912
74.661 63.585 25.943 Si 1913
74.659 60.839 23.292 Si 1914
77.416 63.616 23.289 Si 1915
77.365 60.78 25.925 Si 1916
78.753 62.116 21.866 Si 1917
75.969 62.189 24.672 Si 1918
76.004 59.418 21.952 Si 1919
78.734 59.466 24.727 Si 1920
25.941 57.839 26.05 Si 1921
25.926 55.177 23.355 Si 1922
28.51 57.967 23.294 Si 1923
28.529 55.106 25.845 Si 1924
29.805 56.565 22.005 Si 1925
27.185 56.552 24.633 Si 1926
27.039 53.829 21.991 Si 1927
29.837 53.723 24.6 Si 1928
31.315 57.904 26.04 Si 1929
31.194 55.168 23.406 Si 1930
33.978 57.945 23.259 Si 1931
33.967 55.227 25.916 Si 1932
35.225 56.476 21.936 Si 1933
32.625 56.562 24.687 Si 1934
32.494 53.761 22.032 Si 1935
35.327 53.747 24.607 Si 1936
36.757 57.851 25.947 Si 1937
36.654 55.11 23.163 Si 1938
39.332 57.896 23.151 Si 1939
39.444 55.165 25.809 Si 1940
40.729 56.546 21.948 Si 1941
38.033 56.538 24.553 Si 1942
37.991 53.75 21.908 Si 1943
40.741 53.728 24.427 Si 1944
42.146 57.866 25.959 Si 1945
42.052 55.205 23.253 Si 1946
44.754 57.898 23.21 Si 1947
44.725 55.196 25.767 Si 1948
46.127 56.532 21.863 Si 1949
43.35 56.556 24.552 Si 1950
43.317 53.799 21.889 Si 1951
46.107 53.882 24.568 Si 1952
47.411 57.92 25.802 Si 1953
47.462 55.246 23.205 Si 1954
50.226 57.946 23.193 Si 1955
50.201 55.137 25.822 Si 1956
51.533 56.575 21.785 Si 1957
48.81 56.556 24.574 Si 1958
48.779 53.847 21.848 Si 1959
51.493 53.79 24.429 Si 1960
52.991 57.822 25.838 Si 1961
52.931 55.272 23.116 Si 1962
55.74 57.976 23.164 Si 1963
55.728 55.236 25.884 Si 1964
57.065 56.605 21.867 Si 1965
54.374 56.6 24.487 Si 1966
54.286 53.868 21.923 Si 1967
56.931 53.82 24.517 Si 1968
58.401 57.92 25.898 Si 1969
58.384 55.195 23.191 Si 1970
61.039 58.04 23.181 Si 1971
61.111 55.186 25.804 Si 1972
62.529 56.611 21.886 Si 1973
59.818 56.599 24.499 Si 1974
59.73 53.842 21.886 Si 1975
62.521 53.829 24.477 Si 1976
63.717 57.976 25.873 Si 1977
63.836 55.214 23.165 Si 1978
66.597 58.07 23.247 Si 1979
66.527 55.231 25.956 Si 1980
67.89 56.614 21.907 Si 1981
65.145 56.643 24.522 Si 1982
65.147 53.826 21.769 Si 1983
67.811 53.898 24.55 Si 1984
69.141 57.94 25.898 Si 1985
69.186 55.252 23.258 Si 1986
71.976 57.99 23.15 Si 1987
71.856 55.278 25.924 Si 1988
73.329 56.572 21.887 Si 1989
70.629 56.696 24.581 Si 1990
70.489 53.816 21.912 Si 1991
73.214 53.874 24.555 Si 1992
74.534 58.063 25.949 Si 1993
74.621 55.308 23.274 Si 1994
77.364 58.106 23.355 Si 1995
77.308 55.407 26.027 Si 1996
78.704 56.621 22.11 Si 1997
75.965 56.665 24.647 Si 1998
76.108 53.895 22.142 Si 1999
78.767 53.999 24.829 Si 2000
26.032 52.452 26.052 Si 2001
26.01 49.7 23.43 Si 2002
28.442 52.419 23.249 Si 2003
28.49 49.694 26.07 Si 2004
29.717 51.079 21.98 Si 2005
27.131 51.125 24.681 Si 2006
27.153 48.312 22.052 Si 2007
29.668 48.337 24.594 Si 2008
31.236 52.355 26.031 Si 2009
31.116 49.716 23.298 Si 2010
33.878 52.336 23.295 Si 2011
33.963 49.609 25.981 Si 2012
35.237 50.974 21.891 Si 2013
32.529 50.997 24.613 Si 2014
32.432 48.336 21.927 Si 2015
35.301 48.354 24.532 Si 2016
36.717 52.292 25.911 Si 2017
36.716 49.637 23.122 Si 2018
39.347 52.322 23.055 Si 2019
39.371 49.681 25.803 Si 2020
40.787 51.031 21.736 Si 2021
38.036 50.968 24.472 Si 2022
38.038 48.291 21.754 Si 2023
40.738 48.33 24.427 Si 2024
42.057 52.465 25.86 Si 2025
42.071 49.638 23.12 Si 2026
44.775 52.475 23.274 Si 2027
44.802 49.709 25.801 Si 2028
46.099 51.135 21.811 Si 2029
43.375 51.035 24.501 Si 2030
43.431 48.323 21.743 Si 2031
46.071 48.433 24.349 Si 2032
47.521 52.423 25.822 Si 2033
47.444 49.78 23.116 Si 2034
50.167 52.469 23.051 Si 2035
50.142 49.749 25.891 Si 2036
51.559 51.094 21.716 Si 2037
48.822 51.087 24.424 Si 2038
48.85 48.377 21.774 Si 2039
51.533 48.389 24.547 Si 2040
52.969 52.457 25.883 Si 2041
52.868 49.829 23.23 Si 2042
55.576 52.443 23.27 Si 2043
55.544 49.855 25.901 Si 2044
56.988 51.163 21.924 Si 2045
54.263 51.15 24.567 Si 2046
54.162 48.422 21.836 Si 2047
56.905 48.465 24.609 Si 2048
58.309 52.462 25.884 Si 2049
58.35 49.799 23.296 Si 2050
61.064 52.474 23.208 Si 2051
60.943 49.735 25.956 Si 2052
62.511 51.053 21.861 Si 2053
59.721 51.185 24.565 Si 2054
59.722 48.307 21.96 Si 2055
62.335 48.413 24.567 Si 2056
63.738 52.504 25.914 Si 2057
63.71 49.764 23.298 Si 2058
66.423 52.501 23.162 Si 2059
66.416 49.934 25.9 Si 2060
67.803 51.106 21.747 Si 2061
65.06 51.195 24.542 Si 2062
65.123 48.411 22.036 Si 2063
67.776 48.549 24.563 Si 2064
69.116 52.487 25.938 Si 2065
69.159 49.865 23.19 Si 2066
71.793 52.596 23.249 Si 2067
71.917 49.817 26.015 Si 2068
73.299 51.112 22.108 Si 2069
70.447 51.154 24.622 Si 2070
70.548 48.444 22.019 Si 2071
73.246 48.488 24.759 Si 2072
74.464 52.602 25.973 Si 2073
74.661 49.797 23.507 Si 2074
77.415 52.539 23.481 Si 2075
77.359 49.816 26.121 Si 2076
78.762 51.03 22.115 Si 2077
76.022 51.172 24.765 Si 2078
76.031 48.405 22.186 Si 2079
78.825 48.472 24.802 Si 2080
25.812 46.926 26.014 Si 2081
25.766 44.286 23.197 Si 2082
28.337 46.847 23.398 Si 2083
28.424 44.184 25.977 Si 2084
29.682 45.635 21.928 Si 2085
26.934 45.517 24.727 Si 2086
27.071 42.937 21.925 Si 2087
29.835 42.89 24.644 Si 2088
31.1 46.943 25.886 Si 2089
31.072 44.281 23.236 Si 2090
33.809 47.048 23.265 Si 2091
33.9 44.321 25.891 Si 2092
35.123 45.793 21.896 Si 2093
32.488 45.671 24.602 Si 2094
32.388 42.931 21.851 Si 2095
35.231 42.944 24.571 Si 2096
36.651 46.961 25.84 Si 2097
36.504 44.325 23.198 Si 2098
39.342 46.969 23.139 Si 2099
39.226 44.233 25.871 Si 2100
40.695 45.524 21.905 Si 2101
37.976 45.622 24.52 Si 2102
37.923 42.978 21.829 Si 2103
40.527 42.94 24.442 Si 2104
42.074 46.997 25.815 Si 2105
42.029 44.181 23.146 Si 2106
44.823 46.944 23.028 Si 2107
44.72 44.312 25.814 Si 2108
46.208 45.538 21.852 Si 2109
43.397 45.586 24.406 Si 2110
43.405 42.873 21.863 Si 2111
46.076 42.914 24.517 Si 2112
47.37 47.064 25.801 Si 2113
47.614 44.21 23.262 Si 2114
50.253 47.03 23.151 Si 2115
50.11 44.35 25.852 Si 2116
51.643 45.648 21.809 Si 2117
48.884 45.665 24.431 Si 2118
48.867 42.914 21.798 Si 2119
51.506 42.924 24.456 Si 2120
52.859 47.086 25.89 Si 2121
52.919 44.245 23.218 Si 2122
55.566 47.11 23.286 Si 2123
55.573 44.316 25.962 Si 2124
56.977 45.683 22.006 Si 2125
54.196 45.687 24.606 Si 2126
54.331 42.936 21.893 Si 2127
57.025 43.008 24.603 Si 2128
58.253 47.077 25.951 Si 2129
58.324 44.347 23.242 Si 2130
61.039 46.947 23.383 Si 2131
60.956 44.382 26.047 Si 2132
62.478 45.612 21.935 Si 2133
59.648 45.694 24.635 Si 2134
59.767 42.878 21.977 Si 2135
62.356 42.952 24.752 Si 2136
63.607 47.093 26.06 Si 2137
63.689 44.28 23.404 Si 2138
66.487 47.016 23.331 Si 2139
66.362 44.452 26.048 Si 2140
67.81 45.722 22.017 Si 2141
65.029 45.772 24.701 Si 2142
65.058 43.005 22.131 Si 2143
67.749 42.982 24.86 Si 2144
69.051 47.152 26.045 Si 2145
69.076 44.429 23.447 Si 2146
71.842 47.167 23.395 Si 2147
71.765 44.427 26.086 Si 2148
73.104 45.789 22.039 Si 2149
70.478 45.684 24.719 Si 2150
70.53 43.116 22.149 Si 2151
73.131 43.076 24.722 Si 2152
74.513 47.15 26.145 Si 2153
74.495 44.51 23.413 Si 2154
77.453 47.099 23.517 Si 2155
77.242 44.393 26.227 Si 2156
78.784 45.637 22.175 Si 2157
75.901 45.761 24.804 Si 2158
75.969 43.048 22.167 Si 2159
78.678 43.004 24.92 Si 2160
25.878 41.589 25.949 Si 2161
25.773 38.811 23.398 Si 2162
28.541 41.555 23.329 Si 2163
28.431 38.908 25.92 Si 2164
29.73 40.212 22.007 Si 2165
27.071 40.189 24.596 Si 2166
27.024 37.504 22.116 Si 2167
29.775 37.529 24.6 Si 2168
31.239 41.586 26.019 Si 2169
31.122 38.832 23.29 Si 2170
33.788 41.598 23.275 Si 2171
33.847 38.812 25.842 Si 2172
35.201 40.223 21.954 Si 2173
32.461 40.244 24.609 Si 2174
32.472 37.401 21.973 Si 2175
35.205 37.516 24.496 Si 2176
36.517 41.474 25.898 Si 2177
36.564 38.856 23.239 Si 2178
39.204 41.555 23.033 Si 2179
39.348 38.907 25.962 Si 2180
40.628 40.193 21.783 Si 2181
37.904 40.208 24.602 Si 2182
37.869 37.506 21.873 Si 2183
40.545 37.597 24.454 Si 2184
41.972 41.568 25.738 Si 2185
41.983 38.872 23.1 Si 2186
44.738 41.603 23.197 Si 2187
44.644 38.883 25.945 Si 2188
46.112 40.222 21.93 Si 2189
43.424 40.181 24.549 Si 2190
43.308 37.479 21.874 Si 2191
45.942 37.449 24.541 Si 2192
47.506 41.598 25.873 Si 2193
47.346 38.805 23.309 Si 2194
50.154 41.547 23.188 Si 2195
50.207 38.912 25.873 Si 2196
51.49 40.16 21.865 Si 2197
48.804 40.178 24.567 Si 2198
48.727 37.412 21.876 Si 2199
51.546 37.505 24.617 Si 2200
52.794 41.669 25.976 Si 2201
52.863 38.91 23.242 Si 2202
55.625 41.655 23.349 Si 2203
55.541 38.909 25.931 Si 2204
57.041 40.16 22.106 Si 2205
54.245 40.279 24.624 Si 2206
54.276 37.511 21.984 Si 2207
56.867 37.561 24.604 Si 2208
58.211 41.541 26.002 Si 2209
58.365 38.771 23.361 Si 2210
61.089 41.565 23.393 Si 2211
61.009 38.942 26.121 Si 2212
62.419 40.166 22.081 Si 2213
59.704 40.192 24.707 Si 2214
59.792 37.539 22.03 Si 2215
62.38 37.588 24.835 Si 2216
63.721 41.537 26.112 Si 2217
63.676 38.889 23.475 Si 2218
66.432 41.588 23.439 Si 2219
66.452 38.921 26.154 Si 2220
67.823 40.26 22.106 Si 2221
65.109 40.204 24.712 Si 2222
65.075 37.537 22.13 Si 2223
67.909 37.55 24.836 Si 2224
69.033 41.756 26.193 Si 2225
69.165 38.994 23.476 Si 2226
71.86 41.643 23.452 Si 2227
71.826 38.973 26.35 Si 2228
73.179 40.24 22.158 Si 2229
70.452 40.363 24.915 Si 2230
70.538 37.588 22.236 Si 2231
73.162 37.683 24.932 Si 2232
74.572 41.749 25.989 Si 2233
74.53 38.934 23.52 Si 2234
77.34 41.713 23.565 Si 2235
77.287 39.034 26.209 Si 2236
78.708 40.255 22.227 Si 2237
75.932 40.351 24.789 Si 2238
75.917 37.602 22.183 Si 2239
78.625 37.626 24.944 Si 2240
25.705 36.176 26.057 Si 2241
25.822 33.473 23.381 Si 2242
28.404 36.127 23.361 Si 2243
28.403 33.481 26.11 Si 2244
29.752 34.784 21.92 Si 2245
26.955 34.776 24.792 Si 2246
26.983 32.112 22.068 Si 2247
29.755 32.103 24.731 Si 2248
31.099 36.116 25.981 Si 2249
31.109 33.367 23.37 Si 2250
33.865 36.086 23.243 Si 2251
33.784 33.418 25.999 Si 2252
35.142 34.781 21.738 Si 2253
32.38 34.744 24.691 Si 2254
32.496 32.036 21.916 Si 2255
35.136 32.088 24.601 Si 2256
36.481 36.172 25.913 Si 2257
36.507 33.433 23.1 Si 2258
39.257 36.19 23.23 Si 2259
39.172 33.341 25.852 Si 2260
40.629 34.71 21.865 Si 2261
37.848 34.754 24.558 Si 2262
37.875 32.055 21.945 Si 2263
40.572 32.027 24.512 Si 2264
41.865 36.062 25.824 Si 2265
41.953 33.353 23.173 Si 2266
44.639 36.051 23.247 Si 2267
44.596 33.536 25.942 Si 2268
46.062 34.644 21.958 Si 2269
43.299 34.707 24.539 Si 2270
43.277 31.925 21.931 Si 2271
45.971 32.13 24.534 Si 2272
47.375 36.181 25.933 Si 2273
47.458 33.405 23.323 Si 2274
50.158 36.234 23.274 Si 2275
50.158 33.461 25.988 Si 2276
51.536 34.771 21.969 Si 2277
48.808 34.809 24.64 Si 2278
48.839 32.104 22.023 Si 2279
51.556 32.207 24.613 Si 2280
52.978 36.312 25.977 Si 2281
52.882 33.457 23.334 Si 2282
55.674 36.165 23.317 Si 2283
55.591 33.46 25.98 Si 2284
57.038 34.891 21.93 Si 2285
54.324 34.83 24.622 Si 2286
54.204 32.058 21.931 Si 2287
56.905 32.095 24.597 Si 2288
58.195 36.247 26.123 Si 2289
58.291 33.403 23.409 Si 2290
61.05 36.254 23.38 Si 2291
60.98 33.558 26.179 Si 2292
62.389 34.844 22.148 Si 2293
59.63 34.914 24.754 Si 2294
59.661 32.034 22.152 Si 2295
62.3 32.127 24.836 Si 2296
63.793 36.233 26.109 Si 2297
63.777 33.44 23.561 Si 2298
66.483 36.205 23.507 Si 2299
66.422 33.434 26.292 Si 2300
67.803 34.878 22.107 Si 2301
65.142 34.795 24.891 Si 2302
65.122 32.105 22.055 Si 2303
67.869 32.14 24.843 Si 2304
69.148 36.21 26.302 Si 2305
69.157 33.526 23.513 Si 2306
71.872 36.243 23.648 Si 2307
71.814 33.535 26.184 Si 2308
73.219 34.958 22.334 Si 2309
70.49 34.916 24.903 Si 2310
70.519 32.156 22.208 Si 2311
73.169 32.134 24.953 Si 2312
74.524 36.29 26.163 Si 2313
74.604 33.475 23.544 Si 2314
77.261 36.217 23.622 Si 2315
77.256 33.578 26.373 Si 2316
78.688 34.848 22.243 Si 2317
75.936 34.893 24.968 Si 2318
76.0 32.084 22.165 Si 2319
78.663 32.238 24.965 Si 2320
25.849 30.619 26.252 Si 2321
25.827 28.049 23.605 Si 2322
28.31 30.821 23.441 Si 2323
28.402 28.124 26.169 Si 2324
29.75 29.429 22.159 Si 2325
27.002 29.454 24.817 Si 2326
27.022 26.78 22.371 Si 2327
29.797 26.666 24.919 Si 2328
31.072 30.702 26.148 Si 2329
31.072 28.005 23.448 Si 2330
33.762 30.676 23.341 Si 2331
33.718 28.053 26.07 Si 2332
35.113 29.424 21.977 Si 2333
32.406 29.375 24.715 Si 2334
32.405 26.629 22.217 Si 2335
35.142 26.609 24.698 Si 2336
36.394 30.61 26.003 Si 2337
36.462 28.012 23.285 Si 2338
39.264 30.642 23.232 Si 2339
39.146 28.008 25.976 Si 2340
40.486 29.209 21.892 Si 2341
37.866 29.408 24.67 Si 2342
37.885 26.658 21.965 Si 2343
40.533 26.498 24.617 Si 2344
41.868 30.705 25.98 Si 2345
41.911 27.94 23.272 Si 2346
44.605 30.734 23.338 Si 2347
44.653 28.085 25.956 Si 2348
46.121 29.394 21.976 Si 2349
43.213 29.334 24.67 Si 2350
43.348 26.648 21.902 Si 2351
45.979 26.744 24.565 Si 2352
47.284 30.815 25.998 Si 2353
47.416 28.042 23.338 Si 2354
50.183 30.789 23.364 Si 2355
50.076 28.075 26.002 Si 2356
51.477 29.327 22.015 Si 2357
48.729 29.425 24.673 Si 2358
48.801 26.665 21.936 Si 2359
51.476 26.741 24.663 Si 2360
52.94 30.818 26.047 Si 2361
52.917 28.066 23.397 Si 2362
55.619 30.685 23.243 Si 2363
55.607 28.08 26.047 Si 2364
57.046 29.325 22.088 Si 2365
54.271 29.421 24.662 Si 2366
54.276 26.666 22.023 Si 2367
56.84 26.676 24.76 Si 2368
58.232 30.759 26.01 Si 2369
58.327 28.031 23.502 Si 2370
61.114 30.729 23.416 Si 2371
60.84 28.02 26.173 Si 2372
62.49 29.359 22.115 Si 2373
59.605 29.469 24.795 Si 2374
59.697 26.715 22.096 Si 2375
62.338 26.681 24.793 Si 2376
63.575 30.73 26.227 Si 2377
63.696 28.084 23.542 Si 2378
66.532 30.821 23.438 Si 2379
66.397 27.986 26.241 Si 2380
67.779 29.428 22.153 Si 2381
65.068 29.459 24.83 Si 2382
65.122 26.652 22.257 Si 2383
67.907 26.691 25.016 Si 2384
69.092 30.837 26.262 Si 2385
69.221 28.135 23.537 Si 2386
71.822 30.779 23.528 Si 2387
71.866 28.128 26.406 Si 2388
73.232 29.483 22.218 Si 2389
70.474 29.456 24.972 Si 2390
70.552 26.78 22.17 Si 2391
73.246 26.891 24.975 Si 2392
74.48 30.814 26.421 Si 2393
74.674 28.133 23.515 Si 2394
77.426 30.83 23.566 Si 2395
77.264 28.288 26.362 Si 2396
78.72 29.475 22.052 Si 2397
75.992 29.523 24.906 Si 2398
75.902 26.668 22.165 Si 2399
78.528 26.901 24.736 Si 2400
25.946 79.292 20.529 Si 2401
25.949 76.863 17.782 Si 2402
28.521 79.148 18.06 Si 2403
28.509 76.605 20.772 Si 2404
29.853 78.186 16.646 Si 2405
27.187 77.962 19.297 Si 2406
27.135 75.486 16.62 Si 2407
29.987 75.49 19.406 Si 2408
31.171 79.253 20.702 Si 2409
31.197 76.845 18.002 Si 2410
33.696 79.339 17.771 Si 2411
33.962 76.897 20.828 Si 2412
35.213 78.279 16.624 Si 2413
32.566 78.157 19.339 Si 2414
32.606 75.55 16.762 Si 2415
35.314 75.527 19.437 Si 2416
36.583 79.46 20.694 Si 2417
36.449 76.879 17.961 Si 2418
39.172 79.584 17.969 Si 2419
39.264 77.104 20.72 Si 2420
40.608 78.527 16.689 Si 2421
37.834 78.331 19.288 Si 2422
37.95 75.547 16.693 Si 2423
40.569 75.631 19.363 Si 2424
41.924 79.444 20.685 Si 2425
41.851 76.991 18.015 Si 2426
44.619 79.557 17.956 Si 2427
44.622 76.987 20.728 Si 2428
45.993 78.34 16.527 Si 2429
43.283 78.33 19.265 Si 2430
43.162 75.532 16.66 Si 2431
45.945 75.822 19.224 Si 2432
47.291 79.544 20.603 Si 2433
47.419 77.035 17.913 Si 2434
50.039 79.596 17.811 Si 2435
50.15 77.106 20.592 Si 2436
51.499 78.366 16.581 Si 2437
48.755 78.451 19.273 Si 2438
48.685 75.607 16.625 Si 2439
51.527 75.723 19.314 Si 2440
52.905 79.548 20.557 Si 2441
52.815 77.102 18.008 Si 2442
55.645 79.656 17.935 Si 2443
55.653 77.106 20.553 Si 2444
56.907 78.476 16.587 Si 2445
54.253 78.452 19.281 Si 2446
54.211 75.742 16.556 Si 2447
57.077 75.747 19.252 Si 2448
58.425 79.677 20.662 Si 2449
58.397 77.086 17.897 Si 2450
61.102 79.766 17.919 Si 2451
61.137 77.17 20.564 Si 2452
62.435 78.493 16.537 Si 2453
59.779 78.525 19.259 Si 2454
59.686 75.666 16.544 Si 2455
62.445 75.818 19.136 Si 2456
63.775 79.569 20.471 Si 2457
63.838 77.168 17.801 Si 2458
66.452 79.634 17.73 Si 2459
66.605 77.073 20.553 Si 2460
67.815 78.41 16.492 Si 2461
65.287 78.408 19.211 Si 2462
65.144 75.748 16.555 Si 2463
67.858 75.55 19.192 Si 2464
69.16 79.609 20.63 Si 2465
69.164 77.001 17.931 Si 2466
71.756 79.648 17.959 Si 2467
71.966 77.086 20.644 Si 2468
73.14 78.478 16.574 Si 2469
70.467 78.388 19.301 Si 2470
70.507 75.714 16.502 Si 2471
73.21 75.784 19.265 Si 2472
74.588 79.774 20.793 Si 2473
74.521 77.049 17.934 Si 2474
77.266 79.46 18.05 Si 2475
77.246 77.035 20.643 Si 2476
78.58 78.286 16.854 Si 2477
75.813 78.417 19.452 Si 2478
75.889 75.594 16.665 Si 2479
78.648 75.694 19.4 Si 2480
25.846 74.147 20.789 Si 2481
25.962 71.462 18.155 Si 2482
28.497 74.19 18.069 Si 2483
28.513 71.468 20.766 Si 2484
29.883 72.865 16.687 Si 2485
27.162 72.792 19.525 Si 2486
27.094 70.052 16.753 Si 2487
29.858 70.111 19.455 Si 2488
31.275 74.154 20.793 Si 2489
31.271 71.463 18.065 Si 2490
33.938 74.191 18.037 Si 2491
33.9 71.64 20.925 Si 2492
35.291 72.828 16.757 Si 2493
32.589 72.81 19.448 Si 2494
32.487 70.041 16.734 Si 2495
35.266 70.197 19.482 Si 2496
36.673 74.314 20.792 Si 2497
36.563 71.515 18.036 Si 2498
39.298 74.207 18.018 Si 2499
39.377 71.504 20.689 Si 2500
40.687 72.966 16.649 Si 2501
37.915 72.827 19.449 Si 2502
37.945 70.23 16.724 Si 2503
40.797 70.214 19.332 Si 2504
42.064 74.327 20.642 Si 2505
42.069 71.574 17.904 Si 2506
44.713 74.3 17.867 Si 2507
44.708 71.555 20.614 Si 2508
46.112 72.797 16.595 Si 2509
43.413 72.926 19.23 Si 2510
43.488 70.156 16.702 Si 2511
46.108 70.115 19.332 Si 2512
47.471 74.394 20.555 Si 2513
47.423 71.524 17.97 Si 2514
50.161 74.315 17.961 Si 2515
50.156 71.606 20.524 Si 2516
51.443 72.965 16.687 Si 2517
48.767 72.92 19.268 Si 2518
48.879 70.226 16.615 Si 2519
51.56 70.279 19.428 Si 2520
52.893 74.358 20.709 Si 2521
52.874 71.624 18.008 Si 2522
55.679 74.446 17.877 Si 2523
55.565 71.659 20.539 Si 2524
57.068 72.954 16.671 Si 2525
54.253 73.114 19.255 Si 2526
54.264 70.294 16.626 Si 2527
57.017 70.255 19.328 Si 2528
58.449 74.407 20.659 Si 2529
58.418 71.554 17.964 Si 2530
61.159 74.47 17.863 Si 2531
61.112 71.653 20.682 Si 2532
62.432 73.02 16.548 Si 2533
59.799 72.998 19.256 Si 2534
59.705 70.261 16.62 Si 2535
62.334 70.276 19.236 Si 2536
63.789 74.488 20.456 Si 2537
63.769 71.679 17.954 Si 2538
66.522 74.308 17.735 Si 2539
66.41 71.692 20.453 Si 2540
67.93 72.964 16.521 Si 2541
65.141 73.12 19.098 Si 2542
65.13 70.267 16.556 Si 2543
67.832 70.302 19.172 Si 2544
69.309 74.308 20.431 Si 2545
69.242 71.662 17.861 Si 2546
71.911 74.414 17.819 Si 2547
72.018 71.66 20.535 Si 2548
73.171 72.942 16.478 Si 2549
70.655 72.925 19.123 Si 2550
70.518 70.209 16.626 Si 2551
73.207 70.292 19.174 Si 2552
74.618 74.33 20.558 Si 2553
74.616 71.595 17.974 Si 2554
77.341 74.288 18.0 Si 2555
77.332 71.644 20.664 Si 2556
78.766 72.884 16.617 Si 2557
75.953 72.956 19.334 Si 2558
75.944 70.249 16.515 Si 2559
78.714 70.364 19.218 Si 2560
25.961 68.797 20.768 Si 2561
25.965 66.141 18.093 Si 2562
28.526 68.835 18.137 Si 2563
28.528 66.191 20.803 Si 2564
29.76 67.427 16.686 Si 2565
27.172 67.48 19.457 Si 2566
27.178 64.771 16.802 Si 2567
29.858 64.8 19.468 Si 2568
31.248 68.814 20.761 Si 2569
31.209 66.066 18.025 Si 2570
33.929 68.77 18.13 Si 2571
33.906 66.083 20.754 Si 2572
35.356 67.402 16.704 Si 2573
32.493 67.435 19.444 Si 2574
32.579 64.779 16.713 Si 2575
35.27 64.783 19.426 Si 2576
36.591 68.827 20.844 Si 2577
36.708 66.06 17.984 Si 2578
39.383 68.894 18.045 Si 2579
39.37 66.128 20.68 Si 2580
40.707 67.577 16.718 Si 2581
38.044 67.508 19.43 Si 2582
38.124 64.69 16.632 Si 2583
40.758 64.766 19.327 Si 2584
42.065 68.876 20.735 Si 2585
42.013 66.149 17.937 Si 2586
44.76 68.753 18.052 Si 2587
44.732 66.19 20.645 Si 2588
46.084 67.505 16.696 Si 2589
43.347 67.544 19.427 Si 2590
43.397 64.794 16.715 Si 2591
46.028 64.723 19.326 Si 2592
47.525 68.82 20.628 Si 2593
47.433 66.188 17.977 Si 2594
50.302 68.885 17.995 Si 2595
50.225 66.189 20.569 Si 2596
51.624 67.427 16.785 Si 2597
48.87 67.542 19.28 Si 2598
48.821 64.82 16.717 Si 2599
51.602 64.82 19.267 Si 2600
52.956 68.837 20.701 Si 2601
53.049 66.082 18.05 Si 2602
55.651 68.888 17.958 Si 2603
55.736 66.089 20.63 Si 2604
56.947 67.487 16.522 Si 2605
54.396 67.481 19.323 Si 2606
54.284 64.779 16.561 Si 2607
56.917 64.744 19.119 Si 2608
58.352 68.939 20.601 Si 2609
58.376 66.19 17.842 Si 2610
61.022 69.0 17.975 Si 2611
61.071 66.082 20.515 Si 2612
62.353 67.549 16.581 Si 2613
59.712 67.543 19.289 Si 2614
59.66 64.807 16.546 Si 2615
62.384 64.773 19.128 Si 2616
63.753 68.882 20.578 Si 2617
63.766 66.143 17.821 Si 2618
66.459 68.889 17.928 Si 2619
66.495 66.14 20.462 Si 2620
67.813 67.534 16.573 Si 2621
65.118 67.559 19.218 Si 2622
65.191 64.79 16.605 Si 2623
67.886 64.734 19.156 Si 2624
69.216 68.887 20.478 Si 2625
69.195 66.145 17.886 Si 2626
71.915 68.825 17.844 Si 2627
71.949 66.139 20.481 Si 2628
73.252 67.539 16.537 Si 2629
70.588 67.485 19.15 Si 2630
70.572 64.777 16.526 Si 2631
73.45 64.752 19.314 Si 2632
74.653 68.867 20.565 Si 2633
74.709 66.185 17.892 Si 2634
77.293 68.959 17.907 Si 2635
77.451 66.175 20.528 Si 2636
78.641 67.54 16.605 Si 2637
76.047 67.55 19.263 Si 2638
76.057 64.77 16.62 Si 2639
78.831 64.821 19.192 Si 2640
26.057 63.488 20.758 Si 2641
25.897 60.857 17.924 Si 2642
28.517 63.411 18.103 Si 2643
28.44 60.657 20.697 Si 2644
29.872 62.021 16.66 Si 2645
27.134 62.14 19.346 Si 2646
26.986 59.413 16.589 Si 2647
29.794 59.411 19.317 Si 2648
31.105 63.431 20.835 Si 2649
31.191 60.718 18.042 Si 2650
33.885 63.449 18.182 Si 2651
33.88 60.665 20.725 Si 2652
35.221 62.089 16.724 Si 2653
32.496 62.077 19.483 Si 2654
32.515 59.385 16.624 Si 2655
35.219 59.341 19.41 Si 2656
36.596 63.398 20.784 Si 2657
36.668 60.669 18.053 Si 2658
39.422 63.351 18.087 Si 2659
39.292 60.685 20.76 Si 2660
40.71 62.029 16.539 Si 2661
37.988 62.017 19.319 Si 2662
37.89 59.228 16.645 Si 2663
40.579 59.349 19.42 Si 2664
41.994 63.385 20.699 Si 2665
42.07 60.638 17.936 Si 2666
44.685 63.448 18.079 Si 2667
44.687 60.571 20.552 Si 2668
46.112 62.137 16.781 Si 2669
43.39 62.089 19.311 Si 2670
43.4 59.219 16.628 Si 2671
46.118 59.232 19.274 Si 2672
47.451 63.37 20.646 Si 2673
47.471 60.601 17.993 Si 2674
50.172 63.418 17.937 Si 2675
50.161 60.674 20.511 Si 2676
51.466 62.083 16.581 Si 2677
48.825 61.999 19.24 Si 2678
48.763 59.246 16.603 Si 2679
51.574 59.273 19.19 Si 2680
52.905 63.423 20.632 Si 2681
52.907 60.684 17.877 Si 2682
55.538 63.361 17.873 Si 2683
55.735 60.668 20.426 Si 2684
56.883 62.038 16.524 Si 2685
54.264 62.003 19.212 Si 2686
54.237 59.31 16.578 Si 2687
57.007 59.265 19.076 Si 2688
58.332 63.472 20.384 Si 2689
58.32 60.734 17.804 Si 2690
61.126 63.373 17.728 Si 2691
61.072 60.735 20.458 Si 2692
62.527 61.946 16.542 Si 2693
59.737 62.176 19.14 Si 2694
59.68 59.393 16.53 Si 2695
62.276 59.215 19.272 Si 2696
63.74 63.502 20.489 Si 2697
63.761 60.589 17.877 Si 2698
66.473 63.35 17.904 Si 2699
66.521 60.727 20.547 Si 2700
67.88 62.049 16.562 Si 2701
65.073 62.029 19.187 Si 2702
65.07 59.216 16.597 Si 2703
67.951 59.262 19.142 Si 2704
69.168 63.559 20.605 Si 2705
69.273 60.669 17.808 Si 2706
71.903 63.435 17.932 Si 2707
71.957 60.665 20.482 Si 2708
73.277 61.972 16.625 Si 2709
70.525 62.107 19.286 Si 2710
70.702 59.291 16.585 Si 2711
73.336 59.305 19.202 Si 2712
74.671 63.519 20.623 Si 2713
74.72 60.559 17.894 Si 2714
77.487 63.366 17.897 Si 2715
77.345 60.751 20.568 Si 2716
78.85 61.952 16.492 Si 2717
76.039 62.103 19.21 Si 2718
76.116 59.158 16.685 Si 2719
78.815 59.405 19.36 Si 2720
25.843 58.119 20.583 Si 2721
25.868 55.5 18.005 Si 2722
28.397 58.119 18.004 Si 2723
28.417 55.299 20.74 Si 2724
29.744 56.649 16.709 Si 2725
27.167 56.701 19.354 Si 2726
27.019 54.006 16.738 Si 2727
29.707 53.912 19.336 Si 2728
31.222 58.021 20.663 Si 2729
31.112 55.274 18.037 Si 2730
33.842 57.953 17.944 Si 2731
33.754 55.27 20.615 Si 2732
35.163 56.583 16.664 Si 2733
32.51 56.666 19.289 Si 2734
32.457 53.888 16.766 Si 2735
35.126 53.893 19.297 Si 2736
36.585 57.879 20.653 Si 2737
36.508 55.222 17.899 Si 2738
39.253 57.881 18.061 Si 2739
39.371 55.256 20.63 Si 2740
40.589 56.55 16.675 Si 2741
37.813 56.456 19.326 Si 2742
37.907 53.806 16.627 Si 2743
40.589 53.808 19.27 Si 2744
42.059 57.999 20.605 Si 2745
42.005 55.125 18.003 Si 2746
44.761 57.862 17.923 Si 2747
44.7 55.148 20.622 Si 2748
46.112 56.512 16.605 Si 2749
43.324 56.583 19.335 Si 2750
43.413 53.837 16.579 Si 2751
46.038 53.883 19.21 Si 2752
47.505 57.968 20.596 Si 2753
47.446 55.209 17.903 Si 2754
50.183 57.916 17.922 Si 2755
50.224 55.169 20.544 Si 2756
51.558 56.582 16.623 Si 2757
48.811 56.609 19.253 Si 2758
48.859 53.841 16.636 Si 2759
51.605 53.813 19.204 Si 2760
52.972 58.012 20.588 Si 2761
52.894 55.14 17.852 Si 2762
55.639 57.887 17.875 Si 2763
55.558 55.264 20.606 Si 2764
57.036 56.51 16.547 Si 2765
54.213 56.613 19.175 Si 2766
54.293 53.881 16.487 Si 2767
56.951 53.915 19.276 Si 2768
58.394 57.92 20.419 Si 2769
58.389 55.174 17.878 Si 2770
61.088 57.94 17.802 Si 2771
61.121 55.181 20.538 Si 2772
62.444 56.591 16.475 Si 2773
59.756 56.494 19.142 Si 2774
59.666 53.841 16.455 Si 2775
62.446 53.921 19.124 Si 2776
63.791 57.948 20.578 Si 2777
63.843 55.322 17.845 Si 2778
66.559 57.846 17.868 Si 2779
66.595 55.144 20.465 Si 2780
67.957 56.437 16.576 Si 2781
65.171 56.56 19.216 Si 2782
65.2 53.798 16.639 Si 2783
67.966 53.805 19.151 Si 2784
69.32 57.895 20.445 Si 2785
69.359 55.09 17.836 Si 2786
72.062 57.952 17.911 Si 2787
71.879 55.176 20.597 Si 2788
73.366 56.564 16.688 Si 2789
70.648 56.546 19.169 Si 2790
70.684 53.724 16.606 Si 2791
73.323 53.747 19.339 Si 2792
74.638 57.913 20.574 Si 2793
74.675 55.182 18.082 Si 2794
77.492 57.862 18.121 Si 2795
77.464 55.233 20.758 Si 2796
78.838 56.443 16.797 Si 2797
76.026 56.455 19.388 Si 2798
76.042 53.856 16.751 Si 2799
78.801 53.815 19.411 Si 2800
25.761 52.608 20.595 Si 2801
25.764 49.913 17.935 Si 2802
28.436 52.555 18.067 Si 2803
28.423 49.741 20.679 Si 2804
29.78 51.218 16.712 Si 2805
27.041 51.175 19.345 Si 2806
26.914 48.482 16.632 Si 2807
29.693 48.443 19.28 Si 2808
31.091 52.449 20.647 Si 2809
31.052 49.734 17.967 Si 2810
33.761 52.484 18.011 Si 2811
33.826 49.635 20.653 Si 2812
35.181 51.097 16.714 Si 2813
32.443 51.036 19.354 Si 2814
32.416 48.399 16.71 Si 2815
35.166 48.291 19.305 Si 2816
36.574 52.464 20.592 Si 2817
36.502 49.771 18.016 Si 2818
39.347 52.436 17.911 Si 2819
39.378 49.719 20.427 Si 2820
40.673 51.132 16.558 Si 2821
37.909 51.066 19.231 Si 2822
37.892 48.536 16.622 Si 2823
40.769 48.336 19.103 Si 2824
42.06 52.492 20.44 Si 2825
42.046 49.727 17.732 Si 2826
44.707 52.456 17.862 Si 2827
44.782 49.821 20.363 Si 2828
46.143 51.172 16.458 Si 2829
43.341 51.097 19.125 Si 2830
43.427 48.412 16.406 Si 2831
46.115 48.349 19.138 Si 2832
47.431 52.461 20.462 Si 2833
47.4 49.762 17.789 Si 2834
50.229 52.431 17.922 Si 2835
50.247 49.761 20.458 Si 2836
51.567 51.095 16.561 Si 2837
48.783 51.164 19.074 Si 2838
48.804 48.339 16.383 Si 2839
51.542 48.359 19.14 Si 2840
52.971 52.505 20.458 Si 2841
52.939 49.758 17.92 Si 2842
55.703 52.537 17.888 Si 2843
55.589 49.781 20.541 Si 2844
57.059 51.166 16.619 Si 2845
54.395 51.094 19.171 Si 2846
54.242 48.356 16.529 Si 2847
56.993 48.38 19.282 Si 2848
58.364 52.469 20.551 Si 2849
58.404 49.701 17.93 Si 2850
61.108 52.441 17.858 Si 2851
61.063 49.705 20.595 Si 2852
62.481 51.053 16.629 Si 2853
59.746 51.052 19.243 Si 2854
59.676 48.381 16.632 Si 2855
62.393 48.342 19.313 Si 2856
63.806 52.518 20.446 Si 2857
63.882 49.733 17.945 Si 2858
66.47 52.452 17.935 Si 2859
66.468 49.61 20.631 Si 2860
67.778 51.099 16.617 Si 2861
65.181 51.019 19.293 Si 2862
65.208 48.327 16.753 Si 2863
67.935 48.446 19.428 Si 2864
69.29 52.429 20.619 Si 2865
69.195 49.71 17.998 Si 2866
72.059 52.473 17.99 Si 2867
71.954 49.836 20.704 Si 2868
73.32 51.09 16.756 Si 2869
70.6 51.191 19.261 Si 2870
70.549 48.394 16.713 Si 2871
73.299 48.434 19.414 Si 2872
74.711 52.491 20.771 Si 2873
74.72 49.8 18.181 Si 2874
77.434 52.489 18.101 Si 2875
77.35 49.685 20.834 Si 2876
78.74 50.976 16.704 Si 2877
76.057 51.17 19.464 Si 2878
76.104 48.28 16.717 Si 2879
78.799 48.341 19.501 Si 2880
25.916 47.015 20.667 Si 2881
25.768 44.365 17.826 Si 2882
28.314 47.137 17.873 Si 2883
28.244 44.346 20.61 Si 2884
29.705 45.707 16.591 Si 2885
26.99 45.681 19.21 Si 2886
27.038 43.04 16.565 Si 2887
29.63 42.989 19.228 Si 2888
30.995 47.017 20.646 Si 2889
31.032 44.43 18.052 Si 2890
33.744 46.931 18.003 Si 2891
33.835 44.38 20.631 Si 2892
35.127 45.729 16.552 Si 2893
32.421 45.707 19.375 Si 2894
32.39 43.106 16.666 Si 2895
35.157 43.005 19.228 Si 2896
36.604 46.998 20.532 Si 2897
36.526 44.396 17.85 Si 2898
39.283 47.106 17.848 Si 2899
39.233 44.273 20.472 Si 2900
40.685 45.711 16.518 Si 2901
37.936 45.659 19.133 Si 2902
37.961 42.998 16.556 Si 2903
40.649 42.857 19.185 Si 2904
41.97 46.891 20.486 Si 2905
41.978 44.34 17.792 Si 2906
44.729 46.969 17.815 Si 2907
44.741 44.232 20.535 Si 2908
46.041 45.586 16.486 Si 2909
43.329 45.587 19.095 Si 2910
43.39 42.948 16.452 Si 2911
46.183 42.869 19.213 Si 2912
47.509 47.053 20.397 Si 2913
47.504 44.269 17.816 Si 2914
50.182 46.927 17.746 Si 2915
50.264 44.307 20.47 Si 2916
51.588 45.603 16.512 Si 2917
48.805 45.715 19.142 Si 2918
48.83 42.764 16.521 Si 2919
51.546 42.871 19.099 Si 2920
52.862 47.051 20.506 Si 2921
52.924 44.221 17.894 Si 2922
55.681 47.071 17.761 Si 2923
55.717 44.331 20.596 Si 2924
57.085 45.659 16.578 Si 2925
54.353 45.729 19.191 Si 2926
54.316 42.918 16.584 Si 2927
57.0 42.771 19.403 Si 2928
58.334 47.017 20.677 Si 2929
58.188 44.228 17.965 Si 2930
61.077 46.972 17.984 Si 2931
61.094 44.323 20.514 Si 2932
62.377 45.554 16.649 Si 2933
59.617 45.58 19.172 Si 2934
59.618 42.927 16.676 Si 2935
62.503 42.927 19.268 Si 2936
63.848 47.081 20.652 Si 2937
63.841 44.313 18.058 Si 2938
66.618 46.981 17.999 Si 2939
66.522 44.323 20.765 Si 2940
67.855 45.538 16.718 Si 2941
65.188 45.758 19.381 Si 2942
65.213 42.88 16.792 Si 2943
67.883 43.102 19.488 Si 2944
69.201 47.013 20.729 Si 2945
69.205 44.336 18.049 Si 2946
71.869 47.039 18.065 Si 2947
71.899 44.344 20.688 Si 2948
73.297 45.807 16.706 Si 2949
70.603 45.641 19.44 Si 2950
70.633 42.983 16.702 Si 2951
73.284 43.039 19.39 Si 2952
74.662 47.058 20.772 Si 2953
74.648 44.4 18.021 Si 2954
77.507 47.043 18.083 Si 2955
77.352 44.324 20.837 Si 2956
78.75 45.573 16.701 Si 2957
76.025 45.691 19.365 Si 2958
75.911 43.05 16.677 Si 2959
78.642 42.885 19.509 Si 2960
25.771 41.543 20.721 Si 2961
25.693 38.777 17.95 Si 2962
28.407 41.59 17.892 Si 2963
28.304 38.815 20.648 Si 2964
29.717 40.216 16.584 Si 2965
26.903 40.144 19.286 Si 2966
26.905 37.342 16.642 Si 2967
29.698 37.454 19.368 Si 2968
31.054 41.603 20.552 Si 2969
30.987 38.826 17.93 Si 2970
33.698 41.717 17.959 Si 2971
33.802 38.829 20.711 Si 2972
35.081 40.269 16.564 Si 2973
32.377 40.149 19.329 Si 2974
32.5 37.573 16.545 Si 2975
35.074 37.55 19.189 Si 2976
36.519 41.561 20.589 Si 2977
36.486 38.863 17.892 Si 2978
39.252 41.562 17.907 Si 2979
39.326 38.819 20.524 Si 2980
40.621 40.239 16.569 Si 2981
37.928 40.199 19.263 Si 2982
37.946 37.567 16.637 Si 2983
40.677 37.562 19.195 Si 2984
41.946 41.541 20.533 Si 2985
41.977 38.946 17.876 Si 2986
44.772 41.604 17.864 Si 2987
44.81 38.823 20.553 Si 2988
46.144 40.267 16.537 Si 2989
43.423 40.201 19.263 Si 2990
43.329 37.54 16.599 Si 2991
46.127 37.393 19.251 Si 2992
47.442 41.497 20.57 Si 2993
47.425 38.811 17.856 Si 2994
50.198 41.451 17.872 Si 2995
50.193 38.721 20.611 Si 2996
51.662 40.176 16.569 Si 2997
48.904 40.164 19.246 Si 2998
48.853 37.433 16.66 Si 2999
51.561 37.387 19.262 Si 3000
52.892 41.446 20.502 Si 3001
52.951 38.778 17.937 Si 3002
55.618 41.514 17.982 Si 3003
55.668 38.774 20.639 Si 3004
56.998 40.26 16.597 Si 3005
54.327 40.096 19.273 Si 3006
54.302 37.464 16.601 Si 3007
56.938 37.459 19.339 Si 3008
58.435 41.514 20.716 Si 3009
58.401 38.846 18.034 Si 3010
61.079 41.656 18.012 Si 3011
61.083 38.865 20.644 Si 3012
62.473 40.281 16.761 Si 3013
59.777 40.269 19.305 Si 3014
59.762 37.481 16.698 Si 3015
62.465 37.46 19.396 Si 3016
63.655 41.622 20.757 Si 3017
63.793 38.965 18.06 Si 3018
66.597 41.654 18.156 Si 3019
66.45 38.962 20.768 Si 3020
67.867 40.25 16.69 Si 3021
65.107 40.396 19.34 Si 3022
65.122 37.473 16.71 Si 3023
67.808 37.536 19.457 Si 3024
69.231 41.673 20.738 Si 3025
69.173 38.912 18.061 Si 3026
72.048 41.677 18.063 Si 3027
71.882 38.862 20.78 Si 3028
73.375 40.232 16.681 Si 3029
70.641 40.357 19.41 Si 3030
70.589 37.522 16.748 Si 3031
73.213 37.519 19.493 Si 3032
74.607 41.551 20.877 Si 3033
74.683 38.939 18.158 Si 3034
77.228 41.616 18.019 Si 3035
77.296 38.955 20.784 Si 3036
78.789 40.342 16.73 Si 3037
75.949 40.313 19.498 Si 3038
75.998 37.652 16.705 Si 3039
78.741 37.646 19.586 Si 3040
25.894 36.227 20.614 Si 3041
25.746 33.408 18.061 Si 3042
28.346 36.044 17.957 Si 3043
28.371 33.474 20.653 Si 3044
29.714 34.768 16.552 Si 3045
26.965 34.815 19.259 Si 3046
26.982 32.09 16.606 Si 3047
29.787 32.113 19.289 Si 3048
31.186 36.105 20.602 Si 3049
31.076 33.408 17.886 Si 3050
33.814 36.121 17.801 Si 3051
33.849 33.4 20.462 Si 3052
35.243 34.79 16.63 Si 3053
32.471 34.736 19.204 Si 3054
32.541 32.04 16.61 Si 3055
35.259 31.997 19.207 Si 3056
36.564 36.134 20.469 Si 3057
36.525 33.399 17.928 Si 3058
39.298 36.18 17.928 Si 3059
39.247 33.374 20.65 Si 3060
40.564 34.848 16.589 Si 3061
37.878 34.82 19.183 Si 3062
37.965 32.007 16.691 Si 3063
40.496 32.046 19.297 Si 3064
41.977 36.054 20.533 Si 3065
41.978 33.452 17.896 Si 3066
44.689 36.152 17.983 Si 3067
44.664 33.323 20.658 Si 3068
46.098 34.822 16.642 Si 3069
43.346 34.733 19.331 Si 3070
43.347 32.087 16.539 Si 3071
46.074 32.007 19.271 Si 3072
47.439 35.992 20.479 Si 3073
47.502 33.369 17.913 Si 3074
50.206 36.074 17.904 Si 3075
50.209 33.426 20.627 Si 3076
51.575 34.632 16.552 Si 3077
48.882 34.701 19.191 Si 3078
48.865 32.025 16.579 Si 3079
51.575 32.035 19.349 Si 3080
52.861 36.014 20.635 Si 3081
52.894 33.321 18.044 Si 3082
55.671 36.03 17.969 Si 3083
55.635 33.502 20.618 Si 3084
57.026 34.669 16.641 Si 3085
54.194 34.743 19.311 Si 3086
54.329 31.981 16.761 Si 3087
56.976 32.018 19.334 Si 3088
58.396 36.227 20.631 Si 3089
58.342 33.368 18.098 Si 3090
61.079 36.034 18.085 Si 3091
61.073 33.342 20.774 Si 3092
62.47 34.711 16.744 Si 3093
59.779 34.672 19.359 Si 3094
59.668 32.005 16.678 Si 3095
62.472 32.012 19.414 Si 3096
63.764 36.261 20.793 Si 3097
63.788 33.417 18.128 Si 3098
66.419 36.225 18.133 Si 3099
66.485 33.544 20.795 Si 3100
67.887 34.834 16.926 Si 3101
65.067 34.834 19.495 Si 3102
65.168 32.053 16.763 Si 3103
67.79 32.109 19.394 Si 3104
69.226 36.187 20.904 Si 3105
69.331 33.512 18.177 Si 3106
71.926 36.216 18.116 Si 3107
71.863 33.568 20.911 Si 3108
73.229 34.865 16.774 Si 3109
70.574 34.912 19.538 Si 3110
70.614 32.098 16.886 Si 3111
73.195 32.158 19.606 Si 3112
74.524 36.206 20.818 Si 3113
74.6 33.441 18.148 Si 3114
77.368 36.177 18.127 Si 3115
77.282 33.413 20.821 Si 3116
78.708 34.824 16.733 Si 3117
75.986 34.858 19.48 Si 3118
76.016 32.046 16.724 Si 3119
78.856 32.131 19.512 Si 3120
25.842 30.775 20.708 Si 3121
25.925 28.08 18.309 Si 3122
28.383 30.765 17.987 Si 3123
28.408 28.059 20.872 Si 3124
29.839 29.362 16.675 Si 3125
27.085 29.458 19.501 Si 3126
27.124 26.754 17.033 Si 3127
29.812 26.714 19.505 Si 3128
31.091 30.768 20.74 Si 3129
31.151 27.96 18.102 Si 3130
33.732 30.668 18.0 Si 3131
33.749 27.979 20.759 Si 3132
35.081 29.399 16.622 Si 3133
32.51 29.353 19.362 Si 3134
32.41 26.563 16.679 Si 3135
35.029 26.663 19.35 Si 3136
36.531 30.726 20.619 Si 3137
36.475 28.001 18.028 Si 3138
39.298 30.63 17.951 Si 3139
39.234 27.852 20.531 Si 3140
40.603 29.353 16.607 Si 3141
37.891 29.354 19.306 Si 3142
37.866 26.648 16.675 Si 3143
40.645 26.584 19.125 Si 3144
41.932 30.672 20.527 Si 3145
42.025 28.006 17.815 Si 3146
44.691 30.71 17.866 Si 3147
44.711 28.082 20.579 Si 3148
45.984 29.249 16.571 Si 3149
43.339 29.389 19.192 Si 3150
43.414 26.519 16.556 Si 3151
46.107 26.703 19.282 Si 3152
47.525 30.7 20.645 Si 3153
47.448 27.973 17.909 Si 3154
50.211 30.73 17.995 Si 3155
50.188 27.962 20.632 Si 3156
51.578 29.457 16.695 Si 3157
48.794 29.326 19.26 Si 3158
48.899 26.552 16.709 Si 3159
51.556 26.527 19.402 Si 3160
52.934 30.636 20.67 Si 3161
52.958 27.975 18.01 Si 3162
55.625 30.613 18.071 Si 3163
55.637 27.974 20.707 Si 3164
57.069 29.274 16.753 Si 3165
54.271 29.25 19.432 Si 3166
54.293 26.585 16.711 Si 3167
57.016 26.591 19.416 Si 3168
58.43 30.676 20.688 Si 3169
58.41 28.057 18.156 Si 3170
61.057 30.718 18.029 Si 3171
61.134 27.989 20.776 Si 3172
62.404 29.37 16.713 Si 3173
59.888 29.348 19.363 Si 3174
59.811 26.658 16.572 Si 3175
62.386 26.52 19.489 Si 3176
63.771 30.735 20.777 Si 3177
63.75 27.879 18.123 Si 3178
66.432 30.614 18.108 Si 3179
66.362 28.045 20.881 Si 3180
67.687 29.298 16.724 Si 3181
65.137 29.321 19.452 Si 3182
65.159 26.627 16.819 Si 3183
67.809 26.654 19.536 Si 3184
69.144 30.816 20.794 Si 3185
69.086 28.054 18.038 Si 3186
71.91 30.788 18.268 Si 3187
71.892 28.165 20.795 Si 3188
73.22 29.408 16.77 Si 3189
70.445 29.409 19.427 Si 3190
70.559 26.699 16.741 Si 3191
73.218 26.751 19.487 Si 3192
74.582 30.785 20.849 Si 3193
74.556 28.079 18.117 Si 3194
77.397 30.695 18.125 Si 3195
77.299 28.029 20.749 Si 3196
78.694 29.341 16.656 Si 3197
75.938 29.382 19.442 Si 3198
75.755 26.808 16.654 Si 3199
78.572 26.735 19.209 Si 3200
26.064 79.764 15.071 Si 3201
25.934 76.941 12.533 Si 3202
28.51 79.439 12.536 Si 3203
28.514 76.811 15.308 Si 3204
29.871 78.292 11.291 Si 3205
27.257 78.208 13.906 Si 3206
27.073 75.535 11.192 Si 3207
29.93 75.479 13.92 Si 3208
31.19 79.439 15.373 Si 3209
31.197 76.946 12.56 Si 3210
33.946 79.462 12.699 Si 3211
33.901 76.87 15.312 Si 3212
35.345 78.35 11.241 Si 3213
32.487 78.191 13.957 Si 3214
32.595 75.59 11.27 Si 3215
35.308 75.481 13.9 Si 3216
36.506 79.517 15.247 Si 3217
36.622 76.881 12.562 Si 3218
39.271 79.46 12.498 Si 3219
39.253 77.019 15.277 Si 3220
40.671 78.316 11.202 Si 3221
37.864 78.344 13.939 Si 3222
38.026 75.552 11.241 Si 3223
40.733 75.642 14.006 Si 3224
41.885 79.717 15.285 Si 3225
42.031 77.018 12.656 Si 3226
44.546 79.45 12.59 Si 3227
44.596 76.841 15.304 Si 3228
46.028 78.335 11.244 Si 3229
43.244 78.329 14.043 Si 3230
43.476 75.597 11.232 Si 3231
46.076 75.552 13.967 Si 3232
47.19 79.587 15.083 Si 3233
47.39 76.987 12.629 Si 3234
50.171 79.541 12.519 Si 3235
50.124 77.012 15.324 Si 3236
51.542 78.423 11.151 Si 3237
48.776 78.418 13.935 Si 3238
48.738 75.695 11.136 Si 3239
51.443 75.672 13.931 Si 3240
52.892 79.605 15.329 Si 3241
52.86 77.086 12.575 Si 3242
55.665 79.626 12.738 Si 3243
55.573 77.078 15.237 Si 3244
56.951 78.441 11.196 Si 3245
54.214 78.436 14.004 Si 3246
54.228 75.614 11.355 Si 3247
56.992 75.693 13.945 Si 3248
58.353 79.493 15.25 Si 3249
58.351 76.977 12.489 Si 3250
61.021 79.637 12.56 Si 3251
61.107 77.034 15.222 Si 3252
62.261 78.47 11.174 Si 3253
59.736 78.376 13.912 Si 3254
59.746 75.582 11.22 Si 3255
62.448 75.692 13.855 Si 3256
63.599 79.716 15.065 Si 3257
63.719 77.147 12.573 Si 3258
66.41 79.614 12.537 Si 3259
66.427 77.124 15.173 Si 3260
67.772 78.434 11.328 Si 3261
65.048 78.488 13.827 Si 3262
65.041 75.719 11.236 Si 3263
67.839 75.696 13.864 Si 3264
69.102 79.623 15.069 Si 3265
69.188 77.061 12.599 Si 3266
71.892 79.536 12.545 Si 3267
71.751 77.148 15.321 Si 3268
73.227 78.35 11.203 Si 3269
70.536 78.383 13.91 Si 3270
70.545 75.667 11.214 Si 3271
73.135 75.706 13.904 Si 3272
74.558 79.652 15.248 Si 3273
74.575 76.963 12.578 Si 3274
77.224 79.54 12.758 Si 3275
77.171 76.935 15.368 Si 3276
78.649 78.319 11.469 Si 3277
75.861 78.373 14.082 Si 3278
75.98 75.611 11.284 Si 3279
78.706 75.633 14.056 Si 3280
25.998 74.162 15.234 Si 3281
25.916 71.472 12.602 Si 3282
28.562 74.22 12.576 Si 3283
28.532 71.467 15.361 Si 3284
29.855 72.847 11.179 Si 3285
27.164 72.877 13.947 Si 3286
27.091 70.113 11.268 Si 3287
29.881 70.113 14.048 Si 3288
31.272 74.32 15.308 Si 3289
31.187 71.438 12.589 Si 3290
33.879 74.14 12.597 Si 3291
33.866 71.449 15.469 Si 3292
35.282 72.911 11.342 Si 3293
32.538 72.78 13.977 Si 3294
32.643 70.102 11.259 Si 3295
35.292 70.198 14.075 Si 3296
36.621 74.119 15.293 Si 3297
36.751 71.567 12.616 Si 3298
39.426 74.222 12.563 Si 3299
39.35 71.595 15.335 Si 3300
40.731 72.902 11.166 Si 3301
38.007 72.932 13.956 Si 3302
38.062 70.172 11.315 Si 3303
40.678 70.19 14.041 Si 3304
41.983 74.222 15.252 Si 3305
42.044 71.45 12.593 Si 3306
44.648 74.204 12.656 Si 3307
44.778 71.512 15.26 Si 3308
45.979 72.956 11.303 Si 3309
43.323 72.857 13.96 Si 3310
43.426 70.129 11.32 Si 3311
46.092 70.171 13.947 Si 3312
47.394 74.272 15.267 Si 3313
47.448 71.497 12.508 Si 3314
50.123 74.406 12.515 Si 3315
50.111 71.545 15.286 Si 3316
51.545 72.982 11.215 Si 3317
48.825 72.998 13.844 Si 3318
48.835 70.189 11.171 Si 3319
51.525 70.127 14.044 Si 3320
52.787 74.375 15.374 Si 3321
52.839 71.538 12.632 Si 3322
55.612 74.36 12.637 Si 3323
55.601 71.592 15.319 Si 3324
56.887 72.883 11.164 Si 3325
54.17 73.025 14.018 Si 3326
54.171 70.121 11.166 Si 3327
57.095 70.258 13.952 Si 3328
58.363 74.273 15.199 Si 3329
58.336 71.522 12.464 Si 3330
61.028 74.193 12.493 Si 3331
61.053 71.623 15.306 Si 3332
62.551 72.878 11.179 Si 3333
59.691 72.812 13.787 Si 3334
59.81 70.199 11.199 Si 3335
62.429 70.27 14.039 Si 3336
63.857 74.348 15.241 Si 3337
63.79 71.576 12.657 Si 3338
66.414 74.439 12.556 Si 3339
66.486 71.612 15.245 Si 3340
67.877 72.949 11.229 Si 3341
65.191 73.002 13.943 Si 3342
65.237 70.216 11.424 Si 3343
67.81 70.257 13.878 Si 3344
69.164 74.311 15.12 Si 3345
69.15 71.488 12.574 Si 3346
71.919 74.354 12.556 Si 3347
71.902 71.57 15.19 Si 3348
73.265 72.936 11.168 Si 3349
70.543 72.931 13.821 Si 3350
70.47 70.017 11.221 Si 3351
73.262 70.135 13.839 Si 3352
74.546 74.293 15.197 Si 3353
74.695 71.539 12.545 Si 3354
77.343 74.249 12.639 Si 3355
77.324 71.492 15.215 Si 3356
78.811 72.921 11.298 Si 3357
75.99 72.892 13.973 Si 3358
76.073 70.157 11.205 Si 3359
78.745 70.216 13.829 Si 3360
25.896 68.831 15.355 Si 3361
25.812 66.143 12.637 Si 3362
28.406 68.809 12.684 Si 3363
28.453 66.146 15.321 Si 3364
29.82 67.337 11.327 Si 3365
26.994 67.457 13.983 Si 3366
26.992 64.72 11.306 Si 3367
29.788 64.857 13.918 Si 3368
31.187 68.663 15.328 Si 3369
31.226 66.116 12.595 Si 3370
33.976 68.795 12.735 Si 3371
33.917 66.022 15.359 Si 3372
35.346 67.438 11.286 Si 3373
32.576 67.364 14.058 Si 3374
32.62 64.741 11.219 Si 3375
35.318 64.684 14.038 Si 3376
36.632 68.694 15.377 Si 3377
36.618 65.992 12.668 Si 3378
39.389 68.793 12.732 Si 3379
39.349 66.06 15.351 Si 3380
40.626 67.469 11.223 Si 3381
38.013 67.398 13.94 Si 3382
38.021 64.763 11.304 Si 3383
40.721 64.784 13.948 Si 3384
42.115 68.837 15.372 Si 3385
42.017 66.13 12.576 Si 3386
44.825 68.797 12.649 Si 3387
44.771 66.136 15.422 Si 3388
46.212 67.423 11.238 Si 3389
43.339 67.466 13.936 Si 3390
43.394 64.739 11.263 Si 3391
46.042 64.783 14.094 Si 3392
47.395 68.756 15.263 Si 3393
47.43 66.093 12.587 Si 3394
50.231 68.798 12.633 Si 3395
50.158 66.136 15.288 Si 3396
51.541 67.391 11.188 Si 3397
48.809 67.42 13.882 Si 3398
48.778 64.745 11.302 Si 3399
51.511 64.8 13.979 Si 3400
52.917 68.828 15.33 Si 3401
52.896 66.137 12.61 Si 3402
55.716 68.904 12.596 Si 3403
55.645 66.024 15.264 Si 3404
56.998 67.47 11.235 Si 3405
54.316 67.458 13.912 Si 3406
54.102 64.717 11.134 Si 3407
56.985 64.68 13.896 Si 3408
58.388 68.865 15.3 Si 3409
58.275 66.108 12.608 Si 3410
61.117 68.862 12.666 Si 3411
61.146 66.086 15.259 Si 3412
62.411 67.546 11.246 Si 3413
59.708 67.521 13.948 Si 3414
59.811 64.808 11.302 Si 3415
62.499 64.789 13.91 Si 3416
63.74 68.834 15.277 Si 3417
63.802 66.154 12.564 Si 3418
66.53 68.761 12.642 Si 3419
66.584 66.111 15.272 Si 3420
67.821 67.365 11.278 Si 3421
65.188 67.448 13.939 Si 3422
65.063 64.71 11.355 Si 3423
67.949 64.774 13.962 Si 3424
69.175 68.897 15.247 Si 3425
69.124 66.123 12.584 Si 3426
71.903 68.788 12.531 Si 3427
71.888 66.18 15.224 Si 3428
73.264 67.438 11.211 Si 3429
70.479 67.416 13.903 Si 3430
70.551 64.77 11.248 Si 3431
73.28 64.765 14.001 Si 3432
74.67 68.9 15.168 Si 3433
74.672 66.045 12.532 Si 3434
77.371 68.826 12.561 Si 3435
77.289 66.088 15.256 Si 3436
78.719 67.381 11.264 Si 3437
75.985 67.383 13.912 Si 3438
75.997 64.673 11.163 Si 3439
78.704 64.715 13.943 Si 3440
25.902 63.327 15.433 Si 3441
25.8 60.669 12.715 Si 3442
28.335 63.499 12.696 Si 3443
28.471 60.726 15.319 Si 3444
29.749 62.135 11.322 Si 3445
27.018 62.101 14.017 Si 3446
26.962 59.341 11.318 Si 3447
29.709 59.312 13.954 Si 3448
31.155 63.439 15.304 Si 3449
31.124 60.735 12.613 Si 3450
34.035 63.366 12.589 Si 3451
33.909 60.8 15.369 Si 3452
35.367 62.051 11.255 Si 3453
32.52 62.1 13.976 Si 3454
32.473 59.327 11.382 Si 3455
35.202 59.421 13.959 Si 3456
36.624 63.358 15.477 Si 3457
36.644 60.65 12.616 Si 3458
39.471 63.428 12.621 Si 3459
39.301 60.592 15.324 Si 3460
40.615 61.985 11.266 Si 3461
37.966 61.983 13.956 Si 3462
37.935 59.264 11.323 Si 3463
40.6 59.133 13.961 Si 3464
42.108 63.4 15.345 Si 3465
41.898 60.656 12.647 Si 3466
44.647 63.397 12.631 Si 3467
44.738 60.661 15.435 Si 3468
46.037 61.91 11.306 Si 3469
43.333 61.98 14.005 Si 3470
43.219 59.301 11.417 Si 3471
46.038 59.286 14.045 Si 3472
47.502 63.356 15.414 Si 3473
47.511 60.645 12.602 Si 3474
50.116 63.378 12.656 Si 3475
50.158 60.608 15.257 Si 3476
51.421 62.04 11.331 Si 3477
48.764 62.075 14.01 Si 3478
48.871 59.291 11.283 Si 3479
51.518 59.215 13.982 Si 3480
52.9 63.446 15.336 Si 3481
52.853 60.709 12.63 Si 3482
55.514 63.363 12.581 Si 3483
55.522 60.691 15.185 Si 3484
56.92 62.027 11.303 Si 3485
54.183 62.14 13.973 Si 3486
54.302 59.341 11.195 Si 3487
56.946 59.369 13.904 Si 3488
58.317 63.347 15.254 Si 3489
58.334 60.714 12.521 Si 3490
61.059 63.343 12.615 Si 3491
61.069 60.703 15.302 Si 3492
62.422 61.985 11.282 Si 3493
59.649 62.061 13.892 Si 3494
59.717 59.292 11.261 Si 3495
62.357 59.33 13.989 Si 3496
63.843 63.364 15.194 Si 3497
63.77 60.664 12.659 Si 3498
66.596 63.363 12.667 Si 3499
66.538 60.578 15.364 Si 3500
67.831 61.993 11.382 Si 3501
65.182 61.947 14.007 Si 3502
65.082 59.272 11.217 Si 3503
67.814 59.196 13.871 Si 3504
69.279 63.336 15.261 Si 3505
69.191 60.574 12.659 Si 3506
71.879 63.475 12.681 Si 3507
72.053 60.556 15.175 Si 3508
73.241 61.997 11.405 Si 3509
70.606 61.96 13.967 Si 3510
70.485 59.184 11.247 Si 3511
73.33 59.201 13.878 Si 3512
74.598 63.332 15.317 Si 3513
74.617 60.558 12.621 Si 3514
77.291 63.293 12.507 Si 3515
77.379 60.612 15.301 Si 3516
78.824 62.044 11.341 Si 3517
75.919 61.856 13.955 Si 3518
76.061 59.274 11.34 Si 3519
78.671 59.266 14.041 Si 3520
25.786 58.009 15.296 Si 3521
25.726 55.278 12.689 Si 3522
28.269 57.944 12.64 Si 3523
28.352 55.327 15.363 Si 3524
29.718 56.632 11.342 Si 3525
26.857 56.512 13.977 Si 3526
26.995 53.879 11.262 Si 3527
29.698 53.975 13.987 Si 3528
31.099 58.013 15.311 Si 3529
31.093 55.199 12.604 Si 3530
33.897 57.919 12.702 Si 3531
33.745 55.265 15.393 Si 3532
35.204 56.507 11.242 Si 3533
32.462 56.659 14.048 Si 3534
32.496 53.767 11.337 Si 3535
35.197 53.833 14.073 Si 3536
36.465 57.932 15.253 Si 3537
36.567 55.134 12.548 Si 3538
39.254 57.839 12.667 Si 3539
39.253 55.231 15.337 Si 3540
40.587 56.524 11.207 Si 3541
37.874 56.535 13.958 Si 3542
37.957 53.804 11.213 Si 3543
40.68 53.882 13.98 Si 3544
42.04 57.874 15.291 Si 3545
42.003 55.189 12.608 Si 3546
44.75 57.949 12.645 Si 3547
44.754 55.163 15.257 Si 3548
46.088 56.537 11.278 Si 3549
43.319 56.546 13.962 Si 3550
43.335 53.909 11.285 Si 3551
46.245 53.905 13.862 Si 3552
47.412 57.897 15.294 Si 3553
47.467 55.196 12.474 Si 3554
50.199 57.947 12.637 Si 3555
50.224 55.26 15.213 Si 3556
51.508 56.671 11.199 Si 3557
48.749 56.498 13.893 Si 3558
48.886 53.947 11.148 Si 3559
51.511 53.847 13.8 Si 3560
52.936 57.912 15.254 Si 3561
52.808 55.26 12.569 Si 3562
55.617 57.919 12.475 Si 3563
55.713 55.23 15.174 Si 3564
57.016 56.533 11.248 Si 3565
54.256 56.562 13.793 Si 3566
54.199 53.969 11.232 Si 3567
56.942 53.823 13.816 Si 3568
58.297 58.014 15.115 Si 3569
58.485 55.182 12.534 Si 3570
61.045 57.98 12.579 Si 3571
61.02 55.239 15.17 Si 3572
62.427 56.637 11.23 Si 3573
59.778 56.67 13.824 Si 3574
59.653 53.802 11.129 Si 3575
62.416 53.766 13.902 Si 3576
63.778 57.994 15.261 Si 3577
63.813 55.176 12.467 Si 3578
66.426 57.865 12.59 Si 3579
66.497 55.126 15.201 Si 3580
67.932 56.445 11.385 Si 3581
65.136 56.486 13.872 Si 3582
65.28 53.733 11.287 Si 3583
67.926 53.827 13.99 Si 3584
69.31 57.815 15.242 Si 3585
69.341 55.09 12.619 Si 3586
71.881 57.843 12.567 Si 3587
72.025 55.146 15.299 Si 3588
73.206 56.46 11.171 Si 3589
70.706 56.461 13.932 Si 3590
70.728 53.7 11.341 Si 3591
73.295 53.787 13.842 Si 3592
74.632 57.897 15.383 Si 3593
74.513 55.167 12.51 Si 3594
77.371 57.837 12.69 Si 3595
77.387 55.179 15.435 Si 3596
78.828 56.457 11.303 Si 3597
75.945 56.416 14.019 Si 3598
75.995 53.867 11.27 Si 3599
78.74 53.847 14.04 Si 3600
25.938 52.634 15.315 Si 3601
25.806 49.845 12.633 Si 3602
28.415 52.53 12.71 Si 3603
28.351 49.814 15.396 Si 3604
29.762 51.244 11.129 Si 3605
27.03 51.191 13.947 Si 3606
27.081 48.514 11.244 Si 3607
29.669 48.529 13.88 Si 3608
31.051 52.575 15.431 Si 3609
30.969 49.8 12.646 Si 3610
33.843 52.513 12.742 Si 3611
33.797 49.797 15.337 Si 3612
35.156 51.13 11.314 Si 3613
32.377 51.214 13.978 Si 3614
32.407 48.411 11.293 Si 3615
35.117 48.459 13.893 Si 3616
36.534 52.447 15.317 Si 3617
36.591 49.863 12.64 Si 3618
39.337 52.582 12.634 Si 3619
39.301 49.815 15.187 Si 3620
40.641 51.21 11.214 Si 3621
37.945 51.327 13.957 Si 3622
37.869 48.566 11.234 Si 3623
40.591 48.299 13.894 Si 3624
41.975 52.505 15.259 Si 3625
41.881 49.825 12.553 Si 3626
44.788 52.509 12.59 Si 3627
44.817 49.747 15.144 Si 3628
46.17 51.068 11.261 Si 3629
43.309 51.15 13.876 Si 3630
43.263 48.421 11.355 Si 3631
46.108 48.445 13.735 Si 3632
47.63 52.492 15.25 Si 3633
47.609 49.786 12.492 Si 3634
50.204 52.555 12.451 Si 3635
50.202 49.785 15.217 Si 3636
51.606 51.183 11.222 Si 3637
48.879 51.168 13.767 Si 3638
48.917 48.388 11.238 Si 3639
51.521 48.479 13.841 Si 3640
52.99 52.501 15.225 Si 3641
52.976 49.808 12.573 Si 3642
55.633 52.504 12.447 Si 3643
55.642 49.819 15.381 Si 3644
57.049 51.171 11.096 Si 3645
54.312 51.084 13.866 Si 3646
54.287 48.518 11.218 Si 3647
57.118 48.433 13.811 Si 3648
58.357 52.436 15.11 Si 3649
58.362 49.832 12.507 Si 3650
61.143 52.451 12.513 Si 3651
61.026 49.766 15.326 Si 3652
62.374 50.99 11.248 Si 3653
59.818 51.102 13.853 Si 3654
59.777 48.34 11.237 Si 3655
62.444 48.353 13.956 Si 3656
63.829 52.391 15.233 Si 3657
63.773 49.703 12.617 Si 3658
66.631 52.445 12.612 Si 3659
66.521 49.763 15.211 Si 3660
67.923 51.021 11.231 Si 3661
65.136 51.104 13.902 Si 3662
65.24 48.311 11.353 Si 3663
67.93 48.289 14.116 Si 3664
69.227 52.372 15.247 Si 3665
69.291 49.654 12.635 Si 3666
72.069 52.335 12.646 Si 3667
71.991 49.783 15.379 Si 3668
73.334 51.013 11.235 Si 3669
70.635 51.031 13.94 Si 3670
70.617 48.351 11.234 Si 3671
73.314 48.461 14.059 Si 3672
74.686 52.468 15.38 Si 3673
74.609 49.707 12.652 Si 3674
77.406 52.535 12.69 Si 3675
77.351 49.698 15.382 Si 3676
78.726 51.178 11.311 Si 3677
76.0 51.037 14.028 Si 3678
76.099 48.401 11.189 Si 3679
78.72 48.375 14.058 Si 3680
25.879 47.224 15.133 Si 3681
25.756 44.275 12.632 Si 3682
28.331 47.13 12.604 Si 3683
28.386 44.38 15.333 Si 3684
29.712 45.781 11.204 Si 3685
26.945 45.652 13.994 Si 3686
27.004 43.0 11.265 Si 3687
29.679 43.085 13.863 Si 3688
31.107 47.125 15.237 Si 3689
31.071 44.3 12.57 Si 3690
33.797 47.01 12.587 Si 3691
33.737 44.383 15.207 Si 3692
35.145 45.62 11.226 Si 3693
32.414 45.77 13.833 Si 3694
32.451 42.972 11.259 Si 3695
35.146 43.01 13.855 Si 3696
36.514 47.137 15.301 Si 3697
36.54 44.39 12.533 Si 3698
39.178 47.048 12.61 Si 3699
39.356 44.369 15.211 Si 3700
40.572 45.723 11.214 Si 3701
37.843 45.696 13.96 Si 3702
37.915 42.993 11.269 Si 3703
40.684 42.93 13.789 Si 3704
42.12 46.971 15.239 Si 3705
42.02 44.374 12.529 Si 3706
44.773 47.128 12.479 Si 3707
44.758 44.284 15.098 Si 3708
46.133 45.65 11.307 Si 3709
43.398 45.761 13.808 Si 3710
43.379 42.97 11.136 Si 3711
46.085 42.884 13.806 Si 3712
47.395 47.015 15.043 Si 3713
47.484 44.207 12.567 Si 3714
50.239 46.949 12.512 Si 3715
50.062 44.356 15.221 Si 3716
51.505 45.677 11.068 Si 3717
48.786 45.689 13.829 Si 3718
48.881 42.892 11.217 Si 3719
51.521 42.949 13.938 Si 3720
52.842 47.034 15.211 Si 3721
52.937 44.347 12.522 Si 3722
55.659 47.213 12.543 Si 3723
55.626 44.402 15.291 Si 3724
56.997 45.669 11.28 Si 3725
54.322 45.827 13.855 Si 3726
54.336 42.862 11.184 Si 3727
56.957 42.871 13.914 Si 3728
58.352 47.061 15.191 Si 3729
58.317 44.238 12.556 Si 3730
61.148 46.946 12.597 Si 3731
61.003 44.233 15.269 Si 3732
62.487 45.563 11.275 Si 3733
59.702 45.571 13.918 Si 3734
59.715 42.879 11.275 Si 3735
62.365 42.912 14.013 Si 3736
63.847 47.012 15.375 Si 3737
63.828 44.286 12.663 Si 3738
66.628 46.938 12.734 Si 3739
66.653 44.189 15.324 Si 3740
67.96 45.704 11.302 Si 3741
65.246 45.579 14.029 Si 3742
65.26 42.95 11.317 Si 3743
67.916 42.848 14.014 Si 3744
69.235 47.003 15.448 Si 3745
69.239 44.32 12.639 Si 3746
71.948 47.05 12.688 Si 3747
71.993 44.355 15.413 Si 3748
73.208 45.693 11.275 Si 3749
70.612 45.712 14.076 Si 3750
70.553 42.91 11.177 Si 3751
73.207 42.963 13.974 Si 3752
74.678 47.059 15.356 Si 3753
74.553 44.329 12.725 Si 3754
77.393 47.021 12.658 Si 3755
77.305 44.36 15.244 Si 3756
78.745 45.708 11.254 Si 3757
75.971 45.787 13.938 Si 3758
75.952 42.924 11.396 Si 3759
78.724 43.061 13.951 Si 3760
25.93 41.533 15.307 Si 3761
25.904 38.886 12.554 Si 3762
28.484 41.584 12.601 Si 3763
28.249 38.75 15.375 Si 3764
29.781 40.157 11.237 Si 3765
27.059 40.21 13.944 Si 3766
27.03 37.471 11.17 Si 3767
29.663 37.503 14.004 Si 3768
31.016 41.808 15.329 Si 3769
31.155 38.849 12.617 Si 3770
33.695 41.705 12.558 Si 3771
33.819 38.889 15.156 Si 3772
35.119 40.367 11.27 Si 3773
32.434 40.399 14.003 Si 3774
32.533 37.504 11.262 Si 3775
35.228 37.556 13.924 Si 3776
36.487 41.62 15.26 Si 3777
36.508 39.001 12.569 Si 3778
39.226 41.586 12.611 Si 3779
39.299 38.83 15.227 Si 3780
40.643 40.269 11.321 Si 3781
37.886 40.207 13.968 Si 3782
37.845 37.604 11.197 Si 3783
40.658 37.491 13.925 Si 3784
41.917 41.519 15.139 Si 3785
42.023 38.846 12.52 Si 3786
44.71 41.534 12.495 Si 3787
44.71 38.874 15.232 Si 3788
46.135 40.258 11.164 Si 3789
43.335 40.248 13.899 Si 3790
43.494 37.544 11.287 Si 3791
46.169 37.615 13.919 Si 3792
47.503 41.523 15.199 Si 3793
47.543 38.848 12.505 Si 3794
50.265 41.491 12.529 Si 3795
50.327 38.757 15.329 Si 3796
51.644 40.128 11.157 Si 3797
48.983 40.125 13.828 Si 3798
48.889 37.452 11.248 Si 3799
51.651 37.381 13.893 Si 3800
53.022 41.528 15.316 Si 3801
52.937 38.803 12.556 Si 3802
55.604 41.457 12.554 Si 3803
55.615 38.836 15.262 Si 3804
56.985 40.167 11.194 Si 3805
54.254 40.169 13.898 Si 3806
54.3 37.446 11.26 Si 3807
57.048 37.437 14.007 Si 3808
58.321 41.651 15.325 Si 3809
58.34 38.911 12.753 Si 3810
61.049 41.577 12.699 Si 3811
61.168 38.797 15.373 Si 3812
62.362 40.167 11.376 Si 3813
59.652 40.244 14.093 Si 3814
59.705 37.457 11.396 Si 3815
62.477 37.463 14.072 Si 3816
63.765 41.601 15.344 Si 3817
63.788 38.863 12.715 Si 3818
66.516 41.627 12.713 Si 3819
66.59 38.854 15.438 Si 3820
67.824 40.242 11.405 Si 3821
65.128 40.311 14.085 Si 3822
65.148 37.58 11.326 Si 3823
67.88 37.49 14.027 Si 3824
69.37 41.55 15.431 Si 3825
69.227 38.878 12.646 Si 3826
71.869 41.552 12.565 Si 3827
71.975 38.861 15.332 Si 3828
73.271 40.2 11.312 Si 3829
70.537 40.189 14.015 Si 3830
70.596 37.51 11.29 Si 3831
73.236 37.499 13.998 Si 3832
74.557 41.63 15.247 Si 3833
74.594 38.915 12.714 Si 3834
77.322 41.662 12.647 Si 3835
77.372 39.009 15.354 Si 3836
78.737 40.2 11.378 Si 3837
75.998 40.362 13.987 Si 3838
75.905 37.566 11.316 Si 3839
78.749 37.56 13.97 Si 3840
25.708 35.949 15.315 Si 3841
25.733 33.573 12.518 Si 3842
28.291 36.106 12.686 Si 3843
28.288 33.386 15.236 Si 3844
29.68 34.913 11.351 Si 3845
26.929 34.748 13.927 Si 3846
26.96 32.171 11.247 Si 3847
29.745 32.088 13.937 Si 3848
31.024 36.142 15.312 Si 3849
31.065 33.427 12.63 Si 3850
33.784 36.216 12.645 Si 3851
33.897 33.418 15.259 Si 3852
35.184 34.819 11.271 Si 3853
32.388 34.733 13.951 Si 3854
32.481 32.116 11.255 Si 3855
35.259 31.966 13.974 Si 3856
36.585 36.177 15.253 Si 3857
36.508 33.406 12.619 Si 3858
39.334 36.096 12.538 Si 3859
39.253 33.435 15.249 Si 3860
40.776 34.739 11.232 Si 3861
37.924 34.774 13.943 Si 3862
37.934 32.119 11.327 Si 3863
40.571 32.022 13.913 Si 3864
42.008 36.176 15.265 Si 3865
42.024 33.36 12.606 Si 3866
44.726 36.19 12.577 Si 3867
44.739 33.531 15.294 Si 3868
46.087 34.815 11.2 Si 3869
43.394 34.904 13.95 Si 3870
43.485 32.183 11.26 Si 3871
46.12 32.133 13.892 Si 3872
47.415 36.062 15.246 Si 3873
47.402 33.434 12.521 Si 3874
50.148 36.151 12.568 Si 3875
50.17 33.397 15.234 Si 3876
51.54 34.712 11.272 Si 3877
48.808 34.753 13.914 Si 3878
48.701 32.106 11.154 Si 3879
51.522 32.025 13.906 Si 3880
53.038 36.012 15.339 Si 3881
52.909 33.391 12.621 Si 3882
55.723 36.093 12.614 Si 3883
55.63 33.355 15.356 Si 3884
56.999 34.681 11.308 Si 3885
54.351 34.667 13.983 Si 3886
54.264 31.98 11.286 Si 3887
56.987 32.0 13.922 Si 3888
58.381 36.111 15.342 Si 3889
58.33 33.41 12.64 Si 3890
61.061 36.058 12.707 Si 3891
61.139 33.36 15.457 Si 3892
62.463 34.856 11.307 Si 3893
59.649 34.704 14.152 Si 3894
59.72 32.128 11.355 Si 3895
62.418 32.138 13.961 Si 3896
63.768 36.078 15.446 Si 3897
63.832 33.532 12.641 Si 3898
66.497 36.184 12.655 Si 3899
66.53 33.478 15.427 Si 3900
67.833 34.794 11.32 Si 3901
65.149 34.793 14.054 Si 3902
65.121 32.062 11.22 Si 3903
67.861 32.135 14.051 Si 3904
69.18 36.202 15.497 Si 3905
69.224 33.459 12.621 Si 3906
72.006 36.136 12.493 Si 3907
71.846 33.41 15.347 Si 3908
73.345 34.747 11.17 Si 3909
70.614 34.814 14.006 Si 3910
70.608 32.102 11.256 Si 3911
73.277 32.039 14.069 Si 3912
74.643 36.179 15.375 Si 3913
74.572 33.434 12.723 Si 3914
77.324 36.293 12.695 Si 3915
77.284 33.468 15.323 Si 3916
78.568 34.813 11.357 Si 3917
75.964 34.834 14.001 Si 3918
75.97 32.058 11.352 Si 3919
78.686 32.037 13.952 Si 3920
25.788 30.518 15.497 Si 3921
25.861 28.052 12.803 Si 3922
28.299 30.738 12.611 Si 3923
28.318 27.93 15.477 Si 3924
29.828 29.438 11.329 Si 3925
27.056 29.413 14.19 Si 3926
27.124 26.691 11.493 Si 3927
29.809 26.676 14.115 Si 3928
31.086 30.771 15.331 Si 3929
31.1 28.036 12.686 Si 3930
33.771 30.673 12.638 Si 3931
33.72 27.992 15.335 Si 3932
35.164 29.356 11.27 Si 3933
32.408 29.422 13.975 Si 3934
32.471 26.708 11.21 Si 3935
35.022 26.64 13.918 Si 3936
36.557 30.654 15.357 Si 3937
36.473 27.917 12.554 Si 3938
39.227 30.652 12.603 Si 3939
39.299 27.921 15.276 Si 3940
40.613 29.388 11.253 Si 3941
37.861 29.327 13.917 Si 3942
37.913 26.611 11.205 Si 3943
40.683 26.635 13.848 Si 3944
42.001 30.679 15.208 Si 3945
42.085 27.931 12.44 Si 3946
44.765 30.666 12.528 Si 3947
44.655 28.0 15.231 Si 3948
46.196 29.25 11.247 Si 3949
43.343 29.384 13.814 Si 3950
43.42 26.585 11.132 Si 3951
46.087 26.647 13.907 Si 3952
47.387 30.645 15.226 Si 3953
47.525 27.884 12.642 Si 3954
50.104 30.611 12.563 Si 3955
50.239 28.017 15.339 Si 3956
51.57 29.269 11.137 Si 3957
48.859 29.338 13.955 Si 3958
48.892 26.489 11.226 Si 3959
51.574 26.574 14.007 Si 3960
52.979 30.687 15.369 Si 3961
52.895 27.96 12.659 Si 3962
55.641 30.607 12.57 Si 3963
55.721 28.0 15.369 Si 3964
57.007 29.309 11.282 Si 3965
54.333 29.398 14.047 Si 3966
54.286 26.587 11.217 Si 3967
56.995 26.555 13.937 Si 3968
58.404 30.646 15.366 Si 3969
58.374 27.941 12.625 Si 3970
61.038 30.66 12.592 Si 3971
61.133 28.027 15.308 Si 3972
62.403 29.384 11.242 Si 3973
59.684 29.369 13.899 Si 3974
59.8 26.61 11.245 Si 3975
62.529 26.654 13.972 Si 3976
63.795 30.764 15.378 Si 3977
63.825 28.007 12.569 Si 3978
66.525 30.885 12.639 Si 3979
66.401 27.979 15.374 Si 3980
67.904 29.425 11.285 Si 3981
65.147 29.403 14.014 Si 3982
65.239 26.641 11.252 Si 3983
67.912 26.66 14.08 Si 3984
69.107 30.724 15.453 Si 3985
69.236 28.002 12.679 Si 3986
71.888 30.784 12.654 Si 3987
71.936 28.124 15.378 Si 3988
73.15 29.394 11.375 Si 3989
70.491 29.414 14.054 Si 3990
70.495 26.435 11.364 Si 3991
73.167 26.718 13.932 Si 3992
74.584 30.616 15.389 Si 3993
74.589 28.078 12.628 Si 3994
77.283 30.691 12.745 Si 3995
77.247 28.023 15.348 Si 3996
78.661 29.449 11.293 Si 3997
75.918 29.362 14.055 Si 3998
75.923 26.71 11.229 Si 3999
78.585 26.811 13.899 Si 4000
25.921 79.673 9.52 Si 4001
25.742 76.915 7.236 Si 4002
28.457 79.631 7.236 Si 4003
28.471 76.868 9.879 Si 4004
29.815 78.273 5.878 Si 4005
27.126 78.301 8.403 Si 4006
27.1 75.557 5.878 Si 4007
29.83 75.493 8.578 Si 4008
31.276 79.446 10.075 Si 4009
31.173 76.915 7.236 Si 4010
33.888 79.631 7.236 Si 4011
34.023 76.989 9.979 Si 4012
35.246 78.273 5.878 Si 4013
32.575 78.278 8.571 Si 4014
32.53 75.557 5.878 Si 4015
35.338 75.551 8.608 Si 4016
36.618 79.547 9.878 Si 4017
36.603 76.915 7.236 Si 4018
39.319 79.631 7.236 Si 4019
39.362 76.916 9.89 Si 4020
40.676 78.273 5.878 Si 4021
38.012 78.362 8.548 Si 4022
37.961 75.557 5.878 Si 4023
40.715 75.647 8.561 Si 4024
41.96 79.599 9.818 Si 4025
42.034 76.915 7.236 Si 4026
44.749 79.631 7.236 Si 4027
44.731 76.966 9.855 Si 4028
46.107 78.273 5.878 Si 4029
43.351 78.343 8.637 Si 4030
43.392 75.557 5.878 Si 4031
46.077 75.623 8.548 Si 4032
47.405 79.488 9.952 Si 4033
47.465 76.915 7.236 Si 4034
50.18 79.631 7.236 Si 4035
50.147 77.116 9.911 Si 4036
51.538 78.273 5.878 Si 4037
48.789 78.407 8.546 Si 4038
48.822 75.557 5.878 Si 4039
51.458 75.645 8.555 Si 4040
52.954 79.52 9.907 Si 4041
52.895 76.915 7.236 Si 4042
55.611 79.631 7.236 Si 4043
55.528 76.968 9.965 Si 4044
56.969 78.273 5.878 Si 4045
54.247 78.358 8.501 Si 4046
54.253 75.557 5.878 Si 4047
56.969 75.626 8.565 Si 4048
58.344 79.627 9.842 Si 4049
58.326 76.915 7.236 Si 4050
61.042 79.631 7.236 Si 4051
61.044 76.997 9.907 Si 4052
62.399 78.273 5.878 Si 4053
59.724 78.393 8.53 Si 4054
59.684 75.557 5.878 Si 4055
62.446 75.661 8.552 Si 4056
63.74 79.471 9.899 Si 4057
63.757 76.915 7.236 Si 4058
66.472 79.631 7.236 Si 4059
66.534 76.966 9.971 Si 4060
67.83 78.273 5.878 Si 4061
65.189 78.343 8.587 Si 4062
65.115 75.557 5.878 Si 4063
67.714 75.599 8.571 Si 4064
69.12 79.51 9.92 Si 4065
69.188 76.915 7.236 Si 4066
71.903 79.631 7.236 Si 4067
71.879 77.013 9.846 Si 4068
73.261 78.273 5.878 Si 4069
70.526 78.363 8.584 Si 4070
70.545 75.557 5.878 Si 4071
73.225 75.637 8.547 Si 4072
74.644 79.587 9.905 Si 4073
74.618 76.915 7.236 Si 4074
77.334 79.631 7.236 Si 4075
77.414 76.988 9.992 Si 4076
78.691 78.273 5.878 Si 4077
76.033 78.369 8.621 Si 4078
75.976 75.557 5.878 Si 4079
78.768 75.611 8.669 Si 4080
25.898 74.216 9.825 Si 4081
25.742 71.484 7.236 Si 4082
28.457 74.2 7.236 Si 4083
28.524 71.43 9.899 Si 4084
29.815 72.842 5.878 Si 4085
27.023 72.789 8.584 Si 4086
27.1 70.127 5.878 Si 4087
29.804 70.119 8.636 Si 4088
31.245 74.169 9.887 Si 4089
31.173 71.484 7.236 Si 4090
33.888 74.2 7.236 Si 4091
33.894 71.523 9.942 Si 4092
35.246 72.842 5.878 Si 4093
32.577 72.773 8.509 Si 4094
32.53 70.127 5.878 Si 4095
35.263 70.066 8.594 Si 4096
36.626 74.203 9.947 Si 4097
36.603 71.484 7.236 Si 4098
39.319 74.2 7.236 Si 4099
39.373 71.509 9.928 Si 4100
40.676 72.842 5.878 Si 4101
38.019 72.774 8.556 Si 4102
37.961 70.127 5.878 Si 4103
40.73 70.116 8.588 Si 4104
42.085 74.288 9.881 Si 4105
42.034 71.484 7.236 Si 4106
44.749 74.2 7.236 Si 4107
44.692 71.53 9.914 Si 4108
46.107 72.842 5.878 Si 4109
43.355 72.881 8.629 Si 4110
43.392 70.127 5.878 Si 4111
46.085 70.208 8.623 Si 4112
47.408 74.164 9.904 Si 4113
47.465 71.484 7.236 Si 4114
50.18 74.2 7.236 Si 4115
50.298 71.514 9.87 Si 4116
51.538 72.842 5.878 Si 4117
48.88 72.83 8.518 Si 4118
48.822 70.127 5.878 Si 4119
51.534 70.084 8.543 Si 4120
52.847 74.257 9.83 Si 4121
52.895 71.484 7.236 Si 4122
55.611 74.2 7.236 Si 4123
55.608 71.478 9.86 Si 4124
56.969 72.842 5.878 Si 4125
54.18 72.957 8.581 Si 4126
54.253 70.127 5.878 Si 4127
56.973 70.159 8.574 Si 4128
58.306 74.275 9.862 Si 4129
58.326 71.484 7.236 Si 4130
61.042 74.2 7.236 Si 4131
61.162 71.523 9.867 Si 4132
62.399 72.842 5.878 Si 4133
59.716 72.875 8.561 Si 4134
59.684 70.127 5.878 Si 4135
62.427 70.116 8.611 Si 4136
63.826 74.336 9.911 Si 4137
63.757 71.484 7.236 Si 4138
66.472 74.2 7.236 Si 4139
66.43 71.535 10.019 Si 4140
67.83 72.842 5.878 Si 4141
65.171 72.903 8.617 Si 4142
65.115 70.127 5.878 Si 4143
67.85 70.092 8.661 Si 4144
69.135 74.298 9.997 Si 4145
69.188 71.484 7.236 Si 4146
71.903 74.2 7.236 Si 4147
71.837 71.54 9.889 Si 4148
73.261 72.842 5.878 Si 4149
70.405 72.83 8.666 Si 4150
70.545 70.127 5.878 Si 4151
73.328 70.137 8.594 Si 4152
74.666 74.298 9.898 Si 4153
74.618 71.484 7.236 Si 4154
77.334 74.2 7.236 Si 4155
77.388 71.469 9.808 Si 4156
78.691 72.842 5.878 Si 4157
76.052 72.877 8.526 Si 4158
75.976 70.127 5.878 Si 4159
78.803 70.0 8.522 Si 4160
25.932 68.747 9.89 Si 4161
25.742 66.054 7.236 Si 4162
28.457 68.769 7.236 Si 4163
28.344 66.046 9.963 Si 4164
29.815 67.411 5.878 Si 4165
27.003 67.365 8.604 Si 4166
27.1 64.696 5.878 Si 4167
29.812 64.732 8.586 Si 4168
31.26 68.776 9.93 Si 4169
31.173 66.054 7.236 Si 4170
33.888 68.769 7.236 Si 4171
33.936 66.008 9.95 Si 4172
35.246 67.411 5.878 Si 4173
32.514 67.367 8.612 Si 4174
32.53 64.696 5.878 Si 4175
35.27 64.702 8.519 Si 4176
36.73 68.791 9.896 Si 4177
36.603 66.054 7.236 Si 4178
39.319 68.769 7.236 Si 4179
39.405 66.05 9.988 Si 4180
40.676 67.411 5.878 Si 4181
38.03 67.353 8.549 Si 4182
37.961 64.696 5.878 Si 4183
40.694 64.729 8.527 Si 4184
42.121 68.779 9.975 Si 4185
42.034 66.054 7.236 Si 4186
44.749 68.769 7.236 Si 4187
44.826 66.098 9.932 Si 4188
46.107 67.411 5.878 Si 4189
43.429 67.386 8.543 Si 4190
43.392 64.696 5.878 Si 4191
46.143 64.726 8.612 Si 4192
47.493 68.8 9.888 Si 4193
47.465 66.054 7.236 Si 4194
50.18 68.769 7.236 Si 4195
50.197 66.002 9.902 Si 4196
51.538 67.411 5.878 Si 4197
48.791 67.304 8.582 Si 4198
48.822 64.696 5.878 Si 4199
51.531 64.667 8.6 Si 4200
52.848 68.686 9.858 Si 4201
52.895 66.054 7.236 Si 4202
55.611 68.769 7.236 Si 4203
55.657 66.016 9.871 Si 4204
56.969 67.411 5.878 Si 4205
54.287 67.398 8.562 Si 4206
54.253 64.696 5.878 Si 4207
57.046 64.639 8.594 Si 4208
58.363 68.792 9.928 Si 4209
58.326 66.054 7.236 Si 4210
61.042 68.769 7.236 Si 4211
60.978 66.171 9.789 Si 4212
62.399 67.411 5.878 Si 4213
59.658 67.465 8.496 Si 4214
59.684 64.696 5.878 Si 4215
62.316 64.69 8.585 Si 4216
63.839 68.896 10.018 Si 4217
63.757 66.054 7.236 Si 4218
66.472 68.769 7.236 Si 4219
66.442 66.038 9.934 Si 4220
67.83 67.411 5.878 Si 4221
65.046 67.431 8.638 Si 4222
65.115 64.696 5.878 Si 4223
67.808 64.673 8.57 Si 4224
69.252 68.711 9.887 Si 4225
69.188 66.054 7.236 Si 4226
71.903 68.769 7.236 Si 4227
71.929 66.06 9.886 Si 4228
73.261 67.411 5.878 Si 4229
70.553 67.408 8.551 Si 4230
70.545 64.696 5.878 Si 4231
73.254 64.649 8.608 Si 4232
74.695 68.767 9.861 Si 4233
74.618 66.054 7.236 Si 4234
77.334 68.769 7.236 Si 4235
77.403 66.047 9.844 Si 4236
78.691 67.411 5.878 Si 4237
75.989 67.379 8.518 Si 4238
75.976 64.696 5.878 Si 4239
78.76 64.738 8.539 Si 4240
25.88 63.415 9.876 Si 4241
25.742 60.623 7.236 Si 4242
28.457 63.338 7.236 Si 4243
28.324 60.719 9.881 Si 4244
29.815 61.981 5.878 Si 4245
26.896 62.074 8.444 Si 4246
27.1 59.265 5.878 Si 4247
29.744 59.335 8.583 Si 4248
31.226 63.318 9.914 Si 4249
31.173 60.623 7.236 Si 4250
33.888 63.338 7.236 Si 4251
33.932 60.711 9.873 Si 4252
35.246 61.981 5.878 Si 4253
32.528 61.94 8.589 Si 4254
32.53 59.265 5.878 Si 4255
35.2 59.339 8.564 Si 4256
36.705 63.394 9.963 Si 4257
36.603 60.623 7.236 Si 4258
39.319 63.338 7.236 Si 4259
39.289 60.62 9.975 Si 4260
40.676 61.981 5.878 Si 4261
37.952 62.031 8.634 Si 4262
37.961 59.265 5.878 Si 4263
40.712 59.318 8.683 Si 4264
42.027 63.38 9.896 Si 4265
42.034 60.623 7.236 Si 4266
44.749 63.338 7.236 Si 4267
44.666 60.527 10.005 Si 4268
46.107 61.981 5.878 Si 4269
43.361 61.97 8.575 Si 4270
43.392 59.265 5.878 Si 4271
46.06 59.291 8.532 Si 4272
47.469 63.275 10.009 Si 4273
47.465 60.623 7.236 Si 4274
50.18 63.338 7.236 Si 4275
50.17 60.607 9.907 Si 4276
51.538 61.981 5.878 Si 4277
48.823 61.922 8.601 Si 4278
48.822 59.265 5.878 Si 4279
51.528 59.247 8.585 Si 4280
52.854 63.275 9.884 Si 4281
52.895 60.623 7.236 Si 4282
55.611 63.338 7.236 Si 4283
55.688 60.677 9.886 Si 4284
56.969 61.981 5.878 Si 4285
54.241 61.939 8.476 Si 4286
54.253 59.265 5.878 Si 4287
57.011 59.364 8.544 Si 4288
58.395 63.338 9.968 Si 4289
58.326 60.623 7.236 Si 4290
61.042 63.338 7.236 Si 4291
61.028 60.637 9.909 Si 4292
62.399 61.981 5.878 Si 4293
59.648 61.991 8.596 Si 4294
59.684 59.265 5.878 Si 4295
62.422 59.32 8.599 Si 4296
63.769 63.332 9.965 Si 4297
63.757 60.623 7.236 Si 4298
66.472 63.338 7.236 Si 4299
66.572 60.602 9.909 Si 4300
67.83 61.981 5.878 Si 4301
65.107 61.978 8.603 Si 4302
65.115 59.265 5.878 Si 4303
67.94 59.245 8.644 Si 4304
69.219 63.297 10.019 Si 4305
69.188 60.623 7.236 Si 4306
71.903 63.338 7.236 Si 4307
71.949 60.592 10.025 Si 4308
73.261 61.981 5.878 Si 4309
70.597 62.026 8.523 Si 4310
70.545 59.265 5.878 Si 4311
73.288 59.272 8.668 Si 4312
74.557 63.298 9.957 Si 4313
74.618 60.623 7.236 Si 4314
77.334 63.338 7.236 Si 4315
77.398 60.675 9.917 Si 4316
78.691 61.981 5.878 Si 4317
75.952 61.885 8.588 Si 4318
75.976 59.265 5.878 Si 4319
78.79 59.301 8.54 Si 4320
25.795 58.015 9.894 Si 4321
25.742 55.192 7.236 Si 4322
28.457 57.908 7.236 Si 4323
28.431 55.277 9.931 Si 4324
29.815 56.55 5.878 Si 4325
26.997 56.54 8.62 Si 4326
27.1 53.835 5.878 Si 4327
29.766 53.865 8.546 Si 4328
31.108 57.929 10.011 Si 4329
31.173 55.192 7.236 Si 4330
33.888 57.908 7.236 Si 4331
33.835 55.115 9.982 Si 4332
35.246 56.55 5.878 Si 4333
32.574 56.546 8.69 Si 4334
32.53 53.835 5.878 Si 4335
35.252 53.986 8.543 Si 4336
36.521 57.903 9.932 Si 4337
36.603 55.192 7.236 Si 4338
39.319 57.908 7.236 Si 4339
39.286 55.147 9.831 Si 4340
40.676 56.55 5.878 Si 4341
37.981 56.6 8.527 Si 4342
37.961 53.835 5.878 Si 4343
40.607 53.904 8.507 Si 4344
41.981 57.974 10.054 Si 4345
42.034 55.192 7.236 Si 4346
44.749 57.908 7.236 Si 4347
44.64 55.18 9.93 Si 4348
46.107 56.55 5.878 Si 4349
43.344 56.583 8.668 Si 4350
43.392 53.835 5.878 Si 4351
46.034 53.881 8.611 Si 4352
47.378 57.967 9.995 Si 4353
47.465 55.192 7.236 Si 4354
50.18 57.908 7.236 Si 4355
50.297 55.237 9.856 Si 4356
51.538 56.55 5.878 Si 4357
48.821 56.598 8.606 Si 4358
48.822 53.835 5.878 Si 4359
51.462 53.831 8.508 Si 4360
53.002 57.918 9.879 Si 4361
52.895 55.192 7.236 Si 4362
55.611 57.908 7.236 Si 4363
55.626 55.272 9.959 Si 4364
56.969 56.55 5.878 Si 4365
54.301 56.511 8.542 Si 4366
54.253 53.835 5.878 Si 4367
56.957 53.862 8.581 Si 4368
58.358 57.875 9.896 Si 4369
58.326 55.192 7.236 Si 4370
61.042 57.908 7.236 Si 4371
61.072 55.209 9.873 Si 4372
62.399 56.55 5.878 Si 4373
59.582 56.541 8.544 Si 4374
59.684 53.835 5.878 Si 4375
62.515 53.766 8.609 Si 4376
63.786 57.925 9.897 Si 4377
63.757 55.192 7.236 Si 4378
66.472 57.908 7.236 Si 4379
66.558 55.172 9.961 Si 4380
67.83 56.55 5.878 Si 4381
65.139 56.477 8.63 Si 4382
65.115 53.835 5.878 Si 4383
67.849 53.778 8.593 Si 4384
69.255 57.793 10.002 Si 4385
69.188 55.192 7.236 Si 4386
71.903 57.908 7.236 Si 4387
72.029 55.042 9.859 Si 4388
73.261 56.55 5.878 Si 4389
70.627 56.494 8.601 Si 4390
70.545 53.835 5.878 Si 4391
73.345 53.746 8.598 Si 4392
74.674 57.875 10.005 Si 4393
74.618 55.192 7.236 Si 4394
77.334 57.908 7.236 Si 4395
77.426 55.08 9.902 Si 4396
78.691 56.55 5.878 Si 4397
76.069 56.551 8.587 Si 4398
75.976 53.835 5.878 Si 4399
78.828 53.798 8.571 Si 4400
25.824 52.405 10.041 Si 4401
25.742 49.762 7.236 Si 4402
28.457 52.477 7.236 Si 4403
28.426 49.766 9.823 Si 4404
29.815 51.119 5.878 Si 4405
27.001 51.151 8.632 Si 4406
27.1 48.404 5.878 Si 4407
29.799 48.382 8.544 Si 4408
31.209 52.587 9.894 Si 4409
31.173 49.762 7.236 Si 4410
33.888 52.477 7.236 Si 4411
33.819 49.696 9.943 Si 4412
35.246 51.119 5.878 Si 4413
32.569 51.169 8.604 Si 4414
32.53 48.404 5.878 Si 4415
35.269 48.403 8.635 Si 4416
36.545 52.472 9.904 Si 4417
36.603 49.762 7.236 Si 4418
39.319 52.477 7.236 Si 4419
39.367 49.801 9.83 Si 4420
40.676 51.119 5.878 Si 4421
37.902 51.167 8.519 Si 4422
37.961 48.404 5.878 Si 4423
40.665 48.407 8.565 Si 4424
42.038 52.491 9.91 Si 4425
42.034 49.762 7.236 Si 4426
44.749 52.477 7.236 Si 4427
44.678 49.797 9.954 Si 4428
46.107 51.119 5.878 Si 4429
43.323 51.127 8.596 Si 4430
43.392 48.404 5.878 Si 4431
46.094 48.482 8.599 Si 4432
47.467 52.386 9.849 Si 4433
47.465 49.762 7.236 Si 4434
50.18 52.477 7.236 Si 4435
50.289 49.737 9.927 Si 4436
51.538 51.119 5.878 Si 4437
48.881 51.078 8.613 Si 4438
48.822 48.404 5.878 Si 4439
51.596 48.401 8.594 Si 4440
52.894 52.617 9.848 Si 4441
52.895 49.762 7.236 Si 4442
55.611 52.477 7.236 Si 4443
55.579 49.782 9.794 Si 4444
56.969 51.119 5.878 Si 4445
54.226 51.13 8.539 Si 4446
54.253 48.404 5.878 Si 4447
57.014 48.323 8.572 Si 4448
58.414 52.45 9.835 Si 4449
58.326 49.762 7.236 Si 4450
61.042 52.477 7.236 Si 4451
61.016 49.72 9.882 Si 4452
62.399 51.119 5.878 Si 4453
59.7 51.05 8.537 Si 4454
59.684 48.404 5.878 Si 4455
62.468 48.391 8.624 Si 4456
63.825 52.32 9.963 Si 4457
63.757 49.762 7.236 Si 4458
66.472 52.477 7.236 Si 4459
66.433 49.758 9.979 Si 4460
67.83 51.119 5.878 Si 4461
65.121 51.075 8.546 Si 4462
65.115 48.404 5.878 Si 4463
67.838 48.439 8.578 Si 4464
69.306 52.4 9.971 Si 4465
69.188 49.762 7.236 Si 4466
71.903 52.477 7.236 Si 4467
71.953 49.712 9.952 Si 4468
73.261 51.119 5.878 Si 4469
70.598 51.074 8.586 Si 4470
70.545 48.404 5.878 Si 4471
73.233 48.342 8.575 Si 4472
74.632 52.423 9.995 Si 4473
74.618 49.762 7.236 Si 4474
77.334 52.477 7.236 Si 4475
77.509 49.826 9.81 Si 4476
78.691 51.119 5.878 Si 4477
76.017 51.113 8.508 Si 4478
75.976 48.404 5.878 Si 4479
78.804 48.403 8.574 Si 4480
25.827 47.193 9.885 Si 4481
25.742 44.331 7.236 Si 4482
28.457 47.046 7.236 Si 4483
28.325 44.339 9.828 Si 4484
29.815 45.689 5.878 Si 4485
26.869 45.696 8.534 Si 4486
27.1 42.973 5.878 Si 4487
29.847 42.996 8.521 Si 4488
31.127 47.001 9.848 Si 4489
31.173 44.331 7.236 Si 4490
33.888 47.046 7.236 Si 4491
33.885 44.327 9.892 Si 4492
35.246 45.689 5.878 Si 4493
32.471 45.72 8.49 Si 4494
32.53 42.973 5.878 Si 4495
35.213 42.932 8.575 Si 4496
36.704 47.068 9.974 Si 4497
36.603 44.331 7.236 Si 4498
39.319 47.046 7.236 Si 4499
39.171 44.382 9.968 Si 4500
40.676 45.689 5.878 Si 4501
37.93 45.745 8.584 Si 4502
37.961 42.973 5.878 Si 4503
40.63 43.004 8.594 Si 4504
41.993 47.005 9.899 Si 4505
42.034 44.331 7.236 Si 4506
44.749 47.046 7.236 Si 4507
44.774 44.388 9.844 Si 4508
46.107 45.689 5.878 Si 4509
43.39 45.681 8.585 Si 4510
43.392 42.973 5.878 Si 4511
46.05 42.96 8.595 Si 4512
47.462 47.078 10.027 Si 4513
47.465 44.331 7.236 Si 4514
50.18 47.046 7.236 Si 4515
50.174 44.263 9.878 Si 4516
51.538 45.689 5.878 Si 4517
48.788 45.662 8.723 Si 4518
48.822 42.973 5.878 Si 4519
51.588 42.994 8.556 Si 4520
52.906 47.109 10.012 Si 4521
52.895 44.331 7.236 Si 4522
55.611 47.046 7.236 Si 4523
55.678 44.286 9.975 Si 4524
56.969 45.689 5.878 Si 4525
54.326 45.726 8.633 Si 4526
54.253 42.973 5.878 Si 4527
57.01 42.927 8.646 Si 4528
58.408 47.006 10.013 Si 4529
58.326 44.331 7.236 Si 4530
61.042 47.046 7.236 Si 4531
60.998 44.268 10.026 Si 4532
62.399 45.689 5.878 Si 4533
59.717 45.619 8.681 Si 4534
59.684 42.973 5.878 Si 4535
62.361 42.959 8.707 Si 4536
63.898 47.022 9.874 Si 4537
63.757 44.331 7.236 Si 4538
66.472 47.046 7.236 Si 4539
66.575 44.288 9.952 Si 4540
67.83 45.689 5.878 Si 4541
65.141 45.596 8.604 Si 4542
65.115 42.973 5.878 Si 4543
67.838 42.948 8.589 Si 4544
69.197 47.059 9.879 Si 4545
69.188 44.331 7.236 Si 4546
71.903 47.046 7.236 Si 4547
71.917 44.315 9.917 Si 4548
73.261 45.689 5.878 Si 4549
70.53 45.714 8.546 Si 4550
70.545 42.973 5.878 Si 4551
73.223 43.004 8.534 Si 4552
74.583 47.044 9.986 Si 4553
74.618 44.331 7.236 Si 4554
77.334 47.046 7.236 Si 4555
77.298 44.304 9.975 Si 4556
78.691 45.689 5.878 Si 4557
76.012 45.62 8.581 Si 4558
75.976 42.973 5.878 Si 4559
78.741 42.971 8.603 Si 4560
25.87 41.658 10.016 Si 4561
25.742 38.9 7.236 Si 4562
28.457 41.616 7.236 Si 4563
28.315 38.805 9.891 Si 4564
29.815 40.258 5.878 Si 4565
27.016 40.308 8.565 Si 4566
27.1 37.543 5.878 Si 4567
29.813 37.519 8.561 Si 4568
31.11 41.569 10.0 Si 4569
31.173 38.9 7.236 Si 4570
33.888 41.616 7.236 Si 4571
33.845 38.936 9.904 Si 4572
35.246 40.258 5.878 Si 4573
32.498 40.247 8.633 Si 4574
32.53 37.543 5.878 Si 4575
35.196 37.572 8.55 Si 4576
36.506 41.662 9.883 Si 4577
36.603 38.9 7.236 Si 4578
39.319 41.616 7.236 Si 4579
39.312 38.919 9.861 Si 4580
40.676 40.258 5.878 Si 4581
37.928 40.266 8.571 Si 4582
37.961 37.543 5.878 Si 4583
40.697 37.614 8.549 Si 4584
41.988 41.677 9.979 Si 4585
42.034 38.9 7.236 Si 4586
44.749 41.616 7.236 Si 4587
44.782 38.844 9.914 Si 4588
46.107 40.258 5.878 Si 4589
43.377 40.227 8.637 Si 4590
43.392 37.543 5.878 Si 4591
46.21 37.484 8.539 Si 4592
47.449 41.624 9.901 Si 4593
47.465 38.9 7.236 Si 4594
50.18 41.616 7.236 Si 4595
50.12 38.863 9.857 Si 4596
51.538 40.258 5.878 Si 4597
48.847 40.297 8.543 Si 4598
48.822 37.543 5.878 Si 4599
51.527 37.486 8.559 Si 4600
52.926 41.59 9.777 Si 4601
52.895 38.9 7.236 Si 4602
55.611 41.616 7.236 Si 4603
55.629 38.793 9.922 Si 4604
56.969 40.258 5.878 Si 4605
54.264 40.24 8.53 Si 4606
54.253 37.543 5.878 Si 4607
56.95 37.468 8.573 Si 4608
58.322 41.465 9.912 Si 4609
58.326 38.9 7.236 Si 4610
61.042 41.616 7.236 Si 4611
61.023 38.921 10.023 Si 4612
62.399 40.258 5.878 Si 4613
59.712 40.216 8.616 Si 4614
59.684 37.543 5.878 Si 4615
62.417 37.531 8.671 Si 4616
63.786 41.623 9.994 Si 4617
63.757 38.9 7.236 Si 4618
66.472 41.616 7.236 Si 4619
66.53 38.929 9.948 Si 4620
67.83 40.258 5.878 Si 4621
65.157 40.3 8.645 Si 4622
65.115 37.543 5.878 Si 4623
67.809 37.499 8.579 Si 4624
69.168 41.544 9.999 Si 4625
69.188 38.9 7.236 Si 4626
71.903 41.616 7.236 Si 4627
71.88 38.943 9.9 Si 4628
73.261 40.258 5.878 Si 4629
70.494 40.26 8.625 Si 4630
70.545 37.543 5.878 Si 4631
73.265 37.6 8.545 Si 4632
74.563 41.717 10.069 Si 4633
74.618 38.9 7.236 Si 4634
77.334 41.616 7.236 Si 4635
77.283 38.93 10.004 Si 4636
78.691 40.258 5.878 Si 4637
75.935 40.296 8.747 Si 4638
75.976 37.543 5.878 Si 4639
78.759 37.519 8.635 Si 4640
25.808 36.078 9.869 Si 4641
25.742 33.47 7.236 Si 4642
28.457 36.185 7.236 Si 4643
28.485 33.499 9.91 Si 4644
29.815 34.827 5.878 Si 4645
27.035 34.838 8.53 Si 4646
27.1 32.112 5.878 Si 4647
29.763 32.065 8.569 Si 4648
31.019 36.104 9.918 Si 4649
31.173 33.47 7.236 Si 4650
33.888 36.185 7.236 Si 4651
33.901 33.41 9.901 Si 4652
35.246 34.827 5.878 Si 4653
32.443 34.786 8.548 Si 4654
32.53 32.112 5.878 Si 4655
35.226 32.089 8.614 Si 4656
36.528 36.159 9.907 Si 4657
36.603 33.47 7.236 Si 4658
39.319 36.185 7.236 Si 4659
39.301 33.472 9.981 Si 4660
40.676 34.827 5.878 Si 4661
37.932 34.853 8.59 Si 4662
37.961 32.112 5.878 Si 4663
40.666 32.131 8.615 Si 4664
42.164 36.246 9.905 Si 4665
42.034 33.47 7.236 Si 4666
44.749 36.185 7.236 Si 4667
44.801 33.428 9.862 Si 4668
46.107 34.827 5.878 Si 4669
43.435 34.79 8.572 Si 4670
43.392 32.112 5.878 Si 4671
46.107 32.03 8.533 Si 4672
47.478 36.131 9.867 Si 4673
47.465 33.47 7.236 Si 4674
50.18 36.185 7.236 Si 4675
50.221 33.286 9.955 Si 4676
51.538 34.827 5.878 Si 4677
48.924 34.722 8.57 Si 4678
48.822 32.112 5.878 Si 4679
51.628 32.026 8.609 Si 4680
52.902 36.077 9.904 Si 4681
52.895 33.47 7.236 Si 4682
55.611 36.185 7.236 Si 4683
55.576 33.443 10.024 Si 4684
56.969 34.827 5.878 Si 4685
54.248 34.781 8.587 Si 4686
54.253 32.112 5.878 Si 4687
56.946 32.143 8.561 Si 4688
58.329 36.105 10.024 Si 4689
58.326 33.47 7.236 Si 4690
61.042 36.185 7.236 Si 4691
61.086 33.499 9.914 Si 4692
62.399 34.827 5.878 Si 4693
59.668 34.86 8.659 Si 4694
59.684 32.112 5.878 Si 4695
62.446 32.106 8.604 Si 4696
63.836 36.275 9.896 Si 4697
63.757 33.47 7.236 Si 4698
66.472 36.185 7.236 Si 4699
66.499 33.45 9.958 Si 4700
67.83 34.827 5.878 Si 4701
65.06 34.844 8.525 Si 4702
65.115 32.112 5.878 Si 4703
67.871 32.179 8.604 Si 4704
69.178 36.133 9.942 Si 4705
69.188 33.47 7.236 Si 4706
71.903 36.185 7.236 Si 4707
71.919 33.426 9.8 Si 4708
73.261 34.827 5.878 Si 4709
70.528 34.807 8.6 Si 4710
70.545 32.112 5.878 Si 4711
73.279 31.993 8.484 Si 4712
74.669 36.196 9.849 Si 4713
74.618 33.47 7.236 Si 4714
77.334 36.185 7.236 Si 4715
77.246 33.479 9.99 Si 4716
78.691 34.827 5.878 Si 4717
75.944 34.753 8.576 Si 4718
75.976 32.112 5.878 Si 4719
78.726 32.176 8.658 Si 4720
25.762 30.773 9.967 Si 4721
25.742 28.039 7.236 Si 4722
28.457 30.754 7.236 Si 4723
28.37 28.016 9.939 Si 4724
29.815 29.397 5.878 Si 4725
26.943 29.436 8.561 Si 4726
27.1 26.681 5.878 Si 4727
29.756 26.628 8.523 Si 4728
31.124 30.808 9.939 Si 4729
31.173 28.039 7.236 Si 4730
33.888 30.754 7.236 Si 4731
33.808 27.966 9.816 Si 4732
35.246 29.397 5.878 Si 4733
32.434 29.448 8.526 Si 4734
32.53 26.681 5.878 Si 4735
35.148 26.648 8.571 Si 4736
36.568 30.791 10.001 Si 4737
36.603 28.039 7.236 Si 4738
39.319 30.754 7.236 Si 4739
39.333 27.987 9.899 Si 4740
40.676 29.397 5.878 Si 4741
37.978 29.356 8.625 Si 4742
37.961 26.681 5.878 Si 4743
40.68 26.516 8.58 Si 4744
42.013 30.735 9.951 Si 4745
42.034 28.039 7.236 Si 4746
44.749 30.754 7.236 Si 4747
44.805 27.988 9.792 Si 4748
46.107 29.397 5.878 Si 4749
43.348 29.424 8.596 Si 4750
43.392 26.681 5.878 Si 4751
46.147 26.571 8.555 Si 4752
47.437 30.615 9.834 Si 4753
47.465 28.039 7.236 Si 4754
50.18 30.754 7.236 Si 4755
50.237 27.817 9.826 Si 4756
51.538 29.397 5.878 Si 4757
48.918 29.252 8.545 Si 4758
48.822 26.681 5.878 Si 4759
51.612 26.486 8.487 Si 4760
52.95 30.636 9.937 Si 4761
52.895 28.039 7.236 Si 4762
55.611 30.754 7.236 Si 4763
55.727 27.934 9.868 Si 4764
56.969 29.397 5.878 Si 4765
54.345 29.343 8.647 Si 4766
54.253 26.681 5.878 Si 4767
56.983 26.55 8.456 Si 4768
58.377 30.816 9.984 Si 4769
58.326 28.039 7.236 Si 4770
61.042 30.754 7.236 Si 4771
61.066 28.088 9.887 Si 4772
62.399 29.397 5.878 Si 4773
59.733 29.499 8.633 Si 4774
59.684 26.681 5.878 Si 4775
62.42 26.658 8.59 Si 4776
63.675 30.794 9.979 Si 4777
63.757 28.039 7.236 Si 4778
66.472 30.754 7.236 Si 4779
66.627 28.106 9.941 Si 4780
67.83 29.397 5.878 Si 4781
65.121 29.409 8.617 Si 4782
65.115 26.681 5.878 Si 4783
67.894 26.553 8.526 Si 4784
69.208 30.807 9.944 Si 4785
69.188 28.039 7.236 Si 4786
71.903 30.754 7.236 Si 4787
71.792 27.924 10.024 Si 4788
73.261 29.397 5.878 Si 4789
70.509 29.435 8.584 Si 4790
70.545 26.681 5.878 Si 4791
73.142 26.63 8.627 Si 4792
74.662 30.65 9.926 Si 4793
74.618 28.039 7.236 Si 4794
77.334 30.754 7.236 Si 4795
77.394 28.032 9.836 Si 4796
78.691 29.397 5.878 Si 4797
75.947 29.369 8.526 Si 4798
75.976 26.681 5.878 Si 4799
78.714 26.7 8.399 Si 4800
28.368 25.375 34.26 Si 4801
31.156 25.288 36.655 Si 4802
33.893 25.54 33.965 Si 4803
36.101 25.54 36.651 Si 4804
38.807 25.575 33.871 Si 4805
41.443 25.448 36.179 Si 4806
44.492 25.622 33.909 Si 4807
46.77 25.313 36.546 Si 4808
49.848 25.716 33.845 Si 4809
52.224 25.629 36.466 Si 4810
55.031 25.582 33.978 Si 4811
57.272 25.342 36.584 Si 4812
60.585 25.694 34.08 Si 4813
63.045 25.582 36.882 Si 4814
66.025 25.82 34.113 Si 4815
68.091 25.428 36.955 Si 4816
71.538 25.706 34.442 Si 4817
73.529 25.698 37.267 Si 4818
76.967 25.874 34.623 Si 4819
25.834 25.447 31.627 Si 4820
28.354 25.481 28.914 Si 4821
31.056 25.395 31.459 Si 4822
33.733 25.491 28.774 Si 4823
36.36 25.44 31.367 Si 4824
39.081 25.435 28.706 Si 4825
41.844 25.48 31.398 Si 4826
44.608 25.421 28.596 Si 4827
47.162 25.498 31.329 Si 4828
49.979 25.556 28.626 Si 4829
52.537 25.635 31.297 Si 4830
55.431 25.562 28.615 Si 4831
58.03 25.66 31.441 Si 4832
60.697 25.544 28.933 Si 4833
63.444 25.687 31.482 Si 4834
66.412 25.579 28.998 Si 4835
69.011 25.734 31.679 Si 4836
71.834 25.656 29.111 Si 4837
74.402 25.759 31.979 Si 4838
77.167 25.743 29.194 Si 4839
25.661 25.555 26.611 Si 4840
28.378 25.53 23.62 Si 4841
31.076 25.406 26.11 Si 4842
33.79 25.424 23.454 Si 4843
36.537 25.439 26.055 Si 4844
39.25 25.427 23.25 Si 4845
41.868 25.37 25.984 Si 4846
44.749 25.476 23.208 Si 4847
47.331 25.593 25.953 Si 4848
50.243 25.468 23.225 Si 4849
52.852 25.66 25.935 Si 4850
55.518 25.538 23.372 Si 4851
58.239 25.538 26.076 Si 4852
60.929 25.418 23.511 Si 4853
63.81 25.552 26.142 Si 4854
66.425 25.572 23.79 Si 4855
69.197 25.498 26.399 Si 4856
71.815 25.731 23.62 Si 4857
74.522 25.597 26.342 Si 4858
77.064 25.59 23.605 Si 4859
25.702 25.463 21.177 Si 4860
28.469 25.493 18.287 Si 4861
31.012 25.439 20.806 Si 4862
33.788 25.37 18.022 Si 4863
36.414 25.575 20.762 Si 4864
39.343 25.426 17.74 Si 4865
41.955 25.403 20.57 Si 4866
44.755 25.488 17.989 Si 4867
47.413 25.441 20.601 Si 4868
50.293 25.427 18.01 Si 4869
53.011 25.39 20.693 Si 4870
55.637 25.346 18.094 Si 4871
58.441 25.47 20.754 Si 4872
60.99 25.403 18.11 Si 4873
63.843 25.379 20.787 Si 4874
66.506 25.492 18.097 Si 4875
69.193 25.504 20.868 Si 4876
71.881 25.605 18.067 Si 4877
74.564 25.614 20.754 Si 4878
77.184 25.65 17.893 Si 4879
25.799 25.241 16.07 Si 4880
28.46 25.493 12.733 Si 4881
31.077 25.379 15.379 Si 4882
33.81 25.428 12.594 Si 4883
36.48 25.566 15.304 Si 4884
39.301 25.445 12.548 Si 4885
41.996 25.391 15.225 Si 4886
44.799 25.444 12.42 Si 4887
47.441 25.519 15.338 Si 4888
50.397 25.371 12.574 Si 4889
52.946 25.452 15.432 Si 4890
55.66 25.45 12.52 Si 4891
58.428 25.449 15.345 Si 4892
61.224 25.443 12.522 Si 4893
63.779 25.547 15.453 Si 4894
66.7 25.46 12.626 Si 4895
69.306 25.501 15.294 Si 4896
71.9 25.369 12.596 Si 4897
74.471 25.587 15.311 Si 4898
77.266 25.605 12.593 Si 4899
25.574 25.531 10.397 Si 4900
28.457 25.324 7.236 Si 4901
31.046 25.474 9.962 Si 4902
33.888 25.324 7.236 Si 4903
36.515 25.487 9.831 Si 4904
39.319 25.324 7.236 Si 4905
42.021 25.346 9.924 Si 4906
44.749 25.324 7.236 Si 4907
47.453 25.318 9.925 Si 4908
50.18 25.324 7.236 Si 4909
53.056 25.366 9.867 Si 4910
55.611 25.324 7.236 Si 4911
58.504 25.43 9.771 Si 4912
61.042 25.324 7.236 Si 4913
63.851 25.538 9.909 Si 4914
66.472 25.324 7.236 Si 4915
69.095 25.357 9.972 Si 4916
71.903 25.324 7.236 Si 4917
74.495 25.473 10.036 Si 4918
77.334 25.324 7.236 Si 4919
79.836 76.86 34.073 Si 4920
80.011 74.143 36.623 Si 4921
79.938 71.55 33.887 Si 4922
79.956 69.175 36.747 Si 4923
79.9 66.412 33.859 Si 4924
79.965 63.876 36.202 Si 4925
79.642 60.94 33.723 Si 4926
79.872 58.481 36.393 Si 4927
79.889 55.62 33.967 Si 4928
79.477 53.08 36.706 Si 4929
79.669 50.299 34.069 Si 4930
79.52 47.95 37.025 Si 4931
79.729 44.882 34.13 Si 4932
79.82 42.565 36.928 Si 4933
79.668 39.458 34.049 Si 4934
79.735 37.044 36.808 Si 4935
79.444 33.928 34.587 Si 4936
79.263 31.427 37.254 Si 4937
79.464 28.553 34.594 Si 4938
79.594 79.629 31.701 Si 4939
79.937 77.01 28.964 Si 4940
80.025 74.3 31.49 Si 4941
79.95 71.616 28.588 Si 4942
79.909 68.975 31.123 Si 4943
79.857 66.218 28.5 Si 4944
79.806 63.704 31.255 Si 4945
79.898 60.827 28.52 Si 4946
79.895 58.251 31.319 Si 4947
79.773 55.356 28.7 Si 4948
79.842 52.902 31.461 Si 4949
79.69 50.032 28.803 Si 4950
79.724 47.444 31.5 Si 4951
79.711 44.467 28.875 Si 4952
79.698 42.13 31.523 Si 4953
79.762 39.16 28.936 Si 4954
79.825 36.594 31.864 Si 4955
79.753 33.615 29.017 Si 4956
79.584 31.079 31.9 Si 4957
79.713 28.307 29.21 Si 4958
80.183 79.693 26.667 Si 4959
79.846 76.995 23.33 Si 4960
79.895 74.332 25.917 Si 4961
79.922 71.484 23.18 Si 4962
79.846 69.1 26.035 Si 4963
79.947 66.412 23.407 Si 4964
79.91 63.504 25.902 Si 4965
79.839 60.743 23.268 Si 4966
79.945 58.135 25.963 Si 4967
79.922 55.323 23.497 Si 4968
79.95 52.582 26.088 Si 4969
80.031 49.785 23.412 Si 4970
79.884 47.204 26.272 Si 4971
79.872 44.184 23.455 Si 4972
79.778 41.586 26.216 Si 4973
79.883 39.002 23.621 Si 4974
79.826 36.232 26.378 Si 4975
79.889 33.528 23.684 Si 4976
79.78 30.899 26.284 Si 4977
79.809 28.197 23.395 Si 4978
79.872 79.688 20.889 Si 4979
79.887 77.075 18.166 Si 4980
79.851 74.267 20.681 Si 4981
79.959 71.58 17.904 Si 4982
79.9 69.016 20.584 Si 4983
79.952 66.255 17.876 Si 4984
79.983 63.471 20.504 Si 4985
79.983 60.61 17.85 Si 4986
79.925 57.925 20.784 Si 4987
80.005 55.128 18.117 Si 4988
79.878 52.454 20.829 Si 4989
79.871 49.652 18.061 Si 4990
80.058 46.941 20.847 Si 4991
79.71 44.153 17.993 Si 4992
79.808 41.439 20.81 Si 4993
79.871 38.914 18.077 Si 4994
79.851 36.224 20.908 Si 4995
79.937 33.43 18.028 Si 4996
80.018 30.79 20.762 Si 4997
79.846 28.121 18.059 Si 4998
79.879 79.753 15.811 Si 4999
79.861 77.056 12.79 Si 5000
79.903 74.379 15.396 Si 5001
79.962 71.574 12.524 Si 5002
79.765 68.78 15.138 Si 5003
79.856 66.143 12.682 Si 5004
79.929 63.429 15.225 Si 5005
79.958 60.599 12.649 Si 5006
79.876 57.797 15.357 Si 5007
79.954 55.127 12.71 Si 5008
79.885 52.45 15.387 Si 5009
79.901 49.699 12.67 Si 5010
79.91 46.885 15.327 Si 5011
79.797 44.367 12.554 Si 5012
79.849 41.718 15.369 Si 5013
79.95 38.97 12.787 Si 5014
79.916 36.22 15.376 Si 5015
79.774 33.593 12.664 Si 5016
79.829 30.681 15.284 Si 5017
79.884 28.061 12.58 Si 5018
79.893 79.729 10.328 Si 5019
80.049 76.915 7.236 Si 5020
79.959 74.345 9.968 Si 5021
80.049 71.484 7.236 Si 5022
79.93 68.571 9.793 Si 5023
80.049 66.054 7.236 Si 5024
79.83 63.413 9.991 Si 5025
80.049 60.623 7.236 Si 5026
79.935 57.942 9.92 Si 5027
80.049 55.192 7.236 Si 5028
79.948 52.482 10.059 Si 5029
80.049 49.762 7.236 Si 5030
79.939 47.081 10.025 Si 5031
80.049 44.331 7.236 Si 5032
79.806 41.575 10.039 Si 5033
80.049 38.9 7.236 Si 5034
79.836 36.25 10.018 Si 5035
80.049 33.47 7.236 Si 5036
79.851 30.87 10.032 Si 5037
80.049 28.039 7.236 Si 5038
79.351 25.923 37.202 Si 5039
79.688 25.79 31.756 Si 5040
79.779 25.537 25.985 Si 5041
79.835 25.211 20.303 Si 5042
79.734 25.357 14.863 Si 5043
80.043 25.432 9.572 Si 5044
81.243 55.276 53.007 O 5045
81.976 51.93 52.417 O 5046
80.167 58.613 52.977 O 5047
82.83 58.439 53.42 O 5048
84.234 56.409 53.772 Ga 5049
82.952 53.793 53.397 Ga 5050
85.885 55.641 53.984 O 5051
82.158 59.777 53.227 Ga 5052
84.628 52.525 54.466 O 5053
84.366 58.957 53.932 O 5054
81.418 57.539 53.237 Ga 5055
83.247 55.335 53.023 O 5056
91.837 60.111 74.791 Ga 5057
89.764 58.894 74.264 O 5058
89.315 56.448 74.506 Ga 5059
89.073 54.031 75.258 Ga 5060
90.957 55.446 74.449 O 5061
88.275 60.003 74.311 Ga 5062
90.551 52.244 74.361 O 5063
90.232 58.663 73.871 O 5064
87.96 55.36 74.677 O 5065
93.202 59.291 74.677 O 5066
93.648 55.221 74.819 Ga 5067
92.522 53.699 74.602 Ga 5068
91.893 58.109 74.912 Ga 5069
91.754 55.399 74.479 O 5070
91.858 60.23 72.694 Ga 5071
90.244 61.071 73.364 Ga 5072
88.701 58.091 73.478 Ga 5073
88.034 60.88 72.591 O 5074
89.75 59.461 73.56 O 5075
91.712 56.262 73.285 Ga 5076
89.854 57.95 73.781 O 5077
89.282 53.245 73.611 O 5078
90.896 53.257 73.15 Ga 5079
89.74 58.853 72.681 O 5080
89.394 56.421 73.032 Ga 5081
88.634 54.246 72.581 Ga 5082
90.429 55.712 72.184 O 5083
88.146 59.258 72.558 Ga 5084
89.776 52.273 71.997 O 5085
90.369 58.494 72.716 O 5086
88.099 56.052 72.345 O 5087
92.115 61.576 73.543 O 5088
91.633 56.382 74.409 O 5089
91.02 54.719 73.804 O 5090
93.889 56.972 74.129 O 5091
93.171 53.868 72.756 O 5092
92.841 59.028 72.541 O 5093
94.103 55.875 73.267 Ga 5094
91.755 53.826 72.637 Ga 5095
91.919 57.621 72.635 Ga 5096
92.378 55.198 72.667 O 5097
92.154 60.42 70.74 Ga 5098
90.525 60.838 71.755 Ga 5099
89.169 58.286 71.495 Ga 5100
88.14 60.637 71.515 O 5101
89.038 60.214 71.491 O 5102
91.86 56.388 71.974 Ga 5103
88.601 56.834 71.471 O 5104
89.132 52.85 71.422 O 5105
90.912 53.286 71.819 Ga 5106
89.406 59.217 70.489 O 5107
89.295 56.475 70.15 Ga 5108
88.752 54.151 70.696 Ga 5109
90.549 55.667 70.884 O 5110
88.211 59.266 70.65 Ga 5111
90.237 52.223 70.576 O 5112
90.525 58.49 70.671 O 5113
87.804 55.382 70.362 O 5114
91.828 61.774 71.637 O 5115
91.178 57.232 71.301 O 5116
90.901 54.895 71.442 O 5117
94.18 56.927 71.867 O 5118
93.036 54.296 71.875 O 5119
91.581 59.043 70.439 O 5120
92.268 54.121 70.397 Ga 5121
92.079 57.717 70.609 Ga 5122
91.381 55.409 70.682 O 5123
90.284 61.283 69.641 Ga 5124
89.311 58.413 69.671 Ga 5125
87.908 60.569 69.681 O 5126
89.189 60.048 69.695 O 5127
90.765 56.172 69.359 Ga 5128
88.4 57.353 69.248 O 5129
89.139 52.785 69.442 O 5130
90.705 53.354 69.611 Ga 5131
89.352 58.636 68.269 O 5132
89.185 56.302 68.674 Ga 5133
88.483 54.0 68.489 Ga 5134
90.35 55.445 68.115 O 5135
88.413 59.773 68.361 Ga 5136
90.127 52.211 68.505 O 5137
90.185 58.397 68.316 O 5138
88.041 55.582 67.874 O 5139
91.156 60.247 69.417 O 5140
91.875 56.472 69.508 O 5141
90.804 54.571 69.415 O 5142
91.591 59.41 68.111 O 5143
92.214 54.106 68.624 Ga 5144
92.111 60.897 68.726 Ga 5145
91.677 57.763 68.383 Ga 5146
91.413 55.375 68.392 O 5147
89.747 60.962 67.586 Ga 5148
88.687 58.535 67.225 Ga 5149
87.365 60.577 67.257 O 5150
86.668 57.007 65.85 O 5151
89.222 59.848 66.822 O 5152
90.969 56.386 67.262 Ga 5153
88.853 57.212 67.206 O 5154
88.949 53.031 67.045 O 5155
90.674 53.269 67.206 Ga 5156
89.209 58.907 65.833 O 5157
89.163 56.095 65.818 Ga 5158
88.247 54.293 65.713 Ga 5159
90.183 55.519 66.637 O 5160
87.808 59.536 66.027 Ga 5161
89.625 52.343 66.436 O 5162
89.793 58.34 66.232 O 5163
87.396 58.388 65.741 Ga 5164
88.422 55.741 64.624 O 5165
91.144 60.327 67.167 O 5166
92.111 56.251 67.382 O 5167
90.563 54.613 67.493 O 5168
91.831 53.893 66.527 Ga 5169
91.401 57.808 66.358 Ga 5170
91.852 55.461 66.565 O 5171
86.179 61.647 63.826 Ga 5172
87.06 55.5 64.021 Ga 5173
85.858 58.26 63.193 O 5174
89.639 61.205 64.911 Ga 5175
88.61 58.331 64.905 Ga 5176
87.33 60.601 64.691 O 5177
86.791 56.989 64.408 O 5178
88.568 54.715 63.891 O 5179
88.663 60.051 64.594 O 5180
90.776 55.87 65.377 Ga 5181
89.444 57.487 64.511 O 5182
89.199 54.246 64.123 O 5183
90.171 53.116 64.985 Ga 5184
88.454 59.154 63.611 O 5185
89.715 56.461 62.823 Ga 5186
87.661 53.829 63.152 Ga 5187
90.873 56.503 64.087 O 5188
87.385 60.062 63.39 Ga 5189
89.311 52.361 64.15 O 5190
89.553 58.876 63.825 O 5191
87.36 57.872 63.534 Ga 5192
88.284 55.625 63.179 O 5193
91.352 61.066 64.279 O 5194
91.831 56.676 65.003 O 5195
90.941 54.428 64.993 O 5196
91.485 58.659 64.633 Ga 5197
85.984 61.105 62.614 Ga 5198
86.948 55.637 62.206 Ga 5199
86.463 55.877 60.3 O 5200
86.191 52.041 60.295 O 5201
85.077 58.756 59.922 O 5202
89.575 61.035 62.636 Ga 5203
88.359 58.334 62.535 Ga 5204
87.326 60.916 61.714 O 5205
86.455 57.11 62.15 O 5206
88.231 54.685 61.909 O 5207
88.172 60.025 62.359 O 5208
90.618 55.834 62.529 Ga 5209
89.491 58.081 62.256 O 5210
88.884 54.161 62.009 O 5211
89.169 52.501 62.553 Ga 5212
88.26 59.247 61.356 O 5213
89.175 56.605 61.144 Ga 5214
87.541 53.896 60.858 Ga 5215
90.544 56.319 60.571 O 5216
86.83 59.489 61.21 Ga 5217
88.664 51.864 61.348 O 5218
89.125 58.969 61.443 O 5219
86.704 58.092 60.904 Ga 5220
87.851 55.719 61.018 O 5221
85.565 61.036 59.722 Ga 5222
84.744 57.884 58.963 Ga 5223
85.211 59.622 59.021 O 5224
87.833 55.874 59.336 Ga 5225
83.45 57.742 58.1 O 5226
86.607 53.334 59.316 Ga 5227
84.165 58.697 57.576 O 5228
84.519 56.132 58.175 Ga 5229
86.103 55.85 59.239 O 5230
83.639 60.179 58.331 Ga 5231
86.268 52.138 57.907 O 5232
85.652 58.985 58.129 O 5233
87.629 58.531 60.396 Ga 5234
87.118 60.939 60.508 O 5235
86.515 56.58 59.8 O 5236
86.664 55.01 59.85 O 5237
87.874 60.495 60.83 O 5238
88.993 57.915 60.09 O 5239
88.9 54.103 60.367 O 5240
89.448 52.438 60.295 Ga 5241
88.051 58.542 58.943 O 5242
88.81 56.168 58.9 Ga 5243
87.506 53.951 58.858 Ga 5244
87.664 60.071 59.046 Ga 5245
86.668 57.926 58.237 Ga 5246
87.227 55.44 58.129 O 5247
85.147 61.215 57.246 Ga 5248
85.164 58.309 56.604 Ga 5249
82.938 60.634 56.65 O 5250
84.474 59.865 56.827 O 5251
85.843 55.649 57.513 Ga 5252
84.071 57.221 56.792 O 5253
84.438 53.23 56.945 O 5254
86.094 53.268 56.987 Ga 5255
84.247 59.295 55.925 O 5256
84.0 56.371 55.169 Ga 5257
83.198 54.29 55.639 Ga 5258
85.371 55.791 55.973 O 5259
82.729 59.4 55.758 Ga 5260
84.949 52.522 56.206 O 5261
85.022 58.965 55.291 O 5262
82.365 58.494 55.832 Ga 5263
82.726 56.03 55.757 O 5264
87.087 61.416 57.996 O 5265
86.892 56.726 57.327 O 5266
86.411 54.609 57.441 O 5267
88.144 54.471 57.36 O 5268
86.986 54.076 56.03 Ga 5269
86.415 57.94 56.066 Ga 5270
87.165 55.682 56.923 O 5271
80.615 60.852 53.798 Ga 5272
82.822 55.947 54.14 Ga 5273
84.549 61.393 54.988 Ga 5274
83.392 58.566 55.017 Ga 5275
82.286 60.79 54.5 O 5276
81.68 57.014 54.523 O 5277
82.139 54.727 54.152 O 5278
83.496 60.003 54.316 O 5279
87.017 55.53 55.202 Ga 5280
84.369 57.915 54.348 O 5281
84.243 53.986 54.541 O 5282
85.676 53.321 54.807 Ga 5283
86.292 56.519 55.266 O 5284
85.579 54.708 55.196 O 5285
55.392 60.75 39.493 Ga 5286
54.627 52.315 38.105 O 5287
80.689 60.768 51.962 Ga 5288
79.376 57.949 51.778 Ga 5289
79.543 59.73 51.835 O 5290
79.113 56.497 51.245 O 5291
79.573 58.862 50.405 O 5292
79.218 56.195 49.624 Ga 5293
78.235 59.761 50.367 Ga 5294
81.696 52.038 50.269 O 5295
80.379 58.62 50.582 O 5296
83.893 58.897 52.187 Ga 5297
82.385 61.239 52.288 O 5298
83.249 60.509 52.965 O 5299
84.023 57.504 52.716 O 5300
82.686 58.37 51.287 O 5301
84.195 56.412 51.173 Ga 5302
82.362 59.823 51.37 Ga 5303
81.317 57.503 51.19 Ga 5304
75.503 61.301 48.785 Ga 5305
76.223 51.915 47.361 O 5306
80.322 61.03 49.988 Ga 5307
78.778 58.116 49.501 Ga 5308
77.481 60.799 48.855 O 5309
79.558 59.719 49.339 O 5310
79.718 57.701 49.482 O 5311
77.366 58.373 48.611 O 5312
79.375 56.459 48.547 Ga 5313
78.01 59.547 48.241 Ga 5314
79.668 52.581 49.15 O 5315
80.112 58.775 48.948 O 5316
75.82 57.483 47.617 Ga 5317
82.311 61.332 50.412 O 5318
81.797 58.205 48.578 Ga 5319
75.923 60.751 46.463 Ga 5320
73.461 60.267 46.645 O 5321
73.082 59.548 45.225 Ga 5322
74.859 52.189 46.088 O 5323
78.651 58.324 47.518 Ga 5324
77.421 60.979 47.537 O 5325
79.523 59.822 47.825 O 5326
78.068 59.696 46.598 Ga 5327
70.577 60.928 43.564 Ga 5328
70.231 52.499 43.474 O 5329
74.756 61.169 44.815 Ga 5330
74.599 52.198 44.409 O 5331
60.694 61.068 40.923 Ga 5332
61.98 51.775 39.272 O 5333
65.483 60.849 41.24 Ga 5334
65.033 52.247 40.654 O 5335
70.588 61.196 42.719 Ga 5336
69.706 52.464 42.764 O 5337
60.555 60.957 39.805 Ga 5338
59.469 52.433 39.175 O 5339
65.433 60.948 40.247 Ga 5340
65.039 52.169 39.05 O 5341
52.953 58.931 38.534 Ga 5342
58.45 59.552 38.473 Ga 5343
53.961 58.4 37.463 Ga 5344
52.712 60.646 38.112 O 5345
53.163 60.593 37.964 O 5346
57.987 61.267 38.842 O 5347
64.858 56.153 39.03 Ga 5348
82.088 55.997 51.986 Ga 5349
81.202 53.204 51.573 Ga 5350
77.727 54.084 49.797 Ga 5351
80.372 55.43 51.222 O 5352
78.188 55.749 50.526 O 5353
82.008 57.425 52.245 O 5354
81.799 54.59 52.428 O 5355
83.952 54.337 52.44 O 5356
84.471 52.577 52.719 Ga 5357
82.533 54.008 51.208 Ga 5358
82.723 55.488 51.072 O 5359
77.209 55.118 49.27 Ga 5360
77.358 55.812 47.752 O 5361
75.632 58.97 48.404 O 5362
76.896 56.897 48.936 O 5363
78.562 54.369 48.17 O 5364
81.38 56.23 50.219 Ga 5365
79.374 53.845 49.066 O 5366
80.507 53.222 50.218 Ga 5367
77.458 53.588 48.428 Ga 5368
81.396 55.763 48.852 O 5369
77.817 55.42 47.822 O 5370
82.403 57.622 50.216 O 5371
81.575 54.713 49.795 O 5372
70.656 59.166 45.165 O 5373
74.933 58.144 46.79 Ga 5374
74.458 59.947 46.816 O 5375
76.115 55.528 47.132 Ga 5376
73.879 56.671 46.42 O 5377
74.417 53.171 46.844 O 5378
76.081 53.047 46.194 Ga 5379
73.59 58.689 46.239 O 5380
74.308 56.252 44.7 Ga 5381
73.479 54.128 45.45 Ga 5382
75.675 55.487 45.724 O 5383
75.468 58.65 45.317 O 5384
71.878 57.905 45.787 Ga 5385
73.379 55.902 45.901 O 5386
77.124 56.655 47.458 O 5387
76.613 54.167 47.189 O 5388
79.841 57.471 47.339 O 5389
78.782 54.059 47.436 O 5390
79.516 52.39 47.286 Ga 5391
77.734 58.242 46.233 O 5392
79.083 56.153 46.034 Ga 5393
77.49 53.926 45.955 Ga 5394
76.067 57.58 46.624 Ga 5395
77.521 55.493 46.633 O 5396
65.393 58.84 42.429 O 5397
70.07 58.03 44.079 Ga 5398
69.781 59.673 44.296 O 5399
72.662 55.52 44.392 Ga 5400
68.856 57.032 43.67 O 5401
72.08 52.526 43.639 Ga 5402
68.753 58.203 42.777 O 5403
69.476 55.905 42.273 Ga 5404
67.733 53.791 42.538 Ga 5405
70.825 55.392 43.813 O 5406
68.185 59.63 43.158 Ga 5407
70.519 58.75 42.607 O 5408
66.747 57.4 42.677 Ga 5409
68.138 55.43 42.949 O 5410
73.723 58.468 44.851 Ga 5411
72.365 61.132 44.506 O 5412
72.075 56.937 44.486 O 5413
71.843 54.144 44.614 O 5414
74.632 59.634 44.823 O 5415
77.179 56.027 45.141 Ga 5416
74.82 57.763 44.503 O 5417
74.228 53.596 44.274 O 5418
75.959 53.015 45.06 Ga 5419
72.917 58.045 43.442 O 5420
74.515 56.244 43.672 Ga 5421
72.55 53.638 43.243 Ga 5422
76.319 55.251 44.269 O 5423
73.028 59.655 43.789 Ga 5424
75.283 58.838 44.451 O 5425
71.228 57.661 43.488 Ga 5426
73.06 55.095 43.063 O 5427
77.205 57.572 45.575 O 5428
76.163 54.82 44.812 O 5429
54.802 58.406 39.886 O 5430
53.791 59.96 40.35 Ga 5431
55.37 58.326 39.707 O 5432
58.587 57.843 40.077 O 5433
59.826 55.859 39.919 Ga 5434
61.495 55.139 40.467 O 5435
57.949 59.343 40.222 Ga 5436
60.416 58.505 40.131 O 5437
56.735 57.069 39.999 Ga 5438
63.994 58.24 41.787 Ga 5439
62.871 60.843 40.632 O 5440
64.213 60.105 42.023 O 5441
67.062 55.855 42.057 Ga 5442
64.6 57.138 41.749 O 5443
64.605 53.384 41.467 O 5444
66.413 52.791 41.307 Ga 5445
63.834 58.58 40.189 O 5446
64.699 56.125 40.365 Ga 5447
63.335 53.784 40.17 Ga 5448
66.328 55.49 40.758 O 5449
63.086 59.26 41.198 Ga 5450
65.454 58.529 40.792 O 5451
62.177 57.619 40.708 Ga 5452
63.151 55.515 40.672 O 5453
69.653 57.708 41.485 Ga 5454
67.393 61.12 41.896 O 5455
67.256 56.781 41.007 O 5456
66.4 54.63 41.495 O 5457
69.459 59.533 41.992 O 5458
71.759 55.692 42.516 Ga 5459
69.022 57.355 42.268 O 5460
69.276 53.626 41.755 O 5461
71.19 52.985 42.231 Ga 5462
68.459 58.381 41.026 O 5463
69.619 56.093 41.156 Ga 5464
67.582 53.476 40.874 Ga 5465
71.543 55.329 41.347 O 5466
67.767 59.62 41.095 Ga 5467
70.133 59.153 41.714 O 5468
66.963 57.771 41.171 Ga 5469
67.835 55.338 40.74 O 5470
72.873 61.338 43.083 O 5471
72.453 57.311 42.881 O 5472
70.942 54.43 43.243 O 5473
73.883 54.069 42.928 O 5474
54.27 58.6 38.315 Ga 5475
52.714 60.527 39.148 O 5476
51.933 56.733 38.369 O 5477
51.661 53.993 38.809 O 5478
53.927 60.443 38.671 O 5479
56.453 55.921 39.37 Ga 5480
54.45 57.149 39.368 O 5481
54.106 52.951 38.847 O 5482
56.129 52.201 38.799 Ga 5483
53.848 57.74 39.313 O 5484
54.001 55.336 38.638 Ga 5485
53.409 54.374 38.085 Ga 5486
55.803 55.07 38.16 O 5487
55.724 58.624 38.489 O 5488
52.612 58.133 38.089 Ga 5489
53.639 56.017 37.454 O 5490
59.707 57.775 38.556 Ga 5491
57.377 60.937 39.296 O 5492
57.57 56.913 38.772 O 5493
56.849 54.091 39.089 O 5494
59.9 59.251 39.63 O 5495
61.738 56.12 39.813 Ga 5496
59.859 57.734 40.039 O 5497
58.949 53.447 39.072 O 5498
61.05 53.139 38.613 Ga 5499
58.22 57.964 38.39 O 5500
59.636 55.87 39.106 Ga 5501
58.099 54.211 37.691 Ga 5502
61.55 55.481 38.397 O 5503
60.591 58.677 39.431 O 5504
56.519 57.372 37.936 Ga 5505
57.956 55.34 38.592 O 5506
65.087 57.769 39.498 Ga 5507
62.807 60.706 40.035 O 5508
62.492 56.377 39.134 O 5509
61.697 54.336 39.678 O 5510
64.224 59.538 39.746 O 5511
67.463 55.324 39.247 Ga 5512
64.163 57.649 39.546 O 5513
64.547 52.865 39.728 O 5514
66.425 52.81 39.901 Ga 5515
63.726 58.475 39.086 O 5516
63.326 53.906 38.914 Ga 5517
66.036 54.958 38.855 O 5518
62.883 59.698 38.379 Ga 5519
62.02 57.863 38.48 Ga 5520
62.957 55.68 38.807 O 5521
67.66 61.392 40.609 O 5522
67.304 56.965 39.87 O 5523
66.437 54.596 39.968 O 5524
69.024 53.934 40.456 O 5525
51.896 56.803 37.429 O 5526
51.591 54.006 37.599 O 5527
57.147 55.345 37.016 Ga 5528
54.483 56.471 37.385 O 5529
54.231 53.136 37.422 O 5530
56.217 52.444 37.549 Ga 5531
57.846 56.731 37.608 O 5532
56.232 54.214 37.752 O 5533
60.308 55.513 37.469 O 5534
58.497 52.936 38.553 O 5535
60.21 52.068 37.657 Ga 5536
68.557 79.786 57.305 Ga 5537
66.219 81.175 55.688 Ga 5538
67.467 79.636 55.671 O 5539
69.043 79.742 55.663 Ga 5540
61.309 81.282 53.497 Ga 5541
58.327 79.526 52.097 Ga 5542
66.115 80.974 54.291 Ga 5543
62.186 79.787 52.6 O 5544
64.237 80.294 54.159 O 5545
62.226 79.313 52.468 O 5546
63.922 79.487 52.608 Ga 5547
65.719 78.013 52.114 O 5548
67.541 79.572 54.655 O 5549
69.12 78.419 53.17 O 5550
69.649 75.704 53.272 Ga 5551
71.308 75.457 53.069 O 5552
68.045 79.308 53.175 Ga 5553
70.177 78.096 52.541 O 5554
67.369 77.669 53.168 Ga 5555
73.221 78.01 53.419 O 5556
73.935 75.102 53.603 Ga 5557
73.178 73.972 53.235 Ga 5558
75.552 75.645 53.598 O 5559
73.102 79.395 53.32 Ga 5560
74.705 78.097 54.366 O 5561
71.718 77.827 53.447 Ga 5562
72.873 75.795 52.97 O 5563
76.379 77.839 54.251 Ga 5564
78.905 78.104 74.132 O 5565
81.518 74.501 74.269 O 5566
78.443 79.677 74.345 Ga 5567
80.111 78.006 74.481 O 5568
82.816 78.035 74.068 O 5569
83.645 75.682 74.914 Ga 5570
82.216 79.562 74.88 Ga 5571
84.011 78.112 74.65 O 5572
81.249 77.015 74.178 Ga 5573
85.79 77.799 73.996 Ga 5574
76.261 80.402 73.086 Ga 5575
80.161 80.275 73.822 Ga 5576
79.797 78.833 73.348 Ga 5577
77.813 80.678 72.937 O 5578
78.788 80.463 72.814 O 5579
81.397 75.368 73.213 Ga 5580
79.009 77.523 73.577 O 5581
78.929 78.255 72.381 O 5582
81.664 75.198 71.6 O 5583
78.066 79.243 72.218 Ga 5584
79.722 77.561 72.372 O 5585
84.139 77.718 73.353 Ga 5586
81.676 80.087 72.952 O 5587
81.747 76.435 72.878 O 5588
83.192 78.882 73.658 O 5589
83.644 76.733 73.483 O 5590
82.767 78.466 72.751 O 5591
83.905 76.148 71.984 Ga 5592
83.195 80.074 72.7 Ga 5593
84.623 78.393 71.852 O 5594
81.334 77.509 72.329 Ga 5595
85.877 77.821 73.241 Ga 5596
76.149 80.889 71.394 Ga 5597
80.359 80.592 71.032 Ga 5598
79.96 78.491 71.432 Ga 5599
77.779 80.597 71.21 O 5600
78.909 80.331 71.563 O 5601
83.063 75.276 71.283 Ga 5602
78.956 77.234 71.142 O 5603
78.946 78.145 70.22 O 5604
79.613 75.643 70.136 Ga 5605
81.687 75.683 69.93 O 5606
78.406 79.47 70.406 Ga 5607
80.255 78.16 70.191 O 5608
83.058 78.017 71.496 Ga 5609
81.617 80.085 71.943 O 5610
81.64 76.275 70.918 O 5611
83.65 79.261 71.288 O 5612
84.465 77.644 70.977 O 5613
82.315 78.968 70.39 O 5614
83.937 76.205 70.793 Ga 5615
82.738 80.448 70.864 Ga 5616
84.038 78.581 70.164 O 5617
81.552 77.832 70.814 Ga 5618
76.17 81.092 69.452 Ga 5619
80.085 80.734 69.505 Ga 5620
80.015 77.7 69.172 Ga 5621
77.561 80.417 69.425 O 5622
79.284 79.444 69.187 O 5623
82.738 74.856 69.278 Ga 5624
78.869 77.247 69.148 O 5625
78.743 78.095 67.932 O 5626
79.678 75.702 68.598 Ga 5627
81.431 75.582 67.992 O 5628
78.071 79.377 68.363 Ga 5629
80.209 78.469 68.192 O 5630
82.948 78.143 69.314 Ga 5631
81.606 80.167 69.149 O 5632
81.829 76.22 69.26 O 5633
82.349 79.774 69.647 O 5634
84.258 77.03 69.202 O 5635
81.792 79.263 68.594 O 5636
83.911 75.708 68.225 Ga 5637
83.041 80.263 68.424 Ga 5638
81.724 77.833 68.372 Ga 5639
76.059 81.007 67.003 Ga 5640
74.685 80.321 66.782 O 5641
74.124 79.571 65.166 Ga 5642
75.933 78.161 64.961 O 5643
79.827 80.661 67.313 Ga 5644
79.879 77.846 67.012 Ga 5645
77.14 79.916 67.076 O 5646
78.981 79.434 67.045 O 5647
82.307 75.081 66.981 Ga 5648
79.137 76.875 67.094 O 5649
79.011 78.722 65.703 O 5650
79.727 75.463 66.106 Ga 5651
81.306 75.646 65.403 O 5652
77.839 79.227 65.902 Ga 5653
80.11 78.517 65.74 O 5654
77.666 77.707 65.558 Ga 5655
82.935 78.382 67.78 Ga 5656
81.442 80.247 67.416 O 5657
81.687 76.417 67.197 O 5658
83.973 77.028 67.119 O 5659
81.81 79.412 66.418 O 5660
83.647 75.631 66.089 Ga 5661
83.189 80.337 67.013 Ga 5662
81.569 77.842 66.25 Ga 5663
75.883 80.654 64.754 Ga 5664
74.297 80.767 63.635 O 5665
73.836 79.273 62.847 Ga 5666
75.903 78.377 62.411 O 5667
79.938 80.898 65.505 Ga 5668
79.472 77.803 64.68 Ga 5669
77.642 80.652 64.297 O 5670
76.072 78.285 64.177 O 5671
78.961 79.644 64.587 O 5672
82.466 75.181 64.409 Ga 5673
79.21 76.404 64.313 O 5674
78.898 78.923 63.485 O 5675
79.717 75.244 62.986 Ga 5676
80.93 75.37 64.072 O 5677
77.858 79.442 63.232 Ga 5678
79.968 78.368 63.22 O 5679
77.563 77.821 63.308 Ga 5680
78.533 75.751 63.785 O 5681
81.767 80.283 65.953 O 5682
81.576 76.533 64.866 O 5683
84.776 75.412 65.148 O 5684
81.505 79.024 63.085 O 5685
83.591 75.96 63.773 Ga 5686
81.184 77.626 63.6 Ga 5687
71.495 81.331 61.209 Ga 5688
75.595 80.526 61.672 Ga 5689
74.142 78.218 61.57 Ga 5690
72.528 80.058 61.498 O 5691
74.174 80.275 61.683 O 5692
73.928 78.263 59.96 O 5693
73.46 79.48 60.502 Ga 5694
75.535 78.433 60.45 O 5695
79.908 80.23 61.62 Ga 5696
78.837 77.914 62.248 Ga 5697
77.428 80.86 62.168 O 5698
76.321 78.044 62.077 O 5699
78.397 79.748 61.958 O 5700
80.886 75.482 62.409 Ga 5701
78.856 76.482 61.933 O 5702
78.394 78.397 60.929 O 5703
79.219 75.498 60.677 Ga 5704
78.692 73.385 60.219 Ga 5705
80.651 74.807 60.8 O 5706
77.643 79.517 60.816 Ga 5707
79.442 77.904 60.764 O 5708
76.857 77.289 60.644 Ga 5709
77.75 75.036 60.55 O 5710
81.852 76.319 62.205 O 5711
81.163 77.498 61.224 Ga 5712
71.257 81.16 59.262 Ga 5713
70.203 79.91 58.717 O 5714
70.787 78.431 56.758 O 5715
74.846 80.549 59.426 Ga 5716
75.002 77.773 59.051 Ga 5717
72.417 79.955 59.418 O 5718
74.196 79.359 59.233 O 5719
77.871 74.929 59.043 Ga 5720
74.071 77.172 59.291 O 5721
74.076 78.619 58.002 O 5722
74.743 75.603 57.941 Ga 5723
76.483 75.625 57.876 O 5724
72.697 79.129 58.083 Ga 5725
75.203 78.571 58.064 O 5726
72.194 77.885 58.037 Ga 5727
77.897 77.735 60.102 Ga 5728
76.831 80.29 59.56 O 5729
76.703 76.097 59.088 O 5730
78.672 79.1 59.941 O 5731
80.915 75.871 59.939 Ga 5732
79.057 77.158 59.759 O 5733
78.023 77.908 58.748 O 5734
79.098 75.776 58.701 Ga 5735
78.275 74.014 58.183 Ga 5736
80.422 74.751 58.767 O 5737
77.879 79.247 58.378 Ga 5738
79.37 77.942 59.597 O 5739
76.744 77.886 58.399 Ga 5740
77.61 75.745 58.1 O 5741
81.988 76.222 60.278 O 5742
70.688 80.73 56.565 Ga 5743
69.192 78.178 56.676 Ga 5744
70.261 79.539 57.193 O 5745
68.8 78.275 55.108 O 5746
70.84 78.223 55.741 O 5747
74.962 80.851 57.579 Ga 5748
74.713 77.563 56.954 Ga 5749
72.552 80.605 57.111 O 5750
71.474 77.704 56.397 O 5751
74.191 79.377 57.15 O 5752
77.607 75.077 56.932 Ga 5753
73.969 76.698 57.043 O 5754
73.652 78.294 56.001 O 5755
74.725 75.472 55.995 Ga 5756
76.259 75.498 56.011 O 5757
72.844 79.566 55.749 Ga 5758
74.908 78.538 56.008 O 5759
72.312 77.379 55.419 Ga 5760
73.123 75.183 55.807 O 5761
78.708 78.327 57.686 Ga 5762
76.933 80.594 58.507 O 5763
76.879 76.562 57.218 O 5764
81.413 75.829 57.943 Ga 5765
79.203 76.773 57.659 O 5766
77.946 77.994 56.292 O 5767
78.921 75.836 56.052 Ga 5768
78.192 74.129 55.963 Ga 5769
80.312 74.994 56.853 O 5770
76.375 77.797 55.944 Ga 5771
77.254 75.544 55.635 O 5772
70.314 80.438 54.983 Ga 5773
70.175 77.992 54.283 Ga 5774
69.325 79.42 54.235 O 5775
72.567 74.892 54.135 Ga 5776
69.254 77.077 54.474 O 5777
73.651 77.63 54.887 Ga 5778
71.977 80.239 54.487 O 5779
71.853 76.321 54.107 O 5780
74.241 79.202 54.91 O 5781
75.987 74.757 54.872 Ga 5782
74.411 76.538 54.651 O 5783
76.869 76.211 54.871 O 5784
56.113 80.765 51.272 Ga 5785
52.534 80.355 50.217 O 5786
54.006 80.653 50.616 O 5787
53.831 79.283 49.882 Ga 5788
55.196 77.451 49.418 O 5789
60.4 80.642 51.492 Ga 5790
57.697 80.176 50.335 O 5791
58.427 80.689 50.556 O 5792
57.529 78.783 50.016 O 5793
59.111 79.193 50.261 Ga 5794
60.669 77.542 49.721 O 5795
65.414 80.338 52.159 Ga 5796
64.004 78.369 51.714 Ga 5797
62.301 80.035 51.53 O 5798
63.949 80.423 51.321 O 5799
63.749 77.885 50.061 O 5800
64.648 75.035 49.571 Ga 5801
63.444 79.184 50.542 Ga 5802
65.579 78.258 50.801 O 5803
62.317 77.575 50.804 Ga 5804
70.249 80.545 52.312 Ga 5805
68.585 77.526 52.208 Ga 5806
67.337 80.493 52.174 O 5807
69.4 79.135 52.394 O 5808
67.889 78.329 50.985 O 5809
68.572 79.524 51.021 Ga 5810
67.003 77.314 50.299 Ga 5811
74.401 77.917 52.692 Ga 5812
71.917 80.356 53.368 O 5813
55.737 80.026 49.186 Ga 5814
54.12 78.544 49.086 Ga 5815
52.47 80.437 49.139 O 5816
54.131 80.512 48.698 O 5817
53.616 77.932 47.526 O 5818
54.701 75.136 47.395 Ga 5819
53.553 79.092 48.508 Ga 5820
55.454 78.302 47.571 O 5821
51.938 77.322 47.78 Ga 5822
60.535 79.971 49.852 Ga 5823
59.312 78.36 49.252 Ga 5824
57.695 80.204 49.465 O 5825
56.784 75.789 48.244 O 5826
58.882 80.385 49.249 O 5827
58.98 76.944 49.373 O 5828
58.686 77.893 47.903 O 5829
59.885 75.742 48.157 Ga 5830
58.961 79.29 48.3 Ga 5831
60.834 78.038 48.312 O 5832
57.071 77.367 47.903 Ga 5833
66.005 80.488 50.11 Ga 5834
65.143 77.307 49.537 Ga 5835
62.452 80.18 49.684 O 5836
64.675 79.239 49.585 O 5837
64.134 76.828 49.578 O 5838
63.607 77.674 48.791 O 5839
64.561 75.316 48.583 Ga 5840
63.331 79.254 48.184 Ga 5841
65.434 78.446 48.824 O 5842
62.352 77.374 47.983 Ga 5843
69.051 78.043 50.083 Ga 5844
67.621 80.856 51.435 O 5845
67.652 78.971 48.889 O 5846
66.88 77.191 48.883 Ga 5847
56.251 80.55 47.666 Ga 5848
55.121 77.255 46.995 Ga 5849
52.602 79.73 47.395 O 5850
54.917 79.211 47.015 O 5851
53.62 79.488 45.774 Ga 5852
60.99 80.371 47.707 Ga 5853
60.213 77.141 47.3 Ga 5854
57.837 79.693 47.355 O 5855
60.084 78.966 47.103 O 5856
58.834 79.227 45.873 Ga 5857
64.506 77.702 47.419 Ga 5858
62.522 80.71 48.801 O 5859
66.592 74.989 50.029 O 5860
66.398 78.216 51.577 O 5861
71.77 75.588 51.73 Ga 5862
69.634 76.875 52.051 O 5863
71.952 72.256 51.542 Ga 5864
69.367 75.317 51.022 Ga 5865
68.218 73.14 50.24 Ga 5866
70.846 74.527 51.617 O 5867
70.057 77.776 51.582 O 5868
67.904 75.102 50.324 O 5869
72.242 76.63 52.509 O 5870
71.69 73.924 52.201 O 5871
76.784 75.106 52.555 Ga 5872
74.652 76.308 52.907 O 5873
74.186 75.784 51.023 Ga 5874
72.601 73.198 50.893 Ga 5875
75.467 74.946 51.861 O 5876
71.596 77.094 50.802 Ga 5877
72.758 74.82 51.08 O 5878
77.755 74.464 51.849 Ga 5879
67.515 75.68 48.844 Ga 5880
66.965 75.862 50.267 O 5881
71.179 75.417 50.431 Ga 5882
69.293 76.705 50.01 O 5883
69.458 75.765 48.529 Ga 5884
72.196 75.808 49.466 O 5885
75.394 72.337 50.347 Ga 5886
53.773 77.852 46.337 O 5887
59.211 76.961 47.091 O 5888
58.918 77.757 46.46 O 5889
59.419 75.338 46.213 Ga 5890
60.789 78.171 46.429 O 5891
57.121 77.486 46.078 Ga 5892
64.423 76.402 47.475 O 5893
63.324 78.047 46.012 O 5894
64.712 75.921 45.965 Ga 5895
62.028 76.953 46.402 Ga 5896
55.164 77.385 44.95 Ga 5897
54.98 75.666 43.624 Ga 5898
51.864 77.479 43.917 Ga 5899
59.93 77.368 44.94 Ga 5900
59.112 76.443 45.291 O 5901
59.732 75.859 43.666 Ga 5902
57.607 75.064 42.686 Ga 5903
53.036 73.194 41.916 Ga 5904
52.162 77.455 45.521 Ga 5905
83.679 73.878 74.514 Ga 5906
85.347 75.373 73.714 O 5907
82.778 75.177 73.785 O 5908
87.159 74.233 74.867 Ga 5909
85.776 75.054 74.064 O 5910
86.958 75.727 73.841 Ga 5911
83.879 73.763 72.356 Ga 5912
85.409 75.54 72.683 O 5913
82.799 75.117 72.594 O 5914
85.65 75.835 73.634 O 5915
87.498 74.618 72.491 Ga 5916
85.989 75.146 72.78 O 5917
86.683 75.422 71.591 Ga 5918
86.295 76.697 71.722 O 5919
54.883 62.717 39.39 O 5920
56.589 63.221 39.346 Ga 5921
52.868 63.8 38.728 Ga 5922
57.574 63.586 39.309 Ga 5923
75.745 68.716 52.313 O 5924
78.515 68.453 53.765 O 5925
79.427 65.808 52.91 Ga 5926
78.047 63.44 52.64 Ga 5927
80.733 65.681 54.088 O 5928
77.983 69.901 53.143 Ga 5929
80.269 62.33 52.851 O 5930
79.667 68.208 52.646 O 5931
77.025 67.584 53.163 Ga 5932
77.914 65.172 53.213 O 5933
84.098 66.114 53.709 Ga 5934
82.085 63.862 53.622 Ga 5935
81.179 67.962 53.675 Ga 5936
82.276 65.559 53.571 O 5937
86.137 65.856 73.822 O 5938
83.638 70.142 74.63 Ga 5939
85.657 69.023 74.939 O 5940
88.47 68.619 74.542 O 5941
88.551 65.681 74.981 Ga 5942
88.124 64.693 74.858 Ga 5943
90.27 65.857 74.487 O 5944
87.91 70.3 74.66 Ga 5945
90.491 62.144 74.567 O 5946
89.229 68.424 74.313 O 5947
86.862 68.022 74.521 Ga 5948
87.27 65.829 73.864 O 5949
92.027 64.099 74.602 Ga 5950
91.216 68.133 74.387 Ga 5951
90.993 65.689 74.767 O 5952
85.945 71.315 73.073 Ga 5953
85.244 68.165 73.667 Ga 5954
85.438 69.924 73.799 O 5955
86.929 64.727 73.496 Ga 5956
86.608 65.867 72.223 O 5957
83.744 69.813 73.275 Ga 5958
85.613 68.834 72.419 O 5959
88.359 67.906 73.185 Ga 5960
86.782 70.247 73.586 O 5961
86.592 66.322 73.275 O 5962
88.379 64.298 73.016 O 5963
89.034 69.359 73.474 O 5964
90.801 65.058 73.245 Ga 5965
89.048 67.247 74.008 O 5966
88.825 63.371 73.624 O 5967
90.231 62.933 73.396 Ga 5968
87.621 69.097 72.399 O 5969
89.117 66.386 72.361 Ga 5970
87.36 63.688 72.506 Ga 5971
90.111 66.083 73.36 O 5972
87.942 70.537 72.777 Ga 5973
90.85 62.266 72.145 O 5974
89.541 68.783 72.634 O 5975
86.867 67.969 72.889 Ga 5976
87.755 65.545 72.412 O 5977
91.094 66.315 74.221 O 5978
90.336 64.002 74.309 O 5979
91.511 64.243 72.985 Ga 5980
91.291 68.048 73.246 Ga 5981
86.003 71.107 71.53 Ga 5982
85.099 67.891 71.896 Ga 5983
84.925 69.619 71.662 O 5984
86.716 64.782 71.404 Ga 5985
86.513 65.42 69.928 O 5986
83.598 69.847 70.53 Ga 5987
85.5 68.608 70.802 O 5988
88.389 67.877 71.757 Ga 5989
87.04 69.989 71.438 O 5990
86.742 66.368 71.36 O 5991
88.127 64.449 71.486 O 5992
88.384 69.666 71.569 O 5993
90.534 65.618 71.977 Ga 5994
89.594 67.635 71.132 O 5995
88.874 63.954 71.858 O 5996
89.519 62.567 71.514 Ga 5997
87.517 68.936 70.805 O 5998
89.161 66.093 70.326 Ga 5999
87.919 63.544 70.521 Ga 6000
90.336 64.91 70.598 O 6001
87.773 70.322 70.297 Ga 6002
90.859 62.431 70.807 O 6003
89.196 68.461 70.371 O 6004
86.721 67.698 70.437 Ga 6005
87.718 65.461 70.597 O 6006
91.745 66.682 71.856 O 6007
90.84 63.902 71.28 O 6008
85.73 71.25 69.753 Ga 6009
84.911 67.972 69.525 Ga 6010
84.837 69.737 69.353 O 6011
87.822 65.538 69.165 Ga 6012
86.298 65.421 67.707 O 6013
83.663 69.773 67.712 Ga 6014
85.306 68.363 68.255 O 6015
87.78 68.214 69.715 Ga 6016
86.361 70.118 69.179 O 6017
86.439 66.153 69.337 O 6018
87.085 64.209 69.134 O 6019
87.29 69.613 69.155 O 6020
90.764 65.912 69.687 Ga 6021
89.058 67.578 69.277 O 6022
88.948 63.543 69.2 O 6023
89.401 62.418 70.082 Ga 6024
87.425 68.709 68.281 O 6025
88.78 65.887 68.522 Ga 6026
87.766 63.674 67.99 Ga 6027
90.11 65.374 68.12 O 6028
88.044 70.274 68.76 Ga 6029
89.364 62.085 68.554 O 6030
88.906 68.161 68.579 O 6031
86.48 67.54 68.558 Ga 6032
87.176 65.181 68.088 O 6033
90.01 63.924 69.203 O 6034
85.174 70.903 67.258 Ga 6035
85.154 67.935 66.9 Ga 6036
84.822 69.534 66.494 O 6037
87.755 65.559 67.004 Ga 6038
83.854 67.663 66.438 O 6039
86.626 63.114 66.809 Ga 6040
84.321 68.466 65.393 O 6041
84.524 66.011 65.489 Ga 6042
86.268 65.54 65.595 O 6043
83.422 69.754 65.261 Ga 6044
86.429 61.673 65.418 O 6045
85.484 68.555 65.332 O 6046
88.523 68.734 67.236 Ga 6047
86.694 70.409 67.442 O 6048
86.519 66.123 67.002 O 6049
86.632 64.649 66.632 O 6050
87.222 69.711 67.671 O 6051
88.955 67.422 67.519 O 6052
89.002 63.575 67.002 O 6053
89.785 62.371 67.307 Ga 6054
87.689 68.024 66.451 O 6055
88.767 65.995 66.228 Ga 6056
87.782 63.826 66.126 Ga 6057
89.789 65.177 65.274 O 6058
87.595 69.656 66.047 Ga 6059
88.928 61.776 66.202 O 6060
86.552 67.828 66.264 Ga 6061
87.125 65.261 65.71 O 6062
91.055 62.916 66.895 O 6063
84.641 70.65 64.406 Ga 6064
84.764 67.676 64.134 Ga 6065
82.715 69.044 63.424 O 6066
84.969 69.283 64.497 O 6067
87.303 65.635 64.436 Ga 6068
83.937 67.514 64.76 O 6069
85.882 63.168 64.571 Ga 6070
83.681 68.5 63.028 O 6071
84.176 66.163 63.65 Ga 6072
85.764 65.467 63.287 O 6073
83.657 70.049 63.309 Ga 6074
85.37 62.677 62.799 O 6075
85.402 68.567 63.273 O 6076
88.114 68.717 65.484 Ga 6077
86.446 70.73 65.28 O 6078
86.706 66.775 64.868 O 6079
87.086 63.988 64.555 O 6080
88.9 67.262 64.909 O 6081
88.203 63.305 64.38 O 6082
89.747 62.614 64.96 Ga 6083
87.581 68.322 63.99 O 6084
88.339 65.74 63.578 Ga 6085
87.972 64.713 63.369 Ga 6086
87.076 70.186 63.804 Ga 6087
88.516 62.312 63.776 O 6088
86.426 67.81 63.242 Ga 6089
86.448 65.226 63.371 O 6090
81.287 71.164 61.684 Ga 6091
84.475 70.844 62.558 Ga 6092
84.549 67.783 62.198 Ga 6093
82.229 69.719 62.276 O 6094
84.437 69.389 61.972 O 6095
87.101 65.48 62.058 Ga 6096
83.738 66.875 62.111 O 6097
84.563 62.957 61.982 O 6098
86.319 63.07 61.661 Ga 6099
83.98 68.709 60.994 O 6100
84.118 65.558 61.27 Ga 6101
83.824 64.06 60.573 Ga 6102
85.705 65.496 60.697 O 6103
82.879 69.784 61.061 Ga 6104
85.164 61.927 61.17 O 6105
84.83 68.545 61.031 O 6106
82.235 67.93 60.728 Ga 6107
82.677 65.641 60.39 O 6108
86.006 70.852 62.125 O 6109
86.23 66.238 62.339 O 6110
86.151 64.352 62.513 O 6111
88.744 67.113 62.514 O 6112
88.106 63.244 63.113 O 6113
89.769 62.139 62.808 Ga 6114
87.174 63.739 61.268 Ga 6115
86.268 67.706 61.101 Ga 6116
86.47 65.243 60.763 O 6117
81.112 71.556 59.432 Ga 6118
80.237 70.018 59.484 O 6119
83.094 64.813 59.117 Ga 6120
78.816 69.882 57.695 Ga 6121
80.538 68.305 56.952 O 6122
84.448 70.922 60.173 Ga 6123
83.461 68.002 59.97 Ga 6124
81.994 70.192 59.561 O 6125
81.837 66.398 59.158 O 6126
83.365 69.734 59.566 O 6127
86.883 65.967 59.401 Ga 6128
84.039 66.875 59.633 O 6129
84.036 62.725 59.352 O 6130
85.917 62.856 59.932 Ga 6131
83.55 68.998 58.806 O 6132
83.924 65.819 58.052 Ga 6133
83.267 64.264 58.514 Ga 6134
85.289 65.679 59.125 O 6135
82.179 69.291 58.205 Ga 6136
84.876 62.403 58.647 O 6137
84.391 68.668 59.042 O 6138
81.955 68.015 58.387 Ga 6139
82.455 65.799 58.27 O 6140
85.975 66.344 60.072 O 6141
85.976 64.53 59.842 O 6142
88.103 64.057 60.173 O 6143
87.033 64.03 58.567 Ga 6144
85.98 68.077 59.046 Ga 6145
85.783 65.057 59.303 O 6146
80.175 70.772 57.204 Ga 6147
78.917 68.075 56.409 Ga 6148
80.206 69.241 56.643 O 6149
82.293 65.412 56.785 Ga 6150
80.345 68.417 56.64 O 6151
78.718 68.487 54.99 O 6152
79.565 66.325 55.975 Ga 6153
81.16 65.917 55.44 O 6154
78.64 69.925 55.724 Ga 6155
81.622 61.767 54.909 O 6156
80.588 68.632 55.975 O 6157
83.309 68.146 57.66 Ga 6158
82.047 70.77 57.458 O 6159
81.731 66.773 56.78 O 6160
82.089 63.973 57.034 O 6161
83.49 70.013 58.092 O 6162
86.317 65.448 57.609 Ga 6163
84.358 67.06 57.36 O 6164
83.727 63.42 57.065 O 6165
85.43 62.718 57.047 Ga 6166
83.346 68.415 56.242 O 6167
83.751 65.694 56.06 Ga 6168
82.643 64.073 55.559 Ga 6169
85.316 65.02 56.328 O 6170
82.676 69.824 56.3 Ga 6171
84.138 62.602 56.735 O 6172
82.027 68.072 55.1 Ga 6173
82.592 65.785 55.556 O 6174
85.468 63.985 57.85 O 6175
76.431 71.019 53.514 Ga 6176
80.072 70.913 54.984 Ga 6177
80.04 68.098 54.305 Ga 6178
77.304 69.609 54.583 O 6179
79.389 69.701 54.266 O 6180
81.857 64.971 54.666 Ga 6181
79.032 66.858 54.325 O 6182
79.605 63.396 53.636 O 6183
81.348 62.999 53.965 Ga 6184
81.821 71.247 55.588 O 6185
81.775 66.41 54.635 O 6186
80.994 64.158 54.961 O 6187
84.556 66.604 55.583 O 6188
83.827 63.735 54.491 O 6189
84.367 62.071 55.117 Ga 6190
75.692 71.029 52.237 Ga 6191
74.508 68.2 51.618 Ga 6192
74.469 70.002 51.775 O 6193
73.475 69.501 50.264 Ga 6194
78.073 68.165 52.563 Ga 6195
77.257 70.53 51.419 O 6196
79.003 69.3 52.236 O 6197
79.248 67.423 52.12 O 6198
78.284 68.004 51.253 O 6199
79.091 65.82 51.245 Ga 6200
77.875 69.181 50.634 Ga 6201
79.601 61.836 51.452 O 6202
79.565 68.092 51.843 O 6203
77.075 67.808 50.506 Ga 6204
70.682 70.69 48.64 Ga 6205
68.758 71.131 48.694 O 6206
68.641 69.463 47.563 Ga 6207
75.312 70.789 49.729 Ga 6208
72.226 70.826 49.478 O 6209
73.155 69.611 48.536 Ga 6210
76.749 61.693 47.503 O 6211
79.093 68.371 50.005 Ga 6212
77.193 70.724 50.511 O 6213
79.566 66.66 50.073 O 6214
79.104 65.738 48.299 Ga 6215
79.107 62.01 49.609 O 6216
76.682 67.637 48.262 Ga 6217
65.455 70.624 46.042 Ga 6218
63.574 71.155 46.084 O 6219
63.796 69.793 45.004 Ga 6220
70.662 70.602 47.454 Ga 6221
69.222 68.101 47.162 Ga 6222
67.407 70.804 46.716 O 6223
70.014 69.584 46.487 O 6224
68.184 69.247 46.296 Ga 6225
71.571 61.801 44.81 O 6226
72.414 70.049 47.295 O 6227
73.437 69.73 46.247 Ga 6228
74.774 62.051 46.576 O 6229
55.441 70.477 43.459 Ga 6230
60.601 70.419 44.128 Ga 6231
65.666 70.784 45.073 Ga 6232
65.653 62.282 42.476 O 6233
69.781 70.698 44.41 Ga 6234
70.348 62.514 44.106 O 6235
55.539 70.58 42.444 Ga 6236
55.0 62.678 40.155 O 6237
60.728 70.87 42.782 Ga 6238
59.864 62.527 40.693 O 6239
64.934 62.207 41.694 O 6240
60.175 62.509 38.943 O 6241
77.93 65.483 51.606 Ga 6242
74.888 68.523 50.055 O 6243
74.753 65.523 50.446 Ga 6244
76.486 65.426 50.795 O 6245
75.504 68.225 50.319 O 6246
76.588 66.568 51.694 O 6247
76.882 64.499 51.647 O 6248
80.782 65.717 52.556 Ga 6249
79.53 63.558 52.074 O 6250
80.804 62.856 51.52 Ga 6251
78.021 63.643 50.885 Ga 6252
80.753 65.24 50.933 O 6253
77.957 65.196 50.283 O 6254
81.983 66.374 52.674 O 6255
81.241 64.311 52.065 O 6256
83.657 63.739 53.331 O 6257
82.865 64.265 51.474 Ga 6258
70.727 68.312 48.144 O 6259
73.703 67.818 49.574 Ga 6260
71.271 68.209 48.931 O 6261
74.798 69.273 49.264 O 6262
76.521 65.738 49.457 Ga 6263
74.65 67.123 49.403 O 6264
74.334 63.538 49.138 O 6265
76.058 62.759 48.71 Ga 6266
72.662 68.372 48.457 O 6267
74.561 65.913 47.92 Ga 6268
73.1 63.465 47.921 Ga 6269
75.98 65.111 48.477 O 6270
75.032 68.177 48.676 O 6271
71.892 67.399 47.377 Ga 6272
73.2 65.322 48.277 O 6273
77.33 66.7 49.656 O 6274
76.759 64.155 49.737 O 6275
78.933 63.776 49.853 O 6276
80.297 62.61 50.0 Ga 6277
77.822 63.724 48.374 Ga 6278
77.622 65.348 48.987 O 6279
64.856 68.431 45.271 O 6280
65.644 68.381 45.096 O 6281
71.783 64.896 47.071 Ga 6282
69.65 66.796 46.517 O 6283
68.434 68.204 45.358 O 6284
69.734 65.654 45.084 Ga 6285
70.704 65.608 46.428 O 6286
70.469 68.647 45.883 O 6287
66.828 67.122 45.061 Ga 6288
68.428 65.83 46.138 O 6289
73.44 67.796 47.453 Ga 6290
72.145 65.961 47.756 O 6291
73.217 64.343 46.834 O 6292
74.467 69.276 47.714 O 6293
76.083 65.999 47.777 Ga 6294
74.557 67.684 47.234 O 6295
74.303 63.662 46.78 O 6296
75.696 62.892 47.33 Ga 6297
73.806 68.271 46.295 O 6298
74.713 66.037 46.329 Ga 6299
72.613 63.491 46.072 Ga 6300
76.617 65.158 46.803 O 6301
71.983 67.546 46.255 Ga 6302
72.914 65.282 46.117 O 6303
77.149 66.145 47.123 O 6304
76.625 64.507 47.265 O 6305
53.015 70.799 42.843 O 6306
53.365 71.009 43.29 O 6307
53.717 68.015 42.407 O 6308
53.758 69.278 43.24 Ga 6309
55.644 68.2 42.279 O 6310
51.965 67.098 42.542 Ga 6311
59.034 68.48 44.126 Ga 6312
57.744 70.625 43.286 O 6313
58.617 70.709 43.92 O 6314
58.649 67.913 42.499 O 6315
59.803 65.253 42.873 Ga 6316
61.636 65.115 42.48 O 6317
58.265 69.111 43.429 Ga 6318
60.439 68.375 43.081 O 6319
56.996 67.046 42.748 Ga 6320
64.661 68.27 43.613 Ga 6321
62.406 70.825 44.513 O 6322
61.388 68.073 44.182 O 6323
64.906 70.088 43.766 O 6324
67.343 65.633 44.423 Ga 6325
64.536 66.881 44.422 O 6326
62.984 68.041 43.637 O 6327
64.378 65.501 42.924 Ga 6328
63.396 63.608 42.874 Ga 6329
65.952 65.721 43.206 O 6330
63.352 69.433 43.783 Ga 6331
65.789 68.941 43.632 O 6332
61.937 67.592 42.556 Ga 6333
62.626 65.284 42.694 O 6334
69.824 67.927 44.375 Ga 6335
67.661 70.724 45.511 O 6336
67.68 67.004 43.648 O 6337
68.139 63.964 44.363 O 6338
69.563 69.573 45.343 O 6339
71.196 64.983 45.224 Ga 6340
69.251 67.109 45.159 O 6341
69.453 63.486 43.771 O 6342
71.503 63.329 43.608 Ga 6343
68.367 68.54 44.051 O 6344
69.735 65.806 44.191 Ga 6345
67.959 64.295 42.687 Ga 6346
71.722 65.936 43.967 O 6347
68.26 70.035 43.871 Ga 6348
66.872 67.889 43.171 Ga 6349
68.349 65.882 43.101 O 6350
72.326 66.245 45.154 O 6351
71.449 63.639 45.074 O 6352
74.091 63.75 45.627 O 6353
74.608 62.209 44.957 Ga 6354
72.858 63.801 44.244 Ga 6355
72.605 65.578 44.759 O 6356
54.697 67.651 40.968 Ga 6357
52.877 70.542 42.154 O 6358
52.06 66.679 41.297 O 6359
54.643 69.326 41.644 O 6360
57.394 65.635 41.579 Ga 6361
54.406 67.082 42.32 O 6362
53.538 68.142 41.244 O 6363
54.455 65.463 41.021 Ga 6364
52.897 63.834 40.47 Ga 6365
56.066 65.508 40.464 O 6366
53.501 69.423 40.568 Ga 6367
55.761 68.532 41.339 O 6368
52.229 67.848 40.422 Ga 6369
52.972 65.671 40.247 O 6370
60.276 67.493 41.915 Ga 6371
57.655 70.519 42.558 O 6372
56.694 66.631 41.595 O 6373
57.633 64.018 42.084 O 6374
59.62 69.424 42.112 O 6375
62.436 65.522 41.221 Ga 6376
59.26 67.095 42.145 O 6377
59.227 63.105 41.369 O 6378
61.473 62.693 41.217 Ga 6379
58.792 67.966 41.524 O 6380
59.487 65.45 41.539 Ga 6381
57.924 63.886 40.105 Ga 6382
61.165 65.133 41.016 O 6383
58.178 69.566 40.88 Ga 6384
60.239 68.881 41.69 O 6385
57.237 67.595 40.516 Ga 6386
58.433 65.539 40.401 O 6387
64.416 68.049 42.433 Ga 6388
62.693 71.093 43.291 O 6389
62.028 65.938 42.553 O 6390
61.808 64.296 41.957 O 6391
63.102 69.765 42.424 O 6392
67.12 64.922 42.496 Ga 6393
64.188 66.684 42.123 O 6394
64.311 63.585 41.367 O 6395
66.071 63.134 41.223 Ga 6396
63.561 68.29 41.139 O 6397
64.445 65.924 41.038 Ga 6398
62.762 63.302 41.217 Ga 6399
66.264 65.677 41.437 O 6400
61.811 67.435 41.45 Ga 6401
63.418 64.637 40.748 O 6402
66.598 66.452 42.291 O 6403
66.141 63.806 42.825 O 6404
69.704 66.017 42.528 O 6405
69.147 63.24 43.199 O 6406
70.304 61.781 42.456 Ga 6407
67.722 63.686 41.929 Ga 6408
54.693 67.488 39.949 Ga 6409
51.795 66.171 39.741 O 6410
51.112 63.825 39.897 O 6411
57.27 64.418 39.817 Ga 6412
53.952 66.05 39.585 O 6413
54.502 63.253 39.782 O 6414
54.56 65.295 38.404 Ga 6415
56.143 65.666 39.355 O 6416
52.887 65.835 39.128 O 6417
56.613 66.095 39.512 O 6418
56.129 63.822 40.701 O 6419
62.197 65.629 39.949 Ga 6420
59.747 65.966 40.072 O 6421
59.282 63.166 40.542 O 6422
61.263 62.817 40.04 Ga 6423
56.874 65.709 39.008 O 6424
62.787 67.527 40.128 O 6425
62.693 63.847 39.582 O 6426
63.908 63.535 40.244 O 6427
65.117 61.838 40.062 Ga 6428
75.1 72.422 53.098 O 6429
77.439 74.041 53.636 Ga 6430
78.837 72.077 54.594 O 6431
77.263 75.465 54.156 O 6432
85.362 71.802 74.291 O 6433
82.476 73.701 73.006 O 6434
83.588 72.248 73.46 O 6435
84.937 73.092 73.107 Ga 6436
84.783 71.483 72.142 O 6437
86.591 73.71 73.44 O 6438
87.509 73.139 73.017 O 6439
82.437 73.718 71.43 O 6440
83.649 72.265 71.261 O 6441
85.036 73.11 71.847 Ga 6442
83.221 73.835 70.377 Ga 6443
85.266 75.141 70.246 O 6444
84.773 71.802 70.793 O 6445
82.393 75.789 70.042 O 6446
86.579 73.44 71.389 O 6447
87.456 73.032 71.591 O 6448
87.431 74.641 70.892 Ga 6449
85.763 74.727 70.414 O 6450
81.828 73.78 68.97 O 6451
86.584 75.802 69.478 Ga 6452
83.591 72.461 69.256 O 6453
85.388 72.432 69.535 Ga 6454
83.253 74.011 68.53 Ga 6455
85.251 74.951 69.141 O 6456
84.511 71.774 68.55 O 6457
82.543 75.723 68.196 O 6458
85.334 74.674 69.783 O 6459
85.852 74.011 69.716 O 6460
87.412 74.219 68.735 Ga 6461
81.943 71.488 64.277 O 6462
82.171 73.699 67.062 O 6463
85.951 75.79 67.791 Ga 6464
83.571 72.964 67.19 O 6465
85.24 72.584 67.431 Ga 6466
82.988 73.858 65.732 Ga 6467
85.165 74.885 66.467 O 6468
84.53 71.723 65.951 O 6469
82.269 75.601 65.753 O 6470
85.799 73.957 67.55 O 6471
81.415 72.899 63.983 Ga 6472
80.445 72.136 62.889 O 6473
81.525 74.244 64.732 O 6474
83.725 72.901 64.337 O 6475
85.072 72.879 65.197 Ga 6476
82.605 73.877 63.393 Ga 6477
84.743 75.017 63.279 O 6478
84.41 72.243 63.635 O 6479
82.289 75.227 63.018 O 6480
86.003 72.52 63.967 O 6481
79.194 73.078 61.822 O 6482
80.712 72.4 61.421 Ga 6483
80.139 70.982 60.428 O 6484
81.557 73.882 61.833 O 6485
82.984 72.872 62.018 O 6486
84.749 72.978 62.077 Ga 6487
82.976 74.253 60.93 Ga 6488
83.571 71.987 61.431 O 6489
81.532 74.699 61.134 O 6490
77.072 73.79 59.096 O 6491
78.859 72.503 58.911 O 6492
80.557 72.46 59.925 Ga 6493
79.79 71.927 58.436 O 6494
81.245 74.113 59.907 O 6495
82.915 72.821 60.457 O 6496
84.878 72.865 60.592 Ga 6497
82.717 74.234 59.028 Ga 6498
81.12 74.54 59.137 O 6499
76.357 70.843 55.105 O 6500
76.78 73.933 57.009 O 6501
78.711 72.824 57.223 O 6502
80.683 72.721 57.284 Ga 6503
79.413 72.043 56.391 O 6504
80.757 74.04 58.134 O 6505
74.34 72.646 53.727 O 6506
76.056 72.454 54.485 Ga 6507
76.819 73.776 54.829 O 6508
78.34 73.048 54.794 O 6509
80.176 72.977 55.282 Ga 6510
70.559 71.936 50.064 O 6511
74.395 71.485 51.318 O 6512
64.682 71.54 47.327 O 6513
69.729 71.944 48.551 O 6514
74.121 71.886 49.61 O 6515
54.698 71.842 44.772 O 6516
59.987 71.953 45.128 O 6517
64.501 72.019 45.748 O 6518
69.845 71.416 46.302 O 6519
54.902 72.187 43.411 O 6520
59.806 71.994 44.102 O 6521
65.282 72.22 44.13 O 6522
55.242 72.283 41.562 O 6523
74.061 73.198 52.096 O 6524
75.729 72.479 51.594 Ga 6525
75.949 73.779 52.558 O 6526
77.826 72.875 52.706 O 6527
61.398 74.911 47.596 O 6528
61.608 77.857 49.255 O 6529
62.775 72.964 47.563 Ga 6530
66.166 75.128 47.85 O 6531
62.901 74.945 47.779 O 6532
66.979 74.32 49.432 O 6533
69.344 73.519 49.156 O 6534
71.014 72.964 48.99 Ga 6535
68.055 73.68 48.068 Ga 6536
70.963 75.426 49.121 O 6537
68.267 75.041 48.898 O 6538
71.045 73.854 50.125 O 6539
73.828 73.395 50.199 O 6540
72.373 73.467 48.853 Ga 6541
72.394 75.072 49.424 O 6542
52.207 75.793 47.01 O 6543
57.897 74.627 46.508 Ga 6544
54.041 76.823 46.859 O 6545
54.708 75.022 45.886 Ga 6546
52.842 73.352 45.121 Ga 6547
56.37 75.287 45.548 O 6548
55.616 78.523 46.383 O 6549
53.236 75.371 45.131 O 6550
56.961 75.913 46.851 O 6551
62.461 75.518 46.516 Ga 6552
59.439 72.811 46.395 O 6553
61.442 72.499 46.169 Ga 6554
58.331 73.619 45.365 Ga 6555
60.899 75.007 45.788 O 6556
58.029 75.551 45.214 O 6557
62.207 75.788 47.821 O 6558
61.42 74.159 46.868 O 6559
67.697 75.452 47.455 Ga 6560
63.975 73.662 46.649 O 6561
65.838 72.701 46.595 Ga 6562
62.631 73.414 45.688 Ga 6563
66.124 75.237 46.894 O 6564
63.367 74.828 46.37 O 6565
66.678 76.878 47.133 O 6566
66.33 74.075 47.595 O 6567
69.399 77.139 48.005 O 6568
69.371 73.645 47.265 O 6569
70.6 72.384 47.413 Ga 6570
67.594 73.251 46.775 Ga 6571
66.888 74.908 46.371 O 6572
72.368 72.427 47.222 O 6573
52.424 75.902 44.007 O 6574
51.343 73.379 44.085 O 6575
57.683 74.283 45.113 Ga 6576
54.107 76.191 45.191 O 6577
54.344 73.295 44.229 O 6578
56.181 72.132 44.059 Ga 6579
52.964 73.374 43.089 Ga 6580
56.606 75.379 44.395 O 6581
53.138 75.252 43.749 O 6582
57.007 75.98 44.888 O 6583
56.418 73.847 44.667 O 6584
62.671 75.513 45.274 Ga 6585
59.534 73.411 44.075 O 6586
61.267 72.811 44.332 Ga 6587
57.819 73.295 43.733 Ga 6588
61.134 75.231 44.56 O 6589
57.9 75.556 44.168 O 6590
62.143 76.784 44.616 O 6591
61.335 74.396 44.778 O 6592
64.128 73.661 45.3 O 6593
65.856 72.752 45.59 Ga 6594
63.151 73.584 44.017 Ga 6595
62.012 75.15 44.056 O 6596
67.41 73.119 44.913 O 6597
51.252 73.505 42.756 O 6598
54.697 73.513 42.769 O 6599
56.154 72.359 42.746 Ga 6600
56.452 74.036 42.789 O 6601
59.249 73.39 42.967 O 6602
60.499 71.745 42.604 Ga 6603
52.619 15.438 59.783 Ga 6604
49.72 16.229 58.447 Ga 6605
51.525 15.601 58.521 O 6606
47.409 14.969 57.263 Ga 6607
47.434 16.681 57.787 O 6608
52.225 14.954 56.983 Ga 6609
49.908 15.712 56.928 O 6610
51.255 13.633 57.26 Ga 6611
49.603 15.569 55.468 Ga 6612
47.868 14.257 56.678 Ga 6613
51.007 15.969 56.444 O 6614
47.309 17.885 56.137 Ga 6615
48.471 15.835 56.5 O 6616
44.356 18.346 54.164 Ga 6617
47.323 16.572 55.467 Ga 6618
43.766 20.363 53.553 Ga 6619
45.852 19.108 53.633 O 6620
49.987 18.54 54.052 Ga 6621
46.728 17.398 54.757 O 6622
52.17 16.337 55.395 Ga 6623
49.61 17.28 55.29 O 6624
48.715 18.003 52.91 O 6625
49.681 16.109 53.943 Ga 6626
51.534 15.867 54.238 O 6627
50.434 17.814 52.622 O 6628
47.558 18.452 53.959 Ga 6629
47.668 15.889 54.267 O 6630
50.841 12.904 64.457 Ga 6631
50.804 13.797 61.663 Ga 6632
48.1 14.365 60.849 Ga 6633
49.271 15.458 60.694 O 6634
50.987 13.821 60.158 Ga 6635
47.645 15.378 59.683 Ga 6636
48.477 14.565 58.577 Ga 6637
48.079 15.952 58.43 O 6638
45.757 21.387 52.368 Ga 6639
44.385 18.681 53.148 Ga 6640
44.533 20.069 52.249 O 6641
46.891 16.383 52.68 Ga 6642
43.632 20.108 50.84 Ga 6643
45.374 18.94 52.045 O 6644
49.757 19.039 52.387 Ga 6645
47.429 21.158 51.581 O 6646
46.699 17.881 53.285 O 6647
48.598 20.093 52.556 O 6648
52.213 16.044 52.683 Ga 6649
49.088 17.289 52.367 O 6650
48.575 18.442 51.657 O 6651
49.625 16.224 50.937 Ga 6652
48.494 20.131 50.851 Ga 6653
50.193 18.453 51.335 O 6654
46.957 18.468 51.469 Ga 6655
46.407 21.699 49.321 Ga 6656
44.791 19.236 50.108 Ga 6657
44.823 21.063 50.33 O 6658
43.561 20.34 49.47 Ga 6659
50.801 21.899 49.295 Ga 6660
49.016 19.476 50.294 Ga 6661
46.834 20.564 50.362 O 6662
50.034 20.693 50.573 O 6663
47.35 19.146 49.144 O 6664
48.544 20.55 49.521 Ga 6665
50.047 18.425 49.895 O 6666
46.705 21.62 48.267 Ga 6667
50.96 21.597 48.121 Ga 6668
46.955 19.544 48.923 O 6669
49.059 20.698 48.153 O 6670
48.992 12.986 56.766 O 6671
34.15 20.183 54.419 Ga 6672
36.29 18.88 54.818 O 6673
38.704 18.824 54.197 O 6674
38.588 19.931 53.279 Ga 6675
40.746 19.069 53.969 O 6676
37.481 18.074 53.597 Ga 6677
43.131 19.229 53.162 O 6678
44.637 16.919 53.857 Ga 6679
46.277 16.149 54.348 O 6680
42.373 18.976 54.343 Ga 6681
43.138 16.106 54.024 O 6682
25.788 19.023 74.567 O 6683
25.511 16.425 75.353 Ga 6684
27.552 15.922 74.85 O 6685
24.221 20.007 74.955 Ga 6686
26.157 18.812 74.235 O 6687
29.666 19.122 74.159 O 6688
30.09 16.27 75.112 Ga 6689
28.882 14.079 75.383 Ga 6690
32.008 16.199 75.027 O 6691
28.082 20.1 74.712 Ga 6692
30.194 18.718 74.232 O 6693
27.94 18.236 74.759 Ga 6694
28.437 15.693 74.464 O 6695
34.131 15.667 76.089 Ga 6696
32.143 18.485 74.243 Ga 6697
21.836 21.026 73.277 Ga 6698
25.995 21.203 73.396 Ga 6699
24.568 18.639 73.706 Ga 6700
23.475 20.833 73.677 O 6701
25.741 19.865 73.915 O 6702
26.654 15.918 73.683 Ga 6703
25.698 18.1 74.242 O 6704
25.759 19.029 72.675 O 6705
28.04 15.763 73.962 O 6706
24.148 19.8 73.018 Ga 6707
26.218 18.536 72.851 O 6708
28.825 18.139 73.636 Ga 6709
27.677 21.662 73.513 O 6710
27.85 16.262 74.415 O 6711
31.67 15.869 73.912 Ga 6712
30.06 17.523 73.889 O 6713
29.384 19.026 72.753 O 6714
30.066 16.162 72.811 Ga 6715
28.599 13.721 73.096 Ga 6716
31.742 16.19 72.689 O 6717
27.998 20.119 72.669 Ga 6718
30.224 18.62 72.77 O 6719
27.771 17.802 72.943 Ga 6720
28.706 15.521 73.248 O 6721
32.763 16.659 73.918 O 6722
34.987 16.465 73.063 Ga 6723
32.088 18.388 72.871 Ga 6724
21.841 21.035 72.054 Ga 6725
25.954 21.324 71.933 Ga 6726
24.733 18.498 71.911 Ga 6727
23.536 20.597 71.592 O 6728
24.638 20.411 71.673 O 6729
27.366 15.558 72.159 Ga 6730
26.09 18.997 71.802 O 6731
25.736 19.176 70.981 O 6732
24.1 19.477 70.59 Ga 6733
26.19 18.361 70.801 O 6734
29.474 18.075 71.681 Ga 6735
27.807 21.446 71.511 O 6736
27.709 16.736 71.806 O 6737
32.233 15.315 71.784 Ga 6738
30.302 17.128 71.844 O 6739
29.28 18.862 70.764 O 6740
30.049 15.953 71.0 Ga 6741
31.568 16.069 70.731 O 6742
28.08 19.851 70.85 Ga 6743
30.356 18.691 70.827 O 6744
27.832 17.948 70.732 Ga 6745
28.514 15.674 70.991 O 6746
32.688 16.848 71.759 O 6747
34.578 15.964 70.356 Ga 6748
31.889 18.346 70.525 Ga 6749
21.636 20.894 69.984 Ga 6750
26.081 21.241 69.827 Ga 6751
24.768 18.863 69.818 Ga 6752
23.508 20.856 70.262 O 6753
25.16 20.387 69.764 O 6754
27.028 15.902 69.728 Ga 6755
25.749 17.965 69.564 O 6756
25.779 19.182 68.754 O 6757
24.162 19.793 69.072 Ga 6758
26.249 18.625 68.848 O 6759
29.741 18.115 69.592 Ga 6760
27.799 21.187 69.871 O 6761
27.934 16.795 70.01 O 6762
29.599 19.703 69.722 O 6763
32.429 15.158 69.724 Ga 6764
30.148 16.853 69.614 O 6765
29.418 18.886 68.575 O 6766
30.147 15.975 68.187 Ga 6767
31.788 16.024 68.797 O 6768
28.246 19.876 68.694 Ga 6769
30.415 18.466 68.202 O 6770
27.936 18.106 68.589 Ga 6771
28.751 15.905 69.111 O 6772
32.44 16.704 69.648 O 6773
35.394 17.012 69.765 O 6774
34.674 15.842 68.619 Ga 6775
31.874 18.401 68.78 Ga 6776
26.421 21.323 67.828 Ga 6777
25.279 18.681 67.345 Ga 6778
24.0 20.536 67.855 O 6779
25.353 20.235 67.746 O 6780
24.469 19.669 66.345 Ga 6781
26.669 19.034 66.439 O 6782
29.257 18.13 67.366 Ga 6783
28.067 20.911 67.517 O 6784
27.121 17.376 67.037 O 6785
29.894 19.61 67.62 O 6786
32.196 16.288 67.227 Ga 6787
30.221 17.466 67.265 O 6788
29.906 18.829 66.197 O 6789
30.549 15.964 66.539 Ga 6790
32.009 15.484 66.203 O 6791
28.778 19.919 66.359 Ga 6792
30.645 18.314 66.175 O 6793
28.271 18.407 66.283 Ga 6794
28.993 16.072 65.943 O 6795
32.745 17.006 67.922 O 6796
35.211 16.89 67.959 O 6797
34.74 16.13 66.547 Ga 6798
32.314 18.279 66.333 Ga 6799
26.683 21.35 64.744 Ga 6800
25.001 18.987 65.639 Ga 6801
26.115 20.373 65.688 O 6802
24.758 20.203 64.398 Ga 6803
26.687 18.929 64.663 O 6804
29.417 18.323 65.005 Ga 6805
28.431 20.816 64.881 O 6806
27.1 18.452 65.009 O 6807
29.923 19.959 64.988 O 6808
32.501 16.754 65.483 Ga 6809
30.3 17.365 65.232 O 6810
30.004 19.403 64.079 O 6811
30.624 15.938 64.241 Ga 6812
32.203 15.808 64.674 O 6813
28.64 19.763 63.588 Ga 6814
30.827 18.282 63.851 O 6815
28.453 18.311 63.957 Ga 6816
33.275 17.309 65.036 O 6817
35.523 16.592 65.34 O 6818
33.986 18.525 63.272 O 6819
34.949 16.253 63.67 Ga 6820
32.289 18.455 64.137 Ga 6821
39.375 16.123 63.433 Ga 6822
45.618 13.232 64.269 Ga 6823
47.333 13.761 63.781 O 6824
49.293 13.584 63.707 O 6825
48.27 14.751 62.684 Ga 6826
26.848 21.224 63.089 Ga 6827
25.995 20.148 62.69 O 6828
30.728 21.705 61.916 Ga 6829
29.557 18.605 63.001 Ga 6830
28.364 20.858 62.249 O 6831
29.708 20.07 62.197 O 6832
32.543 16.243 63.067 Ga 6833
30.357 17.388 62.864 O 6834
30.047 19.397 61.748 O 6835
28.514 19.602 61.031 Ga 6836
30.794 19.112 61.815 O 6837
34.885 18.199 61.839 Ga 6838
32.58 21.598 60.9 O 6839
32.967 17.548 62.999 O 6840
35.145 16.575 61.999 O 6841
33.618 18.423 60.903 O 6842
34.767 16.331 60.586 Ga 6843
33.28 19.848 61.102 Ga 6844
35.413 18.703 60.229 O 6845
32.252 18.331 61.739 Ga 6846
39.57 16.505 61.382 Ga 6847
37.071 18.099 60.887 Ga 6848
45.861 13.662 61.78 Ga 6849
46.419 15.981 60.97 O 6850
47.605 13.296 62.246 O 6851
49.161 13.527 61.799 O 6852
26.387 21.035 60.455 Ga 6853
30.566 21.028 60.005 Ga 6854
29.865 18.446 60.302 Ga 6855
28.253 21.083 60.988 O 6856
30.131 19.868 60.734 O 6857
29.065 19.815 59.536 Ga 6858
31.317 18.805 59.62 O 6859
34.152 17.892 59.693 Ga 6860
32.445 20.928 59.668 O 6861
31.998 17.528 60.253 O 6862
34.704 19.602 59.845 O 6863
37.199 16.62 60.12 Ga 6864
35.155 17.685 59.564 O 6865
34.589 18.831 58.81 O 6866
35.184 16.184 58.899 Ga 6867
36.775 15.669 59.426 O 6868
33.395 19.697 58.748 Ga 6869
35.571 18.592 59.083 O 6870
32.878 18.334 58.594 Ga 6871
38.107 17.416 59.696 O 6872
42.303 15.372 59.588 Ga 6873
40.146 15.737 60.316 O 6874
39.035 18.315 58.53 O 6875
39.674 15.975 58.552 Ga 6876
38.695 14.461 58.919 Ga 6877
41.178 15.305 58.571 O 6878
37.157 18.317 58.524 Ga 6879
38.272 15.978 59.369 O 6880
43.104 16.734 60.149 O 6881
46.052 13.652 60.449 Ga 6882
45.011 16.49 58.598 Ga 6883
43.205 14.112 58.631 Ga 6884
46.685 16.018 58.414 O 6885
42.197 17.614 58.588 Ga 6886
43.604 15.552 58.83 O 6887
47.718 13.637 59.894 O 6888
49.244 13.526 59.905 O 6889
31.553 21.473 57.438 Ga 6890
29.944 20.561 57.835 O 6891
35.578 20.988 57.504 Ga 6892
35.534 19.338 57.614 Ga 6893
33.192 20.553 57.416 O 6894
34.217 20.075 57.268 O 6895
37.139 16.248 57.83 Ga 6896
35.002 17.731 57.497 O 6897
34.388 18.747 56.774 O 6898
34.025 19.926 55.763 Ga 6899
35.971 18.391 56.447 O 6900
39.045 18.871 56.726 Ga 6901
37.318 21.182 56.454 O 6902
37.818 17.326 57.909 O 6903
42.203 16.465 57.988 Ga 6904
40.06 17.611 57.506 O 6905
38.657 18.104 55.603 O 6906
39.788 16.261 56.648 Ga 6907
41.572 15.64 56.951 O 6908
38.367 19.773 56.261 Ga 6909
40.735 18.594 56.623 O 6910
37.699 18.757 56.644 Ga 6911
38.222 15.553 56.796 O 6912
42.995 17.086 57.328 O 6913
42.287 14.957 57.332 O 6914
45.348 16.149 57.137 O 6915
46.201 13.789 57.441 Ga 6916
43.862 18.427 55.995 O 6917
44.529 16.011 55.864 Ga 6918
43.806 14.436 56.592 Ga 6919
46.123 15.891 56.396 O 6920
42.011 17.915 55.782 Ga 6921
43.261 15.984 56.904 O 6922
47.464 13.439 58.389 O 6923
49.394 13.629 58.091 O 6924
31.458 21.069 55.946 Ga 6925
36.156 21.222 54.375 Ga 6926
34.879 18.846 55.08 Ga 6927
33.408 21.348 55.931 O 6928
35.664 20.187 55.303 O 6929
39.945 18.693 55.095 Ga 6930
37.901 20.523 54.722 O 6931
37.113 17.773 55.505 O 6932
39.201 20.29 54.805 O 6933
42.122 16.285 55.373 Ga 6934
39.676 17.219 55.175 O 6935
43.087 21.757 52.566 O 6936
42.249 17.35 54.342 O 6937
44.524 17.692 55.61 O 6938
47.221 14.93 54.939 O 6939
36.57 21.854 53.321 Ga 6940
34.719 21.083 52.65 O 6941
40.799 21.012 52.249 Ga 6942
39.559 19.278 52.667 Ga 6943
37.308 20.457 52.444 O 6944
39.939 20.734 53.639 O 6945
39.297 20.186 52.024 Ga 6946
42.685 20.688 52.159 O 6947
44.614 17.659 51.955 O 6948
43.773 18.781 51.716 O 6949
42.26 18.131 51.329 Ga 6950
41.564 21.967 50.51 Ga 6951
40.245 20.63 50.087 O 6952
41.938 20.334 50.318 O 6953
40.791 18.414 52.668 O 6954
41.78 18.296 53.15 O 6955
33.475 14.358 75.126 Ga 6956
35.811 14.866 75.134 O 6957
33.169 16.084 74.537 O 6958
38.029 14.333 74.373 Ga 6959
37.151 15.297 74.236 Ga 6960
32.96 14.31 72.866 Ga 6961
36.25 15.273 72.689 O 6962
33.201 15.844 72.99 O 6963
38.154 14.087 73.123 Ga 6964
36.912 15.68 71.341 Ga 6965
50.414 11.76 62.587 Ga 6966
50.898 11.827 59.61 Ga 6967
50.738 11.767 58.193 Ga 6968
48.935 6.874 75.496 Ga 6969
50.211 8.972 74.595 O 6970
50.446 11.236 75.28 Ga 6971
48.901 8.812 73.578 Ga 6972
51.976 7.382 74.881 Ga 6973
49.78 8.574 74.634 O 6974
49.391 7.595 72.606 Ga 6975
50.454 9.452 73.437 O 6976
50.58 11.68 72.342 Ga 6977
48.987 8.928 72.328 Ga 6978
49.92 9.217 71.582 O 6979
49.583 7.255 70.821 Ga 6980
50.164 9.585 71.196 O 6981
50.368 11.251 69.529 Ga 6982
49.473 9.838 69.409 Ga 6983
50.525 9.615 67.959 O 6984
49.841 8.921 70.213 O 6985
50.822 12.022 66.324 Ga 6986
50.34 9.681 66.537 O 6987
50.845 12.036 64.998 Ga 6988
50.246 9.835 64.347 O 6989
48.752 11.129 62.005 Ga 6990
45.787 12.037 60.414 Ga 6991
47.183 10.867 61.359 O 6992
49.972 10.766 60.452 O 6993
48.055 11.162 59.664 Ga 6994
43.363 11.3 74.983 Ga 6995
44.961 9.347 74.776 O 6996
48.69 9.204 74.859 O 6997
48.634 10.85 75.228 Ga 6998
46.798 8.861 74.605 Ga 6999
33.573 10.125 75.215 Ga 7000
40.656 10.527 74.413 O 7001
38.733 10.684 74.575 Ga 7002
41.179 10.341 74.376 O 7003
44.133 9.546 75.154 O 7004
44.266 6.985 75.299 Ga 7005
42.161 9.013 75.243 Ga 7006
45.621 11.644 74.906 Ga 7007
43.743 9.798 73.825 Ga 7008
44.867 10.945 73.738 O 7009
43.306 10.658 73.164 Ga 7010
45.38 9.785 72.878 O 7011
47.524 11.045 73.804 O 7012
47.197 7.24 73.788 O 7013
50.056 9.961 74.178 O 7014
48.37 9.837 73.147 O 7015
48.974 11.206 73.162 Ga 7016
46.732 8.877 73.192 Ga 7017
31.418 11.34 74.152 Ga 7018
35.759 11.781 73.634 Ga 7019
33.41 11.64 73.875 O 7020
35.379 10.228 73.855 O 7021
33.819 10.245 72.698 Ga 7022
40.971 12.451 73.228 Ga 7023
40.167 9.005 73.88 Ga 7024
37.811 11.72 73.46 O 7025
40.351 10.819 73.589 O 7026
40.459 10.201 72.774 O 7027
38.634 10.379 72.969 Ga 7028
41.122 9.979 72.844 O 7029
43.004 12.131 73.101 O 7030
42.299 7.887 73.672 O 7031
44.546 9.149 74.94 O 7032
44.343 9.057 73.026 O 7033
42.75 9.247 73.054 Ga 7034
45.815 11.854 71.612 Ga 7035
43.767 9.652 72.032 Ga 7036
44.242 11.181 71.804 O 7037
43.197 10.687 70.673 Ga 7038
47.621 11.113 72.395 O 7039
47.1 7.59 72.066 O 7040
49.427 10.46 71.827 O 7041
48.859 9.567 71.015 O 7042
47.875 10.54 70.972 Ga 7043
47.071 9.113 71.002 Ga 7044
35.525 11.958 72.17 Ga 7045
35.794 10.368 71.773 O 7046
34.008 10.42 71.132 Ga 7047
41.004 12.19 71.635 Ga 7048
40.134 8.874 72.03 Ga 7049
37.704 11.549 71.997 O 7050
40.049 10.723 71.9 O 7051
40.33 10.047 71.054 O 7052
38.657 10.485 70.978 Ga 7053
41.066 9.803 71.118 O 7054
42.978 11.918 71.88 O 7055
42.232 7.872 72.71 O 7056
45.029 9.635 71.834 O 7057
44.079 9.361 70.743 O 7058
45.3 9.493 70.966 O 7059
42.43 8.826 71.144 Ga 7060
45.563 11.504 69.617 Ga 7061
47.519 11.488 69.668 O 7062
49.001 11.291 70.27 O 7063
48.476 10.501 68.837 Ga 7064
36.064 11.74 69.68 Ga 7065
36.087 10.334 70.458 O 7066
41.084 12.021 70.021 Ga 7067
39.682 9.171 70.113 Ga 7068
38.178 11.48 69.701 O 7069
40.032 10.852 69.838 O 7070
40.632 9.851 69.191 O 7071
38.827 10.339 68.784 Ga 7072
41.095 9.61 69.156 O 7073
44.559 9.945 69.569 Ga 7074
42.885 11.813 69.761 O 7075
44.116 11.454 69.768 O 7076
44.559 8.547 69.899 O 7077
44.46 10.102 68.193 O 7078
43.222 10.445 68.633 Ga 7079
45.705 9.301 68.711 O 7080
42.996 9.034 68.241 Ga 7081
47.559 8.207 69.686 O 7082
48.606 8.955 69.116 O 7083
47.35 9.271 68.456 Ga 7084
36.169 11.736 67.639 Ga 7085
40.974 11.308 67.329 Ga 7086
39.827 10.049 67.545 Ga 7087
38.037 11.538 67.89 O 7088
39.818 11.437 68.153 O 7089
39.3 10.545 66.854 Ga 7090
40.71 8.788 68.015 O 7091
45.95 12.021 67.258 Ga 7092
44.547 8.937 67.493 Ga 7093
42.711 11.419 67.607 O 7094
44.432 10.961 67.463 O 7095
44.73 10.159 66.73 O 7096
43.488 10.978 65.964 Ga 7097
45.803 9.739 66.65 O 7098
48.976 9.202 67.578 Ga 7099
47.756 11.533 67.541 O 7100
46.971 8.013 67.583 O 7101
49.121 11.087 67.288 O 7102
50.203 10.047 67.219 O 7103
49.242 10.329 66.601 O 7104
48.014 10.464 65.906 Ga 7105
47.811 9.14 66.296 Ga 7106
36.388 11.584 65.184 Ga 7107
41.381 11.865 64.837 Ga 7108
38.067 11.385 66.194 O 7109
40.194 10.754 65.188 O 7110
38.564 11.027 64.322 Ga 7111
46.036 11.979 64.698 Ga 7112
44.373 9.271 65.426 Ga 7113
42.165 10.289 65.535 O 7114
45.054 10.854 65.415 O 7115
44.699 9.988 64.181 O 7116
43.447 11.21 64.493 Ga 7117
45.728 9.931 65.694 O 7118
48.903 9.266 65.334 Ga 7119
47.822 11.761 65.431 O 7120
49.334 10.835 64.772 O 7121
49.585 10.15 64.223 O 7122
48.296 11.347 63.572 Ga 7123
41.531 11.862 63.044 Ga 7124
40.202 10.738 63.191 O 7125
45.802 11.819 63.106 Ga 7126
42.797 10.495 63.345 O 7127
44.727 10.553 63.388 O 7128
44.095 10.952 61.836 Ga 7129
49.373 9.817 62.482 Ga 7130
47.355 10.42 63.436 O 7131
49.894 10.653 63.454 O 7132
40.608 11.948 61.101 Ga 7133
46.154 10.582 61.184 O 7134
50.809 12.208 65.97 Ga 7135
51.172 12.173 61.247 O 7136
46.616 13.035 59.199 O 7137
50.579 13.258 59.085 O 7138
46.571 12.46 58.202 O 7139
52.171 12.216 57.684 O 7140
33.222 12.199 74.188 O 7141
36.91 12.277 74.594 O 7142
40.079 13.134 74.554 O 7143
30.41 13.753 74.067 O 7144
32.15 13.82 74.348 Ga 7145
32.897 12.187 73.622 O 7146
33.175 15.091 73.934 O 7147
34.509 14.125 73.392 O 7148
35.666 12.904 73.577 Ga 7149
36.972 12.17 72.61 O 7150
36.538 14.337 73.329 O 7151
39.549 14.645 73.175 O 7152
40.685 13.132 73.131 Ga 7153
39.638 12.626 72.138 O 7154
46.675 12.464 70.179 O 7155
30.423 13.78 72.866 O 7156
32.138 13.509 72.387 Ga 7157
32.602 12.432 71.158 O 7158
33.687 14.054 71.918 O 7159
34.487 14.124 71.905 O 7160
35.797 12.961 71.619 Ga 7161
33.324 14.627 70.817 Ga 7162
35.92 15.138 70.538 O 7163
36.711 11.833 71.034 O 7164
33.206 16.118 70.836 O 7165
36.95 14.197 71.932 O 7166
39.3 14.237 71.546 O 7167
40.829 13.013 71.943 Ga 7168
37.911 13.93 70.616 Ga 7169
40.16 13.257 70.697 O 7170
30.957 13.31 70.435 O 7171
32.125 13.681 69.439 Ga 7172
32.824 12.286 70.382 O 7173
33.622 13.556 70.108 O 7174
37.203 15.533 69.738 Ga 7175
34.549 13.589 69.631 O 7176
36.116 12.879 69.767 Ga 7177
33.438 14.291 68.481 Ga 7178
36.224 14.966 68.477 O 7179
37.202 12.16 68.678 O 7180
33.127 15.841 68.486 O 7181
37.079 13.988 69.198 O 7182
39.497 14.386 69.848 O 7183
40.62 13.216 69.454 Ga 7184
38.74 13.956 68.329 Ga 7185
40.924 12.491 68.182 O 7186
37.265 14.684 68.417 O 7187
42.084 14.066 69.234 O 7188
45.876 12.945 68.769 Ga 7189
42.626 14.229 67.473 Ga 7190
44.671 12.521 68.344 O 7191
32.691 14.6 67.256 O 7192
37.279 15.921 67.469 Ga 7193
34.513 13.407 67.597 O 7194
36.275 13.018 67.071 Ga 7195
34.121 14.581 66.146 Ga 7196
36.265 15.491 66.72 O 7197
37.319 11.861 66.525 O 7198
33.403 15.868 66.479 O 7199
37.18 14.059 67.84 O 7200
39.504 13.399 66.686 O 7201
40.947 13.738 67.105 Ga 7202
38.081 14.097 66.18 Ga 7203
40.739 12.442 66.224 O 7204
38.733 15.271 66.228 O 7205
42.459 13.243 66.344 O 7206
44.049 13.374 66.361 O 7207
45.741 12.956 67.014 Ga 7208
43.259 14.609 65.541 Ga 7209
45.075 12.855 65.761 O 7210
49.694 13.324 65.568 O 7211
32.84 14.975 65.243 O 7212
37.292 15.107 65.129 Ga 7213
35.119 13.674 65.071 O 7214
36.893 13.609 65.561 Ga 7215
34.147 14.882 63.823 Ga 7216
36.771 15.929 63.754 O 7217
36.896 12.837 64.215 O 7218
33.582 16.209 64.443 O 7219
38.371 16.349 65.481 O 7220
37.957 13.542 64.578 O 7221
39.368 13.532 65.133 O 7222
40.859 13.299 64.561 Ga 7223
38.798 14.604 63.819 Ga 7224
41.181 15.306 63.187 O 7225
40.382 12.239 63.54 O 7226
37.88 15.524 63.708 O 7227
42.877 13.613 64.217 O 7228
44.035 13.569 64.063 O 7229
43.651 14.91 62.913 Ga 7230
46.591 13.046 63.284 O 7231
42.688 14.056 63.337 O 7232
50.307 12.883 63.184 O 7233
37.385 15.227 62.306 Ga 7234
35.147 13.479 64.101 O 7235
36.39 13.765 62.58 Ga 7236
36.306 15.874 61.297 O 7237
33.745 15.814 61.659 O 7238
37.316 16.78 62.503 O 7239
37.907 13.709 63.079 O 7240
42.544 15.544 62.097 Ga 7241
40.247 15.51 62.163 O 7242
39.129 13.293 62.711 O 7243
40.909 13.252 62.041 Ga 7244
38.251 14.443 61.366 Ga 7245
41.259 15.594 61.067 O 7246
42.025 12.134 61.611 O 7247
38.353 15.769 61.126 O 7248
42.827 13.62 62.287 O 7249
44.198 13.416 62.315 O 7250
43.606 14.623 61.159 Ga 7251
46.664 12.243 61.731 O 7252
42.507 14.781 60.862 O 7253
37.148 14.846 60.011 O 7254
38.923 13.488 60.546 O 7255
40.743 13.313 60.78 Ga 7256
41.457 12.467 59.595 O 7257
42.626 13.666 60.324 O 7258
44.359 13.972 59.98 O 7259
44.76 13.934 58.537 O 7260
58.154 15.858 59.741 Ga 7261
54.67 16.168 58.263 Ga 7262
53.762 14.671 58.489 Ga 7263
56.52 15.624 58.484 O 7264
52.891 15.853 58.316 O 7265
62.713 15.606 59.745 Ga 7266
59.814 16.86 58.448 Ga 7267
58.805 14.809 58.93 Ga 7268
61.052 15.634 59.139 O 7269
58.025 15.787 58.221 O 7270
61.128 15.85 60.34 O 7271
63.738 16.085 58.336 Ga 7272
63.041 14.472 58.679 Ga 7273
65.269 18.826 58.082 O 7274
62.147 16.109 58.957 O 7275
69.02 20.85 58.436 Ga 7276
66.88 18.288 58.481 Ga 7277
52.136 16.408 57.813 O 7278
52.381 13.691 58.263 O 7279
57.033 16.21 56.881 Ga 7280
54.609 16.705 56.735 O 7281
54.078 13.508 58.075 O 7282
56.009 13.398 57.706 Ga 7283
54.291 15.777 55.462 Ga 7284
52.824 14.362 56.477 Ga 7285
55.867 15.43 56.328 O 7286
53.2 15.989 56.512 O 7287
56.95 16.912 58.137 O 7288
56.995 14.781 57.959 O 7289
61.735 16.137 57.417 Ga 7290
59.41 16.151 57.07 O 7291
60.157 13.58 58.083 Ga 7292
59.469 16.219 55.614 Ga 7293
58.04 14.367 56.332 Ga 7294
60.639 15.531 56.598 O 7295
60.273 18.615 55.725 O 7296
56.907 17.726 56.305 Ga 7297
58.431 15.819 56.778 O 7298
64.352 17.996 56.87 Ga 7299
62.001 17.559 57.645 O 7300
61.322 14.617 58.195 O 7301
64.363 17.371 58.511 O 7302
63.427 19.012 55.689 O 7303
64.32 16.894 56.686 Ga 7304
65.365 19.174 56.355 O 7305
61.968 18.084 55.679 Ga 7306
62.77 15.731 56.333 O 7307
67.702 20.845 57.456 O 7308
68.457 21.274 56.14 Ga 7309
66.964 18.93 56.247 Ga 7310
54.401 18.479 54.144 Ga 7311
52.153 17.47 54.576 O 7312
52.196 14.64 54.714 O 7313
57.07 16.519 55.778 Ga 7314
54.702 17.265 55.463 O 7315
54.067 13.467 56.29 O 7316
53.652 17.926 52.59 O 7317
54.336 16.204 53.991 Ga 7318
56.391 16.091 54.41 O 7319
55.489 17.903 52.94 O 7320
51.986 18.551 53.165 Ga 7321
52.397 15.375 54.235 O 7322
59.538 18.082 54.304 Ga 7323
57.246 17.257 54.644 O 7324
57.108 15.011 54.906 O 7325
61.756 16.716 55.501 Ga 7326
59.438 17.549 55.975 O 7327
58.54 18.395 53.288 O 7328
59.544 16.575 54.209 Ga 7329
61.294 15.513 54.477 O 7330
60.598 19.047 53.993 O 7331
56.974 18.739 53.666 Ga 7332
57.606 16.093 54.358 O 7333
65.394 21.903 54.049 Ga 7334
64.731 18.842 54.888 Ga 7335
62.198 21.484 53.431 O 7336
61.847 17.392 54.122 O 7337
64.659 20.358 54.307 O 7338
64.176 17.506 54.654 O 7339
63.369 19.569 54.434 O 7340
63.421 20.842 53.252 Ga 7341
65.28 19.428 53.636 O 7342
62.261 18.971 53.515 Ga 7343
67.416 21.094 54.485 O 7344
67.274 20.338 54.24 O 7345
68.65 20.114 53.653 Ga 7346
66.657 18.635 54.389 Ga 7347
69.665 15.897 75.98 Ga 7348
71.024 16.136 74.652 O 7349
73.467 19.292 73.965 O 7350
74.697 15.914 74.773 Ga 7351
72.609 14.294 74.744 Ga 7352
76.356 16.463 73.747 O 7353
74.76 18.893 74.611 O 7354
72.325 18.444 75.037 Ga 7355
72.718 16.114 74.364 O 7356
78.455 19.178 75.004 O 7357
78.812 16.712 74.908 Ga 7358
78.153 20.926 75.121 Ga 7359
79.464 18.992 74.331 O 7360
76.661 19.0 74.408 Ga 7361
76.818 16.689 74.576 O 7362
71.488 16.269 73.339 Ga 7363
71.223 13.811 73.585 Ga 7364
69.135 16.62 72.989 Ga 7365
70.525 15.9 72.098 O 7366
74.421 18.053 73.554 Ga 7367
71.152 17.074 74.295 O 7368
70.732 15.018 73.911 O 7369
78.042 16.818 73.899 Ga 7370
73.618 16.703 74.062 O 7371
73.403 14.517 73.009 O 7372
73.104 18.788 72.677 O 7373
74.4 16.717 72.674 Ga 7374
71.991 14.329 73.07 Ga 7375
76.263 16.518 72.946 O 7376
75.326 19.053 72.289 O 7377
71.86 17.961 72.868 Ga 7378
72.753 15.762 72.937 O 7379
80.477 20.948 73.682 Ga 7380
78.185 19.789 73.899 Ga 7381
76.943 21.576 73.366 O 7382
76.612 17.42 73.552 O 7383
79.152 21.141 74.156 O 7384
79.287 18.859 74.42 O 7385
78.567 19.07 72.776 O 7386
78.431 20.861 73.009 Ga 7387
79.454 18.839 72.831 O 7388
77.013 18.799 73.124 Ga 7389
76.673 16.297 72.865 O 7390
81.902 21.677 74.117 O 7391
81.546 20.131 73.096 Ga 7392
71.804 16.429 71.977 Ga 7393
70.161 13.497 71.752 Ga 7394
69.28 16.729 70.08 Ga 7395
70.736 15.818 70.828 O 7396
74.377 17.889 72.254 Ga 7397
70.962 17.631 71.486 O 7398
71.275 14.821 71.481 O 7399
76.956 16.928 71.288 Ga 7400
73.93 17.137 71.22 O 7401
72.44 13.772 71.413 O 7402
73.504 18.157 70.982 O 7403
74.535 15.963 71.416 Ga 7404
72.939 14.892 70.658 Ga 7405
75.226 16.437 70.297 O 7406
75.303 18.799 70.856 O 7407
72.196 18.555 70.506 Ga 7408
72.566 16.067 71.005 O 7409
80.423 21.078 72.225 Ga 7410
78.331 19.893 71.895 Ga 7411
77.415 21.99 72.12 O 7412
76.293 18.902 71.641 O 7413
79.034 21.351 71.83 O 7414
79.635 18.883 71.985 O 7415
77.576 19.365 70.696 O 7416
78.037 20.788 70.983 Ga 7417
79.52 19.016 71.185 O 7418
77.172 17.883 71.019 Ga 7419
81.823 21.592 71.722 O 7420
81.926 19.744 71.261 Ga 7421
67.756 15.912 69.566 Ga 7422
63.931 14.731 68.19 Ga 7423
66.538 15.571 68.175 O 7424
72.118 16.282 69.867 Ga 7425
68.706 17.66 68.393 O 7426
70.393 13.513 69.826 Ga 7427
69.343 16.343 68.915 Ga 7428
68.776 14.591 68.368 Ga 7429
70.831 15.894 68.489 O 7430
67.612 15.181 68.334 O 7431
76.155 21.385 70.102 Ga 7432
74.123 18.57 69.427 Ga 7433
71.532 17.379 69.627 O 7434
71.287 14.856 69.648 O 7435
76.899 17.002 70.251 Ga 7436
74.375 17.023 69.896 O 7437
72.637 13.766 69.568 O 7438
73.501 18.553 67.757 O 7439
73.9 16.32 68.359 Ga 7440
73.067 15.212 68.778 Ga 7441
75.351 16.329 69.202 O 7442
75.16 19.251 68.491 O 7443
72.593 18.832 68.949 Ga 7444
72.073 16.244 68.657 O 7445
80.274 21.132 69.793 Ga 7446
78.722 19.796 70.012 Ga 7447
77.784 22.014 69.892 O 7448
76.383 18.921 70.017 O 7449
78.749 21.31 69.822 O 7450
78.972 18.537 69.652 O 7451
77.622 19.462 69.021 O 7452
77.448 20.851 68.846 Ga 7453
79.242 19.247 68.797 O 7454
76.634 18.547 68.517 Ga 7455
81.853 21.606 70.491 O 7456
61.497 13.196 66.595 Ga 7457
59.104 14.839 64.876 Ga 7458
62.167 14.243 67.565 O 7459
67.913 15.767 67.037 Ga 7460
63.8 13.426 67.479 O 7461
65.602 13.663 67.166 Ga 7462
63.043 14.075 65.844 Ga 7463
66.28 15.701 66.2 O 7464
67.335 14.157 67.323 O 7465
71.746 16.665 67.309 Ga 7466
69.362 17.4 67.552 O 7467
70.766 13.669 67.62 Ga 7468
68.751 16.401 66.269 Ga 7469
68.587 14.851 66.186 Ga 7470
70.529 15.942 66.701 O 7471
67.345 14.946 66.093 O 7472
75.654 21.674 66.397 Ga 7473
74.879 18.394 67.167 Ga 7474
71.506 17.691 68.157 O 7475
71.165 15.076 68.052 O 7476
74.581 20.036 67.464 O 7477
73.854 17.605 67.227 O 7478
73.458 19.005 66.088 O 7479
74.234 16.784 65.987 Ga 7480
73.485 15.163 66.318 O 7481
74.73 19.347 66.021 O 7482
71.637 18.245 66.346 Ga 7483
72.475 15.745 66.372 O 7484
79.788 21.397 67.685 Ga 7485
78.316 19.325 67.586 Ga 7486
77.052 21.254 67.251 O 7487
76.945 17.396 67.256 O 7488
78.377 21.164 67.731 O 7489
77.346 19.95 66.606 O 7490
78.314 20.841 66.287 Ga 7491
76.429 18.871 66.327 Ga 7492
81.164 21.628 66.621 O 7493
54.523 13.728 64.053 O 7494
56.32 12.948 63.83 Ga 7495
54.136 14.784 62.464 Ga 7496
57.187 14.088 64.418 O 7497
61.421 13.393 64.829 Ga 7498
58.693 14.649 63.191 Ga 7499
61.807 14.723 64.485 O 7500
67.402 16.154 64.988 Ga 7501
64.132 14.328 64.856 O 7502
65.762 13.605 65.006 Ga 7503
64.678 16.486 63.743 Ga 7504
63.351 14.599 63.331 Ga 7505
66.217 15.706 63.794 O 7506
62.725 15.741 63.304 O 7507
67.245 14.501 64.941 O 7508
71.614 17.031 65.804 Ga 7509
69.158 17.503 65.408 O 7510
70.28 13.721 65.448 Ga 7511
68.904 16.58 63.738 Ga 7512
68.495 14.905 63.778 Ga 7513
70.471 16.083 64.581 O 7514
70.311 18.288 62.826 O 7515
67.191 15.298 63.94 O 7516
75.505 21.636 64.301 Ga 7517
74.714 18.472 64.971 Ga 7518
71.159 17.614 64.641 O 7519
70.741 15.417 65.325 O 7520
74.468 20.134 64.685 O 7521
73.615 18.129 65.043 O 7522
73.561 19.248 63.962 O 7523
73.816 16.739 64.453 Ga 7524
73.844 21.104 63.391 Ga 7525
74.86 19.062 63.676 O 7526
71.944 18.988 63.633 Ga 7527
72.003 16.369 64.511 O 7528
79.475 21.688 65.073 Ga 7529
77.19 20.773 64.751 O 7530
76.792 17.571 65.658 O 7531
77.834 21.293 64.852 O 7532
77.263 20.069 64.2 O 7533
78.583 20.27 63.745 Ga 7534
76.384 18.48 64.059 Ga 7535
52.554 13.565 62.004 O 7536
54.21 13.519 61.536 O 7537
55.973 13.391 62.139 Ga 7538
53.132 14.717 60.483 Ga 7539
57.541 13.909 61.819 O 7540
63.252 15.901 61.627 Ga 7541
60.907 13.888 62.343 Ga 7542
58.899 14.855 60.705 Ga 7543
61.295 15.819 60.899 O 7544
57.361 15.006 61.169 O 7545
62.426 14.028 62.01 O 7546
67.315 16.199 62.572 Ga 7547
63.781 13.659 62.243 O 7548
65.627 13.6 62.906 Ga 7549
63.696 16.432 60.797 Ga 7550
63.494 14.937 60.988 Ga 7551
65.692 15.946 61.504 O 7552
62.056 15.314 60.947 O 7553
69.513 19.069 61.751 Ga 7554
66.442 17.176 62.4 O 7555
66.549 14.835 63.045 O 7556
71.644 16.304 62.84 Ga 7557
69.114 17.529 62.211 O 7558
67.848 13.624 63.495 O 7559
68.576 18.816 60.183 O 7560
69.429 16.65 61.089 Ga 7561
67.613 14.594 61.548 Ga 7562
69.976 15.402 61.98 O 7563
70.597 18.665 60.781 O 7564
67.1 18.59 61.104 Ga 7565
67.722 16.076 61.376 O 7566
75.673 21.306 62.784 Ga 7567
73.526 19.009 62.701 Ga 7568
72.418 20.964 61.993 O 7569
71.297 17.735 62.636 O 7570
74.737 20.08 62.268 O 7571
74.159 17.622 62.819 O 7572
72.598 20.043 61.463 O 7573
73.806 21.233 61.21 Ga 7574
74.887 19.186 61.873 O 7575
72.371 18.541 61.524 Ga 7576
79.933 21.578 63.618 Ga 7577
77.372 21.245 62.991 O 7578
78.161 21.674 63.096 O 7579
77.791 20.337 61.755 Ga 7580
52.492 13.635 59.633 O 7581
54.242 13.649 60.213 O 7582
56.075 13.586 59.758 Ga 7583
57.515 14.16 59.927 O 7584
60.492 13.544 60.279 Ga 7585
61.996 14.308 60.145 O 7586
66.832 16.5 60.089 Ga 7587
64.66 16.546 59.324 O 7588
63.359 13.46 60.664 O 7589
65.524 13.665 60.38 Ga 7590
65.384 15.827 59.271 O 7591
70.765 21.367 59.574 Ga 7592
69.877 18.378 59.408 Ga 7593
66.15 17.543 60.499 O 7594
65.863 15.144 61.038 O 7595
69.676 19.95 59.57 O 7596
68.821 17.672 59.831 O 7597
68.346 19.147 58.911 O 7598
69.464 16.821 58.854 Ga 7599
70.438 19.052 58.33 O 7600
67.83 15.877 59.374 O 7601
74.951 21.583 60.303 Ga 7602
73.575 18.864 60.615 Ga 7603
72.181 20.727 60.43 O 7604
71.711 17.374 60.447 O 7605
74.034 20.293 59.911 O 7606
72.837 19.863 59.424 O 7607
72.843 21.308 59.232 Ga 7608
72.133 18.574 58.983 Ga 7609
76.793 21.56 60.591 O 7610
66.795 16.862 58.287 Ga 7611
62.79 12.997 59.625 O 7612
65.781 15.764 57.322 O 7613
70.278 21.375 56.936 Ga 7614
68.981 18.825 57.624 Ga 7615
66.695 17.464 56.848 O 7616
69.61 19.997 56.978 O 7617
69.016 17.611 57.256 O 7618
68.081 19.681 56.632 O 7619
69.599 19.17 56.137 O 7620
75.116 21.543 58.099 Ga 7621
71.867 20.921 57.598 O 7622
73.699 20.434 58.414 O 7623
73.053 20.646 56.516 Ga 7624
70.138 21.425 55.169 Ga 7625
68.106 19.019 55.32 Ga 7626
66.52 17.419 55.783 O 7627
68.907 20.359 55.139 O 7628
71.747 21.182 55.018 O 7629
54.704 18.995 52.27 Ga 7630
53.008 20.81 52.214 O 7631
51.521 17.295 52.525 O 7632
53.674 20.163 52.61 O 7633
57.219 16.161 52.652 Ga 7634
54.197 17.306 52.192 O 7635
53.681 18.333 51.472 O 7636
54.885 16.423 50.728 Ga 7637
53.718 20.16 50.763 Ga 7638
55.549 18.631 51.256 O 7639
52.045 18.844 51.214 Ga 7640
60.681 21.866 51.6 Ga 7641
59.835 18.944 52.576 Ga 7642
58.472 20.999 52.125 O 7643
56.573 17.509 53.176 O 7644
59.528 20.316 51.797 O 7645
59.118 17.52 52.131 O 7646
58.506 19.873 52.085 O 7647
58.138 20.778 50.378 Ga 7648
59.898 19.277 51.093 O 7649
57.122 18.922 51.635 Ga 7650
65.843 21.494 52.344 Ga 7651
63.544 18.959 52.806 Ga 7652
62.212 20.755 51.887 O 7653
64.395 20.453 52.232 O 7654
62.851 19.556 51.284 O 7655
63.246 21.263 51.084 Ga 7656
61.361 18.497 51.74 Ga 7657
70.052 21.425 53.358 Ga 7658
67.427 21.013 53.448 O 7659
68.167 21.666 53.689 O 7660
68.477 20.643 52.015 Ga 7661
55.343 21.453 49.181 Ga 7662
54.196 19.563 50.429 Ga 7663
52.245 20.795 49.961 O 7664
55.523 20.466 50.525 O 7665
54.979 18.977 49.199 O 7666
54.109 20.859 49.335 Ga 7667
55.63 18.794 49.86 O 7668
60.672 21.265 49.787 Ga 7669
58.074 19.255 50.345 Ga 7670
56.459 21.127 50.688 O 7671
59.704 20.068 50.415 O 7672
58.047 20.793 49.64 Ga 7673
65.455 21.662 50.47 Ga 7674
62.166 20.371 50.508 O 7675
64.385 20.214 50.919 O 7676
63.455 20.943 49.495 Ga 7677
55.385 21.432 48.164 Ga 7678
52.332 20.174 48.842 O 7679
54.146 19.857 48.009 O 7680
60.792 22.702 47.576 Ga 7681
57.262 20.497 48.078 O 7682
61.682 17.492 53.205 O 7683
53.829 9.059 74.627 O 7684
55.211 6.963 75.273 Ga 7685
53.523 10.836 75.199 Ga 7686
55.386 9.333 74.631 O 7687
52.182 8.516 74.673 Ga 7688
55.842 11.848 64.812 Ga 7689
53.259 11.441 63.483 Ga 7690
58.847 11.117 64.355 Ga 7691
56.104 12.031 62.796 Ga 7692
53.875 9.783 62.786 Ga 7693
51.913 11.165 62.759 O 7694
54.498 11.107 63.002 O 7695
53.377 11.26 61.446 Ga 7696
61.126 12.014 62.447 Ga 7697
57.352 10.777 63.316 O 7698
59.481 11.262 62.913 O 7699
58.072 11.275 61.535 Ga 7700
63.258 11.216 62.162 Ga 7701
56.254 12.188 60.1 Ga 7702
51.753 10.689 61.001 O 7703
55.0 10.987 60.968 O 7704
53.313 11.266 59.856 Ga 7705
60.663 12.37 60.601 Ga 7706
56.165 10.72 60.889 O 7707
59.604 10.889 61.04 O 7708
56.346 12.351 58.412 Ga 7709
58.663 8.955 74.984 O 7710
58.684 10.774 74.994 Ga 7711
60.684 9.388 74.934 O 7712
57.191 9.265 75.341 Ga 7713
62.306 10.673 74.51 O 7714
63.541 11.309 75.014 Ga 7715
64.813 9.473 73.974 O 7716
62.642 9.219 75.049 Ga 7717
67.343 11.958 75.051 O 7718
68.853 10.884 74.747 Ga 7719
55.653 11.705 74.967 Ga 7720
54.807 8.688 73.432 Ga 7721
52.269 11.006 73.995 O 7722
52.529 7.393 73.29 O 7723
54.855 10.158 74.269 O 7724
54.566 8.698 74.694 O 7725
53.602 9.618 73.102 O 7726
54.909 7.572 72.753 Ga 7727
53.876 11.198 73.4 Ga 7728
55.706 9.708 73.476 O 7729
52.076 8.952 72.826 Ga 7730
60.266 11.521 74.006 Ga 7731
59.48 9.984 73.934 Ga 7732
57.355 11.382 73.74 O 7733
56.995 7.933 73.975 O 7734
58.888 11.674 73.435 O 7735
59.202 8.466 74.527 O 7736
58.641 9.127 72.805 O 7737
58.639 10.389 73.117 Ga 7738
60.585 9.088 73.216 O 7739
57.351 9.091 72.98 Ga 7740
65.688 11.556 73.321 Ga 7741
63.423 9.459 73.786 Ga 7742
62.081 11.483 73.541 O 7743
61.342 8.581 73.865 O 7744
64.17 10.742 73.71 O 7745
62.286 10.589 72.956 O 7746
63.608 11.43 72.661 Ga 7747
64.743 9.369 72.547 O 7748
62.468 9.026 72.861 Ga 7749
69.757 11.275 74.071 Ga 7750
67.436 11.553 73.566 O 7751
68.367 12.044 73.321 O 7752
67.964 11.883 72.638 O 7753
68.794 10.554 73.135 Ga 7754
71.195 11.467 73.704 O 7755
55.625 11.634 72.019 Ga 7756
54.861 9.187 72.137 Ga 7757
52.752 11.239 72.233 O 7758
51.882 7.461 72.355 O 7759
54.316 10.592 72.023 O 7760
54.173 8.223 71.312 O 7761
53.761 9.306 71.013 O 7762
55.138 7.129 70.615 Ga 7763
53.573 10.702 70.869 Ga 7764
55.669 9.499 70.84 O 7765
52.117 9.158 71.122 Ga 7766
60.525 11.671 71.679 Ga 7767
59.668 9.845 71.901 Ga 7768
57.583 11.402 72.276 O 7769
56.998 8.457 71.553 O 7770
58.973 11.407 71.901 O 7771
59.36 8.397 71.588 O 7772
58.718 9.114 70.989 O 7773
58.249 10.839 70.818 Ga 7774
60.222 9.58 70.368 O 7775
57.565 9.604 70.579 Ga 7776
65.671 11.508 72.011 Ga 7777
63.135 9.287 71.985 Ga 7778
62.05 11.325 71.844 O 7779
61.271 8.159 72.904 O 7780
64.058 10.563 71.691 O 7781
62.408 10.398 70.788 O 7782
63.509 11.595 70.899 Ga 7783
64.43 9.45 71.053 O 7784
61.882 8.87 71.242 Ga 7785
70.231 12.287 71.76 Ga 7786
67.611 11.521 71.906 O 7787
68.355 11.864 71.876 O 7788
68.153 10.338 70.901 Ga 7789
55.685 11.502 69.133 Ga 7790
54.375 9.797 69.522 Ga 7791
52.462 11.436 69.98 O 7792
51.86 8.331 69.613 O 7793
54.265 11.37 69.812 O 7794
54.125 8.394 70.081 O 7795
53.776 8.989 68.323 O 7796
53.477 10.441 68.691 Ga 7797
55.635 9.213 68.524 O 7798
52.382 9.383 68.599 Ga 7799
60.882 12.015 69.461 Ga 7800
58.681 9.638 69.602 Ga 7801
57.328 11.823 69.676 O 7802
56.507 8.935 69.877 O 7803
59.439 11.04 69.663 O 7804
60.118 9.773 69.642 O 7805
57.7 10.51 68.361 O 7806
58.66 11.658 68.588 Ga 7807
60.099 9.78 68.93 O 7808
57.792 8.939 68.747 Ga 7809
65.69 11.499 70.193 Ga 7810
63.225 9.098 69.93 Ga 7811
62.215 11.158 70.078 O 7812
64.11 10.562 70.073 O 7813
62.57 10.228 69.052 O 7814
63.425 11.385 68.801 Ga 7815
64.549 9.399 69.418 O 7816
61.789 8.857 68.319 Ga 7817
70.635 12.477 70.21 Ga 7818
67.077 11.562 70.089 O 7819
68.774 11.593 70.029 O 7820
67.694 11.335 68.629 Ga 7821
55.492 11.507 66.859 Ga 7822
54.337 9.851 67.129 Ga 7823
52.661 11.525 67.268 O 7824
51.401 8.332 68.133 O 7825
53.923 11.479 67.524 O 7826
54.404 8.377 67.443 O 7827
52.717 10.317 66.254 O 7828
53.896 10.713 66.282 Ga 7829
55.494 9.073 66.409 O 7830
52.167 8.729 66.565 Ga 7831
60.655 11.766 67.452 Ga 7832
58.785 9.365 67.775 Ga 7833
57.379 11.347 67.4 O 7834
56.456 9.446 68.046 O 7835
59.193 10.911 67.487 O 7836
57.596 10.454 66.835 O 7837
58.539 11.416 66.171 Ga 7838
59.82 9.531 66.727 O 7839
57.432 8.941 66.496 Ga 7840
65.985 12.245 67.639 Ga 7841
63.951 9.727 67.808 Ga 7842
62.192 11.193 67.607 O 7843
64.708 11.117 68.084 O 7844
62.492 10.465 66.72 O 7845
63.802 10.761 66.832 Ga 7846
71.285 12.721 67.787 Ga 7847
66.116 10.814 67.862 O 7848
67.449 11.398 66.768 Ga 7849
53.85 9.26 65.32 Ga 7850
52.624 11.192 64.941 O 7851
54.211 11.077 64.85 O 7852
52.655 10.254 64.348 O 7853
54.818 9.712 64.311 O 7854
51.756 8.958 63.612 Ga 7855
60.644 11.494 65.207 Ga 7856
58.319 9.3 65.699 Ga 7857
57.196 11.248 65.228 O 7858
59.429 10.482 65.772 O 7859
57.552 10.233 64.366 O 7860
59.928 9.215 65.676 O 7861
65.986 12.538 65.129 Ga 7862
62.475 11.295 65.643 O 7863
64.185 11.829 65.535 O 7864
63.495 10.629 64.347 Ga 7865
65.821 11.01 65.559 O 7866
65.659 12.341 63.337 Ga 7867
62.3 11.648 63.593 O 7868
63.774 12.135 63.927 O 7869
55.029 12.934 63.701 O 7870
55.263 12.583 61.262 O 7871
59.833 12.808 61.958 O 7872
55.016 12.799 59.38 O 7873
59.223 12.474 59.479 O 7874
54.701 12.22 58.181 O 7875
58.352 13.602 58.315 O 7876
59.787 12.838 74.516 O 7877
65.274 14.866 75.385 Ga 7878
64.862 13.048 73.961 O 7879
68.442 14.208 75.013 Ga 7880
70.256 12.903 74.294 O 7881
67.737 15.72 74.909 O 7882
60.813 13.486 73.415 Ga 7883
59.655 12.449 72.73 O 7884
64.578 13.735 73.618 O 7885
66.519 13.674 73.492 Ga 7886
64.96 15.394 73.047 Ga 7887
65.12 13.169 72.348 O 7888
67.151 15.222 73.814 O 7889
69.459 14.4 73.831 O 7890
68.122 14.315 72.874 Ga 7891
69.928 12.918 73.346 O 7892
67.341 15.856 72.303 O 7893
60.791 13.236 72.145 Ga 7894
59.958 12.726 70.675 O 7895
64.651 13.776 71.702 O 7896
66.537 13.586 71.986 Ga 7897
64.444 15.01 70.456 Ga 7898
65.409 12.912 70.923 O 7899
66.963 15.271 71.718 O 7900
68.731 14.582 71.353 O 7901
67.533 14.041 70.6 Ga 7902
69.259 12.556 70.399 O 7903
68.536 15.003 70.639 O 7904
54.871 12.413 68.058 O 7905
61.222 13.235 69.52 Ga 7906
60.48 13.209 68.069 O 7907
62.91 13.847 69.564 O 7908
64.518 13.534 69.461 O 7909
66.323 13.871 69.921 Ga 7910
65.351 12.793 68.942 O 7911
67.202 14.17 68.858 O 7912
68.732 13.743 69.411 O 7913
69.782 12.456 68.668 O 7914
55.945 13.05 66.561 Ga 7915
54.953 12.77 65.375 O 7916
59.579 13.685 66.438 O 7917
60.213 13.012 66.036 O 7918
65.019 12.621 66.307 O 7919
68.688 13.414 67.366 O 7920
69.508 12.686 66.899 O 7921
59.532 13.447 64.403 O 7922
60.343 12.869 63.773 O 7923
64.546 12.829 64.329 O 7924
68.212 13.658 65.299 O 7925
58.894 13.56 62.129 O 7926
64.741 13.045 61.909 O 7927
58.478 13.408 60.122 O 7928
24.642 29.448 53.83 Ga 7929
26.54 28.645 54.935 O 7930
28.514 28.365 53.056 O 7931
29.93 26.147 52.788 Ga 7932
31.403 25.394 53.306 O 7933
28.729 29.621 53.22 Ga 7934
32.402 21.839 54.94 O 7935
30.736 28.454 52.762 O 7936
27.694 27.898 54.288 Ga 7937
28.446 25.644 53.596 O 7938
35.104 26.078 53.138 Ga 7939
33.197 23.788 53.133 Ga 7940
36.693 24.858 53.181 O 7941
35.013 22.129 53.213 O 7942
32.317 27.713 53.398 Ga 7943
33.407 25.454 53.04 O 7944
38.773 24.595 51.99 Ga 7945
39.893 22.505 52.576 O 7946
16.995 28.292 74.259 O 7947
19.382 27.649 74.245 O 7948
20.249 25.454 74.942 Ga 7949
19.684 23.429 75.327 Ga 7950
21.797 25.385 74.934 O 7951
18.977 29.566 74.75 Ga 7952
22.529 21.663 74.44 O 7953
20.221 27.652 74.463 O 7954
18.062 28.008 75.498 Ga 7955
18.717 24.885 74.943 O 7956
23.602 23.996 74.48 Ga 7957
25.278 22.211 74.322 O 7958
22.065 27.959 74.177 Ga 7959
22.671 25.595 74.546 O 7960
16.981 30.514 73.248 Ga 7961
15.501 28.576 74.715 Ga 7962
16.732 30.243 74.599 O 7963
18.033 25.613 73.619 Ga 7964
16.773 28.064 73.296 O 7965
20.601 28.54 73.736 Ga 7966
18.72 30.782 73.293 O 7967
17.512 27.44 73.892 O 7968
20.061 29.669 73.221 O 7969
21.462 25.685 73.634 Ga 7970
19.76 27.166 73.856 O 7971
20.428 23.009 73.659 O 7972
22.018 23.113 74.068 Ga 7973
19.421 27.777 73.075 O 7974
20.13 25.502 73.121 Ga 7975
19.077 23.73 72.805 Ga 7976
21.427 25.063 72.422 O 7977
18.66 29.418 72.836 Ga 7978
21.281 22.543 72.771 O 7979
20.356 27.731 72.444 O 7980
17.937 27.479 72.352 Ga 7981
19.218 25.274 72.204 O 7982
22.647 26.291 73.916 O 7983
22.055 24.188 73.527 O 7984
24.201 22.894 73.262 O 7985
25.788 23.402 73.372 Ga 7986
23.508 24.126 72.897 Ga 7987
24.845 22.222 72.599 O 7988
21.987 27.726 72.718 Ga 7989
22.929 25.529 72.801 O 7990
16.984 30.992 71.6 Ga 7991
15.103 30.986 71.941 O 7992
17.939 25.537 72.627 Ga 7993
16.863 28.546 70.571 O 7994
19.142 28.087 71.652 Ga 7995
18.847 30.65 71.751 O 7996
17.687 26.252 71.13 O 7997
20.068 29.381 71.591 O 7998
22.058 25.943 71.63 Ga 7999
19.992 26.689 71.715 O 8000
20.455 22.866 72.092 O 8001
22.328 22.818 71.659 Ga 8002
19.87 28.351 70.54 O 8003
20.341 25.656 70.201 Ga 8004
21.423 25.072 71.1 O 8005
18.959 29.652 70.612 Ga 8006
22.703 21.388 70.819 O 8007
20.606 27.967 70.592 O 8008
18.179 27.695 70.741 Ga 8009
18.854 25.467 71.033 O 8010
23.124 26.388 71.916 O 8011
22.186 24.325 71.961 O 8012
24.507 24.001 71.452 O 8013
25.948 22.842 71.77 Ga 8014
23.206 23.67 70.972 Ga 8015
25.104 22.184 70.836 O 8016
22.271 27.636 70.947 Ga 8017
23.164 25.305 70.741 O 8018
16.948 30.888 70.212 Ga 8019
16.109 30.888 69.234 O 8020
16.991 28.476 67.556 O 8021
20.718 30.742 69.13 Ga 8022
19.248 27.764 69.391 Ga 8023
18.476 30.569 69.641 O 8024
17.034 28.396 69.837 O 8025
20.188 29.112 69.568 O 8026
21.811 25.675 69.848 Ga 8027
20.349 27.449 69.568 O 8028
20.815 23.132 69.636 O 8029
22.362 22.937 70.187 Ga 8030
19.776 28.694 68.271 O 8031
20.434 25.72 69.025 Ga 8032
21.973 25.68 68.296 O 8033
18.815 29.574 68.637 Ga 8034
22.574 21.817 69.077 O 8035
20.675 28.152 68.505 O 8036
18.247 27.747 68.542 Ga 8037
19.406 25.67 67.774 O 8038
22.609 26.757 69.479 O 8039
22.592 24.411 69.684 O 8040
24.593 23.919 70.146 O 8041
25.882 22.803 69.837 Ga 8042
24.609 25.875 68.878 Ga 8043
23.619 23.904 68.82 Ga 8044
25.306 22.151 68.739 O 8045
22.239 27.999 68.214 Ga 8046
22.935 25.35 68.631 O 8047
17.194 30.876 67.259 Ga 8048
20.891 31.118 66.862 Ga 8049
19.754 27.944 67.106 Ga 8050
18.829 30.233 67.334 O 8051
17.285 28.285 67.215 O 8052
19.814 29.732 67.209 O 8053
22.172 24.973 67.248 Ga 8054
20.358 26.706 67.425 O 8055
22.178 23.13 67.747 Ga 8056
20.164 28.984 66.392 O 8057
20.713 25.723 65.781 Ga 8058
22.14 25.699 66.019 O 8059
18.88 29.337 65.853 Ga 8060
23.028 22.095 66.621 O 8061
21.078 28.639 66.113 O 8062
18.718 27.865 66.097 Ga 8063
22.773 26.456 67.347 O 8064
23.299 24.184 67.394 O 8065
24.648 23.854 67.554 O 8066
25.439 22.629 67.241 Ga 8067
23.387 29.33 66.395 O 8068
24.533 25.62 65.879 Ga 8069
24.074 24.333 66.027 Ga 8070
26.234 25.49 65.503 O 8071
25.918 21.61 66.051 O 8072
22.385 27.995 66.258 Ga 8073
23.315 25.826 66.681 O 8074
26.105 23.868 67.656 O 8075
16.76 30.747 66.251 Ga 8076
20.56 30.918 64.705 Ga 8077
19.743 28.052 65.363 Ga 8078
18.392 30.403 65.289 O 8079
20.584 29.478 64.967 O 8080
23.537 25.585 65.122 Ga 8081
20.571 27.367 64.711 O 8082
20.214 28.527 63.956 O 8083
20.78 25.745 63.943 Ga 8084
22.482 25.739 64.088 O 8085
19.249 29.767 63.88 Ga 8086
21.027 28.242 63.963 O 8087
22.268 30.91 64.864 O 8088
22.773 26.774 64.82 O 8089
22.823 24.322 64.681 O 8090
26.017 25.652 64.6 O 8091
24.612 23.072 64.681 O 8092
26.328 23.115 64.963 Ga 8093
23.387 28.671 62.861 O 8094
24.891 26.105 63.569 Ga 8095
24.365 24.323 63.474 Ga 8096
26.106 25.275 62.354 O 8097
22.931 30.136 63.366 Ga 8098
25.82 22.246 63.509 O 8099
22.679 28.18 64.023 Ga 8100
23.581 25.761 63.562 O 8101
27.898 23.263 63.756 O 8102
28.336 24.466 62.493 Ga 8103
21.239 30.605 62.745 Ga 8104
20.528 28.305 62.213 Ga 8105
18.927 30.309 62.321 O 8106
20.623 29.441 62.943 O 8107
22.807 25.467 62.394 Ga 8108
20.115 27.248 63.216 O 8109
19.853 28.997 61.568 Ga 8110
21.666 27.429 61.765 O 8111
24.666 28.387 61.945 Ga 8112
22.351 29.894 61.772 O 8113
22.746 27.012 62.474 O 8114
23.183 24.046 62.864 O 8115
27.374 25.723 61.862 Ga 8116
24.995 26.608 61.783 O 8117
24.789 23.058 62.456 O 8118
26.356 22.887 62.003 Ga 8119
23.596 28.669 61.024 O 8120
25.21 25.976 60.321 Ga 8121
23.959 24.259 61.254 Ga 8122
26.12 25.236 61.031 O 8123
23.764 30.183 61.057 Ga 8124
27.39 21.69 61.571 O 8125
25.177 28.365 60.117 O 8126
22.761 27.743 60.834 Ga 8127
24.183 25.941 61.381 O 8128
26.826 24.1 62.207 O 8129
29.416 23.933 60.997 O 8130
30.266 22.438 61.816 Ga 8131
27.887 23.788 60.716 Ga 8132
29.88 22.393 60.234 O 8133
27.813 25.288 60.297 O 8134
21.933 31.323 59.903 Ga 8135
20.587 28.262 60.804 Ga 8136
20.742 30.061 60.222 O 8137
23.286 25.341 60.495 Ga 8138
21.296 28.684 59.226 O 8139
23.864 28.121 59.44 Ga 8140
22.923 30.301 59.771 O 8141
22.234 26.561 60.051 O 8142
24.493 29.683 59.513 O 8143
26.655 25.825 59.492 Ga 8144
25.093 27.497 59.744 O 8145
25.072 23.28 60.049 O 8146
26.847 22.997 60.023 Ga 8147
24.696 28.788 58.657 O 8148
25.365 25.928 58.757 Ga 8149
26.661 25.008 58.381 O 8150
23.423 29.514 58.28 Ga 8151
27.563 21.721 59.356 O 8152
25.449 28.223 58.499 O 8153
22.927 27.927 58.903 Ga 8154
23.678 25.673 58.627 O 8155
27.729 26.566 59.676 O 8156
27.313 24.352 59.528 O 8157
29.361 23.629 59.97 O 8158
30.94 22.796 59.354 Ga 8159
29.699 25.685 58.757 Ga 8160
28.826 23.986 58.529 Ga 8161
30.173 21.647 58.433 O 8162
27.227 28.095 58.393 Ga 8163
27.843 25.236 58.493 O 8164
21.659 30.638 57.759 Ga 8165
25.709 31.38 56.754 Ga 8166
24.433 28.305 57.298 Ga 8167
23.469 30.785 57.284 O 8168
22.04 27.789 57.509 O 8169
24.993 29.756 57.5 O 8170
27.123 26.141 57.41 Ga 8171
25.101 27.251 57.588 O 8172
27.311 22.812 57.647 Ga 8173
25.507 29.04 56.475 O 8174
25.215 25.981 56.555 Ga 8175
26.742 25.13 56.742 O 8176
23.96 29.286 56.211 Ga 8177
26.064 28.268 56.315 O 8178
28.023 26.585 57.534 O 8179
27.654 24.518 57.562 O 8180
30.704 25.414 56.995 O 8181
29.661 23.257 57.3 O 8182
31.25 22.816 57.761 Ga 8183
29.235 27.999 56.034 O 8184
29.474 25.452 55.655 Ga 8185
28.772 24.22 56.028 Ga 8186
31.117 25.994 54.946 O 8187
30.845 22.668 56.281 O 8188
27.587 27.92 56.884 Ga 8189
28.512 25.607 56.769 O 8190
32.76 23.574 57.382 O 8191
32.857 24.133 55.145 Ga 8192
35.927 21.515 55.811 O 8193
26.158 30.975 54.813 Ga 8194
24.889 28.265 55.066 Ga 8195
23.793 30.495 55.283 O 8196
25.659 29.571 55.337 O 8197
27.709 25.875 55.339 Ga 8198
25.662 27.236 55.572 O 8199
29.645 27.998 54.219 Ga 8200
27.964 31.062 53.96 O 8201
27.914 27.291 55.545 O 8202
32.252 25.018 54.294 Ga 8203
30.086 26.443 54.332 O 8204
30.177 23.104 55.693 O 8205
31.959 23.653 55.226 Ga 8206
32.992 26.421 54.481 O 8207
31.762 23.457 53.904 O 8208
34.491 23.665 54.197 O 8209
36.145 22.653 54.345 Ga 8210
45.193 22.003 50.547 O 8211
44.92 22.022 48.672 O 8212
49.419 22.325 48.389 O 8213
49.279 21.898 47.362 O 8214
26.358 30.463 52.282 Ga 8215
24.721 31.055 52.993 O 8216
30.246 31.126 52.193 Ga 8217
29.302 27.7 51.989 Ga 8218
27.901 30.993 52.459 O 8219
30.31 29.24 52.255 O 8220
30.393 27.794 52.092 O 8221
30.183 28.782 51.507 O 8222
29.968 26.006 51.577 Ga 8223
29.444 30.268 51.416 Ga 8224
30.882 28.389 51.494 O 8225
35.061 27.326 51.863 O 8226
33.472 28.613 50.028 O 8227
34.84 26.085 50.752 Ga 8228
33.472 30.248 50.516 Ga 8229
35.858 21.504 51.946 O 8230
32.476 27.874 51.045 Ga 8231
39.91 22.045 50.856 O 8232
31.759 30.762 49.473 Ga 8233
30.463 28.999 49.747 Ga 8234
28.265 29.84 50.692 O 8235
30.514 30.535 50.022 O 8236
29.619 29.495 49.174 Ga 8237
30.597 27.324 49.632 O 8238
35.147 28.311 49.676 Ga 8239
32.7 29.571 49.066 O 8240
33.669 29.189 49.298 O 8241
34.424 27.327 49.844 O 8242
33.613 28.437 48.813 O 8243
35.26 26.2 49.07 Ga 8244
33.865 30.127 48.002 Ga 8245
35.715 28.332 48.295 O 8246
32.32 27.229 48.556 Ga 8247
38.655 27.59 47.852 O 8248
40.908 21.712 49.132 O 8249
37.402 28.321 48.655 Ga 8250
43.271 30.643 45.59 Ga 8251
44.843 21.531 47.427 O 8252
32.274 31.246 47.41 Ga 8253
36.174 31.097 46.916 Ga 8254
34.751 28.763 47.258 Ga 8255
32.379 29.488 47.593 O 8256
35.453 30.018 48.041 O 8257
34.229 29.713 46.859 Ga 8258
39.827 28.443 47.055 Ga 8259
37.79 30.04 46.911 O 8260
38.425 29.876 47.077 O 8261
38.686 30.224 45.428 Ga 8262
45.873 31.286 44.089 Ga 8263
36.285 31.348 45.762 Ga 8264
40.636 30.812 44.094 Ga 8265
50.368 30.624 42.709 Ga 8266
41.13 32.052 42.711 Ga 8267
45.809 30.936 42.941 Ga 8268
40.867 23.164 51.169 Ga 8269
44.084 24.289 49.806 Ga 8270
48.581 23.16 49.102 O 8271
50.749 23.38 48.83 Ga 8272
48.412 24.52 47.844 Ga 8273
51.227 25.68 47.458 O 8274
46.552 25.04 48.235 O 8275
42.73 25.961 49.238 Ga 8276
40.914 23.196 49.963 Ga 8277
42.374 24.109 49.316 O 8278
43.972 22.853 49.229 O 8279
46.131 22.861 49.221 Ga 8280
44.647 26.491 48.012 Ga 8281
43.868 24.11 48.169 Ga 8282
45.935 25.133 47.623 O 8283
47.521 23.879 49.299 O 8284
47.108 25.814 46.591 Ga 8285
52.49 25.213 46.439 Ga 8286
49.292 26.559 46.587 O 8287
50.455 23.482 47.537 Ga 8288
49.94 26.05 45.07 Ga 8289
50.892 25.672 46.369 O 8290
50.263 28.838 44.794 O 8291
46.279 22.703 47.623 Ga 8292
46.452 24.384 47.401 O 8293
48.669 22.901 47.761 O 8294
48.391 24.442 46.958 Ga 8295
52.377 25.406 45.354 Ga 8296
50.78 28.376 43.52 O 8297
26.897 27.972 52.947 O 8298
32.252 26.253 52.199 Ga 8299
31.818 25.182 51.557 O 8300
33.003 26.682 52.301 O 8301
32.64 24.639 52.017 O 8302
36.894 25.799 51.966 Ga 8303
34.658 23.747 52.944 O 8304
35.838 23.103 51.8 Ga 8305
33.943 23.71 51.398 Ga 8306
36.464 25.206 50.709 O 8307
33.541 25.528 51.431 O 8308
37.037 24.047 52.404 O 8309
38.928 22.682 51.584 O 8310
38.482 24.146 51.125 Ga 8311
37.021 24.901 50.511 O 8312
32.525 25.909 50.067 Ga 8313
31.477 26.903 50.026 O 8314
37.554 25.665 49.167 Ga 8315
34.424 23.802 49.934 O 8316
36.181 22.673 50.49 Ga 8317
36.448 24.925 49.605 O 8318
37.418 26.914 49.992 O 8319
37.232 24.177 50.099 O 8320
40.22 25.62 49.829 O 8321
38.923 23.218 49.837 O 8322
40.036 25.712 47.894 Ga 8323
38.487 24.302 48.645 Ga 8324
41.503 25.063 48.511 O 8325
39.114 25.542 49.394 O 8326
43.16 25.552 47.812 O 8327
46.567 27.457 47.11 O 8328
48.969 28.429 44.901 O 8329
47.198 27.942 45.471 Ga 8330
37.449 25.527 48.089 Ga 8331
34.604 27.073 47.663 O 8332
35.659 27.546 47.201 O 8333
36.903 27.208 47.605 O 8334
41.905 25.667 47.061 Ga 8335
39.282 26.955 47.558 O 8336
39.464 23.274 48.074 O 8337
41.377 22.714 47.665 Ga 8338
38.305 28.81 46.455 O 8339
40.245 26.452 46.284 Ga 8340
41.347 24.753 46.204 O 8341
40.942 28.886 45.698 O 8342
37.086 27.782 46.149 Ga 8343
42.247 27.251 47.314 O 8344
42.117 24.099 48.027 O 8345
44.195 25.963 46.712 O 8346
44.105 22.516 48.011 O 8347
43.69 29.023 45.608 O 8348
44.866 26.159 45.773 Ga 8349
43.533 23.567 46.616 Ga 8350
45.772 24.933 46.445 O 8351
45.451 29.198 45.12 O 8352
42.504 28.346 46.024 Ga 8353
43.199 25.486 46.339 O 8354
48.285 25.17 45.509 O 8355
50.096 27.513 44.612 Ga 8356
47.888 30.542 43.909 O 8357
49.126 29.031 44.588 O 8358
48.976 29.826 42.931 Ga 8359
34.83 30.279 45.237 O 8360
39.6 28.521 45.622 Ga 8361
37.029 29.897 45.096 O 8362
40.437 30.051 45.413 O 8363
39.266 27.276 44.943 O 8364
38.782 30.179 44.53 Ga 8365
40.594 28.442 44.409 O 8366
44.578 28.198 45.314 Ga 8367
42.374 30.73 44.187 O 8368
41.827 27.695 45.007 O 8369
44.726 29.918 44.777 O 8370
47.027 26.017 45.411 Ga 8371
44.489 27.239 44.5 O 8372
43.895 28.873 44.122 O 8373
43.629 30.2 43.57 Ga 8374
45.41 28.84 44.172 O 8375
42.497 28.256 43.651 Ga 8376
46.619 26.721 44.153 O 8377
49.077 27.271 44.106 O 8378
48.523 24.04 45.325 O 8379
48.818 28.338 43.504 O 8380
50.075 25.965 44.123 Ga 8381
52.09 26.173 44.043 O 8382
46.992 28.149 43.74 Ga 8383
44.416 28.769 42.672 Ga 8384
42.508 30.649 42.684 O 8385
44.223 30.704 42.414 O 8386
49.927 29.909 42.686 Ga 8387
47.299 30.259 42.364 O 8388
48.606 31.386 43.307 O 8389
49.2 30.268 41.897 Ga 8390
50.803 51.326 37.49 Ga 8391
50.831 51.354 38.723 Ga 8392
45.965 51.278 37.83 Ga 8393
48.425 49.182 38.14 Ga 8394
50.001 48.348 37.224 Ga 8395
47.783 50.478 37.679 O 8396
49.499 50.05 37.285 O 8397
52.593 45.308 39.332 Ga 8398
50.943 48.86 38.284 O 8399
52.96 45.443 37.277 Ga 8400
49.684 48.287 38.985 Ga 8401
49.505 50.033 39.013 O 8402
14.82 49.515 61.158 Ga 8403
16.708 50.354 59.305 Ga 8404
15.035 47.628 59.821 Ga 8405
16.079 48.955 60.119 O 8406
15.359 45.385 59.12 Ga 8407
16.433 47.887 59.082 O 8408
17.983 49.42 58.348 Ga 8409
17.746 47.505 57.712 Ga 8410
16.689 50.429 57.956 Ga 8411
15.875 47.396 57.207 Ga 8412
15.793 49.131 57.374 O 8413
16.368 48.61 56.17 O 8414
18.301 50.344 57.284 O 8415
18.555 49.546 55.718 Ga 8416
17.899 47.628 56.085 Ga 8417
18.465 49.338 54.337 O 8418
19.275 48.073 53.958 O 8419
20.332 45.946 53.699 Ga 8420
18.783 43.337 54.035 Ga 8421
21.802 45.604 53.163 O 8422
19.575 49.497 53.181 Ga 8423
21.482 48.139 53.531 O 8424
17.547 47.176 53.865 Ga 8425
18.913 45.159 53.536 O 8426
22.977 49.183 52.29 O 8427
22.759 43.553 53.306 Ga 8428
23.743 48.933 53.29 Ga 8429
22.873 47.55 52.525 Ga 8430
22.182 45.127 52.643 O 8431
10.644 45.423 74.538 Ga 8432
11.704 47.556 74.598 O 8433
14.437 48.0 74.33 O 8434
14.772 45.727 74.836 Ga 8435
13.607 49.377 75.044 Ga 8436
15.339 47.935 74.172 O 8437
13.032 48.045 75.285 Ga 8438
12.266 51.001 73.109 Ga 8439
10.777 48.128 73.309 Ga 8440
11.505 49.662 73.962 O 8441
10.388 47.141 74.533 O 8442
10.481 45.716 73.128 Ga 8443
11.993 47.435 73.327 O 8444
15.681 49.917 73.029 Ga 8445
14.32 48.018 73.325 Ga 8446
12.638 49.625 73.54 O 8447
14.303 49.598 73.553 O 8448
15.288 47.067 73.377 O 8449
13.561 48.378 72.798 O 8450
14.705 45.67 73.018 Ga 8451
13.78 49.493 72.423 Ga 8452
15.254 47.726 72.039 O 8453
12.694 47.486 72.318 Ga 8454
12.424 51.155 71.907 Ga 8455
10.89 47.958 72.328 Ga 8456
11.36 49.48 71.294 O 8457
10.207 46.762 71.474 O 8458
11.304 48.106 70.454 O 8459
15.623 50.057 71.611 Ga 8460
13.755 47.802 71.63 Ga 8461
12.588 49.727 71.266 O 8462
14.218 49.352 71.23 O 8463
15.116 47.043 71.35 O 8464
14.407 48.071 70.529 O 8465
14.902 45.61 70.775 Ga 8466
13.446 49.388 70.27 Ga 8467
15.153 47.907 70.489 O 8468
12.682 47.313 70.692 Ga 8469
11.786 50.967 69.453 Ga 8470
14.162 45.032 69.888 Ga 8471
12.862 45.023 68.72 O 8472
11.603 48.248 67.852 O 8473
15.671 50.123 69.445 Ga 8474
13.75 47.858 69.312 Ga 8475
13.376 50.435 69.755 O 8476
12.788 45.753 69.515 O 8477
14.575 49.204 69.598 O 8478
15.189 47.123 69.475 O 8479
14.654 48.19 68.316 O 8480
15.345 45.71 68.35 Ga 8481
14.637 43.592 68.92 Ga 8482
16.549 44.453 67.941 O 8483
13.497 49.273 68.678 Ga 8484
15.411 48.039 68.173 O 8485
12.988 47.349 68.489 Ga 8486
13.906 45.191 68.537 O 8487
11.592 50.822 68.286 Ga 8488
13.796 44.922 67.081 Ga 8489
12.255 46.718 65.988 O 8490
15.649 50.258 67.13 Ga 8491
14.3 47.843 67.005 Ga 8492
13.279 50.202 67.557 O 8493
12.829 46.156 67.464 O 8494
13.445 43.502 67.934 O 8495
14.621 49.334 67.43 O 8496
17.176 44.902 66.505 Ga 8497
15.504 46.758 66.926 O 8498
14.716 42.823 67.374 O 8499
16.119 41.882 67.577 Ga 8500
15.011 48.221 65.894 O 8501
14.954 45.197 66.366 Ga 8502
14.092 44.008 66.253 Ga 8503
16.047 45.167 65.252 O 8504
13.677 49.077 66.231 Ga 8505
15.754 48.034 65.792 O 8506
13.387 47.678 66.144 Ga 8507
14.407 45.534 65.535 O 8508
16.298 43.485 67.26 O 8509
17.335 47.532 65.33 Ga 8510
13.479 44.646 65.747 Ga 8511
15.594 50.415 64.456 Ga 8512
14.674 47.651 64.52 Ga 8513
13.297 49.772 64.726 O 8514
12.887 46.232 65.276 O 8515
13.53 43.09 65.03 O 8516
15.233 49.085 65.065 O 8517
17.499 45.148 64.75 Ga 8518
15.245 46.286 65.01 O 8519
14.813 42.704 65.214 O 8520
16.407 42.627 64.757 Ga 8521
14.928 48.231 63.319 O 8522
15.092 45.394 63.113 Ga 8523
14.357 43.689 63.659 Ga 8524
16.467 44.96 63.587 O 8525
14.717 49.537 63.716 Ga 8526
15.91 47.558 63.499 O 8527
13.416 47.53 63.915 Ga 8528
13.806 45.203 64.147 O 8529
17.081 50.158 65.044 O 8530
17.166 46.217 64.118 O 8531
16.657 43.936 64.22 O 8532
17.981 43.262 63.082 Ga 8533
17.378 47.301 63.043 Ga 8534
17.715 44.921 62.942 O 8535
16.102 50.279 62.199 Ga 8536
16.021 47.902 62.339 Ga 8537
13.777 49.479 62.611 O 8538
15.379 49.002 62.461 O 8539
16.536 45.208 62.067 Ga 8540
14.889 46.946 62.155 O 8541
15.27 42.574 62.644 O 8542
16.853 42.611 62.08 Ga 8543
14.734 47.899 61.728 O 8544
15.407 45.594 61.257 Ga 8545
14.753 42.936 61.028 Ga 8546
16.739 44.88 60.925 O 8547
16.434 47.877 60.775 O 8548
14.147 44.604 61.068 O 8549
17.807 50.383 61.381 O 8550
17.773 45.764 62.271 O 8551
16.933 43.906 62.074 O 8552
18.028 49.118 61.49 O 8553
18.242 43.152 61.152 Ga 8554
18.565 49.063 60.115 Ga 8555
17.854 47.197 61.016 Ga 8556
17.92 44.788 61.169 O 8557
17.782 45.463 59.801 Ga 8558
15.562 46.676 60.335 O 8559
16.049 43.004 59.739 O 8560
17.635 42.416 60.182 Ga 8561
16.957 45.388 58.277 O 8562
18.428 50.622 59.567 O 8563
17.393 46.843 59.267 O 8564
17.116 43.875 59.814 O 8565
19.12 50.513 58.656 O 8566
19.713 46.947 59.275 O 8567
19.522 43.756 59.897 O 8568
19.272 48.788 57.879 O 8569
19.636 45.495 58.384 Ga 8570
18.578 43.738 58.466 Ga 8571
17.772 45.157 58.495 O 8572
18.786 45.103 57.746 Ga 8573
17.388 42.711 57.769 Ga 8574
17.546 45.274 56.576 O 8575
20.413 50.611 56.31 Ga 8576
18.894 47.958 56.712 Ga 8577
17.647 45.911 57.063 O 8578
17.98 44.162 57.033 O 8579
19.351 49.439 57.176 O 8580
20.158 46.921 56.967 O 8581
19.506 42.947 56.881 O 8582
21.103 42.638 56.533 Ga 8583
19.292 48.232 55.323 O 8584
20.206 45.832 55.516 Ga 8585
19.484 44.083 55.846 Ga 8586
21.759 44.972 55.435 O 8587
20.524 48.252 55.92 O 8588
18.88 45.485 56.177 O 8589
18.529 45.066 54.885 Ga 8590
20.794 50.28 54.223 Ga 8591
20.558 47.523 54.51 Ga 8592
17.575 46.189 55.507 O 8593
18.179 43.697 55.693 O 8594
20.011 49.006 54.701 O 8595
22.833 45.158 54.088 Ga 8596
19.755 47.052 54.749 O 8597
20.267 43.501 54.497 O 8598
21.421 42.373 54.754 Ga 8599
22.669 50.498 53.949 O 8600
22.699 46.675 53.906 O 8601
21.718 44.116 54.719 O 8602
21.089 50.415 52.205 Ga 8603
20.545 47.484 52.622 Ga 8604
20.417 48.881 52.088 O 8605
23.926 47.953 51.47 Ga 8606
23.001 50.108 52.108 O 8607
23.426 49.67 51.508 O 8608
24.465 49.975 50.607 Ga 8609
22.198 51.391 50.374 Ga 8610
25.815 50.425 48.817 Ga 8611
22.865 49.793 49.738 O 8612
24.351 49.79 48.577 Ga 8613
27.73 50.487 48.589 O 8614
27.699 49.184 47.829 O 8615
28.634 48.998 48.576 Ga 8616
27.39 47.485 47.936 Ga 8617
25.892 50.385 47.154 Ga 8618
28.878 47.94 46.765 Ga 8619
27.73 50.094 47.18 O 8620
28.716 49.817 46.659 O 8621
27.918 48.977 45.446 Ga 8622
26.495 50.393 45.264 Ga 8623
30.736 50.52 44.177 Ga 8624
32.366 51.304 42.129 Ga 8625
35.931 50.584 41.491 Ga 8626
35.827 50.512 40.349 Ga 8627
40.446 50.311 38.948 Ga 8628
45.962 51.144 39.16 Ga 8629
23.158 44.858 52.175 Ga 8630
19.409 46.755 52.506 O 8631
20.192 43.528 53.046 O 8632
21.816 42.541 52.936 Ga 8633
20.114 45.454 51.403 Ga 8634
21.93 45.47 51.532 O 8635
20.86 48.069 51.166 O 8636
22.366 46.184 51.898 O 8637
21.869 43.846 52.036 O 8638
25.056 46.882 51.612 O 8639
23.182 49.029 50.491 O 8640
25.477 45.828 50.303 Ga 8641
23.57 43.83 51.109 Ga 8642
26.807 44.535 50.368 O 8643
25.557 48.114 50.03 O 8644
22.625 47.506 50.676 Ga 8645
23.762 45.483 50.875 O 8646
22.427 44.757 49.95 Ga 8647
24.182 47.857 49.401 Ga 8648
22.969 46.038 49.982 O 8649
25.243 48.953 49.548 O 8650
26.574 45.623 49.418 Ga 8651
25.445 47.624 49.722 O 8652
26.313 42.611 49.048 Ga 8653
24.563 48.29 48.282 O 8654
25.302 45.778 48.868 Ga 8655
26.457 45.097 47.92 O 8656
25.949 48.076 48.858 O 8657
22.919 47.622 48.594 Ga 8658
27.967 46.302 48.899 O 8659
27.093 43.967 49.391 O 8660
28.348 43.726 47.981 Ga 8661
27.52 45.025 48.381 O 8662
25.613 47.496 47.386 Ga 8663
24.862 49.005 47.066 O 8664
27.945 44.792 47.07 Ga 8665
24.668 46.522 47.471 O 8666
26.799 42.608 47.548 Ga 8667
25.187 45.48 45.965 Ga 8668
26.81 45.473 46.533 O 8669
25.799 48.144 46.122 O 8670
27.377 46.058 47.138 O 8671
26.818 43.926 46.958 O 8672
29.94 46.274 46.586 O 8673
29.153 42.578 46.844 O 8674
30.966 41.845 46.622 Ga 8675
28.894 47.8 45.143 O 8676
29.417 45.348 44.921 Ga 8677
28.629 44.009 46.589 Ga 8678
31.198 45.181 45.439 O 8679
30.244 48.71 45.859 O 8680
27.814 47.548 46.269 Ga 8681
29.131 45.544 46.509 O 8682
31.741 47.471 45.289 Ga 8683
28.183 45.109 45.114 Ga 8684
30.392 47.846 44.938 Ga 8685
28.309 50.392 45.502 O 8686
27.231 46.506 45.397 O 8687
27.732 43.515 45.17 O 8688
29.76 49.407 45.093 O 8689
32.449 45.367 44.152 Ga 8690
29.335 47.191 44.439 O 8691
29.354 43.013 45.484 O 8692
31.405 42.707 45.424 Ga 8693
29.438 48.1 43.94 O 8694
29.287 45.3 44.002 Ga 8695
31.154 45.585 43.066 O 8696
28.918 49.714 43.752 Ga 8697
30.801 48.3 43.373 O 8698
27.435 46.321 44.154 O 8699
32.433 50.197 44.183 O 8700
31.316 46.341 43.525 O 8701
31.441 44.067 44.25 O 8702
34.563 46.664 44.343 O 8703
32.996 48.486 42.563 O 8704
35.145 45.771 42.875 Ga 8705
32.673 43.643 42.877 Ga 8706
36.793 44.486 43.155 O 8707
34.002 49.677 43.405 Ga 8708
35.651 48.285 42.296 O 8709
32.403 47.543 43.614 Ga 8710
33.885 44.62 43.784 O 8711
29.941 47.779 42.167 Ga 8712
33.165 45.379 42.805 Ga 8713
34.382 47.639 41.395 Ga 8714
32.723 49.565 41.962 O 8715
32.293 46.661 42.065 O 8716
32.794 44.987 41.591 O 8717
35.077 49.089 42.148 O 8718
37.282 45.472 41.985 Ga 8719
34.785 47.459 42.722 O 8720
33.19 48.749 41.435 O 8721
35.14 45.686 42.099 Ga 8722
33.881 43.518 41.208 Ga 8723
36.171 44.933 40.826 O 8724
34.222 49.838 41.103 Ga 8725
35.896 48.118 41.363 O 8726
33.317 47.501 40.48 Ga 8727
33.582 45.286 41.204 O 8728
38.718 48.034 41.403 Ga 8729
37.966 50.467 41.092 O 8730
36.585 46.799 40.682 O 8731
39.492 49.708 41.202 O 8732
38.376 47.659 39.598 O 8733
38.158 48.834 40.758 Ga 8734
37.863 47.862 41.175 Ga 8735
43.751 48.211 40.48 O 8736
44.738 46.076 39.994 Ga 8737
43.595 49.923 40.096 Ga 8738
41.851 47.562 40.251 Ga 8739
34.426 47.949 40.147 Ga 8740
34.583 49.553 39.674 O 8741
37.946 45.03 40.243 Ga 8742
39.927 48.037 39.532 Ga 8743
37.651 50.112 39.907 O 8744
36.676 46.727 40.154 O 8745
40.073 49.431 40.176 O 8746
38.887 47.919 38.696 O 8747
39.126 49.9 38.774 Ga 8748
45.11 47.766 39.38 Ga 8749
42.309 50.775 39.088 O 8750
45.051 49.545 39.203 O 8751
44.118 47.409 39.412 O 8752
43.482 48.156 38.545 O 8753
44.781 46.209 38.517 Ga 8754
43.401 49.648 38.613 Ga 8755
45.683 48.767 38.566 O 8756
41.867 47.457 39.247 Ga 8757
47.917 50.342 39.115 O 8758
49.387 46.718 39.008 O 8759
48.416 47.812 37.574 O 8760
49.626 45.688 37.769 Ga 8761
47.371 48.04 38.561 Ga 8762
44.779 48.149 37.194 Ga 8763
43.762 50.525 37.563 O 8764
44.8 49.732 37.821 O 8765
43.634 47.072 37.647 O 8766
49.266 47.098 36.995 O 8767
50.936 41.875 37.84 Ga 8768
50.038 32.451 42.716 O 8769
45.032 32.337 42.912 O 8770
50.439 32.288 41.859 O 8771
50.693 41.146 38.714 Ga 8772
52.174 34.892 41.945 Ga 8773
51.112 33.916 42.068 Ga 8774
50.838 39.326 40.203 O 8775
52.646 35.764 39.33 Ga 8776
50.253 38.661 38.705 O 8777
46.187 32.04 44.129 Ga 8778
46.483 35.601 42.757 O 8779
48.329 34.088 42.603 Ga 8780
46.505 34.445 42.154 O 8781
49.394 33.008 41.524 O 8782
17.034 40.662 59.593 Ga 8783
15.721 40.767 60.33 O 8784
16.701 38.089 58.947 O 8785
18.746 39.062 58.438 Ga 8786
18.409 37.742 58.652 Ga 8787
16.963 40.929 58.218 Ga 8788
18.545 40.281 57.835 O 8789
19.354 39.633 56.186 Ga 8790
22.289 35.18 54.099 O 8791
21.535 38.535 54.332 O 8792
23.692 37.825 52.953 O 8793
24.671 35.699 52.791 Ga 8794
23.845 33.46 53.608 Ga 8795
26.274 35.541 53.446 O 8796
23.666 39.36 53.362 Ga 8797
25.703 31.779 53.279 O 8798
25.297 38.052 52.466 O 8799
22.636 37.612 53.901 Ga 8800
24.139 34.871 53.892 O 8801
27.582 33.603 53.141 Ga 8802
11.957 37.956 74.181 O 8803
14.434 37.815 74.174 O 8804
15.417 35.51 74.609 Ga 8805
14.587 32.917 75.104 Ga 8806
17.063 35.645 74.861 O 8807
13.862 39.527 74.923 Ga 8808
16.685 31.816 74.326 O 8809
15.345 37.863 74.384 O 8810
13.248 37.652 75.458 Ga 8811
14.093 34.642 75.055 O 8812
18.408 33.725 74.438 Ga 8813
17.313 37.926 74.083 Ga 8814
17.893 35.607 74.328 O 8815
11.89 40.296 73.534 Ga 8816
13.161 35.662 74.226 Ga 8817
15.671 40.436 73.242 Ga 8818
15.943 37.793 73.39 Ga 8819
13.308 40.495 73.674 O 8820
12.622 37.533 73.663 O 8821
15.082 39.14 73.642 O 8822
16.726 35.088 73.562 Ga 8823
14.999 37.057 73.955 O 8824
15.606 33.011 73.684 O 8825
17.355 32.74 73.471 Ga 8826
14.413 38.132 73.058 O 8827
15.33 35.546 73.253 Ga 8828
14.31 33.303 72.601 Ga 8829
16.29 35.656 72.152 O 8830
13.952 39.59 72.753 Ga 8831
16.212 31.98 72.881 O 8832
15.67 38.146 72.15 O 8833
13.243 37.264 72.23 Ga 8834
13.871 34.97 72.918 O 8835
16.475 40.277 74.428 O 8836
17.719 36.145 73.769 O 8837
16.659 33.611 73.914 O 8838
19.337 33.673 72.689 O 8839
17.842 33.9 72.759 Ga 8840
17.258 37.709 72.835 Ga 8841
17.949 35.464 72.832 O 8842
11.963 40.747 71.723 Ga 8843
15.707 40.591 71.776 Ga 8844
14.568 37.513 71.675 Ga 8845
13.394 40.509 71.768 O 8846
12.007 38.394 71.548 O 8847
15.173 39.118 71.453 O 8848
17.605 35.184 71.54 Ga 8849
15.066 35.99 71.602 O 8850
15.806 33.378 71.595 O 8851
17.108 32.387 71.789 Ga 8852
14.594 38.474 70.565 O 8853
15.37 35.358 69.997 Ga 8854
14.284 33.163 71.148 Ga 8855
16.303 35.721 71.104 O 8856
14.033 39.661 70.836 Ga 8857
16.419 32.386 70.509 O 8858
15.819 38.209 70.875 O 8859
13.348 37.466 70.95 Ga 8860
14.043 35.125 70.813 O 8861
17.464 40.119 71.703 O 8862
17.08 36.523 71.528 O 8863
16.636 33.943 71.55 O 8864
19.184 33.376 71.744 O 8865
18.146 34.143 70.661 Ga 8866
17.343 37.737 70.437 Ga 8867
17.947 35.497 70.002 O 8868
12.398 41.294 69.785 Ga 8869
15.896 40.639 69.735 Ga 8870
15.575 37.726 69.619 Ga 8871
13.551 40.152 69.77 O 8872
12.074 38.476 70.105 O 8873
15.082 39.433 69.605 O 8874
16.658 35.12 69.472 Ga 8875
14.862 36.761 69.338 O 8876
15.796 32.965 69.74 O 8877
17.671 32.707 69.846 Ga 8878
15.112 38.663 68.601 O 8879
15.499 35.389 68.849 Ga 8880
16.563 35.709 67.875 O 8881
13.849 39.158 68.409 Ga 8882
17.488 31.49 68.952 O 8883
16.09 38.564 68.51 O 8884
13.339 38.144 68.38 Ga 8885
14.231 35.989 67.996 O 8886
17.517 40.628 69.317 O 8887
17.669 36.323 69.384 O 8888
16.944 33.616 69.644 O 8889
19.108 34.384 69.049 O 8890
17.911 33.703 68.294 Ga 8891
19.792 32.09 68.091 O 8892
17.43 37.748 68.565 Ga 8893
18.073 35.364 68.497 O 8894
16.06 40.802 67.213 Ga 8895
15.86 37.932 67.385 Ga 8896
13.658 40.25 67.28 O 8897
15.286 39.48 67.46 O 8898
17.295 34.834 67.475 Ga 8899
15.044 36.645 67.59 O 8900
15.815 32.947 66.943 O 8901
17.296 32.518 67.591 Ga 8902
14.881 38.364 66.387 O 8903
15.357 35.934 65.885 Ga 8904
16.958 35.384 66.146 O 8905
14.522 39.788 65.785 Ga 8906
17.949 31.973 66.238 O 8907
16.504 38.683 66.266 O 8908
17.915 41.271 66.201 O 8909
17.536 36.279 67.296 O 8910
17.39 33.899 66.85 O 8911
19.556 33.274 67.658 O 8912
20.681 32.18 66.639 Ga 8913
17.938 39.433 66.661 O 8914
19.501 35.342 66.368 Ga 8915
19.016 34.221 66.296 Ga 8916
18.421 39.723 65.164 Ga 8917
19.993 31.916 65.534 O 8918
17.596 37.72 66.32 Ga 8919
17.79 35.378 66.014 O 8920
16.128 40.668 64.849 Ga 8921
16.071 37.569 65.654 Ga 8922
16.012 39.23 65.131 O 8923
17.64 34.931 64.64 Ga 8924
14.903 37.484 65.185 O 8925
17.007 32.781 64.857 Ga 8926
15.801 38.381 64.3 O 8927
15.553 35.884 64.254 Ga 8928
17.114 35.18 63.248 O 8929
14.622 39.77 64.344 Ga 8930
17.798 31.332 64.879 O 8931
16.458 38.23 64.204 O 8932
17.984 41.042 64.216 O 8933
17.911 36.458 64.815 O 8934
18.337 33.578 65.008 O 8935
20.06 36.144 64.717 O 8936
19.389 33.215 64.804 O 8937
20.846 32.792 64.752 Ga 8938
19.056 38.365 63.123 O 8939
19.969 35.735 62.997 Ga 8940
18.999 33.8 63.357 Ga 8941
20.811 35.269 64.383 O 8942
18.11 39.575 63.265 Ga 8943
20.612 31.895 63.253 O 8944
17.783 37.425 63.45 Ga 8945
18.917 35.219 64.085 O 8946
16.5 40.353 62.531 Ga 8947
15.769 37.162 63.017 Ga 8948
15.83 38.976 63.098 O 8949
18.97 35.354 62.648 Ga 8950
14.64 37.471 63.754 O 8951
17.633 35.284 61.892 O 8952
16.003 38.093 62.044 O 8953
18.688 37.988 61.712 Ga 8954
18.068 40.597 61.895 O 8955
17.623 35.972 62.345 O 8956
17.897 34.269 62.343 O 8957
18.837 39.849 61.712 O 8958
19.978 37.558 62.463 O 8959
20.324 33.321 62.539 O 8960
20.732 32.404 61.669 Ga 8961
19.05 38.81 60.84 O 8962
20.275 36.114 61.448 Ga 8963
19.054 33.295 61.398 Ga 8964
21.664 35.017 60.934 O 8965
17.7 39.191 60.965 Ga 8966
21.178 30.918 61.135 O 8967
20.048 38.354 60.694 O 8968
17.747 37.526 61.165 Ga 8969
19.225 34.956 60.944 O 8970
22.415 32.526 62.341 O 8971
17.926 35.09 60.038 Ga 8972
19.308 37.922 59.469 Ga 8973
18.464 40.236 59.938 O 8974
17.527 36.593 59.985 O 8975
19.309 34.24 60.371 O 8976
19.18 39.676 59.879 O 8977
21.838 35.365 59.277 Ga 8978
20.301 37.023 59.915 O 8979
20.007 33.699 59.934 O 8980
21.197 32.655 60.218 Ga 8981
20.053 38.55 58.478 O 8982
20.354 35.672 58.567 Ga 8983
19.064 33.643 58.684 Ga 8984
21.421 35.05 57.787 O 8985
21.297 32.135 58.554 O 8986
20.78 37.932 58.135 O 8987
19.426 35.009 59.57 O 8988
22.325 33.689 59.46 O 8989
23.253 33.624 58.126 Ga 8990
22.506 38.004 57.843 Ga 8991
23.153 35.229 57.717 O 8992
20.719 40.681 56.909 Ga 8993
19.454 38.056 57.278 Ga 8994
17.791 36.445 57.976 O 8995
20.207 39.409 57.595 O 8996
22.067 35.908 56.772 Ga 8997
20.3 37.164 57.38 O 8998
20.518 32.753 57.975 O 8999
22.035 32.924 57.088 Ga 9000
20.424 38.385 56.389 O 9001
20.074 35.912 56.057 Ga 9002
21.723 35.193 55.524 O 9003
22.907 31.533 56.996 O 9004
21.073 38.137 56.029 O 9005
22.587 40.888 56.824 O 9006
23.169 36.172 57.453 O 9007
22.329 34.36 57.096 O 9008
24.513 33.617 56.644 O 9009
25.565 32.054 56.76 Ga 9010
24.139 38.075 55.725 O 9011
24.903 35.844 55.786 Ga 9012
23.245 33.534 55.817 Ga 9013
25.128 32.22 55.27 O 9014
22.593 37.38 56.186 Ga 9015
23.315 34.974 56.183 O 9016
21.195 40.796 54.89 Ga 9017
20.031 38.125 54.651 Ga 9018
21.167 39.212 55.173 O 9019
23.391 35.674 55.141 Ga 9020
20.489 37.312 55.329 O 9021
22.448 32.826 55.242 Ga 9022
24.036 38.36 54.136 Ga 9023
23.084 40.789 54.038 O 9024
22.45 36.243 54.468 O 9025
22.839 34.425 54.719 O 9026
25.069 36.886 53.955 O 9027
24.885 33.555 55.006 O 9028
26.077 32.563 54.37 Ga 9029
27.068 33.258 55.235 O 9030
21.524 40.97 52.274 Ga 9031
20.023 40.752 52.841 O 9032
25.275 40.713 51.759 Ga 9033
23.883 37.966 51.512 Ga 9034
22.87 40.025 52.067 O 9035
24.914 39.003 51.962 O 9036
24.357 40.019 51.074 Ga 9037
26.098 32.237 51.728 O 9038
29.837 35.847 50.997 Ga 9039
31.002 31.728 50.31 O 9040
27.111 37.228 51.017 Ga 9041
25.909 40.605 49.363 Ga 9042
23.465 39.993 49.956 O 9043
24.799 39.603 48.624 Ga 9044
29.5 38.276 49.166 Ga 9045
27.752 40.181 49.951 O 9046
30.061 36.465 49.08 O 9047
28.937 37.955 47.662 O 9048
29.545 35.624 47.644 Ga 9049
28.393 39.396 48.388 Ga 9050
30.824 31.504 48.593 O 9051
30.594 39.084 47.626 O 9052
27.927 37.901 48.957 Ga 9053
35.172 32.186 47.786 O 9054
26.578 41.222 48.274 Ga 9055
30.838 41.005 46.124 Ga 9056
30.546 37.611 47.021 Ga 9057
27.51 40.057 47.4 O 9058
30.014 39.498 47.156 O 9059
28.717 39.683 45.854 Ga 9060
30.414 31.412 47.442 O 9061
33.048 40.981 46.033 O 9062
33.78 39.799 45.534 Ga 9063
34.816 31.848 46.22 O 9064
40.468 32.093 45.113 O 9065
30.758 40.831 45.232 Ga 9066
35.044 41.198 44.187 Ga 9067
36.706 31.699 44.31 O 9068
39.979 32.172 43.951 O 9069
35.914 41.131 42.869 Ga 9070
40.647 40.943 41.514 Ga 9071
44.867 32.026 42.022 O 9072
40.836 40.836 40.229 Ga 9073
45.674 40.415 38.978 Ga 9074
48.293 39.972 38.74 Ga 9075
23.516 35.285 52.575 Ga 9076
22.355 36.645 52.609 O 9077
26.63 35.711 51.659 Ga 9078
24.986 37.378 52.212 O 9079
25.215 33.41 52.338 O 9080
26.838 33.102 52.882 Ga 9081
24.87 38.486 51.036 O 9082
24.782 35.764 51.648 Ga 9083
25.928 35.11 50.417 O 9084
25.612 38.042 51.198 O 9085
22.973 37.8 50.737 Ga 9086
23.427 35.496 50.785 O 9087
27.819 35.836 52.325 O 9088
26.464 34.083 51.891 O 9089
29.046 33.452 51.714 O 9090
27.798 33.641 50.678 Ga 9091
28.195 35.013 51.054 O 9092
24.817 37.954 49.703 Ga 9093
25.834 39.203 50.022 O 9094
27.267 35.759 49.994 Ga 9095
24.939 36.465 50.047 O 9096
27.184 32.917 49.973 Ga 9097
27.046 35.102 48.899 O 9098
26.36 37.921 48.908 O 9099
27.933 36.497 49.642 O 9100
28.047 34.551 49.736 O 9101
29.658 33.138 50.372 O 9102
31.18 33.1 49.063 Ga 9103
29.217 33.984 48.744 Ga 9104
31.423 35.366 48.035 O 9105
28.651 35.516 49.031 O 9106
33.058 32.77 49.282 O 9107
33.502 34.09 47.894 Ga 9108
32.099 35.229 47.81 O 9109
26.235 39.984 47.169 O 9110
27.712 35.535 47.459 Ga 9111
27.156 37.193 47.809 O 9112
32.283 34.956 46.337 Ga 9113
29.348 37.133 47.205 O 9114
29.404 33.071 47.493 O 9115
31.357 32.956 47.731 Ga 9116
29.214 38.277 46.538 O 9117
30.484 36.335 46.188 Ga 9118
31.253 35.169 45.883 O 9119
30.941 38.736 46.456 O 9120
27.557 38.039 45.789 Ga 9121
32.739 36.481 46.997 O 9122
32.421 33.579 46.693 O 9123
34.148 32.718 47.004 O 9124
36.041 33.021 46.343 Ga 9125
33.779 38.384 45.509 O 9126
34.542 35.847 45.346 Ga 9127
34.108 34.444 46.533 Ga 9128
36.358 35.311 45.348 O 9129
32.523 38.126 45.905 Ga 9130
33.229 35.895 46.326 O 9131
37.895 32.917 46.646 O 9132
38.254 33.85 45.13 Ga 9133
36.795 35.132 45.279 O 9134
30.499 37.754 45.379 Ga 9135
30.116 39.144 44.921 O 9136
32.778 35.322 44.895 Ga 9137
29.307 36.561 45.21 O 9138
30.67 38.598 44.401 O 9139
35.182 37.986 44.907 Ga 9140
32.661 40.543 44.616 O 9141
32.539 36.922 44.906 O 9142
33.677 33.706 44.969 O 9143
34.717 39.668 44.444 O 9144
36.591 34.971 43.523 Ga 9145
34.495 37.068 44.228 O 9146
33.912 33.158 45.452 O 9147
35.963 32.883 45.383 Ga 9148
33.964 38.045 43.933 O 9149
34.956 35.735 43.565 Ga 9150
36.668 35.783 44.529 O 9151
33.668 39.479 43.331 Ga 9152
35.813 38.611 43.482 O 9153
32.319 38.097 43.571 Ga 9154
33.171 35.879 43.465 O 9155
37.331 36.211 44.68 O 9156
36.877 33.48 44.101 O 9157
39.14 32.701 44.036 O 9158
40.98 33.376 44.064 Ga 9159
39.029 38.262 42.549 O 9160
39.551 35.904 42.427 Ga 9161
38.532 34.142 44.153 Ga 9162
41.437 35.391 42.927 O 9163
38.782 40.207 42.857 Ga 9164
40.092 38.353 42.382 O 9165
37.384 37.762 43.489 Ga 9166
38.267 35.531 43.479 O 9167
42.819 33.057 44.427 O 9168
44.843 36.26 42.478 Ga 9169
43.356 34.018 42.854 Ga 9170
42.062 37.613 42.434 Ga 9171
43.2 35.545 43.091 O 9172
34.206 38.407 42.35 Ga 9173
32.652 40.611 43.551 O 9174
35.551 39.451 42.827 O 9175
36.748 35.407 42.61 Ga 9176
35.042 37.15 42.698 O 9177
35.724 38.735 42.286 O 9178
39.635 37.526 41.128 Ga 9179
37.215 40.362 41.868 O 9180
37.424 36.704 41.998 O 9181
38.334 33.908 42.406 O 9182
40.102 39.206 41.954 O 9183
42.377 36.394 42.172 Ga 9184
39.713 37.763 42.551 O 9185
39.111 33.514 42.627 O 9186
41.204 32.931 42.761 Ga 9187
38.599 38.344 41.482 O 9188
39.674 35.924 41.525 Ga 9189
41.584 35.142 41.669 O 9190
38.757 40.126 41.14 Ga 9191
40.561 38.6 41.017 O 9192
36.937 37.995 41.317 Ga 9193
45.469 38.162 42.054 Ga 9194
42.707 40.368 41.589 O 9195
41.882 36.254 40.911 O 9196
41.819 34.622 42.116 O 9197
47.522 35.683 41.395 Ga 9198
44.42 37.376 41.533 O 9199
44.749 33.404 42.85 O 9200
46.529 32.9 42.154 Ga 9201
43.867 38.336 41.156 O 9202
44.793 35.909 41.064 Ga 9203
43.588 33.892 41.304 Ga 9204
46.179 35.135 40.864 O 9205
43.687 39.595 40.089 Ga 9206
45.709 38.018 40.393 O 9207
42.16 37.867 41.492 Ga 9208
42.953 35.568 41.093 O 9209
47.218 36.526 42.37 O 9210
49.923 36.086 41.719 O 9211
48.669 38.227 40.208 O 9212
49.564 35.471 39.898 Ga 9213
48.348 34.372 41.552 Ga 9214
51.236 35.807 40.639 O 9215
48.637 40.057 40.339 Ga 9216
47.481 37.843 41.059 Ga 9217
48.975 35.933 41.347 O 9218
39.278 38.37 39.861 Ga 9219
39.542 39.959 39.665 O 9220
44.392 38.819 39.601 Ga 9221
42.738 40.93 40.452 O 9222
41.724 38.233 39.853 O 9223
45.397 39.94 40.455 O 9224
47.636 35.927 40.005 Ga 9225
44.163 37.255 40.276 O 9226
43.915 39.858 39.307 Ga 9227
45.681 37.958 39.527 O 9228
50.164 38.123 40.406 Ga 9229
46.896 40.233 40.064 O 9230
46.524 37.239 39.936 O 9231
47.366 33.889 40.057 O 9232
50.088 39.658 39.195 O 9233
49.497 37.396 39.362 O 9234
48.079 33.434 40.274 O 9235
48.903 38.122 39.041 O 9236
47.22 37.543 38.525 Ga 9237
51.024 42.807 39.117 Ga 9238
50.814 42.559 37.511 Ga 9239
16.508 42.294 59.292 O 9240
20.657 41.801 53.605 O 9241
12.385 45.022 74.346 O 9242
12.192 41.518 74.666 O 9243
13.895 43.301 74.768 Ga 9244
15.944 44.448 74.785 O 9245
15.236 41.507 74.158 O 9246
13.039 44.931 74.84 O 9247
13.748 45.247 73.772 Ga 9248
12.436 42.672 73.546 Ga 9249
12.278 45.123 72.616 O 9250
11.309 41.86 72.65 O 9251
12.642 46.466 73.787 O 9252
12.554 44.134 73.751 O 9253
14.636 42.682 73.007 O 9254
16.402 42.404 73.338 Ga 9255
14.028 43.683 73.087 Ga 9256
16.172 44.752 72.573 O 9257
15.12 41.731 72.556 O 9258
13.079 44.924 72.622 O 9259
13.902 45.095 71.842 Ga 9260
12.293 42.815 71.724 Ga 9261
12.448 45.058 70.917 O 9262
12.862 41.612 71.341 O 9263
12.527 45.768 71.687 O 9264
13.666 43.569 71.762 O 9265
14.674 42.849 71.571 O 9266
16.407 42.234 71.625 Ga 9267
14.433 43.978 70.613 Ga 9268
16.587 44.751 70.26 O 9269
15.208 41.746 70.659 O 9270
13.224 44.919 70.795 O 9271
12.196 42.787 70.105 Ga 9272
13.34 43.796 69.446 O 9273
14.512 42.608 70.048 O 9274
15.98 42.353 69.457 Ga 9275
15.076 41.374 68.564 O 9276
15.539 42.041 65.958 O 9277
15.934 41.768 63.359 O 9278
16.504 41.381 61.048 O 9279
19.663 41.984 57.09 O 9280
20.13 41.795 55.558 O 9281
21.596 42.399 51.363 O 9282
25.342 41.963 50.223 O 9283
25.387 41.784 48.024 O 9284
26.927 41.005 46.929 O 9285
29.756 42.166 45.65 O 9286
30.695 42.344 44.076 O 9287
34.446 41.951 42.908 O 9288
34.93 41.129 41.457 O 9289
39.904 42.103 40.412 O 9290
45.454 41.865 40.035 O 9291
49.794 42.185 39.999 O 9292
41.993 41.646 39.332 O 9293
45.065 42.017 39.157 O 9294
49.455 42.251 38.888 O 9295
24.193 42.777 52.424 O 9296
23.78 44.297 49.904 O 9297
24.695 42.694 50.101 O 9298
24.049 43.619 48.659 Ga 9299
23.628 45.364 48.881 O 9300
24.975 43.179 47.26 O 9301
34.331 43.479 43.768 O 9302
36.063 41.998 43.411 Ga 9303
34.357 43.419 42.979 O 9304
35.708 42.477 42.099 Ga 9305
36.934 43.742 41.922 O 9306
39.744 46.42 41.227 O 9307
39.051 42.73 41.632 O 9308
41.214 42.711 41.418 Ga 9309
38.895 45.256 39.909 Ga 9310
38.651 44.264 40.825 Ga 9311
40.901 45.297 40.283 O 9312
40.442 48.473 40.804 O 9313
38.771 45.555 41.656 O 9314
43.584 43.812 39.975 Ga 9315
46.535 45.694 39.99 O 9316
43.043 45.408 40.24 O 9317
47.885 43.765 40.088 Ga 9318
37.195 43.49 40.616 O 9319
42.04 46.031 39.03 Ga 9320
39.718 46.594 39.87 O 9321
39.182 42.728 40.386 O 9322
41.447 42.957 40.525 Ga 9323
39.926 45.663 38.103 Ga 9324
41.241 44.975 39.415 O 9325
40.491 47.973 38.26 O 9326
42.214 45.735 40.324 O 9327
41.66 44.194 39.358 O 9328
47.517 45.084 38.685 Ga 9329
44.777 42.848 39.168 O 9330
46.598 43.001 39.106 Ga 9331
43.303 43.765 38.545 Ga 9332
46.054 45.279 38.17 O 9333
43.14 45.479 38.325 O 9334
47.081 46.438 39.5 O 9335
46.326 44.372 39.309 O 9336
49.02 42.979 38.911 O 9337
48.292 44.449 38.818 Ga 9338
51.296 45.118 38.119 O 9339
48.604 45.955 39.089 O 9340
47.752 45.423 37.457 Ga 9341
46.826 46.928 37.435 O 9342
48.36 43.453 37.311 O 9343
48.9 43.15 37.861 O 9344
64.848 22.827 52.557 O 9345
69.521 26.287 53.557 Ga 9346
68.904 24.504 52.826 Ga 9347
71.168 25.806 52.904 O 9348
69.608 22.777 54.331 O 9349
67.923 25.97 52.908 O 9350
73.842 29.167 52.935 O 9351
74.425 26.768 53.037 Ga 9352
72.83 24.219 53.591 Ga 9353
75.671 25.96 54.162 O 9354
75.492 28.85 53.417 O 9355
72.053 28.548 53.142 Ga 9356
72.976 26.001 53.361 O 9357
77.597 29.477 54.442 O 9358
77.29 30.231 53.474 Ga 9359
77.088 27.966 54.276 Ga 9360
79.416 24.747 74.885 Ga 9361
81.217 26.127 74.027 O 9362
80.621 22.519 74.438 O 9363
83.865 29.223 74.344 O 9364
83.794 25.78 75.13 Ga 9365
82.615 24.277 74.848 Ga 9366
85.211 26.375 74.356 O 9367
84.589 29.567 74.499 O 9368
82.195 28.394 74.26 Ga 9369
82.255 25.92 74.378 O 9370
87.765 29.437 74.842 O 9371
86.766 30.629 74.937 Ga 9372
86.139 28.515 75.029 Ga 9373
82.533 26.42 73.213 Ga 9374
79.692 23.283 73.815 O 9375
81.211 23.808 73.474 Ga 9376
79.214 24.863 73.061 Ga 9377
81.064 26.2 72.438 O 9378
80.097 22.625 72.884 O 9379
85.465 31.465 73.236 Ga 9380
84.722 28.533 73.62 Ga 9381
81.462 26.544 74.037 O 9382
81.495 25.322 73.793 O 9383
84.256 30.078 73.955 O 9384
86.904 26.356 73.937 Ga 9385
84.495 27.107 73.955 O 9386
83.547 24.038 73.232 O 9387
83.738 29.254 72.632 O 9388
83.993 26.139 72.402 Ga 9389
82.099 24.095 72.665 Ga 9390
85.174 26.277 73.232 O 9391
84.326 29.346 72.576 O 9392
82.223 28.191 72.945 Ga 9393
82.775 25.465 72.703 O 9394
89.289 31.621 73.853 Ga 9395
86.983 32.039 73.692 O 9396
87.12 28.219 73.626 O 9397
87.783 30.639 73.245 O 9398
87.252 29.568 72.84 O 9399
86.289 30.828 72.922 Ga 9400
86.017 28.463 72.863 Ga 9401
82.447 26.298 71.792 Ga 9402
79.586 23.456 71.789 O 9403
81.094 23.77 71.904 Ga 9404
79.058 24.63 70.742 Ga 9405
81.185 26.339 70.618 O 9406
80.203 22.469 71.03 O 9407
85.357 31.38 71.966 Ga 9408
84.804 28.46 71.877 Ga 9409
81.411 27.364 71.369 O 9410
81.276 25.282 71.485 O 9411
84.269 29.946 71.552 O 9412
86.58 26.147 72.229 Ga 9413
84.315 27.427 71.556 O 9414
83.333 24.155 71.311 O 9415
83.83 28.885 70.591 O 9416
83.769 26.332 70.407 Ga 9417
81.983 24.103 70.55 Ga 9418
85.482 26.176 70.66 O 9419
83.92 30.998 70.501 Ga 9420
84.866 28.963 70.698 O 9421
82.246 28.817 70.912 Ga 9422
82.19 25.677 70.724 O 9423
87.049 31.355 71.434 O 9424
87.107 27.913 71.961 O 9425
87.683 31.309 71.919 O 9426
86.578 29.757 70.798 O 9427
87.77 30.09 70.624 Ga 9428
86.407 28.311 70.709 Ga 9429
82.451 26.294 69.495 Ga 9430
79.568 23.467 69.438 O 9431
81.013 23.647 69.733 Ga 9432
79.79 27.231 68.624 Ga 9433
78.616 24.497 68.365 Ga 9434
81.041 26.087 68.545 O 9435
80.037 22.663 68.712 O 9436
85.273 31.31 69.675 Ga 9437
84.972 28.329 69.547 Ga 9438
81.695 27.579 69.854 O 9439
81.154 25.251 69.489 O 9440
84.335 29.781 69.569 O 9441
84.045 27.876 69.725 O 9442
83.342 24.108 69.818 O 9443
83.738 28.991 68.599 O 9444
83.567 26.347 68.893 Ga 9445
82.035 24.006 68.805 Ga 9446
84.793 26.114 68.104 O 9447
83.86 30.851 68.53 Ga 9448
85.277 29.108 68.554 O 9449
82.209 28.877 68.703 Ga 9450
82.194 25.669 68.423 O 9451
86.735 31.497 69.998 O 9452
87.402 28.28 69.199 O 9453
87.555 31.682 70.359 O 9454
86.707 29.53 68.458 O 9455
87.797 30.648 68.978 Ga 9456
86.191 27.886 68.809 Ga 9457
74.986 22.791 65.131 O 9458
77.739 23.672 66.671 O 9459
81.844 26.391 67.163 Ga 9460
79.099 23.592 66.991 O 9461
80.726 23.816 67.344 Ga 9462
79.5 26.847 65.247 Ga 9463
78.398 24.72 65.745 Ga 9464
80.437 26.115 66.463 O 9465
79.832 22.722 66.398 O 9466
80.928 28.786 66.649 O 9467
79.053 25.678 66.381 O 9468
85.424 31.216 67.476 Ga 9469
84.583 28.46 67.394 Ga 9470
81.593 27.871 67.159 O 9471
81.0 25.211 67.802 O 9472
84.358 30.026 67.124 O 9473
83.825 27.51 67.552 O 9474
83.042 24.324 67.752 O 9475
83.401 29.141 66.624 O 9476
83.376 26.189 66.267 Ga 9477
81.79 24.27 66.528 Ga 9478
83.352 30.755 66.208 Ga 9479
84.828 29.004 65.911 O 9480
82.214 28.739 65.781 Ga 9481
81.922 25.897 65.712 O 9482
86.867 31.87 68.0 O 9483
86.892 28.841 67.819 O 9484
87.588 30.781 66.717 Ga 9485
86.042 27.799 66.688 Ga 9486
76.467 23.174 64.202 Ga 9487
75.434 22.864 62.746 O 9488
77.211 24.74 64.468 O 9489
80.728 26.778 65.038 Ga 9490
78.344 26.734 64.058 O 9491
78.684 24.087 64.514 O 9492
80.282 23.589 65.0 Ga 9493
79.732 26.457 63.537 Ga 9494
77.657 24.264 62.89 Ga 9495
81.247 25.597 64.14 O 9496
79.076 22.859 64.014 O 9497
80.439 28.777 63.695 O 9498
78.469 25.532 63.249 O 9499
85.037 31.219 64.865 Ga 9500
83.309 28.747 65.188 Ga 9501
82.557 30.942 64.556 O 9502
81.79 27.099 64.799 O 9503
81.331 25.072 65.038 O 9504
84.489 29.839 65.304 O 9505
84.231 27.631 65.124 O 9506
82.94 29.521 63.608 O 9507
83.837 26.379 63.926 Ga 9508
83.964 30.707 63.93 Ga 9509
84.668 28.644 64.709 O 9510
82.003 28.612 64.211 Ga 9511
82.019 26.12 64.319 O 9512
86.59 31.76 65.453 O 9513
77.451 25.896 62.006 Ga 9514
75.223 23.472 61.972 O 9515
76.984 23.6 62.333 Ga 9516
76.597 25.898 60.344 O 9517
75.66 22.724 61.397 O 9518
79.755 28.917 62.057 Ga 9519
76.354 24.8 61.635 O 9520
81.469 26.041 62.623 Ga 9521
79.347 27.355 62.14 O 9522
79.299 24.32 62.236 O 9523
80.489 23.296 63.285 Ga 9524
79.124 26.441 60.969 Ga 9525
77.688 24.038 61.377 Ga 9526
80.567 26.802 61.241 O 9527
79.309 22.468 62.31 O 9528
79.995 29.38 60.537 O 9529
78.166 25.337 60.634 O 9530
84.654 31.297 63.082 Ga 9531
84.026 28.879 63.026 Ga 9532
82.361 30.66 63.091 O 9533
81.632 27.699 62.845 O 9534
80.344 24.515 62.282 O 9535
83.852 30.26 62.446 O 9536
83.738 27.722 62.579 O 9537
82.847 29.483 61.993 O 9538
82.696 31.006 61.428 Ga 9539
81.616 28.852 61.558 Ga 9540
86.184 31.337 62.688 O 9541
71.056 22.053 57.885 O 9542
77.427 26.18 59.289 Ga 9543
73.917 23.549 59.232 O 9544
76.057 23.552 59.58 Ga 9545
74.9 26.75 58.889 Ga 9546
73.024 24.345 57.583 Ga 9547
76.072 25.96 58.166 O 9548
74.599 22.935 58.909 O 9549
80.597 31.491 58.83 Ga 9550
79.844 28.658 59.42 Ga 9551
76.972 27.519 59.859 O 9552
76.596 25.024 59.93 O 9553
79.619 30.224 59.537 O 9554
80.843 25.735 60.301 Ga 9555
79.21 27.635 59.872 O 9556
78.574 24.24 59.992 O 9557
78.651 29.101 58.313 O 9558
78.83 26.336 58.675 Ga 9559
77.364 24.114 58.715 Ga 9560
80.275 26.349 58.699 O 9561
78.888 30.703 58.075 Ga 9562
80.598 28.951 58.058 O 9563
77.341 28.806 58.568 Ga 9564
77.695 25.74 57.986 O 9565
84.858 31.518 60.696 Ga 9566
83.355 28.985 60.513 Ga 9567
81.75 30.679 59.839 O 9568
81.53 27.43 60.607 O 9569
83.571 30.603 60.335 O 9570
82.126 29.673 59.318 O 9571
82.913 30.752 58.643 Ga 9572
81.699 28.168 59.219 Ga 9573
71.314 23.312 56.974 Ga 9574
70.429 22.86 55.642 O 9575
72.45 23.356 55.916 O 9576
76.783 26.74 57.623 Ga 9577
74.49 26.223 57.078 O 9578
73.762 23.14 56.971 O 9579
75.486 23.72 57.531 Ga 9580
74.261 27.159 55.814 Ga 9581
73.278 24.62 55.948 Ga 9582
75.596 26.075 56.446 O 9583
74.549 22.569 56.674 O 9584
75.473 29.179 55.535 O 9585
73.571 25.789 55.152 O 9586
80.755 31.208 57.505 Ga 9587
79.321 28.533 57.718 Ga 9588
76.288 28.113 57.487 O 9589
76.537 25.055 57.282 O 9590
79.79 29.849 57.053 O 9591
79.032 27.549 57.367 O 9592
78.35 29.014 56.317 O 9593
79.429 26.463 56.397 Ga 9594
78.322 30.742 56.254 Ga 9595
79.829 28.953 56.454 O 9596
76.996 28.272 56.366 Ga 9597
77.513 25.93 56.635 O 9598
82.151 31.583 57.05 O 9599
82.085 30.133 56.113 Ga 9600
65.774 22.742 53.961 Ga 9601
72.078 25.661 54.475 Ga 9602
69.394 23.907 54.727 O 9603
71.091 23.334 54.0 Ga 9604
75.802 31.3 54.112 Ga 9605
74.338 28.036 54.22 Ga 9606
72.151 27.144 54.439 O 9607
71.656 24.483 55.016 O 9608
76.82 26.977 55.419 Ga 9609
74.667 26.192 54.538 O 9610
73.209 23.382 55.162 O 9611
75.128 23.795 55.221 Ga 9612
80.07 30.925 54.982 Ga 9613
79.037 29.268 54.729 Ga 9614
77.737 31.412 54.447 O 9615
76.257 28.852 55.297 O 9616
78.62 31.062 54.634 O 9617
79.114 27.875 55.457 O 9618
81.483 31.729 55.243 O 9619
56.224 22.537 50.149 O 9620
61.464 22.657 50.134 O 9621
64.88 22.811 51.639 O 9622
70.03 22.453 51.995 O 9623
75.642 30.894 51.944 Ga 9624
74.571 27.861 52.735 Ga 9625
74.39 29.663 52.434 O 9626
73.565 30.729 50.963 Ga 9627
77.341 31.539 52.325 O 9628
78.323 30.651 52.755 O 9629
76.814 30.06 51.402 Ga 9630
56.613 22.327 48.645 O 9631
59.458 26.462 47.924 Ga 9632
60.019 22.468 49.299 O 9633
64.561 26.561 49.216 O 9634
64.089 26.688 47.696 Ga 9635
65.089 22.726 49.412 O 9636
65.205 28.903 47.553 O 9637
70.637 31.599 49.209 Ga 9638
69.098 28.433 49.51 Ga 9639
69.839 29.931 49.039 O 9640
68.186 29.03 48.23 O 9641
68.45 30.812 48.327 Ga 9642
66.692 28.501 48.722 Ga 9643
75.368 31.05 50.769 Ga 9644
71.821 30.717 50.248 O 9645
73.093 30.513 48.98 Ga 9646
77.32 31.632 50.511 O 9647
56.306 22.007 46.888 O 9648
65.904 31.083 46.504 Ga 9649
64.104 28.091 46.792 Ga 9650
64.736 29.637 47.174 O 9651
63.908 30.501 45.915 Ga 9652
70.063 31.111 46.948 Ga 9653
69.329 28.826 47.0 Ga 9654
67.323 30.217 47.172 O 9655
69.609 30.023 47.715 O 9656
68.283 30.943 46.609 Ga 9657
72.001 31.245 47.333 O 9658
55.622 31.049 44.534 Ga 9659
61.421 31.604 44.245 Ga 9660
65.72 30.803 45.235 Ga 9661
55.355 30.466 42.588 Ga 9662
61.247 31.456 43.32 Ga 9663
60.426 22.518 51.664 Ga 9664
68.069 25.219 51.574 Ga 9665
64.191 23.402 52.04 O 9666
66.076 23.599 51.532 Ga 9667
63.618 24.607 50.291 Ga 9668
66.66 26.054 50.988 O 9669
67.042 24.091 52.459 O 9670
72.103 26.679 51.967 Ga 9671
69.806 26.625 51.965 O 9672
69.139 23.111 51.975 O 9673
70.843 23.341 52.985 Ga 9674
69.186 26.551 50.649 Ga 9675
68.354 24.424 51.163 Ga 9676
70.741 25.702 51.603 O 9677
70.281 28.722 50.82 O 9678
68.104 25.249 50.081 O 9679
71.8 27.202 52.886 O 9680
71.478 24.888 52.26 O 9681
74.186 28.016 51.716 O 9682
73.558 28.824 51.399 O 9683
74.395 26.436 51.363 Ga 9684
74.647 28.769 51.459 O 9685
71.868 28.411 51.674 Ga 9686
72.763 25.674 51.768 O 9687
76.936 27.957 52.828 O 9688
52.811 23.116 48.282 O 9689
53.621 23.142 48.623 O 9690
55.633 23.658 48.698 Ga 9691
53.517 24.731 47.942 Ga 9692
57.062 26.24 47.671 O 9693
51.935 25.274 48.031 O 9694
57.678 23.014 48.82 O 9695
62.427 25.427 49.322 Ga 9696
59.321 23.266 49.622 O 9697
60.784 23.753 48.877 Ga 9698
58.088 24.498 48.82 Ga 9699
61.287 25.837 47.887 O 9700
58.891 24.872 47.739 O 9701
62.068 23.446 49.818 O 9702
66.926 26.138 49.351 Ga 9703
64.016 23.3 49.45 O 9704
65.564 24.029 50.279 Ga 9705
63.087 24.698 48.922 Ga 9706
65.348 25.956 48.866 O 9707
62.818 25.235 47.648 O 9708
66.978 27.221 50.131 O 9709
67.093 24.391 49.603 O 9710
71.902 26.617 50.506 Ga 9711
69.919 26.881 49.283 O 9712
68.06 22.745 50.829 O 9713
68.903 26.792 48.523 Ga 9714
70.221 29.021 48.59 O 9715
67.968 25.457 48.955 O 9716
73.637 29.279 49.848 Ga 9717
71.254 28.287 50.49 O 9718
74.775 30.111 49.753 O 9719
73.924 27.824 50.348 O 9720
72.054 29.58 49.666 O 9721
71.893 28.354 48.938 Ga 9722
52.254 26.92 47.042 O 9723
52.309 23.543 47.107 O 9724
57.68 25.814 46.393 Ga 9725
55.209 25.841 46.284 O 9726
54.002 23.306 47.006 O 9727
55.803 23.721 47.62 Ga 9728
54.649 28.756 45.37 O 9729
54.555 26.048 44.815 Ga 9730
53.096 24.639 46.105 Ga 9731
55.899 25.726 46.186 O 9732
55.367 28.525 44.606 O 9733
52.215 28.177 45.613 Ga 9734
53.552 26.258 46.097 O 9735
57.608 27.473 46.955 O 9736
57.314 24.84 47.565 O 9737
61.78 26.359 46.63 Ga 9738
59.877 24.956 46.275 O 9739
58.637 23.585 47.689 O 9740
60.664 23.244 47.683 Ga 9741
58.921 28.563 46.076 O 9742
59.657 26.408 46.214 Ga 9743
57.52 23.973 46.162 Ga 9744
61.176 25.343 46.758 O 9745
60.222 28.646 45.373 O 9746
56.991 27.772 45.547 Ga 9747
59.051 24.86 46.187 O 9748
61.778 27.126 47.721 O 9749
62.197 24.657 47.187 O 9750
66.905 26.419 47.842 Ga 9751
64.999 26.571 46.418 O 9752
63.036 23.075 48.433 O 9753
63.082 28.951 45.753 O 9754
63.706 26.736 46.148 Ga 9755
65.354 28.622 46.492 O 9756
61.529 28.687 46.571 Ga 9757
62.699 25.268 46.511 O 9758
66.349 27.804 47.712 O 9759
69.08 27.392 47.298 O 9760
67.821 29.228 46.751 O 9761
66.976 27.98 46.15 Ga 9762
54.005 28.049 44.422 Ga 9763
52.689 30.835 43.504 O 9764
52.238 26.684 44.464 O 9765
52.495 24.703 44.159 O 9766
55.123 29.195 44.561 O 9767
57.553 25.773 45.338 Ga 9768
55.209 27.757 43.946 O 9769
54.343 23.719 45.538 O 9770
53.432 28.645 42.976 O 9771
54.481 26.129 43.865 Ga 9772
53.957 30.034 43.464 Ga 9773
55.658 28.304 43.578 O 9774
52.53 28.61 44.466 Ga 9775
52.422 26.192 43.961 O 9776
58.994 28.798 44.511 Ga 9777
57.42 31.063 43.726 O 9778
57.476 26.804 44.053 O 9779
59.876 30.278 44.911 O 9780
61.731 26.4 45.336 Ga 9781
59.618 27.297 44.75 O 9782
58.466 28.305 43.125 O 9783
58.348 29.902 43.986 Ga 9784
60.528 29.085 44.418 O 9785
57.577 28.565 44.258 Ga 9786
64.558 28.594 45.021 Ga 9787
62.426 30.392 45.165 O 9788
62.053 28.212 45.261 O 9789
64.647 29.944 44.423 O 9790
63.948 27.207 44.525 O 9791
62.923 28.734 44.649 O 9792
63.147 30.316 43.782 Ga 9793
61.699 28.123 43.662 Ga 9794
67.555 30.218 45.118 O 9795
68.077 30.02 45.355 O 9796
54.6 29.537 42.291 Ga 9797
52.326 30.333 42.611 O 9798
54.008 31.325 42.86 O 9799
53.613 30.905 41.256 Ga 9800
59.57 29.325 42.803 Ga 9801
57.222 30.616 42.8 O 9802
59.404 30.949 43.207 O 9803
58.522 30.516 41.613 Ga 9804
61.811 30.184 42.381 O 9805
55.786 51.272 37.454 Ga 9806
53.335 49.149 38.196 Ga 9807
54.722 48.607 37.026 Ga 9808
52.705 50.518 37.475 O 9809
54.3 50.255 37.449 O 9810
92.038 49.888 74.91 Ga 9811
92.49 49.042 73.816 Ga 9812
92.933 50.939 73.578 O 9813
92.151 49.893 72.781 Ga 9814
92.607 48.994 72.052 Ga 9815
92.952 50.923 71.958 O 9816
92.332 50.133 70.665 Ga 9817
92.128 50.347 68.897 Ga 9818
92.345 50.121 66.697 Ga 9819
80.531 48.953 52.628 O 9820
82.876 48.344 53.422 O 9821
83.799 46.142 53.597 Ga 9822
85.345 46.12 53.585 O 9823
82.905 49.662 53.33 Ga 9824
85.127 48.933 53.921 O 9825
81.219 47.545 52.692 Ga 9826
86.914 47.863 53.809 Ga 9827
90.046 48.993 73.605 O 9828
93.299 48.494 74.667 O 9829
93.817 46.134 74.817 Ga 9830
91.619 48.433 75.313 Ga 9831
90.423 51.193 73.152 Ga 9832
88.623 48.099 73.569 Ga 9833
89.949 49.433 73.689 O 9834
89.82 48.937 72.482 O 9835
89.117 46.78 73.187 Ga 9836
90.203 48.672 72.384 O 9837
92.192 51.367 73.555 O 9838
93.748 47.95 73.966 O 9839
93.378 48.57 72.957 O 9840
93.979 46.277 73.27 Ga 9841
91.815 47.801 72.427 Ga 9842
90.524 51.033 71.854 Ga 9843
88.856 48.425 71.484 Ga 9844
90.182 49.471 71.238 O 9845
89.434 47.392 71.512 O 9846
89.94 49.021 70.367 O 9847
89.152 46.668 70.282 Ga 9848
88.729 50.261 70.579 Ga 9849
90.46 48.695 70.605 O 9850
92.191 51.367 71.53 O 9851
94.107 48.037 72.178 O 9852
93.266 48.858 70.729 O 9853
91.914 47.82 70.791 Ga 9854
90.727 51.053 69.603 Ga 9855
89.562 48.18 69.346 Ga 9856
89.875 49.747 69.355 O 9857
88.56 48.027 69.176 O 9858
89.632 49.097 68.394 O 9859
89.194 46.548 68.513 Ga 9860
88.59 50.262 68.217 Ga 9861
90.452 48.798 68.452 O 9862
92.249 51.617 69.906 O 9863
92.635 48.845 68.581 O 9864
91.665 47.79 68.788 Ga 9865
90.313 51.049 67.322 Ga 9866
89.742 48.445 67.088 Ga 9867
89.764 49.898 67.079 O 9868
88.858 47.742 67.031 O 9869
88.877 48.878 65.862 O 9870
89.498 46.361 65.858 Ga 9871
88.41 50.265 66.167 Ga 9872
90.33 48.932 65.956 O 9873
92.0 51.47 67.606 O 9874
91.658 49.624 65.69 O 9875
91.587 48.072 66.43 Ga 9876
90.061 51.186 64.91 Ga 9877
89.666 48.407 64.595 Ga 9878
87.777 50.774 64.356 O 9879
89.115 49.98 64.742 O 9880
89.007 47.449 64.759 O 9881
89.047 49.223 63.642 O 9882
89.187 46.335 62.965 Ga 9883
87.684 49.379 63.786 Ga 9884
89.868 48.908 63.113 O 9885
87.294 48.424 63.553 Ga 9886
91.828 51.556 65.656 O 9887
91.331 48.149 63.827 Ga 9888
85.365 48.747 60.463 O 9889
89.668 51.242 62.606 Ga 9890
88.287 48.625 62.782 Ga 9891
87.257 50.786 62.671 O 9892
88.477 50.193 62.366 O 9893
88.23 48.651 61.268 O 9894
88.993 46.298 61.279 Ga 9895
87.396 49.825 61.047 Ga 9896
89.409 48.769 61.894 O 9897
86.91 48.194 61.17 Ga 9898
91.204 51.685 61.78 O 9899
85.522 50.944 59.119 Ga 9900
87.418 46.145 59.393 Ga 9901
84.454 46.67 58.309 Ga 9902
85.827 45.758 59.003 O 9903
85.024 48.894 57.602 O 9904
89.581 50.526 60.281 Ga 9905
88.874 49.119 60.063 Ga 9906
87.323 51.104 59.611 O 9907
86.445 47.259 59.854 O 9908
87.965 50.536 59.959 O 9909
88.997 47.655 60.072 O 9910
88.007 48.879 58.862 O 9911
88.419 45.944 58.52 Ga 9912
87.361 44.038 58.612 Ga 9913
86.849 49.854 58.718 Ga 9914
86.755 48.192 58.565 Ga 9915
86.647 45.449 58.644 O 9916
85.723 50.989 56.727 Ga 9917
84.739 48.158 56.293 Ga 9918
84.691 49.736 56.976 O 9919
86.123 46.278 57.668 Ga 9920
83.78 47.524 56.943 O 9921
85.328 43.324 57.292 Ga 9922
84.685 49.221 54.999 O 9923
83.794 46.582 55.345 Ga 9924
85.113 45.671 56.237 O 9925
83.25 49.809 55.762 Ga 9926
85.356 48.929 55.215 O 9927
87.334 51.326 57.697 O 9928
86.931 47.327 57.22 O 9929
86.039 44.747 57.72 O 9930
88.062 50.506 58.064 O 9931
87.462 48.797 56.323 O 9932
86.998 50.284 56.294 Ga 9933
86.307 47.774 55.862 Ga 9934
86.487 45.358 56.623 O 9935
82.89 45.744 54.003 Ga 9936
85.309 51.388 55.096 Ga 9937
83.761 48.383 54.802 Ga 9938
83.081 50.803 54.292 O 9939
81.749 47.296 54.274 O 9940
84.543 49.91 54.573 O 9941
86.259 45.764 54.808 Ga 9942
84.621 47.453 54.085 O 9943
85.54 43.1 55.565 Ga 9944
87.175 51.579 54.992 O 9945
87.026 46.87 55.511 O 9946
85.109 44.656 55.206 O 9947
55.973 51.361 38.767 Ga 9948
60.079 51.089 37.974 Ga 9949
80.767 51.042 51.489 Ga 9950
79.101 48.172 51.453 Ga 9951
79.358 46.6 51.243 O 9952
79.995 49.119 49.927 O 9953
78.887 46.361 49.758 Ga 9954
80.437 48.779 50.385 O 9955
84.94 51.387 52.886 Ga 9956
83.861 48.888 52.482 Ga 9957
82.549 51.19 52.309 O 9958
83.933 50.277 52.229 O 9959
84.652 47.386 52.812 O 9960
83.087 48.387 51.147 O 9961
84.468 46.358 51.228 Ga 9962
82.389 49.913 51.236 Ga 9963
81.503 47.666 50.938 Ga 9964
80.48 51.312 49.369 Ga 9965
78.756 48.363 49.769 Ga 9966
77.96 51.124 49.282 O 9967
79.388 50.027 49.778 O 9968
79.773 47.548 49.268 O 9969
77.937 48.322 48.496 O 9970
79.1 46.139 48.564 Ga 9971
78.051 49.757 48.339 Ga 9972
80.213 48.82 48.929 O 9973
76.152 47.655 47.875 Ga 9974
82.419 51.508 49.953 O 9975
81.969 47.855 48.74 Ga 9976
75.742 50.769 46.267 Ga 9977
73.691 50.134 45.637 Ga 9978
79.798 51.142 47.776 Ga 9979
78.743 48.88 47.649 Ga 9980
77.393 51.158 47.198 O 9981
78.782 50.174 46.888 O 9982
77.161 49.804 46.228 Ga 9983
71.066 51.402 44.495 Ga 9984
75.672 50.902 45.124 Ga 9985
65.419 50.848 41.193 Ga 9986
70.362 50.765 42.794 Ga 9987
60.35 50.97 38.877 Ga 9988
65.626 50.792 39.838 Ga 9989
58.321 49.336 39.066 Ga 9990
59.133 48.531 37.152 Ga 9991
57.735 50.431 37.564 O 9992
58.354 50.325 37.659 O 9993
64.649 46.022 38.885 Ga 9994
81.502 46.278 52.149 Ga 9995
78.391 44.316 50.705 Ga 9996
80.265 45.786 50.928 O 9997
77.998 46.081 50.789 O 9998
82.353 47.273 52.029 O 9999
81.911 44.05 50.739 Ga 10000
82.623 45.518 51.411 O 10001
78.172 45.605 49.135 Ga 10002
76.581 45.429 48.495 O 10003
75.666 49.278 48.216 O 10004
76.824 47.152 49.137 O 10005
77.18 44.315 49.107 O 10006
81.741 46.258 49.986 Ga 10007
79.35 43.527 49.572 O 10008
80.977 43.551 50.303 Ga 10009
78.298 43.89 48.092 Ga 10010
80.931 45.618 48.815 O 10011
77.937 45.634 47.66 O 10012
82.675 47.635 50.354 O 10013
80.769 45.039 50.085 O 10014
74.545 48.225 47.211 Ga 10015
74.74 49.82 47.067 O 10016
76.6 45.98 46.977 Ga 10017
74.218 46.858 46.424 O 10018
76.116 43.393 46.76 Ga 10019
74.367 48.649 45.616 O 10020
74.771 46.238 44.911 Ga 10021
75.233 45.677 46.484 O 10022
75.375 48.453 45.504 O 10023
72.455 48.118 45.54 Ga 10024
77.402 47.037 47.306 O 10025
76.563 44.512 47.729 O 10026
79.76 47.491 47.633 O 10027
78.505 44.414 46.778 O 10028
78.081 48.424 46.355 O 10029
79.343 46.427 45.912 Ga 10030
76.992 44.013 46.234 Ga 10031
76.421 47.682 46.767 Ga 10032
77.733 45.543 46.423 O 10033
69.565 48.474 42.853 O 10034
68.623 50.228 42.838 Ga 10035
73.971 48.165 44.163 Ga 10036
72.504 50.153 44.251 O 10037
74.779 49.25 44.847 O 10038
76.354 46.081 45.388 Ga 10039
74.95 47.982 44.938 O 10040
75.993 43.049 45.285 Ga 10041
72.725 49.387 43.623 O 10042
74.896 46.343 43.992 Ga 10043
76.716 45.212 44.148 O 10044
74.202 50.031 43.464 Ga 10045
75.486 48.597 44.75 O 10046
71.946 47.813 43.402 Ga 10047
77.875 51.392 45.611 O 10048
77.352 47.45 45.296 O 10049
76.587 44.635 44.757 O 10050
59.64 46.252 39.754 Ga 10051
57.929 43.828 39.88 Ga 10052
61.172 45.422 40.266 O 10053
60.616 48.731 39.764 O 10054
58.147 45.506 40.185 O 10055
64.854 47.868 41.47 Ga 10056
64.332 49.598 41.613 O 10057
63.643 46.498 41.775 O 10058
63.672 48.569 40.352 O 10059
64.829 46.265 40.154 Ga 10060
63.748 50.198 40.152 Ga 10061
65.65 48.518 40.153 O 10062
62.26 47.687 40.011 Ga 10063
68.895 48.398 41.261 Ga 10064
67.321 50.625 41.595 O 10065
69.667 49.87 41.445 O 10066
71.4 46.526 42.544 Ga 10067
67.802 48.103 42.33 O 10068
69.459 46.187 41.559 Ga 10069
71.317 45.32 41.699 O 10070
68.007 49.135 41.0 Ga 10071
70.157 48.48 42.041 O 10072
67.185 48.249 40.711 Ga 10073
72.41 50.24 42.888 O 10074
72.849 46.415 42.7 O 10075
72.631 50.098 43.399 O 10076
71.966 47.854 41.772 Ga 10077
53.855 48.474 38.989 Ga 10078
52.751 50.628 38.672 O 10079
51.794 46.839 38.741 O 10080
54.541 50.06 39.008 O 10081
56.709 45.508 39.661 Ga 10082
54.693 46.901 38.709 O 10083
53.359 47.848 37.244 O 10084
54.131 45.392 37.861 Ga 10085
53.709 44.594 38.166 Ga 10086
55.962 45.533 38.257 O 10087
55.644 48.882 38.612 O 10088
52.61 48.218 38.415 Ga 10089
53.657 46.07 38.991 O 10090
59.08 48.019 39.451 Ga 10091
57.807 50.487 38.111 O 10092
57.376 46.502 38.995 O 10093
60.289 49.255 39.326 O 10094
62.054 46.513 39.842 Ga 10095
60.118 47.663 39.041 O 10096
58.43 48.274 38.225 O 10097
59.735 46.088 38.455 Ga 10098
58.066 44.086 38.108 Ga 10099
61.625 45.518 38.66 O 10100
60.548 48.598 38.467 O 10101
56.918 47.964 38.184 Ga 10102
57.882 45.691 38.322 O 10103
64.733 47.627 40.162 Ga 10104
62.245 50.975 39.182 O 10105
62.299 45.977 38.727 O 10106
64.966 49.21 39.482 O 10107
64.681 47.838 38.975 O 10108
64.163 48.361 38.768 O 10109
63.711 50.1 38.514 Ga 10110
65.355 48.48 39.061 O 10111
62.36 47.863 38.433 Ga 10112
67.623 50.786 40.543 O 10113
67.897 50.919 40.746 O 10114
51.962 46.865 37.64 O 10115
56.891 45.687 36.822 Ga 10116
54.832 46.923 37.601 O 10117
57.58 46.686 37.785 O 10118
60.232 47.424 37.433 O 10119
89.147 46.878 74.352 Ga 10120
88.668 44.115 75.337 Ga 10121
90.938 46.163 74.706 O 10122
90.162 48.919 73.883 O 10123
89.599 45.47 75.316 O 10124
91.079 46.362 73.362 Ga 10125
90.02 48.481 73.612 O 10126
88.128 44.008 73.081 Ga 10127
90.353 45.939 72.25 O 10128
88.831 45.427 72.572 O 10129
91.719 46.865 74.255 O 10130
91.412 46.464 71.971 Ga 10131
92.479 46.308 71.365 O 10132
76.287 32.357 52.674 O 10133
79.189 36.797 53.089 Ga 10134
78.284 33.567 53.139 Ga 10135
80.686 36.087 53.999 O 10136
80.487 32.479 54.43 O 10137
80.85 38.835 53.224 O 10138
78.356 35.413 53.654 O 10139
82.039 39.314 53.639 O 10140
83.243 39.994 53.893 Ga 10141
82.242 37.75 53.769 Ga 10142
82.131 35.433 53.927 O 10143
91.612 40.212 75.225 Ga 10144
86.542 36.718 74.284 O 10145
86.274 32.834 74.265 O 10146
89.419 39.227 74.749 O 10147
88.6 35.509 75.393 Ga 10148
87.619 34.659 75.02 Ga 10149
89.784 36.556 74.647 O 10150
88.095 40.077 75.238 Ga 10151
89.491 33.189 74.999 O 10152
90.149 38.843 73.996 O 10153
87.698 38.434 75.272 Ga 10154
87.554 36.306 74.227 O 10155
92.573 39.137 74.083 O 10156
91.474 38.03 75.162 Ga 10157
91.319 40.554 72.709 Ga 10158
86.533 35.314 73.859 Ga 10159
85.945 34.354 73.635 Ga 10160
86.677 36.365 72.28 O 10161
85.271 33.082 72.398 O 10162
90.134 41.121 73.397 Ga 10163
88.548 38.492 73.676 Ga 10164
87.791 40.928 73.528 O 10165
86.924 36.906 73.81 O 10166
87.558 34.506 73.582 O 10167
89.278 40.054 74.063 O 10168
91.426 36.384 73.544 Ga 10169
89.368 37.235 74.048 O 10170
88.616 34.01 73.533 O 10171
89.557 32.122 73.598 Ga 10172
89.436 38.908 72.684 O 10173
89.061 36.061 72.381 Ga 10174
87.428 34.093 72.437 Ga 10175
89.704 36.465 73.649 O 10176
88.165 39.719 72.823 Ga 10177
89.757 33.827 73.187 O 10178
90.183 38.498 72.496 O 10179
87.608 38.396 72.989 Ga 10180
87.621 36.082 72.99 O 10181
91.74 41.749 74.012 O 10182
91.875 38.416 73.527 O 10183
91.681 37.117 72.861 Ga 10184
92.107 40.24 71.729 Ga 10185
88.041 35.609 71.61 Ga 10186
84.903 33.661 71.614 O 10187
86.734 33.621 71.519 Ga 10188
86.64 36.172 70.858 O 10189
85.294 32.886 70.782 O 10190
90.348 40.975 72.127 Ga 10191
88.586 38.332 71.903 Ga 10192
88.036 40.882 71.739 O 10193
86.834 36.897 71.613 O 10194
86.661 35.227 71.515 O 10195
89.161 39.959 71.546 O 10196
91.103 36.143 72.486 Ga 10197
89.606 37.688 71.636 O 10198
89.216 33.704 71.887 O 10199
89.728 32.071 72.707 Ga 10200
89.183 39.132 70.736 O 10201
89.108 35.973 71.13 Ga 10202
87.545 34.009 70.928 Ga 10203
90.718 36.07 70.739 O 10204
87.934 39.708 70.691 Ga 10205
90.244 33.885 72.007 O 10206
90.069 38.79 71.141 O 10207
87.399 38.305 70.643 Ga 10208
87.897 36.057 70.15 O 10209
91.832 42.033 71.746 O 10210
91.848 37.891 71.504 O 10211
91.202 38.044 69.782 Ga 10212
86.553 35.823 69.319 Ga 10213
84.543 33.413 68.878 O 10214
86.165 33.745 69.594 Ga 10215
86.342 36.657 67.71 O 10216
85.206 32.785 68.262 O 10217
90.266 41.187 69.782 Ga 10218
89.227 38.408 69.49 Ga 10219
87.954 41.033 70.248 O 10220
87.005 37.419 69.286 O 10221
87.484 34.814 69.447 O 10222
89.109 40.106 69.866 O 10223
89.103 37.014 69.582 O 10224
88.454 34.274 69.413 O 10225
88.955 39.406 68.475 O 10226
88.771 36.066 67.937 Ga 10227
86.92 34.499 68.302 Ga 10228
90.046 36.562 67.959 O 10229
87.831 40.287 68.715 Ga 10230
89.814 39.18 68.203 O 10231
87.328 38.647 68.307 Ga 10232
87.564 36.381 68.514 O 10233
92.002 41.92 70.833 O 10234
92.092 39.6 69.491 O 10235
91.127 38.192 69.094 Ga 10236
87.656 35.983 67.168 Ga 10237
84.31 33.074 66.491 O 10238
85.99 33.777 67.017 Ga 10239
84.464 37.012 66.118 Ga 10240
83.559 34.348 65.42 Ga 10241
86.337 36.456 66.042 O 10242
85.052 32.502 66.024 O 10243
85.597 39.194 65.796 O 10244
89.98 41.394 67.381 Ga 10245
88.382 38.707 67.532 Ga 10246
87.558 41.057 67.209 O 10247
86.649 37.234 67.1 O 10248
86.282 35.438 66.917 O 10249
88.706 40.508 67.453 O 10250
89.427 37.783 67.217 O 10251
88.343 33.822 67.072 O 10252
88.871 39.401 66.507 O 10253
88.773 36.411 65.995 Ga 10254
86.782 34.166 66.279 Ga 10255
87.739 40.063 65.907 Ga 10256
89.67 38.911 66.519 O 10257
87.243 38.671 66.345 Ga 10258
87.026 35.871 65.903 O 10259
91.607 41.812 67.889 O 10260
85.911 41.004 63.988 Ga 10261
86.671 36.43 64.517 Ga 10262
84.101 36.941 64.164 O 10263
84.274 33.402 64.313 O 10264
85.759 33.787 64.746 Ga 10265
84.216 36.402 62.63 Ga 10266
83.395 34.643 63.397 Ga 10267
85.263 36.026 63.947 O 10268
84.909 32.84 63.672 O 10269
85.14 38.925 62.751 O 10270
84.074 36.036 63.896 O 10271
89.751 41.214 65.307 Ga 10272
88.121 39.024 65.493 Ga 10273
87.213 41.393 65.322 O 10274
86.479 37.549 65.123 O 10275
86.086 35.238 65.154 O 10276
88.357 40.562 64.75 O 10277
88.871 38.095 64.644 O 10278
88.011 34.351 65.256 O 10279
87.788 38.916 63.809 O 10280
88.665 36.384 64.133 Ga 10281
86.846 34.217 63.989 Ga 10282
86.946 40.257 63.812 Ga 10283
88.939 38.959 64.06 O 10284
86.446 38.076 63.627 Ga 10285
87.415 35.707 63.664 O 10286
81.444 32.469 59.803 O 10287
85.542 41.375 61.983 Ga 10288
84.169 37.71 61.641 Ga 10289
82.495 34.948 61.787 O 10290
86.387 36.421 62.993 Ga 10291
84.094 37.868 63.177 O 10292
83.768 33.605 62.205 O 10293
85.546 33.539 62.213 Ga 10294
84.116 36.873 61.451 Ga 10295
83.087 34.341 60.459 Ga 10296
85.808 35.95 61.103 O 10297
84.312 32.703 61.843 O 10298
85.562 38.908 61.295 O 10299
82.673 36.144 60.58 O 10300
89.751 40.872 62.875 Ga 10301
88.32 39.004 62.325 Ga 10302
87.412 41.229 62.133 O 10303
86.437 37.441 62.11 O 10304
86.263 34.955 62.577 O 10305
88.109 40.738 62.926 O 10306
88.81 38.132 63.427 O 10307
86.813 39.449 61.581 O 10308
88.103 39.668 61.447 Ga 10309
87.303 37.952 61.385 Ga 10310
86.359 35.691 61.55 O 10311
82.459 35.142 59.34 Ga 10312
81.071 33.781 58.914 Ga 10313
81.311 36.0 57.767 O 10314
80.201 32.735 57.703 O 10315
85.838 40.907 59.819 Ga 10316
84.721 38.287 59.679 Ga 10317
82.329 33.437 58.851 O 10318
84.661 39.911 59.446 O 10319
86.851 36.031 59.786 Ga 10320
83.618 37.321 59.387 O 10321
84.083 33.468 59.43 O 10322
85.503 33.468 60.608 Ga 10323
83.688 38.643 58.163 O 10324
84.075 36.158 58.068 Ga 10325
83.026 34.689 58.645 Ga 10326
84.985 35.819 59.587 O 10327
83.343 40.169 58.581 Ga 10328
84.424 32.579 59.476 O 10329
85.383 38.98 58.456 O 10330
81.921 38.614 58.191 Ga 10331
82.614 36.312 58.388 O 10332
87.399 41.126 60.595 O 10333
86.428 37.232 60.751 O 10334
85.257 35.255 60.094 O 10335
87.962 41.261 60.897 O 10336
87.342 38.92 59.202 O 10337
87.342 40.376 58.981 Ga 10338
86.202 37.773 59.175 Ga 10339
82.461 36.399 56.812 Ga 10340
79.31 33.037 57.115 O 10341
81.093 33.69 56.565 Ga 10342
79.343 37.022 55.752 Ga 10343
78.874 34.14 55.596 Ga 10344
81.014 36.191 56.097 O 10345
80.169 32.258 56.332 O 10346
80.599 39.033 55.302 O 10347
85.144 41.105 57.277 Ga 10348
84.778 38.461 57.378 Ga 10349
82.72 40.687 57.062 O 10350
81.405 37.105 57.239 O 10351
81.604 35.193 57.165 O 10352
84.029 39.843 57.251 O 10353
84.035 37.855 57.445 O 10354
83.367 34.084 57.192 O 10355
83.456 38.76 56.239 O 10356
83.844 36.28 56.198 Ga 10357
82.119 34.111 55.879 Ga 10358
82.838 40.135 55.796 Ga 10359
84.571 38.582 55.864 O 10360
81.979 38.425 56.249 Ga 10361
82.235 35.775 56.03 O 10362
86.865 41.63 57.785 O 10363
87.166 38.127 58.224 O 10364
80.59 41.323 54.041 Ga 10365
79.238 38.143 54.054 Ga 10366
77.92 34.842 54.119 O 10367
82.077 36.641 54.943 Ga 10368
79.805 36.788 54.318 O 10369
79.098 34.55 54.045 O 10370
80.39 33.889 55.151 Ga 10371
84.825 41.077 55.442 Ga 10372
83.476 39.389 54.841 Ga 10373
82.202 41.231 54.598 O 10374
81.427 38.125 54.889 O 10375
81.263 35.378 54.892 O 10376
83.354 41.288 55.015 O 10377
84.186 37.922 55.147 O 10378
55.181 40.785 38.903 Ga 10379
75.044 32.469 51.647 O 10380
80.724 41.064 52.22 Ga 10381
79.128 38.401 52.772 Ga 10382
79.366 39.916 52.274 O 10383
79.595 37.561 51.732 O 10384
78.321 38.706 51.337 O 10385
78.863 36.106 51.55 Ga 10386
78.634 40.396 50.699 Ga 10387
80.233 38.72 51.484 O 10388
77.007 37.875 50.415 Ga 10389
82.458 41.381 52.681 O 10390
82.971 41.305 53.024 O 10391
82.263 40.317 51.388 Ga 10392
81.898 37.384 51.324 Ga 10393
71.472 31.999 47.711 O 10394
76.148 41.262 48.967 Ga 10395
75.198 32.027 49.496 O 10396
80.248 41.038 50.453 Ga 10397
78.971 38.672 49.868 Ga 10398
77.055 40.207 50.22 O 10399
79.406 40.23 49.464 O 10400
79.6 37.464 50.663 O 10401
77.739 39.22 48.688 O 10402
77.779 40.887 49.017 Ga 10403
76.726 37.907 49.286 Ga 10404
82.06 41.516 50.309 O 10405
65.345 32.481 45.58 O 10406
69.79 32.799 47.16 O 10407
75.022 41.414 46.989 Ga 10408
72.784 41.53 45.311 O 10409
72.794 39.981 46.124 Ga 10410
77.078 41.147 46.88 O 10411
78.017 39.745 48.015 O 10412
55.319 32.104 42.899 O 10413
59.786 31.895 43.305 O 10414
64.94 32.079 44.46 O 10415
70.623 41.242 44.42 Ga 10416
75.057 41.113 45.396 Ga 10417
55.951 31.874 41.795 O 10418
60.727 31.327 41.785 O 10419
65.561 41.508 41.555 Ga 10420
70.635 41.319 42.862 Ga 10421
60.527 40.401 39.307 Ga 10422
65.324 41.439 40.508 Ga 10423
54.059 40.155 38.691 Ga 10424
58.646 40.014 38.986 Ga 10425
77.87 35.768 51.863 Ga 10426
74.184 32.991 51.819 O 10427
76.122 33.488 51.371 Ga 10428
74.02 34.288 50.176 Ga 10429
76.225 35.846 51.304 O 10430
76.968 37.396 52.333 O 10431
76.851 34.614 52.552 O 10432
81.526 36.473 52.544 Ga 10433
79.366 34.301 52.959 O 10434
79.585 32.636 52.803 Ga 10435
77.926 34.158 51.386 Ga 10436
80.38 35.628 51.292 O 10437
77.941 35.67 50.322 O 10438
81.556 38.46 52.812 O 10439
71.266 33.379 48.94 Ga 10440
71.731 35.965 47.572 O 10441
73.773 37.904 48.621 Ga 10442
72.823 33.037 49.142 O 10443
76.542 36.781 50.137 Ga 10444
74.389 36.526 49.137 O 10445
74.097 32.835 49.512 O 10446
75.739 33.637 50.245 Ga 10447
74.717 39.136 47.367 O 10448
74.201 36.487 47.517 Ga 10449
73.41 34.289 48.357 Ga 10450
75.378 35.94 49.037 O 10451
75.337 38.67 48.197 O 10452
72.667 35.715 47.839 O 10453
77.723 36.487 49.512 O 10454
76.718 35.146 49.873 O 10455
77.104 35.485 49.422 O 10456
68.234 33.105 45.348 O 10457
72.39 36.115 46.111 Ga 10458
69.222 33.383 47.29 O 10459
71.155 33.55 46.97 Ga 10460
69.523 36.781 45.469 Ga 10461
68.575 34.697 46.034 Ga 10462
70.797 35.965 46.223 O 10463
70.671 38.892 45.136 O 10464
67.834 36.077 45.385 O 10465
73.717 38.228 47.42 Ga 10466
71.657 36.941 47.301 O 10467
71.84 35.002 47.314 O 10468
74.475 39.785 47.203 O 10469
76.515 36.205 47.581 Ga 10470
74.5 37.488 46.336 O 10471
73.557 34.022 46.704 O 10472
73.344 38.484 45.775 O 10473
73.447 36.138 45.574 Ga 10474
71.94 33.924 45.955 Ga 10475
74.809 38.644 46.304 O 10476
71.911 38.616 46.412 Ga 10477
72.747 35.129 46.245 O 10478
76.274 37.712 47.977 O 10479
76.81 38.203 46.394 Ga 10480
52.648 34.223 42.39 Ga 10481
61.372 32.796 43.591 Ga 10482
59.715 36.815 42.495 Ga 10483
57.67 34.064 42.532 Ga 10484
61.075 35.519 42.684 O 10485
58.242 35.859 42.816 O 10486
63.234 32.907 43.266 O 10487
66.951 35.043 44.537 Ga 10488
63.848 32.842 44.46 O 10489
65.912 33.534 44.31 Ga 10490
65.64 39.204 41.682 O 10491
64.079 35.978 42.49 Ga 10492
63.186 34.555 43.897 Ga 10493
66.106 35.601 42.978 O 10494
65.629 39.109 42.283 O 10495
63.004 34.36 42.444 O 10496
69.117 38.253 44.859 Ga 10497
67.176 36.706 44.471 O 10498
67.588 33.578 44.822 O 10499
69.963 39.616 44.251 O 10500
71.919 36.271 45.07 Ga 10501
69.838 37.381 43.858 O 10502
69.248 33.887 44.956 O 10503
70.839 33.328 45.58 Ga 10504
68.84 38.409 43.188 O 10505
69.466 36.174 43.627 Ga 10506
68.418 34.638 43.521 Ga 10507
70.997 35.437 44.076 O 10508
68.296 40.031 43.471 Ga 10509
70.336 38.743 43.704 O 10510
67.037 38.213 43.302 Ga 10511
67.876 36.085 43.896 O 10512
74.095 39.39 44.874 Ga 10513
72.489 41.2 44.558 O 10514
71.595 37.943 45.023 O 10515
70.912 34.805 44.84 O 10516
73.343 40.919 44.8 O 10517
73.959 37.767 44.96 O 10518
73.25 38.253 44.411 O 10519
72.577 39.699 43.748 Ga 10520
72.054 38.357 43.328 Ga 10521
52.347 36.785 41.481 O 10522
51.984 33.718 40.715 O 10523
56.977 34.922 42.186 Ga 10524
54.754 36.039 42.231 O 10525
54.281 33.347 41.647 O 10526
56.054 33.733 42.288 Ga 10527
53.347 38.958 40.579 O 10528
54.46 35.637 40.221 Ga 10529
53.523 34.632 40.875 Ga 10530
56.227 35.756 40.937 O 10531
53.895 40.402 40.011 Ga 10532
55.781 38.999 40.359 O 10533
52.023 38.022 40.091 Ga 10534
53.1 36.097 41.026 O 10535
59.241 38.098 42.022 Ga 10536
57.354 36.589 41.868 O 10537
56.922 33.933 40.848 O 10538
62.082 36.003 41.455 Ga 10539
59.964 37.214 40.831 O 10540
59.097 33.241 42.033 O 10541
60.915 33.057 42.575 Ga 10542
58.757 38.157 40.407 O 10543
59.45 35.852 40.632 Ga 10544
58.563 34.539 40.827 Ga 10545
60.951 35.133 41.432 O 10546
58.074 39.824 40.482 Ga 10547
60.631 38.263 40.698 O 10548
57.053 38.093 40.798 Ga 10549
57.92 35.975 41.216 O 10550
64.236 38.214 41.984 Ga 10551
62.987 41.186 40.198 O 10552
62.058 37.292 42.46 O 10553
61.783 34.877 42.715 O 10554
65.297 39.66 41.942 O 10555
67.563 36.235 42.186 Ga 10556
64.921 37.141 41.191 O 10557
63.742 33.041 43.089 O 10558
65.603 32.366 42.945 Ga 10559
63.444 38.323 40.727 O 10560
63.458 35.952 40.873 Ga 10561
63.371 39.79 41.383 Ga 10562
65.745 38.925 41.199 O 10563
62.154 38.974 41.443 Ga 10564
62.316 34.636 41.569 O 10565
70.016 38.765 42.001 Ga 10566
67.451 41.22 42.25 O 10567
66.37 36.755 43.037 O 10568
69.82 39.904 42.69 O 10569
69.462 37.55 42.582 O 10570
68.696 38.405 41.579 O 10571
68.513 40.067 41.516 Ga 10572
67.234 37.566 41.558 Ga 10573
72.532 41.051 42.793 O 10574
54.563 38.057 40.565 Ga 10575
52.356 40.432 39.106 O 10576
52.163 36.693 40.546 O 10577
52.325 34.156 39.763 O 10578
55.518 39.558 39.724 O 10579
57.396 36.058 39.528 Ga 10580
54.488 37.504 39.213 O 10581
53.087 33.25 40.242 O 10582
54.028 38.286 38.862 O 10583
55.39 38.291 39.074 O 10584
52.038 37.612 39.1 Ga 10585
59.796 39.215 39.551 Ga 10586
57.069 41.011 39.218 O 10587
56.815 36.735 40.743 O 10588
57.017 34.419 39.921 O 10589
59.681 40.2 40.751 O 10590
59.3 37.617 39.727 O 10591
58.618 38.145 38.896 O 10592
56.895 37.316 39.131 Ga 10593
64.299 39.175 39.799 Ga 10594
62.433 41.033 40.125 O 10595
62.255 37.973 40.089 O 10596
63.561 40.995 40.136 O 10597
81.297 45.611 53.868 O 10598
80.51 42.706 52.968 O 10599
82.777 43.861 53.414 Ga 10600
84.492 42.469 54.514 O 10601
82.76 45.405 52.557 O 10602
90.36 42.412 74.47 O 10603
92.099 44.163 74.882 Ga 10604
91.97 46.0 74.52 O 10605
89.399 44.368 73.925 O 10606
90.746 43.826 73.613 Ga 10607
89.967 42.598 72.962 O 10608
91.266 45.116 73.943 O 10609
91.797 44.205 72.839 Ga 10610
92.419 45.568 72.773 O 10611
88.954 44.431 72.011 O 10612
90.134 43.575 71.754 Ga 10613
88.494 43.713 70.851 Ga 10614
90.486 45.866 70.841 O 10615
90.678 42.39 71.168 O 10616
88.049 45.5 70.548 O 10617
91.06 44.835 71.539 O 10618
91.949 44.173 70.243 Ga 10619
91.854 45.534 70.829 O 10620
91.0 45.989 69.543 Ga 10621
89.173 44.201 69.584 O 10622
90.603 43.346 69.654 Ga 10623
88.139 44.086 68.351 Ga 10624
90.421 45.691 68.438 O 10625
89.688 42.456 68.97 O 10626
88.201 45.771 67.83 O 10627
92.058 46.654 69.591 O 10628
90.366 44.674 69.546 O 10629
91.868 43.967 69.054 Ga 10630
91.765 45.513 68.283 O 10631
87.909 45.086 66.935 O 10632
90.594 45.891 67.252 Ga 10633
88.871 44.283 66.894 O 10634
89.851 43.297 67.466 Ga 10635
87.698 44.048 65.757 Ga 10636
91.452 45.651 66.545 O 10637
89.276 42.471 66.499 O 10638
88.211 45.664 65.246 O 10639
91.688 47.029 67.502 O 10640
90.866 44.463 67.575 O 10641
86.971 45.746 64.488 Ga 10642
86.07 42.642 63.162 O 10643
86.797 46.932 63.609 O 10644
88.23 44.813 64.426 O 10645
90.536 45.792 65.511 Ga 10646
88.906 44.24 64.661 O 10647
89.59 42.856 65.096 Ga 10648
87.959 44.053 63.228 Ga 10649
90.657 45.87 63.739 O 10650
88.776 41.931 64.024 O 10651
87.902 45.693 63.291 O 10652
91.697 47.164 65.286 O 10653
90.621 44.142 64.663 O 10654
87.852 46.064 61.689 Ga 10655
86.493 43.281 61.477 Ga 10656
86.378 45.914 60.487 O 10657
85.218 42.424 60.495 O 10658
86.696 46.946 62.248 O 10659
87.014 44.819 62.181 O 10660
89.375 47.966 62.14 O 10661
88.849 43.959 61.907 O 10662
89.57 42.73 62.96 Ga 10663
87.273 43.817 61.023 Ga 10664
89.866 46.859 60.14 O 10665
87.719 45.311 60.678 O 10666
84.706 42.95 59.668 O 10667
86.418 43.283 59.696 Ga 10668
83.706 43.939 58.419 Ga 10669
85.329 42.195 58.74 O 10670
86.3 44.933 59.781 O 10671
88.59 44.151 60.216 O 10672
83.553 43.153 56.941 O 10673
82.803 43.976 55.349 Ga 10674
84.247 42.406 56.437 O 10675
82.607 45.633 55.66 O 10676
81.995 43.367 53.945 Ga 10677
81.648 44.922 54.215 O 10678
84.295 43.949 54.592 O 10679
54.87 42.542 38.924 O 10680
79.946 42.424 51.296 O 10681
76.567 41.879 47.267 O 10682
79.805 42.475 49.597 O 10683
70.504 42.894 44.92 O 10684
74.731 42.774 46.124 O 10685
67.258 42.054 41.63 O 10686
69.714 42.357 43.293 O 10687
56.681 41.646 39.434 O 10688
59.917 41.958 40.088 O 10689
65.249 43.214 40.934 O 10690
59.761 42.179 39.097 O 10691
79.357 43.048 51.978 O 10692
81.159 43.367 51.78 Ga 10693
81.551 44.868 52.243 O 10694
83.212 44.483 51.867 O 10695
74.15 43.629 46.579 O 10696
72.901 44.027 45.196 Ga 10697
73.09 45.768 45.396 O 10698
71.457 45.881 44.611 Ga 10699
69.166 43.237 43.684 O 10700
71.26 43.041 43.56 Ga 10701
69.334 46.043 42.936 Ga 10702
67.873 43.976 42.802 Ga 10703
71.093 45.43 43.211 O 10704
69.99 48.343 42.96 O 10705
67.834 45.376 43.097 O 10706
72.49 46.45 44.549 O 10707
71.295 44.378 44.494 O 10708
74.534 43.903 44.55 O 10709
72.832 43.956 43.634 Ga 10710
72.924 45.704 43.451 O 10711
66.834 44.841 42.042 Ga 10712
64.685 43.998 41.13 O 10713
66.124 43.476 42.234 Ga 10714
62.87 43.73 40.458 Ga 10715
66.435 45.952 40.943 O 10716
63.266 45.571 40.737 O 10717
67.079 46.567 41.604 O 10718
67.227 43.362 41.156 O 10719
69.464 47.803 42.659 O 10720
69.308 43.627 41.989 O 10721
71.125 43.048 42.487 Ga 10722
68.144 44.288 40.855 Ga 10723
67.808 45.834 41.08 O 10724
71.732 44.942 42.294 O 10725
52.06 43.955 38.834 O 10726
54.076 43.089 39.09 O 10727
56.174 43.373 39.762 Ga 10728
56.481 44.36 38.771 O 10729
59.365 43.62 39.157 O 10730
61.359 43.185 39.364 Ga 10731
61.576 44.839 39.905 O 10732
67.307 45.266 39.564 Ga 10733
64.772 43.875 40.077 O 10734
65.561 42.306 39.787 Ga 10735
62.877 43.622 39.415 Ga 10736
62.901 45.458 38.845 O 10737
67.231 46.639 40.599 O 10738
66.756 43.718 39.905 O 10739
52.311 43.786 37.414 O 10740
53.719 42.827 38.229 O 10741
55.838 42.631 37.402 Ga 10742
56.284 44.267 37.618 O 10743
16.69 60.122 60.256 Ga 10744
15.915 57.272 60.286 Ga 10745
16.15 58.83 59.44 O 10746
15.624 55.266 58.622 Ga 10747
16.41 52.039 58.718 O 10748
16.244 58.031 58.904 O 10749
18.358 58.857 58.275 Ga 10750
17.951 57.527 58.394 Ga 10751
16.602 60.412 57.552 Ga 10752
17.336 51.423 56.845 O 10753
18.237 59.899 57.023 O 10754
18.775 58.651 55.599 Ga 10755
18.308 57.642 55.692 Ga 10756
18.818 60.014 55.066 O 10757
20.706 58.025 54.021 O 10758
20.13 55.51 53.944 Ga 10759
19.392 53.785 53.872 Ga 10760
21.395 54.813 52.986 O 10761
19.969 59.667 53.518 Ga 10762
20.584 51.718 53.252 O 10763
21.272 57.773 53.545 O 10764
18.639 55.496 54.238 O 10765
24.159 57.469 52.822 O 10766
23.15 53.268 53.237 Ga 10767
23.63 59.177 52.775 Ga 10768
22.725 56.814 53.389 Ga 10769
22.147 54.515 52.836 O 10770
10.697 55.279 74.317 Ga 10771
12.607 55.09 74.578 O 10772
12.051 51.494 74.569 O 10773
11.293 57.938 73.867 O 10774
13.898 57.639 73.872 O 10775
15.025 55.605 74.749 Ga 10776
13.901 53.171 74.803 Ga 10777
15.999 54.241 74.821 O 10778
13.621 59.335 74.721 Ga 10779
14.725 51.21 73.772 O 10780
15.399 57.848 74.501 O 10781
12.77 57.627 74.906 Ga 10782
13.217 55.043 74.783 O 10783
12.412 60.785 73.695 Ga 10784
10.988 56.754 74.937 Ga 10785
13.363 54.984 73.391 Ga 10786
10.041 56.792 73.548 O 10787
11.328 52.906 74.206 O 10788
12.19 52.074 72.971 Ga 10789
10.624 55.101 73.21 Ga 10790
12.144 54.711 72.265 O 10791
11.03 50.851 71.994 O 10792
11.256 57.366 73.055 O 10793
15.66 59.735 72.958 Ga 10794
15.248 57.849 73.249 Ga 10795
13.185 59.24 73.025 O 10796
12.692 56.288 73.49 O 10797
12.467 53.635 73.806 O 10798
14.028 58.983 73.231 O 10799
14.757 56.876 73.57 O 10800
14.491 52.209 73.099 O 10801
16.141 52.186 73.528 Ga 10802
13.903 57.932 72.723 O 10803
14.861 55.582 72.937 Ga 10804
13.884 53.495 73.107 Ga 10805
16.049 54.472 72.505 O 10806
14.705 59.353 72.394 Ga 10807
14.904 51.502 72.373 O 10808
15.328 57.378 71.563 O 10809
12.671 57.117 71.964 Ga 10810
14.426 54.245 72.717 O 10811
15.498 60.694 74.429 O 10812
12.574 61.063 71.875 Ga 10813
13.675 54.885 71.891 Ga 10814
10.461 52.189 71.055 O 10815
12.183 52.272 71.895 Ga 10816
12.514 54.724 70.837 O 10817
12.657 51.581 70.443 O 10818
11.586 58.344 70.197 O 10819
15.6 60.031 71.557 Ga 10820
13.684 57.494 71.33 Ga 10821
13.129 59.583 71.91 O 10822
12.355 55.419 71.353 O 10823
13.287 53.412 71.469 O 10824
14.639 58.804 71.002 O 10825
15.192 56.576 71.259 O 10826
14.506 52.468 71.726 O 10827
16.116 52.162 71.399 Ga 10828
14.41 58.104 70.313 O 10829
14.897 55.301 70.551 Ga 10830
14.481 53.481 70.581 Ga 10831
16.558 54.334 70.12 O 10832
13.732 59.712 70.489 Ga 10833
15.013 51.166 70.9 O 10834
15.219 57.73 70.35 O 10835
12.795 57.188 70.635 Ga 10836
13.384 54.399 70.743 O 10837
17.164 60.135 71.069 O 10838
12.356 60.759 70.019 Ga 10839
14.047 54.757 69.699 Ga 10840
12.159 52.805 69.443 Ga 10841
12.674 55.027 68.573 O 10842
13.0 51.526 68.666 O 10843
11.699 57.712 68.016 O 10844
15.519 60.172 69.249 Ga 10845
14.134 57.488 69.108 Ga 10846
13.168 59.569 69.105 O 10847
12.736 55.635 69.507 O 10848
13.662 53.061 69.788 O 10849
14.892 58.803 69.52 O 10850
15.401 56.499 69.122 O 10851
14.717 52.515 69.376 O 10852
15.827 51.689 69.628 Ga 10853
14.924 57.927 68.089 O 10854
15.062 55.187 68.236 Ga 10855
14.415 53.525 68.446 Ga 10856
16.627 54.821 68.039 O 10857
14.56 59.547 68.327 Ga 10858
15.192 51.306 68.333 O 10859
15.624 57.481 67.771 O 10860
13.208 57.294 68.343 Ga 10861
13.454 54.771 68.52 O 10862
17.252 60.293 68.611 O 10863
17.386 57.421 68.394 Ga 10864
14.136 54.779 67.477 Ga 10865
12.248 52.744 67.965 Ga 10866
12.742 55.042 66.958 O 10867
12.706 51.146 67.132 O 10868
15.569 60.115 66.912 Ga 10869
14.26 57.575 67.011 Ga 10870
13.277 59.641 67.333 O 10871
12.841 55.682 67.492 O 10872
13.49 53.439 67.431 O 10873
15.578 58.531 67.057 O 10874
17.4 55.71 66.837 Ga 10875
15.392 56.744 67.239 O 10876
14.886 52.613 67.313 O 10877
15.785 51.57 66.839 Ga 10878
14.771 58.061 65.78 O 10879
15.078 55.335 66.321 Ga 10880
13.762 53.067 66.186 Ga 10881
16.467 54.509 66.122 O 10882
14.804 59.669 66.303 Ga 10883
14.968 51.126 65.636 O 10884
15.992 57.684 66.169 O 10885
13.205 57.36 66.278 Ga 10886
14.083 54.629 66.056 O 10887
17.397 60.969 66.425 O 10888
18.205 57.365 66.685 O 10889
17.91 59.558 65.592 Ga 10890
17.33 56.762 65.86 Ga 10891
13.003 54.906 65.2 Ga 10892
16.302 59.952 64.665 Ga 10893
15.406 57.316 64.899 Ga 10894
13.896 59.357 65.157 O 10895
13.049 56.306 65.078 O 10896
13.974 53.786 65.018 O 10897
15.458 58.759 64.883 O 10898
16.699 54.84 64.388 Ga 10899
15.122 56.364 65.035 O 10900
14.897 53.188 65.093 O 10901
15.856 52.169 64.77 Ga 10902
15.264 57.928 63.858 O 10903
15.507 55.221 63.831 Ga 10904
13.937 53.153 63.705 Ga 10905
17.18 54.427 63.16 O 10906
14.534 59.31 63.566 Ga 10907
15.701 51.661 63.09 O 10908
16.349 57.684 63.774 O 10909
13.52 57.512 63.681 Ga 10910
14.152 54.88 64.109 O 10911
17.867 60.687 64.278 O 10912
17.765 56.134 64.448 O 10913
16.644 53.53 65.495 O 10914
18.252 58.128 63.688 O 10915
17.854 59.38 63.112 Ga 10916
17.564 56.901 63.204 Ga 10917
16.66 60.056 62.353 Ga 10918
15.593 57.159 62.68 Ga 10919
13.862 54.187 62.53 O 10920
15.65 58.691 62.503 O 10921
17.217 55.044 61.838 Ga 10922
15.157 56.279 62.47 O 10923
15.371 53.098 62.599 O 10924
16.636 52.347 61.919 Ga 10925
15.505 58.183 61.535 O 10926
15.502 55.45 61.048 Ga 10927
14.465 53.115 61.27 Ga 10928
16.626 54.969 60.781 O 10929
16.094 51.433 60.631 O 10930
16.375 57.891 61.441 O 10931
14.605 54.699 61.609 O 10932
18.286 60.484 61.908 O 10933
17.878 56.354 61.926 O 10934
17.07 53.704 62.238 O 10935
18.891 60.298 61.639 O 10936
19.166 58.306 60.523 O 10937
17.976 53.046 60.87 Ga 10938
18.197 59.222 60.69 Ga 10939
17.747 57.163 60.646 Ga 10940
18.0 54.848 60.217 O 10941
16.625 54.819 59.215 Ga 10942
14.983 56.565 60.095 O 10943
15.483 52.774 59.906 O 10944
17.198 52.526 59.941 Ga 10945
17.246 55.45 57.877 O 10946
20.738 59.84 58.735 Ga 10947
18.853 57.849 59.019 Ga 10948
18.162 60.155 59.295 O 10949
17.777 55.899 59.579 O 10950
17.643 54.131 59.667 O 10951
19.031 59.88 59.07 O 10952
20.348 57.347 58.571 O 10953
19.149 53.901 59.738 O 10954
19.503 58.108 57.816 O 10955
19.821 55.41 57.975 Ga 10956
18.519 53.393 58.214 Ga 10957
20.313 57.755 57.62 O 10958
18.253 55.209 58.96 O 10959
18.514 54.781 57.506 Ga 10960
16.274 52.791 57.491 O 10961
17.94 52.592 57.897 Ga 10962
17.569 55.62 56.619 O 10963
20.794 59.978 56.896 Ga 10964
19.109 57.724 56.508 Ga 10965
17.545 56.212 57.227 O 10966
17.379 53.856 57.278 O 10967
19.143 59.698 56.898 O 10968
20.325 57.228 57.125 O 10969
19.896 53.167 56.609 O 10970
20.687 51.365 56.549 Ga 10971
20.21 58.086 55.666 O 10972
20.257 55.642 56.244 Ga 10973
18.194 53.444 55.916 Ga 10974
21.886 54.689 55.359 O 10975
19.884 51.565 54.871 O 10976
20.933 57.841 55.466 O 10977
18.66 55.301 55.954 O 10978
22.572 60.566 56.837 O 10979
22.714 56.982 55.267 Ga 10980
17.982 54.361 55.071 Ga 10981
21.253 60.225 54.699 Ga 10982
19.516 57.668 54.562 Ga 10983
17.953 55.967 55.187 O 10984
19.547 53.531 55.808 O 10985
20.581 58.764 54.819 O 10986
22.112 55.587 54.138 Ga 10987
20.42 56.933 54.756 O 10988
19.991 53.247 55.436 O 10989
21.339 52.452 54.455 Ga 10990
23.168 60.412 54.081 O 10991
23.329 55.435 54.404 O 10992
21.893 53.932 54.065 O 10993
50.692 60.767 38.035 Ga 10994
21.086 60.199 52.957 Ga 10995
20.062 57.625 52.459 Ga 10996
21.322 58.707 52.668 O 10997
20.704 51.771 51.351 O 10998
25.773 60.119 51.086 Ga 10999
23.877 58.338 51.535 Ga 11000
22.546 60.308 51.656 O 11001
24.341 60.32 51.499 O 11002
23.574 59.019 51.051 Ga 11003
25.307 51.917 49.626 O 11004
26.011 60.083 49.593 Ga 11005
23.573 59.797 49.496 O 11006
24.506 59.295 47.914 Ga 11007
25.243 51.795 47.818 O 11008
27.734 60.515 49.166 O 11009
29.19 57.479 47.779 O 11010
28.706 59.042 48.083 Ga 11011
27.769 56.843 48.099 Ga 11012
26.059 60.191 47.454 Ga 11013
26.001 51.89 46.124 O 11014
30.936 60.15 45.91 Ga 11015
29.534 58.43 46.534 Ga 11016
27.8 59.974 47.066 O 11017
29.537 60.233 46.95 O 11018
28.945 59.049 45.833 Ga 11019
29.851 52.062 43.769 O 11020
32.81 60.342 46.487 O 11021
32.915 58.948 45.476 Ga 11022
31.043 60.321 44.849 Ga 11023
30.648 51.699 42.947 O 11024
35.577 60.605 43.403 Ga 11025
34.914 51.765 42.567 O 11026
36.025 60.54 42.466 Ga 11027
35.102 51.946 40.905 O 11028
40.801 60.731 41.137 Ga 11029
41.635 51.265 39.553 O 11030
50.668 60.58 39.401 Ga 11031
40.852 60.873 39.917 Ga 11032
39.999 52.188 38.905 O 11033
45.688 60.563 39.688 Ga 11034
44.878 52.342 38.996 O 11035
49.426 52.189 38.171 O 11036
48.231 59.278 38.265 Ga 11037
49.653 58.034 37.43 Ga 11038
48.098 61.14 38.988 O 11039
49.268 60.113 37.401 O 11040
50.161 58.301 39.788 O 11041
52.834 55.348 39.059 Ga 11042
50.973 52.19 38.801 Ga 11043
50.771 58.193 38.876 O 11044
52.529 55.08 36.823 Ga 11045
50.93 52.333 37.349 Ga 11046
22.773 55.364 52.079 Ga 11047
20.311 56.437 52.679 O 11048
20.03 52.568 52.446 O 11049
21.958 52.253 52.341 Ga 11050
20.253 55.517 51.09 Ga 11051
21.859 54.809 50.976 O 11052
21.389 58.022 51.806 O 11053
22.347 56.449 51.799 O 11054
22.108 53.897 51.753 O 11055
24.851 57.002 51.72 O 11056
24.042 53.103 51.612 O 11057
24.128 58.009 50.029 O 11058
24.897 55.605 50.547 Ga 11059
23.994 54.029 50.479 Ga 11060
26.313 54.806 49.657 O 11061
25.532 57.875 50.639 O 11062
22.576 57.477 50.764 Ga 11063
23.871 54.907 51.571 O 11064
23.43 55.013 50.124 Ga 11065
22.263 52.053 50.4 Ga 11066
25.381 57.213 49.306 Ga 11067
22.333 56.156 49.782 O 11068
22.464 53.782 49.807 O 11069
24.819 58.892 49.388 O 11070
27.926 55.049 48.727 Ga 11071
24.482 57.02 49.66 O 11072
24.601 52.493 49.648 O 11073
26.519 52.553 48.699 Ga 11074
24.239 58.145 48.898 O 11075
24.996 56.019 48.166 Ga 11076
24.039 53.706 48.586 Ga 11077
26.18 54.976 48.324 O 11078
26.451 58.004 48.511 O 11079
22.441 57.612 48.453 Ga 11080
23.452 55.407 48.511 O 11081
27.082 55.666 49.522 O 11082
26.337 54.217 49.052 O 11083
27.638 53.177 48.252 Ga 11084
26.818 54.67 47.629 O 11085
25.415 57.122 47.623 Ga 11086
26.229 58.681 47.644 O 11087
27.948 55.4 47.37 Ga 11088
24.249 57.079 47.02 O 11089
24.617 52.431 47.268 O 11090
26.681 52.334 47.504 Ga 11091
25.086 55.657 46.21 Ga 11092
26.782 55.039 46.317 O 11093
26.156 57.931 46.634 O 11094
27.342 56.345 46.652 O 11095
26.863 53.995 46.779 O 11096
29.957 56.708 46.732 O 11097
28.86 53.22 46.965 O 11098
28.958 57.432 46.02 O 11099
29.747 55.416 45.276 Ga 11100
28.596 53.792 45.665 Ga 11101
31.265 54.754 45.475 O 11102
30.844 57.745 45.466 O 11103
27.681 57.666 45.712 Ga 11104
28.982 54.585 46.584 O 11105
34.06 57.818 44.995 O 11106
32.549 57.004 45.597 Ga 11107
28.396 54.919 45.173 Ga 11108
27.337 52.479 45.111 Ga 11109
29.973 57.212 44.347 Ga 11110
28.083 60.336 46.029 O 11111
27.291 55.997 45.131 O 11112
26.974 53.94 45.566 O 11113
29.88 58.956 44.261 O 11114
32.631 55.471 44.663 Ga 11115
30.272 56.487 45.594 O 11116
29.649 52.821 44.707 O 11117
31.503 52.549 44.27 Ga 11118
29.086 58.062 43.763 O 11119
30.07 55.843 43.746 Ga 11120
27.967 53.396 44.385 Ga 11121
31.622 54.853 43.379 O 11122
31.235 58.092 43.952 O 11123
28.36 54.798 43.498 O 11124
34.184 58.291 43.656 Ga 11125
32.954 60.401 44.402 O 11126
32.262 56.874 43.786 O 11127
31.882 54.097 43.846 O 11128
34.235 59.777 44.313 O 11129
34.782 57.025 44.544 O 11130
33.319 57.713 43.521 O 11131
34.61 55.797 43.297 Ga 11132
33.939 53.985 43.279 Ga 11133
35.986 55.001 42.501 O 11134
33.421 59.124 42.936 Ga 11135
35.759 58.182 43.027 O 11136
32.773 58.193 42.563 Ga 11137
33.175 55.413 43.097 O 11138
38.842 57.667 42.564 O 11139
39.022 59.299 42.813 Ga 11140
37.236 57.084 42.586 Ga 11141
32.481 55.397 41.9 Ga 11142
32.197 52.412 42.25 Ga 11143
34.398 57.612 42.291 Ga 11144
33.308 60.667 43.895 O 11145
32.172 56.69 42.747 O 11146
32.568 53.957 42.558 O 11147
34.895 59.257 41.672 O 11148
37.549 55.606 42.04 Ga 11149
34.908 56.521 42.219 O 11150
34.51 52.529 42.032 O 11151
36.377 52.573 41.928 Ga 11152
35.12 58.563 41.396 O 11153
34.543 55.953 40.828 Ga 11154
34.119 54.0 41.255 Ga 11155
36.165 55.193 41.047 O 11156
35.569 58.357 41.6 O 11157
33.102 54.695 41.043 O 11158
39.915 58.53 41.796 Ga 11159
37.805 60.306 41.851 O 11160
36.869 56.508 41.134 O 11161
36.451 54.323 41.762 O 11162
39.221 60.051 41.412 O 11163
39.528 57.056 41.789 O 11164
38.586 53.239 41.618 O 11165
38.965 57.806 41.003 O 11166
39.507 55.511 40.901 Ga 11167
38.35 54.284 40.885 Ga 11168
41.202 55.329 40.203 O 11169
38.18 58.975 40.43 Ga 11170
40.535 58.412 40.404 O 11171
37.313 57.941 40.678 Ga 11172
37.835 55.64 40.491 O 11173
42.476 60.076 41.467 O 11174
44.025 57.995 40.27 O 11175
44.626 55.669 39.539 Ga 11176
42.695 53.422 39.687 Ga 11177
43.98 59.626 40.723 Ga 11178
45.791 58.188 39.917 O 11179
42.193 57.481 40.644 Ga 11180
42.847 55.144 40.244 O 11181
49.005 57.797 39.956 O 11182
48.091 59.252 40.611 Ga 11183
47.276 57.08 40.362 Ga 11184
36.966 54.862 39.424 Ga 11185
34.332 52.453 40.526 O 11186
36.588 52.457 40.371 Ga 11187
39.302 57.724 39.478 Ga 11188
38.436 60.598 40.885 O 11189
37.275 56.384 39.782 O 11190
36.97 53.977 40.215 O 11191
39.663 59.443 39.589 O 11192
42.219 56.08 39.089 Ga 11193
39.94 56.87 40.136 O 11194
39.08 53.077 39.987 O 11195
41.273 52.998 39.827 Ga 11196
39.477 56.018 38.707 Ga 11197
38.295 53.963 38.82 Ga 11198
40.934 55.182 39.012 O 11199
40.639 58.605 39.295 O 11200
37.912 55.823 39.06 O 11201
44.897 57.387 38.763 Ga 11202
42.682 59.985 39.773 O 11203
42.131 55.734 40.32 O 11204
41.388 54.54 39.053 O 11205
45.164 59.029 39.643 O 11206
48.261 55.32 39.222 Ga 11207
44.534 57.363 40.056 O 11208
44.603 53.256 39.414 O 11209
46.385 52.114 39.002 Ga 11210
43.684 58.166 38.95 O 11211
44.763 55.816 38.804 Ga 11212
42.76 53.411 38.513 Ga 11213
46.6 55.761 38.301 O 11214
43.932 59.644 38.56 Ga 11215
45.996 58.395 38.898 O 11216
42.126 57.326 38.97 Ga 11217
42.924 55.165 38.081 O 11218
49.521 57.93 38.344 Ga 11219
47.66 60.768 39.266 O 11220
47.231 56.659 38.734 O 11221
46.817 54.087 39.275 O 11222
49.345 59.469 39.39 O 11223
49.635 57.363 39.721 O 11224
49.067 53.05 38.897 O 11225
48.644 58.041 38.797 O 11226
49.716 55.788 38.536 Ga 11227
48.347 54.309 38.05 Ga 11228
51.143 54.985 38.082 O 11229
47.58 57.988 37.9 Ga 11230
48.504 55.802 37.532 O 11231
47.398 54.868 37.043 Ga 11232
43.68 56.078 37.19 O 11233
44.624 53.46 38.208 O 11234
46.161 52.39 37.698 Ga 11235
46.928 56.531 37.75 O 11236
46.46 54.216 38.153 O 11237
49.398 56.273 36.752 O 11238
48.868 52.895 37.763 O 11239
43.339 78.827 52.277 Ga 11240
45.863 79.99 51.275 Ga 11241
44.119 80.157 51.175 O 11242
43.201 78.946 50.447 Ga 11243
45.51 77.765 49.569 O 11244
50.901 81.025 51.258 Ga 11245
47.735 80.425 50.889 O 11246
48.955 80.528 50.626 O 11247
49.27 79.342 50.751 O 11248
47.949 79.086 49.985 Ga 11249
45.842 80.036 49.513 Ga 11250
44.016 78.016 48.689 Ga 11251
44.408 79.585 49.367 O 11252
43.665 78.903 48.202 Ga 11253
50.57 80.111 48.951 Ga 11254
48.981 78.372 49.364 Ga 11255
47.717 80.507 49.008 O 11256
48.166 76.256 48.976 O 11257
48.99 80.354 49.35 O 11258
49.162 78.425 47.723 O 11259
49.554 75.102 47.376 Ga 11260
48.005 78.861 48.721 Ga 11261
50.176 78.057 47.675 O 11262
47.361 77.323 47.857 Ga 11263
45.755 80.419 47.619 Ga 11264
50.628 80.424 47.62 Ga 11265
49.074 77.089 46.901 Ga 11266
47.83 79.99 47.523 O 11267
49.323 79.0 47.139 O 11268
47.993 79.06 45.73 Ga 11269
50.206 76.508 46.428 O 11270
50.328 78.147 46.202 O 11271
52.504 74.258 42.175 Ga 11272
49.318 78.46 46.636 O 11273
23.955 73.198 54.282 Ga 11274
27.214 74.572 53.644 O 11275
29.673 77.681 53.975 O 11276
30.356 74.979 53.787 Ga 11277
30.898 78.258 53.859 O 11278
27.816 77.074 53.836 Ga 11279
33.984 77.698 52.768 O 11280
34.748 75.407 53.349 Ga 11281
33.585 78.939 53.362 Ga 11282
35.593 77.803 53.938 O 11283
32.404 77.578 53.377 Ga 11284
38.816 77.785 52.922 O 11285
38.958 79.181 52.535 Ga 11286
40.804 77.591 51.709 O 11287
36.891 77.379 52.639 Ga 11288
20.562 77.707 74.186 O 11289
20.504 75.048 74.837 Ga 11290
21.938 74.119 74.165 O 11291
21.203 77.582 74.022 O 11292
18.216 77.398 74.106 Ga 11293
24.634 77.04 74.089 O 11294
24.773 74.61 73.923 Ga 11295
23.553 78.452 74.658 Ga 11296
25.267 77.131 73.612 O 11297
22.881 76.825 74.614 Ga 11298
22.756 73.945 73.602 O 11299
27.504 78.904 74.64 Ga 11300
21.377 79.981 73.37 Ga 11301
19.772 77.069 73.052 Ga 11302
21.195 78.249 73.722 O 11303
21.93 75.18 73.491 Ga 11304
20.586 76.884 74.177 O 11305
20.967 72.174 73.198 Ga 11306
20.146 78.148 72.402 O 11307
20.433 75.432 72.574 Ga 11308
21.577 74.389 72.139 O 11309
21.373 77.636 72.39 O 11310
18.333 77.245 73.097 Ga 11311
25.444 79.951 73.044 Ga 11312
23.66 77.601 73.199 Ga 11313
23.187 79.839 73.607 O 11314
22.691 75.488 73.547 O 11315
21.926 73.531 73.501 O 11316
25.019 78.431 73.454 O 11317
24.988 76.498 73.227 O 11318
24.376 77.076 72.195 O 11319
24.612 74.771 72.377 Ga 11320
23.584 78.598 72.475 Ga 11321
25.213 77.088 71.984 O 11322
22.752 76.878 72.439 Ga 11323
22.665 74.164 72.441 O 11324
27.32 79.92 73.069 O 11325
27.192 78.321 72.588 Ga 11326
21.371 80.11 72.079 Ga 11327
20.061 76.943 71.82 Ga 11328
21.296 78.448 71.43 O 11329
22.741 74.952 71.249 Ga 11330
20.485 76.272 70.908 O 11331
21.313 72.003 71.661 Ga 11332
20.757 78.106 70.842 O 11333
20.009 75.24 70.482 Ga 11334
21.466 74.323 70.518 O 11335
21.36 77.375 70.53 O 11336
25.415 80.091 71.554 Ga 11337
23.782 77.7 71.342 Ga 11338
23.118 79.827 71.643 O 11339
22.384 75.9 71.364 O 11340
21.553 73.602 71.212 O 11341
25.2 78.505 71.201 O 11342
24.875 76.365 71.21 O 11343
24.114 77.008 70.229 O 11344
24.377 74.742 70.703 Ga 11345
23.79 78.873 70.375 Ga 11346
25.224 77.075 70.409 O 11347
22.706 76.98 70.224 Ga 11348
22.805 73.899 70.073 O 11349
27.148 79.882 71.283 O 11350
27.92 78.938 70.46 Ga 11351
19.019 74.358 69.842 Ga 11352
21.437 80.369 70.072 Ga 11353
20.397 77.837 69.198 Ga 11354
17.576 74.616 69.319 O 11355
21.716 79.024 69.163 O 11356
22.297 74.934 69.309 Ga 11357
20.281 76.31 69.441 O 11358
21.154 71.853 69.499 Ga 11359
20.233 75.022 68.585 Ga 11360
19.333 73.24 68.374 Ga 11361
21.541 74.254 68.064 O 11362
21.515 76.934 68.188 O 11363
18.78 74.692 68.426 O 11364
25.59 80.082 69.424 Ga 11365
24.123 77.652 69.323 Ga 11366
22.757 79.459 69.005 O 11367
22.342 76.098 69.051 O 11368
21.941 73.325 68.899 O 11369
25.299 78.532 69.26 O 11370
24.619 76.014 69.199 O 11371
24.178 77.127 68.215 O 11372
24.163 74.783 68.142 Ga 11373
24.31 79.308 68.658 Ga 11374
25.114 77.053 68.01 O 11375
22.653 77.225 68.137 Ga 11376
22.673 74.015 67.985 O 11377
27.184 79.521 68.914 O 11378
28.207 78.624 68.232 O 11379
28.625 80.024 67.904 Ga 11380
26.731 76.775 68.595 Ga 11381
18.466 73.877 67.266 Ga 11382
17.13 72.585 67.853 Ga 11383
20.524 77.555 67.456 Ga 11384
18.567 72.025 67.394 O 11385
22.362 74.985 66.997 Ga 11386
19.889 75.809 67.53 O 11387
21.351 72.098 66.865 Ga 11388
20.413 75.527 66.282 Ga 11389
19.483 73.062 66.49 Ga 11390
21.448 74.468 66.003 O 11391
21.848 77.357 65.859 O 11392
19.535 74.258 65.988 O 11393
26.095 79.526 66.86 Ga 11394
24.514 77.523 66.859 Ga 11395
23.534 79.581 67.317 O 11396
22.528 76.247 66.842 O 11397
21.939 73.621 66.463 O 11398
25.252 78.565 67.301 O 11399
25.098 76.087 66.853 O 11400
24.727 76.938 65.629 O 11401
24.245 74.652 66.05 Ga 11402
23.078 72.821 65.825 Ga 11403
24.152 78.63 66.12 Ga 11404
25.897 77.312 65.501 O 11405
23.259 77.494 66.081 Ga 11406
22.883 74.578 65.586 O 11407
29.985 80.063 66.732 Ga 11408
27.506 80.067 66.879 O 11409
28.675 80.292 65.918 O 11410
28.911 78.366 65.139 O 11411
27.694 79.043 65.539 Ga 11412
27.334 76.914 65.052 Ga 11413
18.835 72.254 65.172 O 11414
22.084 75.186 64.575 Ga 11415
19.572 75.006 65.146 O 11416
21.108 72.48 64.547 Ga 11417
20.692 75.805 64.166 Ga 11418
19.868 73.04 63.81 Ga 11419
21.361 74.742 63.12 O 11420
22.256 77.308 63.162 O 11421
20.075 74.385 63.32 O 11422
26.446 79.976 64.783 Ga 11423
24.902 77.409 64.346 Ga 11424
24.134 79.593 64.952 O 11425
22.911 76.354 64.768 O 11426
22.312 73.541 64.55 O 11427
25.424 78.651 64.747 O 11428
25.164 75.877 64.522 O 11429
23.497 72.62 64.183 O 11430
24.825 76.95 63.364 O 11431
24.373 74.651 63.444 Ga 11432
23.411 73.795 63.328 Ga 11433
26.066 74.615 63.065 O 11434
24.212 78.594 63.535 Ga 11435
26.338 77.854 63.065 O 11436
23.633 77.642 63.381 Ga 11437
23.436 75.298 63.809 O 11438
30.473 80.096 64.345 Ga 11439
28.018 80.057 64.113 O 11440
28.527 77.109 63.642 O 11441
28.948 80.019 64.43 O 11442
28.06 78.078 62.734 O 11443
28.891 79.275 62.837 Ga 11444
27.156 76.719 63.133 Ga 11445
22.887 74.831 62.565 Ga 11446
19.941 71.868 62.493 O 11447
21.494 72.571 62.088 Ga 11448
20.427 73.326 61.228 Ga 11449
22.506 74.794 60.859 O 11450
26.467 80.123 62.228 Ga 11451
25.004 77.283 62.183 Ga 11452
22.827 76.33 62.475 O 11453
22.812 73.28 62.116 O 11454
25.783 78.811 62.644 O 11455
27.154 75.222 61.578 Ga 11456
25.088 75.9 62.308 O 11457
23.97 72.605 62.166 O 11458
25.053 78.078 61.177 O 11459
25.044 75.089 60.987 Ga 11460
24.083 73.128 60.731 Ga 11461
26.465 74.293 60.252 O 11462
26.158 77.455 60.8 O 11463
23.105 77.184 60.902 Ga 11464
23.637 74.874 61.055 O 11465
30.597 79.741 61.876 Ga 11466
29.533 78.133 61.649 Ga 11467
28.189 80.043 61.775 O 11468
28.137 76.376 62.09 O 11469
29.581 79.737 60.947 O 11470
29.134 77.106 60.315 O 11471
28.428 78.672 60.526 Ga 11472
30.491 77.699 59.914 O 11473
27.623 76.636 60.83 Ga 11474
32.449 80.187 61.19 O 11475
32.543 79.005 59.781 Ga 11476
24.022 74.144 60.068 Ga 11477
20.414 71.829 60.045 O 11478
22.337 72.197 60.076 Ga 11479
22.533 74.856 59.629 O 11480
26.362 80.011 60.393 Ga 11481
24.52 77.158 59.984 Ga 11482
22.827 75.294 60.073 O 11483
22.609 73.692 60.096 O 11484
26.098 78.241 59.914 O 11485
27.18 75.228 59.02 Ga 11486
25.435 76.36 59.949 O 11487
25.806 77.857 59.518 O 11488
24.933 75.377 58.769 Ga 11489
24.062 73.381 58.838 Ga 11490
26.3 74.424 58.319 O 11491
26.293 77.579 59.101 O 11492
23.768 74.988 58.887 O 11493
31.145 80.001 59.113 Ga 11494
28.997 77.923 59.154 Ga 11495
28.361 80.101 59.87 O 11496
28.046 75.719 59.505 O 11497
30.14 78.828 59.451 O 11498
30.026 76.752 59.307 O 11499
28.953 77.361 58.063 O 11500
29.598 75.042 57.939 Ga 11501
28.73 78.895 58.581 Ga 11502
30.76 77.833 58.071 O 11503
27.539 76.859 58.371 Ga 11504
27.944 74.127 57.803 O 11505
35.395 80.195 58.672 Ga 11506
32.899 80.243 58.74 O 11507
33.715 80.259 58.849 O 11508
33.17 78.114 57.571 O 11509
33.591 79.372 57.539 Ga 11510
31.994 76.752 57.783 Ga 11511
23.034 74.445 57.73 Ga 11512
22.002 72.483 58.154 Ga 11513
25.29 77.543 57.666 Ga 11514
23.376 72.839 57.696 O 11515
27.199 75.112 57.211 Ga 11516
25.05 76.022 57.784 O 11517
25.225 75.482 56.302 Ga 11518
23.766 73.171 55.969 Ga 11519
26.56 74.622 55.951 O 11520
26.646 77.398 56.287 O 11521
24.595 74.119 56.699 O 11522
31.251 79.995 57.016 Ga 11523
29.851 77.261 56.997 Ga 11524
28.86 79.699 57.304 O 11525
27.582 76.424 56.873 O 11526
30.114 78.84 57.204 O 11527
30.084 75.904 56.621 O 11528
29.442 77.271 55.788 O 11529
29.355 74.9 55.701 Ga 11530
27.932 72.835 55.487 Ga 11531
31.087 74.93 56.044 O 11532
29.062 78.866 55.98 Ga 11533
31.154 77.877 55.802 O 11534
28.107 77.689 55.748 Ga 11535
28.099 74.272 56.224 O 11536
35.406 79.767 56.772 Ga 11537
34.433 78.338 56.512 Ga 11538
32.929 80.283 56.758 O 11539
32.191 77.713 56.612 O 11540
34.395 80.16 56.07 O 11541
33.495 77.778 55.567 O 11542
33.498 79.239 55.488 Ga 11543
35.362 77.934 54.885 O 11544
32.272 76.846 55.366 Ga 11545
37.154 79.971 56.415 O 11546
38.484 79.269 54.989 Ga 11547
28.068 74.996 54.96 Ga 11548
30.993 80.249 55.443 Ga 11549
30.678 77.171 54.742 Ga 11550
27.275 76.299 55.204 O 11551
30.451 78.717 54.92 O 11552
31.895 74.508 54.389 Ga 11553
29.921 76.335 54.763 O 11554
36.096 80.199 54.22 Ga 11555
33.861 77.983 54.073 Ga 11556
32.786 80.094 54.605 O 11557
32.573 76.06 53.979 O 11558
34.616 79.453 54.446 O 11559
34.896 77.034 54.603 O 11560
40.767 80.0 53.572 Ga 11561
37.715 79.431 53.639 O 11562
39.039 79.887 53.501 O 11563
42.704 80.246 53.295 O 11564
30.347 77.203 52.592 Ga 11565
29.703 75.912 52.906 O 11566
30.02 75.453 51.329 Ga 11567
31.232 77.752 51.34 O 11568
35.766 80.15 52.566 Ga 11569
35.386 77.415 52.344 Ga 11570
33.406 79.74 52.286 O 11571
34.983 78.957 52.18 O 11572
34.681 76.42 51.873 O 11573
34.126 77.372 51.464 O 11574
34.847 75.028 50.694 Ga 11575
33.981 78.872 50.658 Ga 11576
35.775 77.321 50.621 O 11577
32.571 76.912 50.972 Ga 11578
40.843 79.866 51.939 Ga 11579
39.037 77.972 51.326 Ga 11580
37.54 79.771 52.026 O 11581
39.642 79.718 51.294 O 11582
38.631 77.688 50.027 O 11583
38.655 78.894 50.784 Ga 11584
37.366 77.397 50.947 Ga 11585
42.607 80.104 51.538 O 11586
44.22 77.717 50.179 O 11587
42.355 76.932 49.923 Ga 11588
34.271 77.246 49.651 Ga 11589
35.239 76.485 50.215 O 11590
34.76 75.251 49.489 Ga 11591
35.871 77.834 49.276 O 11592
41.155 80.238 49.651 Ga 11593
39.699 77.293 49.557 Ga 11594
38.76 79.718 49.55 O 11595
40.168 78.875 49.422 O 11596
38.7 77.499 48.807 O 11597
38.845 78.832 47.954 Ga 11598
37.099 76.83 48.412 Ga 11599
43.051 80.152 49.331 O 11600
39.284 77.428 47.289 Ga 11601
43.399 80.501 48.373 O 11602
42.272 74.951 49.106 Ga 11603
45.282 77.287 49.489 O 11604
44.962 75.489 47.961 Ga 11605
46.881 75.107 47.442 O 11606
46.364 74.37 46.381 Ga 11607
49.541 74.806 45.903 Ga 11608
28.281 74.262 51.928 Ga 11609
32.423 75.126 51.695 Ga 11610
28.75 73.081 51.393 Ga 11611
31.272 74.665 51.537 O 11612
29.961 73.876 51.773 O 11613
32.506 76.134 52.653 O 11614
32.875 73.208 50.792 Ga 11615
36.825 74.383 50.134 O 11616
33.664 74.421 51.491 O 11617
37.668 76.16 52.036 O 11618
40.588 77.338 51.692 O 11619
39.678 75.556 50.67 Ga 11620
40.854 77.941 50.383 O 11621
38.175 74.752 49.942 O 11622
45.853 78.033 48.129 O 11623
32.894 74.634 50.488 Ga 11624
29.859 72.312 49.816 O 11625
31.679 72.449 50.39 Ga 11626
32.133 75.016 49.258 O 11627
32.333 75.746 49.505 O 11628
32.398 73.555 49.415 O 11629
37.062 75.445 48.945 Ga 11630
35.937 72.297 48.854 Ga 11631
33.814 73.502 48.25 Ga 11632
35.881 74.741 48.349 O 11633
33.205 74.913 48.981 O 11634
37.565 76.181 49.918 O 11635
36.819 73.767 49.657 O 11636
40.213 76.301 49.139 O 11637
39.625 75.359 48.037 Ga 11638
37.695 73.231 48.063 Ga 11639
41.566 74.935 47.729 O 11640
40.878 77.633 48.206 O 11641
38.544 74.644 48.59 O 11642
42.775 76.11 48.489 O 11643
43.878 77.917 47.25 O 11644
42.489 77.335 48.213 Ga 11645
43.255 75.055 47.52 O 11646
44.873 77.158 47.262 Ga 11647
45.603 78.898 47.129 O 11648
47.319 75.691 46.978 O 11649
47.528 77.445 46.126 Ga 11650
31.733 72.198 47.6 Ga 11651
33.17 72.299 48.59 O 11652
37.414 74.856 47.698 Ga 11653
34.873 75.593 47.895 O 11654
36.447 72.498 47.701 Ga 11655
33.34 73.488 47.029 Ga 11656
37.479 75.467 46.413 O 11657
37.497 76.054 46.749 O 11658
37.013 73.644 46.656 O 11659
42.105 75.377 46.327 Ga 11660
40.369 76.485 47.501 O 11661
39.341 73.076 47.22 O 11662
40.771 72.046 46.486 Ga 11663
39.781 75.397 46.3 Ga 11664
38.559 73.144 45.971 Ga 11665
41.366 74.433 46.739 O 11666
40.872 77.757 46.595 O 11667
38.279 74.637 46.244 O 11668
42.79 76.163 47.166 O 11669
42.015 73.647 47.103 O 11670
45.373 76.612 46.793 O 11671
43.901 77.677 46.188 O 11672
44.933 75.437 45.809 Ga 11673
42.801 73.026 45.61 Ga 11674
46.794 75.503 45.244 O 11675
45.745 78.177 46.275 O 11676
42.256 76.776 45.903 Ga 11677
43.639 74.56 46.032 O 11678
48.714 77.572 45.095 Ga 11679
42.294 74.821 45.119 Ga 11680
44.583 77.329 44.791 Ga 11681
42.642 76.157 44.244 O 11682
46.806 74.056 45.16 Ga 11683
45.612 76.545 45.015 O 11684
44.932 75.428 43.774 Ga 11685
47.542 75.64 44.847 O 11686
50.068 76.232 44.974 O 11687
49.424 75.001 43.492 Ga 11688
44.994 61.965 38.707 O 11689
46.292 62.892 39.359 Ga 11690
43.24 63.639 38.919 Ga 11691
48.247 63.828 38.701 Ga 11692
50.719 70.864 43.386 Ga 11693
50.735 70.839 42.394 Ga 11694
50.358 62.641 40.02 O 11695
50.201 62.454 38.844 O 11696
50.588 68.506 42.31 O 11697
52.565 65.13 41.661 Ga 11698
50.885 68.81 41.223 O 11699
52.345 64.354 39.52 Ga 11700
51.735 62.692 38.911 Ga 11701
46.677 63.682 41.648 O 11702
49.73 65.313 38.483 Ga 11703
51.312 65.674 39.357 O 11704
17.04 61.029 59.025 O 11705
19.786 69.446 58.869 Ga 11706
18.054 67.634 58.945 Ga 11707
20.563 65.222 53.648 Ga 11708
22.356 65.05 53.379 O 11709
21.514 61.701 53.615 O 11710
24.952 67.768 53.293 O 11711
24.907 65.173 53.055 Ga 11712
23.565 62.931 53.092 Ga 11713
26.753 64.679 52.891 O 11714
24.562 69.382 53.259 Ga 11715
25.309 61.403 52.091 O 11716
25.92 67.492 52.999 O 11717
23.23 67.444 53.198 Ga 11718
23.554 64.516 54.013 O 11719
27.909 68.903 52.093 O 11720
28.65 68.935 52.849 Ga 11721
27.747 67.142 52.57 Ga 11722
12.839 64.963 74.008 O 11723
12.694 61.678 74.994 O 11724
14.976 67.686 74.389 O 11725
15.255 65.184 74.812 Ga 11726
14.505 63.395 74.743 Ga 11727
16.606 64.2 73.839 O 11728
14.98 69.669 74.443 Ga 11729
14.819 61.439 73.468 O 11730
16.103 67.596 74.286 O 11731
12.938 67.394 74.291 Ga 11732
13.606 65.072 74.492 O 11733
18.594 68.109 74.361 O 11734
18.501 69.793 74.578 Ga 11735
17.744 66.697 74.546 Ga 11736
17.106 64.215 73.479 O 11737
14.319 64.517 73.552 Ga 11738
12.454 62.538 73.496 Ga 11739
11.204 61.439 72.779 O 11740
16.527 69.944 73.141 Ga 11741
15.343 67.353 73.095 Ga 11742
13.021 65.521 73.63 O 11743
13.001 63.904 73.822 O 11744
16.24 68.455 73.839 O 11745
17.175 65.451 74.239 Ga 11746
15.255 66.9 74.23 O 11747
14.687 62.171 73.025 O 11748
16.604 62.007 72.834 Ga 11749
14.529 68.186 72.529 O 11750
15.164 65.724 72.671 Ga 11751
14.323 63.669 72.531 Ga 11752
16.475 64.846 72.402 O 11753
15.384 69.572 72.846 Ga 11754
15.026 61.561 72.126 O 11755
16.631 67.625 72.345 O 11756
12.934 67.325 72.99 Ga 11757
13.539 65.109 72.598 O 11758
20.581 70.085 73.082 Ga 11759
19.572 67.38 73.52 Ga 11760
17.893 69.003 73.479 O 11761
17.776 65.752 73.257 O 11762
16.597 63.861 73.412 O 11763
19.562 68.992 73.335 O 11764
18.48 68.21 72.694 O 11765
18.513 69.708 72.519 Ga 11766
17.862 66.786 72.52 Ga 11767
17.043 64.451 72.591 O 11768
14.214 64.388 71.745 Ga 11769
12.508 62.171 72.298 Ga 11770
11.314 61.531 71.219 O 11771
16.756 70.295 71.797 Ga 11772
15.345 67.235 71.826 Ga 11773
12.823 65.472 71.722 O 11774
12.927 63.315 71.266 O 11775
16.385 68.54 71.389 O 11776
17.789 64.793 71.219 Ga 11777
14.395 66.675 71.16 O 11778
14.601 62.188 71.171 O 11779
16.561 62.285 71.633 Ga 11780
15.759 68.293 70.647 O 11781
15.096 65.849 70.386 Ga 11782
14.299 63.754 70.568 Ga 11783
16.441 64.819 70.311 O 11784
15.344 61.459 70.561 O 11785
16.471 67.812 70.645 O 11786
13.646 65.386 70.731 O 11787
20.67 69.948 71.426 Ga 11788
18.944 67.526 71.547 Ga 11789
18.21 69.738 71.249 O 11790
17.215 65.93 71.468 O 11791
16.473 63.91 71.132 O 11792
19.397 68.974 71.435 O 11793
19.503 67.506 70.24 O 11794
18.545 68.93 70.276 Ga 11795
17.924 66.92 70.388 Ga 11796
16.793 64.377 69.924 O 11797
14.084 64.546 69.637 Ga 11798
16.489 70.414 69.55 Ga 11799
15.716 67.179 69.416 Ga 11800
13.518 62.792 69.713 O 11801
16.376 68.631 69.332 O 11802
18.073 64.97 69.502 Ga 11803
14.468 66.915 69.407 O 11804
14.394 62.167 69.907 O 11805
16.203 62.224 69.354 Ga 11806
15.836 68.301 68.525 O 11807
15.239 65.874 68.524 Ga 11808
14.776 63.296 68.85 Ga 11809
16.585 64.871 68.568 O 11810
16.44 61.063 67.898 O 11811
16.629 67.796 68.321 O 11812
14.296 64.544 68.17 O 11813
20.279 70.031 69.185 Ga 11814
18.747 68.086 69.209 Ga 11815
18.067 70.224 69.805 O 11816
17.559 65.889 69.052 O 11817
16.883 64.118 69.071 O 11818
20.034 68.641 69.465 O 11819
20.248 67.432 69.44 O 11820
18.832 67.984 67.847 O 11821
17.852 62.93 68.06 Ga 11822
18.683 69.282 68.502 Ga 11823
20.407 67.746 68.301 O 11824
18.03 67.041 68.134 Ga 11825
17.84 64.617 67.862 O 11826
16.681 70.409 67.804 Ga 11827
15.721 67.401 67.358 Ga 11828
13.842 62.728 67.792 O 11829
16.572 68.818 66.948 O 11830
17.007 65.065 66.906 Ga 11831
14.584 66.17 67.181 O 11832
14.718 62.241 67.481 O 11833
16.199 62.66 67.423 Ga 11834
15.689 65.764 66.572 Ga 11835
14.724 63.284 66.157 Ga 11836
16.569 64.91 65.379 O 11837
16.498 61.5 65.904 O 11838
16.648 67.909 66.124 O 11839
14.664 64.898 65.779 O 11840
20.472 69.843 66.863 Ga 11841
19.567 67.461 66.948 Ga 11842
18.077 69.369 67.129 O 11843
17.96 65.765 67.173 O 11844
17.091 63.691 66.738 O 11845
19.405 68.891 66.929 O 11846
20.151 66.461 66.074 O 11847
19.037 68.136 65.801 O 11848
19.603 65.022 65.471 Ga 11849
18.229 63.23 65.815 Ga 11850
19.115 69.672 65.836 Ga 11851
20.269 67.625 65.247 O 11852
17.888 67.225 65.751 Ga 11853
18.035 64.692 66.095 O 11854
17.015 70.816 65.631 Ga 11855
15.527 67.222 65.166 Ga 11856
18.214 65.1 64.91 Ga 11857
15.184 65.44 65.134 O 11858
15.18 61.939 65.28 O 11859
16.585 62.632 64.641 Ga 11860
15.357 65.863 63.406 Ga 11861
14.891 63.113 64.214 Ga 11862
16.994 65.016 63.925 O 11863
16.164 61.255 63.469 O 11864
16.596 67.829 63.66 O 11865
20.36 69.976 64.313 Ga 11866
19.054 67.664 64.304 Ga 11867
17.94 69.628 64.727 O 11868
17.424 65.925 64.588 O 11869
17.206 64.034 64.514 O 11870
20.241 68.572 64.593 O 11871
20.164 66.655 64.487 O 11872
19.085 63.045 64.152 O 11873
19.169 68.172 63.059 O 11874
19.726 65.256 63.419 Ga 11875
17.938 63.01 63.159 Ga 11876
19.4 69.621 63.776 Ga 11877
20.472 67.55 63.145 O 11878
18.002 67.386 63.813 Ga 11879
18.144 64.543 63.565 O 11880
22.111 70.34 64.332 O 11881
22.375 69.005 63.004 Ga 11882
18.005 65.079 62.361 Ga 11883
15.467 62.052 62.634 O 11884
17.248 62.487 62.563 Ga 11885
17.437 64.832 60.866 O 11886
16.568 61.56 61.17 O 11887
21.042 69.797 62.268 Ga 11888
19.65 67.29 62.007 Ga 11889
18.49 69.339 62.403 O 11890
17.529 66.295 62.521 O 11891
17.34 63.857 61.874 O 11892
20.049 68.697 62.177 O 11893
20.396 66.194 61.936 O 11894
19.483 63.271 62.114 O 11895
19.705 67.829 60.712 O 11896
19.985 65.178 60.548 Ga 11897
18.699 62.833 60.793 Ga 11898
21.384 64.879 61.072 O 11899
19.465 69.571 61.004 Ga 11900
20.273 61.091 59.94 O 11901
20.912 67.743 61.037 O 11902
18.148 67.243 61.108 Ga 11903
18.928 64.374 61.326 O 11904
22.431 70.282 61.604 O 11905
23.232 68.237 59.951 O 11906
23.551 69.29 60.927 Ga 11907
22.39 66.964 60.598 Ga 11908
18.945 64.841 60.045 Ga 11909
17.967 62.334 60.102 Ga 11910
17.703 64.789 59.177 O 11911
21.51 69.882 59.476 Ga 11912
20.891 67.425 59.906 Ga 11913
17.809 65.9 59.835 O 11914
17.803 63.935 59.833 O 11915
20.531 68.72 60.065 O 11916
21.875 64.926 59.134 Ga 11917
20.112 66.81 59.656 O 11918
20.238 62.872 59.46 O 11919
20.998 61.261 58.611 Ga 11920
19.81 67.695 59.067 O 11921
20.371 65.262 58.964 Ga 11922
18.765 62.684 59.119 Ga 11923
21.643 64.801 57.545 O 11924
19.885 61.221 57.577 O 11925
21.195 67.614 58.439 O 11926
19.225 64.16 58.57 O 11927
25.469 69.877 58.56 Ga 11928
23.056 68.988 59.408 O 11929
22.866 66.207 59.034 O 11930
23.864 69.961 59.086 O 11931
24.073 67.731 57.748 O 11932
23.391 69.224 57.761 Ga 11933
22.558 67.027 57.879 Ga 11934
18.073 64.762 57.495 Ga 11935
17.62 62.34 57.933 Ga 11936
21.513 70.258 58.253 Ga 11937
20.091 67.383 57.352 Ga 11938
18.965 63.462 57.998 O 11939
20.96 68.845 57.409 O 11940
22.994 65.005 56.779 Ga 11941
19.97 66.296 57.967 O 11942
19.891 63.183 57.807 O 11943
21.11 62.269 57.143 Ga 11944
19.678 65.433 56.444 Ga 11945
19.021 63.144 56.278 Ga 11946
21.387 65.111 56.154 O 11947
20.683 61.491 55.709 O 11948
21.048 68.344 56.685 O 11949
19.381 64.119 57.2 O 11950
24.95 70.132 56.823 Ga 11951
23.391 67.937 56.461 Ga 11952
22.474 70.249 56.796 O 11953
22.057 65.984 56.882 O 11954
21.646 64.003 56.825 O 11955
24.752 68.564 56.691 O 11956
24.768 67.227 56.812 O 11957
23.799 68.266 55.311 O 11958
24.803 65.592 55.698 Ga 11959
22.704 63.138 55.811 Ga 11960
23.736 69.543 56.079 Ga 11961
25.311 67.92 55.731 O 11962
22.455 67.29 55.738 Ga 11963
23.301 64.779 55.13 O 11964
22.018 65.074 54.665 Ga 11965
19.94 66.278 55.144 O 11966
20.297 62.625 54.892 O 11967
22.003 62.269 55.116 Ga 11968
25.983 69.803 54.172 Ga 11969
24.618 67.351 54.419 Ga 11970
23.337 69.452 54.502 O 11971
22.717 66.103 54.485 O 11972
22.205 63.664 54.389 O 11973
24.863 68.949 54.755 O 11974
25.515 66.401 54.203 O 11975
24.046 63.513 54.726 O 11976
27.853 70.24 54.127 O 11977
21.958 61.044 51.812 O 11978
25.958 70.045 52.691 Ga 11979
24.415 67.349 52.143 Ga 11980
25.62 68.35 52.265 O 11981
25.246 61.568 50.126 O 11982
30.668 70.398 51.314 Ga 11983
28.944 67.945 51.586 Ga 11984
27.886 70.11 51.904 O 11985
29.569 69.424 51.358 O 11986
28.78 68.126 50.253 O 11987
29.993 64.927 50.507 Ga 11988
28.861 69.818 50.197 Ga 11989
30.417 68.058 50.609 O 11990
27.441 67.105 50.52 Ga 11991
33.991 69.39 49.463 Ga 11992
26.311 61.589 48.513 O 11993
31.143 70.034 49.328 Ga 11994
29.814 67.364 49.304 Ga 11995
28.187 69.151 49.316 O 11996
30.306 68.801 49.693 O 11997
30.191 66.278 49.594 O 11998
29.396 67.768 48.189 O 11999
29.881 65.323 48.007 Ga 12000
29.57 69.347 48.309 Ga 12001
30.391 61.126 47.334 O 12002
31.393 67.788 48.649 O 12003
27.752 67.089 48.342 Ga 12004
35.207 70.558 48.778 Ga 12005
32.74 70.409 49.676 O 12006
33.889 70.495 47.654 O 12007
34.33 68.101 47.63 O 12008
33.221 69.29 48.114 Ga 12009
35.269 68.19 47.43 O 12010
32.709 66.92 47.463 Ga 12011
44.235 69.058 44.85 Ga 12012
31.349 70.272 47.767 Ga 12013
30.764 67.053 47.503 Ga 12014
30.844 68.712 47.347 O 12015
30.27 61.634 45.814 O 12016
35.99 70.213 46.461 Ga 12017
34.174 67.675 46.247 Ga 12018
33.167 70.21 47.029 O 12019
34.725 69.174 46.984 O 12020
33.963 69.247 45.538 Ga 12021
40.422 70.469 46.103 Ga 12022
38.003 70.791 46.782 O 12023
38.771 70.815 45.259 O 12024
38.01 69.154 45.732 Ga 12025
46.116 69.884 43.507 Ga 12026
31.104 61.974 44.084 O 12027
36.258 70.322 45.314 Ga 12028
35.121 62.06 42.477 O 12029
40.948 70.386 44.22 Ga 12030
40.134 61.783 42.531 O 12031
36.129 62.079 41.5 O 12032
41.139 70.689 42.842 Ga 12033
40.498 62.628 40.806 O 12034
45.979 70.464 42.053 Ga 12035
44.847 62.193 40.173 O 12036
23.702 64.645 52.611 Ga 12037
22.979 62.397 52.645 Ga 12038
22.591 65.854 52.452 O 12039
22.425 63.945 52.373 O 12040
26.998 65.167 51.486 Ga 12041
25.472 66.72 52.329 O 12042
25.121 63.009 51.777 O 12043
26.512 62.136 51.033 Ga 12044
25.473 67.968 51.563 O 12045
24.924 65.476 51.55 Ga 12046
23.547 62.864 51.395 Ga 12047
26.158 64.996 50.67 O 12048
25.861 67.696 51.273 O 12049
23.8 64.553 50.956 O 12050
28.101 65.788 51.632 O 12051
26.513 63.637 51.939 O 12052
27.468 63.075 50.519 Ga 12053
28.21 64.626 50.272 O 12054
24.516 67.242 50.157 Ga 12055
23.413 64.126 50.283 O 12056
27.134 65.125 49.573 Ga 12057
25.197 66.193 50.162 O 12058
24.718 63.324 50.072 O 12059
26.506 62.446 49.869 Ga 12060
25.338 65.303 48.474 Ga 12061
23.194 62.592 49.352 Ga 12062
27.154 64.648 48.313 O 12063
27.972 65.909 49.485 O 12064
27.085 63.658 49.056 O 12065
28.841 63.196 49.44 O 12066
28.47 62.715 47.92 Ga 12067
31.638 64.727 47.672 O 12068
28.46 64.414 48.785 O 12069
32.649 67.262 49.157 O 12070
28.744 64.801 47.449 Ga 12071
27.828 62.301 47.316 Ga 12072
27.462 65.622 47.278 O 12073
27.342 63.886 47.608 O 12074
33.197 64.756 46.891 Ga 12075
29.727 67.101 46.936 O 12076
30.173 62.931 47.58 O 12077
31.541 62.301 46.56 Ga 12078
29.714 65.361 46.395 Ga 12079
28.556 62.853 46.794 Ga 12080
31.537 64.958 46.156 O 12081
31.103 68.299 46.469 O 12082
28.133 64.547 46.299 O 12083
32.209 65.56 46.598 O 12084
31.696 64.145 46.923 O 12085
35.169 66.885 46.908 O 12086
33.549 67.905 45.309 O 12087
34.978 65.547 45.601 Ga 12088
33.021 63.144 45.924 Ga 12089
36.568 64.805 45.068 O 12090
35.949 67.911 45.633 O 12091
32.567 67.076 46.427 Ga 12092
33.333 64.979 45.451 O 12093
39.351 68.575 44.996 O 12094
40.144 68.271 44.88 O 12095
37.851 67.117 45.17 Ga 12096
47.783 70.867 43.589 O 12097
48.515 70.894 43.107 O 12098
48.345 69.148 43.268 Ga 12099
31.97 64.74 44.416 Ga 12100
29.662 63.122 45.451 O 12101
31.612 62.312 45.455 Ga 12102
34.826 67.119 44.547 Ga 12103
32.629 66.204 44.99 O 12104
32.326 63.574 44.713 O 12105
35.668 68.841 44.559 O 12106
37.869 65.274 44.475 Ga 12107
35.697 66.467 44.993 O 12108
34.363 63.378 44.713 O 12109
35.786 62.158 44.102 Ga 12110
34.87 65.622 43.605 Ga 12111
33.231 63.103 43.436 Ga 12112
36.699 65.194 43.574 O 12113
36.075 68.289 44.106 O 12114
33.582 64.565 44.112 O 12115
39.597 67.512 43.554 Ga 12116
38.298 70.327 44.425 O 12117
37.38 66.317 43.565 O 12118
37.135 63.787 44.373 O 12119
39.52 69.396 44.269 O 12120
40.12 66.743 44.617 O 12121
39.295 68.653 43.814 O 12122
40.055 65.374 43.09 Ga 12123
38.585 63.651 43.248 Ga 12124
41.772 65.407 42.572 O 12125
38.908 69.165 42.722 Ga 12126
41.144 68.267 43.208 O 12127
37.744 67.516 43.46 Ga 12128
38.453 65.368 42.788 O 12129
44.563 68.363 44.148 Ga 12130
42.863 70.486 44.512 O 12131
42.579 67.252 44.768 O 12132
44.297 70.385 43.743 O 12133
44.416 68.624 42.549 O 12134
44.605 64.933 42.399 Ga 12135
43.358 69.039 43.535 Ga 12136
45.293 67.962 42.467 O 12137
42.669 67.476 42.909 Ga 12138
42.594 65.155 42.483 O 12139
48.933 68.164 42.401 O 12140
47.204 67.04 41.856 Ga 12141
37.084 64.566 41.993 Ga 12142
34.86 63.451 42.469 O 12143
36.378 62.204 42.884 Ga 12144
39.819 67.532 42.44 Ga 12145
37.873 66.188 42.252 O 12146
37.327 63.445 42.715 O 12147
40.952 69.122 42.186 O 12148
41.622 64.56 41.538 Ga 12149
40.593 66.938 41.56 O 12150
39.767 63.104 41.936 O 12151
41.513 62.244 41.798 Ga 12152
40.054 65.344 40.917 Ga 12153
38.21 63.179 41.149 Ga 12154
41.716 65.718 41.367 O 12155
41.082 68.635 41.62 O 12156
38.509 65.275 41.377 O 12157
43.582 67.574 41.949 Ga 12158
43.214 70.142 42.509 O 12159
42.358 65.736 42.135 O 12160
42.552 63.622 41.909 O 12161
44.184 69.551 42.139 O 12162
47.775 65.0 41.676 Ga 12163
44.915 67.004 42.252 O 12164
44.267 62.676 41.092 O 12165
46.341 62.019 40.81 Ga 12166
44.619 68.532 41.533 O 12167
44.616 65.106 41.313 Ga 12168
42.95 63.734 40.329 Ga 12169
46.368 65.148 40.496 O 12170
43.214 69.06 40.588 Ga 12171
45.217 68.172 41.756 O 12172
42.785 67.668 41.119 Ga 12173
43.015 65.39 40.707 O 12174
49.9 67.76 41.084 Ga 12175
48.029 70.531 42.203 O 12176
46.919 65.891 42.579 O 12177
49.65 69.394 41.961 O 12178
49.526 67.073 42.32 O 12179
48.762 68.482 41.094 O 12180
49.767 65.275 41.193 Ga 12181
47.975 63.43 40.161 Ga 12182
51.278 65.621 40.422 O 12183
48.673 69.655 40.567 Ga 12184
47.153 67.325 40.994 Ga 12185
48.398 65.434 40.458 O 12186
41.687 64.784 40.0 Ga 12187
39.943 63.141 40.196 O 12188
41.075 61.676 40.115 Ga 12189
44.383 67.626 40.038 Ga 12190
42.471 66.271 39.922 O 12191
41.637 63.226 39.547 O 12192
47.857 64.265 39.62 Ga 12193
44.991 66.484 40.487 O 12194
44.267 62.819 40.118 O 12195
46.783 65.532 39.431 O 12196
49.842 67.562 39.965 Ga 12197
47.28 66.023 39.593 O 12198
46.386 64.314 39.775 O 12199
49.427 65.915 39.944 O 12200
49.985 63.239 39.862 O 12201
48.23 65.792 39.385 O 12202
52.075 74.581 45.938 Ga 12203
52.032 74.508 44.84 Ga 12204
50.893 71.399 43.751 Ga 12205
50.859 71.661 42.553 Ga 12206
25.84 71.569 53.775 O 12207
28.435 72.559 53.318 Ga 12208
31.783 75.333 53.049 O 12209
30.394 71.41 52.484 O 12210
28.818 74.331 53.499 O 12211
32.939 75.25 53.071 O 12212
18.201 75.13 74.418 O 12213
16.795 71.378 74.068 O 12214
19.445 73.187 74.584 Ga 12215
20.562 71.02 74.265 O 12216
18.884 74.95 74.226 O 12217
17.691 73.972 73.749 Ga 12218
15.849 71.995 73.805 O 12219
16.974 73.231 73.499 Ga 12220
17.97 75.059 72.294 O 12221
17.079 71.469 73.024 O 12222
18.389 75.33 73.661 O 12223
18.364 72.316 73.372 O 12224
19.308 72.059 73.146 O 12225
19.38 73.266 72.648 Ga 12226
20.236 71.197 71.978 O 12227
18.881 74.786 72.778 O 12228
19.03 74.209 71.541 Ga 12229
15.116 71.735 71.111 O 12230
16.92 72.401 71.481 Ga 12231
17.44 74.644 70.684 O 12232
17.546 71.032 70.524 O 12233
18.055 75.501 71.901 O 12234
18.417 72.525 71.699 O 12235
19.491 71.973 71.348 O 12236
19.261 73.332 70.755 Ga 12237
20.274 71.155 70.584 O 12238
18.575 75.072 70.731 O 12239
17.012 72.368 69.783 Ga 12240
17.718 71.336 68.651 O 12241
18.62 72.664 69.627 O 12242
19.68 72.255 69.383 O 12243
20.596 71.209 67.979 O 12244
17.801 71.202 67.16 O 12245
19.927 72.043 67.376 O 12246
21.31 70.947 65.452 O 12247
19.622 72.018 65.21 O 12248
21.395 71.191 63.202 O 12249
21.337 70.996 60.924 O 12250
24.618 71.131 59.41 O 12251
21.027 71.503 59.244 O 12252
24.485 72.09 59.084 O 12253
26.161 72.006 58.774 Ga 12254
24.874 71.338 57.914 O 12255
26.425 73.599 59.561 O 12256
22.262 71.297 56.963 O 12257
24.563 72.658 57.155 O 12258
26.197 72.151 57.06 Ga 12259
25.514 71.327 55.374 O 12260
27.161 73.605 56.864 O 12261
25.046 71.965 55.007 O 12262
26.828 72.302 54.873 Ga 12263
27.116 73.849 54.333 O 12264
29.286 72.908 54.457 O 12265
50.496 72.472 45.02 O 12266
27.169 71.143 51.649 O 12267
30.495 71.547 49.935 O 12268
31.164 71.505 49.026 O 12269
35.232 71.617 47.246 O 12270
46.379 71.072 44.84 O 12271
35.946 71.869 46.377 O 12272
40.235 71.881 44.835 O 12273
50.69 72.799 43.45 O 12274
40.812 72.16 44.015 O 12275
45.206 71.116 43.718 O 12276
50.8 72.557 41.374 O 12277
50.885 75.588 45.31 O 12278
47.862 73.043 45.178 Ga 12279
27.153 72.191 52.685 Ga 12280
27.65 73.622 53.006 O 12281
30.113 72.796 52.508 O 12282
31.555 72.075 51.394 Ga 12283
32.357 73.438 52.398 O 12284
34.281 72.494 50.671 O 12285
34.179 72.668 49.575 O 12286
34.848 72.454 46.802 O 12287
44.39 73.043 46.173 O 12288
48.022 75.128 45.497 O 12289
36.592 71.931 44.967 Ga 12290
37.181 73.307 45.632 O 12291
40.006 73.435 44.777 O 12292
41.449 72.283 45.286 Ga 12293
38.166 73.126 44.258 Ga 12294
41.918 73.443 44.381 O 12295
44.495 73.217 45.064 O 12296
45.766 72.293 44.151 Ga 12297
43.532 72.837 43.919 Ga 12298
46.858 75.4 44.201 O 12299
43.599 74.563 44.043 O 12300
46.809 73.616 43.996 O 12301
49.818 72.821 44.678 O 12302
48.386 73.341 43.509 Ga 12303
51.402 75.206 43.663 O 12304
47.916 75.217 44.221 O 12305
41.453 71.712 42.642 Ga 12306
42.295 73.269 43.197 O 12307
47.233 75.224 42.421 Ga 12308
44.337 73.358 42.625 O 12309
45.845 72.023 42.481 Ga 12310
46.988 73.625 42.753 O 12311
49.774 73.092 42.212 O 12312
51.059 90.118 61.743 Ga 12313
48.934 88.948 60.709 Ga 12314
46.074 89.963 60.008 Ga 12315
43.429 88.909 58.439 Ga 12316
51.156 90.097 59.874 Ga 12317
49.441 87.88 59.852 Ga 12318
48.068 89.925 60.122 O 12319
49.676 89.543 59.579 O 12320
48.811 87.6 58.507 O 12321
49.586 85.338 58.017 Ga 12322
50.957 84.745 57.347 O 12323
48.767 89.035 58.579 Ga 12324
50.645 87.655 58.521 O 12325
47.253 87.303 58.169 Ga 12326
44.724 87.104 57.488 Ga 12327
45.126 88.686 57.92 O 12328
47.145 85.067 56.583 Ga 12329
45.654 87.437 56.375 O 12330
51.141 89.913 57.742 Ga 12331
49.61 87.508 57.093 Ga 12332
48.086 89.603 57.604 O 12333
47.589 86.278 56.82 O 12334
50.178 88.765 57.826 O 12335
52.07 85.629 57.139 Ga 12336
49.822 86.288 57.324 O 12337
48.624 87.418 56.103 O 12338
49.864 85.366 55.366 Ga 12339
48.312 83.254 55.265 Ga 12340
51.547 84.696 55.28 O 12341
49.135 88.926 56.317 Ga 12342
51.112 87.754 56.261 O 12343
47.146 87.063 55.798 Ga 12344
48.24 84.836 55.262 O 12345
44.493 87.09 55.142 Ga 12346
47.519 85.026 53.951 Ga 12347
45.178 80.956 52.631 O 12348
49.907 86.94 55.186 Ga 12349
47.745 86.084 54.679 O 12350
52.195 85.317 53.819 Ga 12351
49.927 86.529 53.894 O 12352
49.034 82.922 53.539 O 12353
50.684 82.152 53.739 Ga 12354
48.956 87.52 54.222 O 12355
49.899 85.149 53.483 Ga 12356
47.68 82.721 53.291 Ga 12357
51.33 84.326 53.006 O 12358
49.579 81.341 52.514 O 12359
50.755 87.64 54.208 O 12360
47.438 86.785 53.576 Ga 12361
48.54 84.171 52.996 O 12362
33.467 82.458 54.455 Ga 12363
36.957 84.111 54.404 O 12364
35.521 81.454 53.548 O 12365
40.196 85.165 53.474 Ga 12366
38.975 83.067 53.643 Ga 12367
41.804 84.363 53.469 O 12368
40.525 81.379 52.818 O 12369
38.567 84.214 53.918 O 12370
44.522 85.063 53.421 Ga 12371
43.378 82.612 53.19 Ga 12372
46.188 84.581 53.673 O 12373
43.473 84.133 53.734 O 12374
42.941 88.874 73.96 Ga 12375
48.444 89.309 74.367 Ga 12376
22.956 80.604 73.976 O 12377
25.618 84.819 75.045 Ga 12378
23.847 82.593 74.897 Ga 12379
27.547 84.982 74.402 O 12380
26.573 80.976 74.04 O 12381
25.296 83.088 74.78 O 12382
30.173 87.344 74.164 O 12383
30.062 84.716 74.526 Ga 12384
28.766 82.912 74.484 Ga 12385
31.911 84.334 73.871 O 12386
29.898 80.97 73.673 O 12387
30.685 87.278 74.027 O 12388
28.084 87.289 74.235 Ga 12389
28.422 84.651 73.753 O 12390
34.267 87.297 74.01 O 12391
34.629 84.741 74.238 Ga 12392
33.37 88.71 74.239 Ga 12393
35.6 87.389 73.884 O 12394
32.509 86.83 73.892 Ga 12395
32.98 84.297 73.324 O 12396
39.045 87.883 74.063 O 12397
38.926 89.373 74.278 Ga 12398
40.746 87.722 73.205 O 12399
37.364 87.178 74.315 Ga 12400
44.661 89.609 74.563 O 12401
46.084 89.902 72.68 Ga 12402
44.49 90.054 73.128 O 12403
43.269 88.964 72.675 Ga 12404
50.742 90.427 72.723 Ga 12405
47.784 90.306 72.867 O 12406
50.032 89.347 73.207 O 12407
48.515 89.265 72.226 Ga 12408
22.092 81.989 73.452 Ga 12409
22.962 80.767 72.538 O 12410
23.969 81.934 73.177 O 12411
27.046 84.203 73.518 Ga 12412
25.912 86.389 73.896 O 12413
24.946 82.776 73.53 O 12414
26.374 82.025 72.932 Ga 12415
25.374 85.13 73.46 Ga 12416
23.678 83.095 72.542 Ga 12417
27.035 85.07 72.367 O 12418
26.824 80.559 72.02 O 12419
24.881 83.912 72.547 O 12420
31.153 89.549 73.313 Ga 12421
29.481 86.719 72.976 Ga 12422
27.926 85.202 73.547 O 12423
27.523 83.098 73.631 O 12424
30.436 87.876 73.739 O 12425
32.015 85.45 73.132 Ga 12426
30.198 86.35 74.099 O 12427
29.345 82.982 72.878 O 12428
31.039 82.205 73.086 Ga 12429
29.9 87.816 72.082 O 12430
30.161 85.111 72.305 Ga 12431
27.916 82.665 72.362 Ga 12432
31.925 84.403 72.297 O 12433
29.954 81.481 71.757 O 12434
30.839 87.417 72.082 O 12435
28.2 87.054 72.729 Ga 12436
28.46 84.446 72.582 O 12437
35.629 89.677 72.984 Ga 12438
34.674 86.773 72.753 Ga 12439
33.19 89.081 72.405 O 12440
32.738 85.578 73.303 O 12441
32.125 83.883 73.402 O 12442
35.23 88.183 73.527 O 12443
34.957 86.753 74.001 O 12444
33.851 87.773 72.039 O 12445
34.802 85.407 72.254 Ga 12446
34.62 89.147 72.534 Ga 12447
36.126 87.402 72.158 O 12448
32.281 86.826 72.289 Ga 12449
33.158 84.596 72.128 O 12450
40.438 90.064 72.902 Ga 12451
38.941 87.276 72.979 Ga 12452
37.643 89.342 72.913 O 12453
37.073 85.781 73.104 O 12454
40.393 88.484 73.22 O 12455
38.12 88.38 72.367 O 12456
39.194 89.426 72.138 Ga 12457
40.603 87.627 72.414 O 12458
37.539 86.975 72.228 Ga 12459
42.455 90.137 72.666 O 12460
44.671 88.153 71.803 O 12461
45.998 90.101 71.28 Ga 12462
43.293 88.015 70.96 Ga 12463
44.334 89.574 71.132 O 12464
43.247 89.28 70.252 Ga 12465
51.035 90.552 71.284 Ga 12466
47.766 90.091 70.875 O 12467
49.658 89.556 70.781 O 12468
48.18 89.159 69.9 Ga 12469
21.782 81.788 72.114 Ga 12470
22.705 80.725 71.17 O 12471
23.75 81.869 71.588 O 12472
27.63 84.128 71.464 Ga 12473
25.022 82.62 71.058 O 12474
26.263 81.981 71.759 Ga 12475
25.485 84.95 70.381 Ga 12476
23.579 83.133 70.717 Ga 12477
27.234 84.817 70.012 O 12478
26.674 80.956 70.438 O 12479
24.873 83.255 70.304 O 12480
29.57 86.545 71.806 Ga 12481
27.537 85.597 71.363 O 12482
27.218 83.119 70.964 O 12483
30.353 88.101 71.284 O 12484
31.994 85.016 71.179 Ga 12485
30.038 85.988 70.713 O 12486
29.42 82.299 71.243 O 12487
31.361 82.142 71.866 Ga 12488
29.815 86.765 70.275 O 12489
30.001 84.522 70.717 Ga 12490
28.514 82.987 70.647 Ga 12491
31.811 84.179 70.031 O 12492
30.491 81.991 70.026 O 12493
30.591 86.866 70.409 O 12494
28.049 87.136 70.381 Ga 12495
28.354 84.762 70.51 O 12496
35.644 89.723 71.657 Ga 12497
34.876 86.729 71.599 Ga 12498
33.513 88.776 71.363 O 12499
32.784 86.038 70.943 O 12500
32.246 83.384 70.826 O 12501
35.595 88.213 71.057 O 12502
35.668 86.081 70.757 O 12503
34.091 87.396 70.379 O 12504
34.693 84.912 70.301 Ga 12505
34.343 88.961 70.134 Ga 12506
35.938 87.195 70.123 O 12507
32.213 87.053 70.041 Ga 12508
33.11 84.685 70.008 O 12509
40.352 90.11 71.477 Ga 12510
39.094 87.639 71.325 Ga 12511
37.496 89.4 71.357 O 12512
37.78 85.684 71.291 O 12513
40.128 88.808 70.903 O 12514
39.314 87.254 69.977 O 12515
38.484 88.905 70.149 Ga 12516
40.578 87.975 69.972 O 12517
37.744 87.142 70.297 Ga 12518
42.365 90.065 71.33 O 12519
42.971 88.506 69.554 O 12520
45.2 87.971 70.454 O 12521
42.152 87.425 70.683 Ga 12522
45.856 89.924 69.151 Ga 12523
51.111 90.732 69.183 Ga 12524
47.485 89.844 68.413 O 12525
49.664 89.661 68.951 O 12526
48.725 89.202 67.704 Ga 12527
23.994 81.981 69.374 O 12528
28.575 84.186 69.335 Ga 12529
24.846 82.287 69.705 O 12530
26.399 81.849 69.206 Ga 12531
24.986 83.043 68.01 Ga 12532
26.98 84.606 68.4 O 12533
26.324 80.785 67.859 O 12534
29.799 87.699 69.106 Ga 12535
27.653 85.473 69.472 O 12536
27.734 82.641 69.559 O 12537
31.901 84.928 69.047 Ga 12538
30.015 86.01 69.48 O 12539
29.561 82.066 68.9 O 12540
31.448 82.014 69.001 Ga 12541
29.845 86.711 68.517 O 12542
29.777 84.495 68.594 Ga 12543
28.862 83.273 68.467 Ga 12544
31.228 84.305 67.702 O 12545
30.43 81.73 67.563 O 12546
30.851 86.793 67.876 O 12547
28.013 86.91 68.65 Ga 12548
28.598 84.796 67.865 O 12549
35.623 89.725 69.337 Ga 12550
34.531 87.02 69.066 Ga 12551
33.431 89.12 68.57 O 12552
32.697 85.626 68.938 O 12553
31.79 83.389 68.428 O 12554
35.783 88.209 69.416 O 12555
35.641 86.194 69.401 O 12556
33.872 87.677 68.064 O 12557
34.841 85.195 68.394 Ga 12558
33.176 83.2 68.04 Ga 12559
35.791 84.215 67.456 O 12560
34.771 88.82 68.535 Ga 12561
36.233 87.19 68.091 O 12562
32.204 86.969 68.569 Ga 12563
33.3 84.838 67.816 O 12564
40.99 90.162 69.134 Ga 12565
39.049 87.891 68.931 Ga 12566
37.322 89.348 69.1 O 12567
38.0 85.78 69.066 O 12568
40.2 88.759 69.429 O 12569
40.44 87.518 69.168 O 12570
39.151 87.026 67.661 O 12571
38.82 88.736 67.992 Ga 12572
40.732 87.495 68.127 O 12573
37.602 86.87 68.109 Ga 12574
43.977 87.721 69.307 Ga 12575
42.649 89.687 69.011 O 12576
44.536 89.199 68.937 O 12577
43.488 88.305 67.987 O 12578
43.614 89.702 67.676 Ga 12579
45.127 87.892 67.793 O 12580
42.321 87.052 67.876 Ga 12581
48.221 88.04 67.6 O 12582
50.864 89.852 66.847 Ga 12583
50.477 87.958 65.162 O 12584
28.277 83.972 67.724 Ga 12585
25.15 81.625 67.011 O 12586
26.405 82.381 67.653 Ga 12587
24.966 83.21 66.306 Ga 12588
27.06 84.375 66.477 O 12589
26.095 81.092 66.305 O 12590
29.381 87.095 67.343 Ga 12591
27.572 85.199 67.278 O 12592
27.92 82.628 67.223 O 12593
32.065 85.046 66.727 Ga 12594
29.99 85.709 67.404 O 12595
29.725 82.382 66.936 O 12596
31.31 82.113 66.512 Ga 12597
29.876 85.07 65.925 Ga 12598
28.953 83.182 66.051 Ga 12599
31.29 84.419 65.642 O 12600
30.264 81.392 65.407 O 12601
31.05 87.348 66.43 O 12602
28.608 84.627 66.404 O 12603
35.733 89.564 67.368 Ga 12604
34.759 86.968 67.43 Ga 12605
33.48 88.97 67.674 O 12606
32.805 85.767 66.981 O 12607
31.843 83.457 66.604 O 12608
35.725 88.207 67.096 O 12609
37.135 85.282 66.782 Ga 12610
34.954 85.819 66.932 O 12611
34.282 87.35 66.319 O 12612
34.674 84.992 65.545 Ga 12613
33.218 83.254 65.983 Ga 12614
36.358 84.358 65.502 O 12615
34.077 88.744 66.014 Ga 12616
35.938 87.315 66.018 O 12617
32.546 86.908 66.121 Ga 12618
33.144 84.622 65.356 O 12619
40.88 89.825 67.439 Ga 12620
39.715 88.027 66.967 Ga 12621
37.69 89.404 67.016 O 12622
38.358 86.061 66.724 O 12623
39.719 89.518 66.401 O 12624
40.555 86.865 66.328 O 12625
38.919 87.178 65.881 O 12626
40.129 85.344 65.106 Ga 12627
38.578 88.519 65.764 Ga 12628
40.796 87.731 65.392 O 12629
37.336 86.593 66.035 Ga 12630
45.442 90.21 66.795 Ga 12631
43.95 87.653 66.629 Ga 12632
42.297 89.32 66.586 O 12633
45.047 88.744 66.983 O 12634
43.921 88.365 65.403 O 12635
43.9 89.69 66.056 Ga 12636
45.303 87.994 65.35 O 12637
42.673 87.248 65.186 Ga 12638
49.227 88.388 66.356 Ga 12639
47.438 89.804 66.73 O 12640
49.467 89.905 66.197 O 12641
48.498 87.595 65.163 O 12642
48.32 89.092 65.303 Ga 12643
46.811 87.621 65.716 Ga 12644
51.008 90.034 64.147 Ga 12645
50.518 88.045 62.979 O 12646
28.393 84.236 65.193 Ga 12647
25.667 82.344 64.589 O 12648
26.991 81.926 65.204 Ga 12649
27.085 80.934 63.534 O 12650
27.632 82.986 64.772 O 12651
31.981 84.849 64.483 Ga 12652
29.868 85.939 64.349 O 12653
29.839 82.467 64.597 O 12654
31.358 82.014 64.485 Ga 12655
30.076 84.7 63.638 Ga 12656
28.768 82.734 63.765 Ga 12657
31.476 84.323 63.435 O 12658
30.65 81.211 63.043 O 12659
29.271 83.901 63.745 O 12660
36.088 89.627 65.2 Ga 12661
34.473 87.029 64.997 Ga 12662
32.672 85.715 64.517 O 12663
32.202 83.346 64.485 O 12664
35.695 88.101 65.334 O 12665
36.864 84.903 64.139 Ga 12666
35.264 86.367 64.893 O 12667
33.78 82.923 64.382 O 12668
34.182 87.361 63.68 O 12669
34.946 84.942 63.598 Ga 12670
33.01 82.58 63.143 Ga 12671
36.534 84.464 62.575 O 12672
35.904 87.346 64.114 O 12673
32.45 86.598 63.272 Ga 12674
33.343 84.261 63.36 O 12675
40.927 90.056 64.473 Ga 12676
39.326 87.62 64.487 Ga 12677
38.264 89.865 65.058 O 12678
37.707 85.987 64.42 O 12679
40.329 88.813 64.782 O 12680
40.375 86.979 64.627 O 12681
38.839 87.426 63.16 O 12682
39.882 85.345 63.567 Ga 12683
38.719 88.619 63.868 Ga 12684
40.875 87.633 63.477 O 12685
37.128 86.962 63.196 Ga 12686
38.238 84.642 62.92 O 12687
45.26 90.249 64.278 Ga 12688
44.455 87.444 64.208 Ga 12689
42.906 89.481 64.666 O 12690
42.506 85.946 63.978 O 12691
45.016 88.914 64.552 O 12692
43.927 87.745 63.092 O 12693
43.58 88.935 63.086 Ga 12694
45.692 87.93 62.903 O 12695
42.562 87.412 63.531 Ga 12696
48.992 88.428 64.081 Ga 12697
47.185 89.839 64.339 O 12698
49.513 89.81 64.285 O 12699
49.058 87.661 62.942 O 12700
48.348 89.008 63.027 Ga 12701
47.362 87.295 62.801 Ga 12702
51.008 87.859 60.785 O 12703
28.302 84.093 62.688 Ga 12704
26.927 81.961 62.589 Ga 12705
27.681 80.855 61.309 O 12706
28.405 82.367 62.285 O 12707
32.142 84.735 62.339 Ga 12708
30.059 85.787 62.671 O 12709
29.899 82.253 62.482 O 12710
31.542 82.086 62.241 Ga 12711
30.101 84.748 61.176 Ga 12712
29.285 82.666 61.04 Ga 12713
31.755 84.377 61.073 O 12714
31.104 81.043 60.77 O 12715
29.636 83.522 61.676 O 12716
34.999 86.635 62.511 Ga 12717
33.028 85.263 62.272 O 12718
32.273 83.354 62.288 O 12719
37.511 85.061 61.535 Ga 12720
35.29 85.55 62.202 O 12721
34.287 82.959 62.11 O 12722
35.974 82.228 61.555 Ga 12723
34.231 87.225 61.664 O 12724
34.824 84.97 60.729 Ga 12725
33.243 82.655 60.872 Ga 12726
36.434 84.576 60.661 O 12727
35.22 81.571 59.992 O 12728
35.897 87.217 61.165 O 12729
32.546 86.608 61.531 Ga 12730
33.568 84.33 61.507 O 12731
41.342 89.975 62.871 Ga 12732
40.178 87.059 62.187 Ga 12733
39.022 89.571 62.736 O 12734
37.868 86.056 62.346 O 12735
36.827 83.573 61.082 O 12736
40.159 88.731 62.533 O 12737
39.957 85.782 62.094 O 12738
39.006 87.309 61.629 O 12739
39.488 84.718 60.751 Ga 12740
38.199 83.093 60.483 Ga 12741
41.119 84.726 60.246 O 12742
39.048 88.66 61.004 Ga 12743
41.253 87.929 61.276 O 12744
37.538 86.837 61.088 Ga 12745
38.18 84.602 60.19 O 12746
45.647 90.156 62.09 Ga 12747
44.358 87.429 61.663 Ga 12748
43.186 89.844 61.998 O 12749
42.489 86.415 62.668 O 12750
44.925 88.843 62.195 O 12751
45.132 86.424 62.094 O 12752
43.451 87.633 60.484 O 12753
45.073 85.67 60.268 Ga 12754
43.583 88.666 60.963 Ga 12755
45.856 87.865 61.061 O 12756
42.2 86.694 61.043 Ga 12757
43.445 84.87 60.102 O 12758
49.411 88.296 61.609 Ga 12759
47.771 90.028 61.976 O 12760
46.802 88.026 61.361 O 12761
49.51 89.787 62.17 O 12762
49.831 87.059 62.345 O 12763
48.88 87.417 60.997 O 12764
47.671 87.011 60.753 Ga 12765
26.545 81.541 60.634 Ga 12766
27.901 82.842 60.629 O 12767
33.209 83.942 60.168 Ga 12768
30.341 82.062 60.125 O 12769
31.78 82.096 59.69 Ga 12770
29.053 82.596 59.217 Ga 12771
32.065 84.645 59.428 O 12772
30.914 81.262 58.179 O 12773
34.444 86.582 60.116 Ga 12774
32.363 85.184 60.027 O 12775
31.981 83.497 59.86 O 12776
37.331 84.966 59.176 Ga 12777
35.477 86.002 60.25 O 12778
34.72 82.358 59.516 O 12779
36.38 82.147 58.936 Ga 12780
34.6 85.014 59.21 Ga 12781
33.572 82.98 58.813 Ga 12782
36.089 84.554 58.588 O 12783
35.204 81.362 57.806 O 12784
35.877 87.314 59.565 O 12785
33.441 84.436 58.896 O 12786
41.911 89.508 59.38 Ga 12787
39.972 87.182 60.214 Ga 12788
37.918 86.177 59.538 O 12789
36.696 83.535 59.569 O 12790
40.834 88.831 60.767 O 12791
42.207 85.261 59.027 Ga 12792
40.105 85.868 59.951 O 12793
38.742 82.914 58.865 O 12794
38.939 87.28 59.021 O 12795
39.694 85.088 58.342 Ga 12796
37.474 82.746 58.178 Ga 12797
41.338 84.466 57.61 O 12798
40.847 87.453 58.861 O 12799
37.174 86.706 58.674 Ga 12800
38.389 84.186 58.239 O 12801
44.855 87.164 59.807 Ga 12802
43.613 89.856 60.242 O 12803
42.341 87.095 59.6 O 12804
44.619 88.837 59.758 O 12805
44.277 86.209 59.581 O 12806
43.609 87.431 58.837 O 12807
44.751 85.351 58.128 Ga 12808
46.368 84.976 57.905 O 12809
45.623 87.835 58.684 O 12810
42.139 86.49 58.513 Ga 12811
43.257 84.558 57.729 O 12812
47.058 87.738 59.776 O 12813
49.638 86.48 59.317 O 12814
48.428 84.781 57.153 O 12815
33.027 84.275 57.642 Ga 12816
30.117 81.899 57.812 O 12817
31.72 82.393 57.671 Ga 12818
32.242 81.167 56.423 O 12819
33.028 82.48 57.517 O 12820
37.361 84.694 57.374 Ga 12821
35.155 85.238 57.905 O 12822
34.562 82.355 57.381 O 12823
36.315 82.049 57.137 Ga 12824
35.333 85.084 56.109 Ga 12825
33.934 83.004 56.245 Ga 12826
36.769 84.157 56.143 O 12827
35.428 80.995 55.829 O 12828
34.665 83.911 56.979 O 12829
39.77 86.592 57.66 Ga 12830
37.419 86.199 57.124 O 12831
37.223 83.229 56.863 O 12832
42.415 84.885 56.383 Ga 12833
40.236 85.279 57.082 O 12834
39.027 82.833 57.542 O 12835
40.804 82.336 56.459 Ga 12836
39.261 85.251 56.014 Ga 12837
38.755 82.818 55.985 Ga 12838
40.908 84.526 55.69 O 12839
40.376 81.053 55.049 O 12840
40.935 87.365 56.69 O 12841
38.668 84.045 56.481 O 12842
42.695 86.152 56.942 O 12843
42.391 83.479 56.883 O 12844
45.165 86.154 57.2 O 12845
43.991 82.627 55.527 O 12846
43.547 87.248 56.589 O 12847
44.716 85.001 55.861 Ga 12848
42.457 82.766 55.453 Ga 12849
46.412 84.737 55.105 O 12850
42.16 86.472 55.985 Ga 12851
43.48 84.094 55.355 O 12852
31.333 81.867 55.629 Ga 12853
32.537 83.216 55.605 O 12854
38.053 84.76 55.288 Ga 12855
34.906 82.463 55.189 O 12856
36.273 81.851 55.001 Ga 12857
37.533 83.04 55.068 O 12858
42.545 84.787 54.834 Ga 12859
40.316 84.432 55.151 O 12860
39.473 81.987 54.502 O 12861
41.401 82.169 54.401 Ga 12862
42.401 86.147 54.328 O 12863
42.125 83.519 54.106 O 12864
45.271 85.788 54.638 O 12865
44.056 82.885 54.403 O 12866
45.872 82.216 53.965 Ga 12867
46.869 83.588 54.39 O 12868
47.4 85.033 52.586 Ga 12869
45.432 81.343 50.53 O 12870
47.647 86.174 51.854 O 12871
52.368 85.249 52.597 Ga 12872
50.093 86.091 52.449 O 12873
49.925 85.285 51.281 Ga 12874
48.28 82.831 50.957 Ga 12875
51.556 84.348 51.527 O 12876
50.116 81.596 49.901 O 12877
48.524 84.32 51.66 O 12878
47.812 84.619 50.159 Ga 12879
46.867 81.136 48.696 O 12880
52.679 84.788 50.206 Ga 12881
50.461 82.046 48.913 O 12882
49.027 83.095 52.188 O 12883
50.706 82.128 51.859 Ga 12884
36.964 80.557 51.682 O 12885
40.588 81.187 51.193 O 12886
45.19 86.31 52.954 O 12887
46.137 81.932 52.188 Ga 12888
44.963 85.183 51.631 Ga 12889
46.543 84.322 51.556 O 12890
46.917 83.468 52.021 O 12891
43.356 84.806 52.537 Ga 12892
41.61 82.099 52.293 Ga 12893
42.087 83.587 52.428 O 12894
44.677 82.8 51.904 O 12895
43.375 82.533 51.848 Ga 12896
43.798 83.957 51.275 O 12897
49.856 83.244 49.8 O 12898
51.132 82.151 50.445 Ga 12899
48.076 82.853 49.857 Ga 12900
41.668 82.137 50.5 Ga 12901
43.379 82.199 50.595 O 12902
44.643 82.871 50.408 O 12903
46.223 82.143 50.062 Ga 12904
43.04 82.916 49.371 Ga 12905
46.688 83.572 50.59 O 12906
50.632 81.105 47.601 Ga 12907
45.564 81.359 47.854 Ga 12908
36.968 82.0 52.987 Ga 12909
38.279 81.798 53.865 O 12910
39.901 82.138 52.487 O 12911
38.25 82.579 52.184 Ga 12912
41.932 84.415 51.651 O 12913
50.28 90.946 61.289 O 12914
50.353 90.978 59.089 O 12915
47.007 90.933 73.573 O 12916
49.734 94.417 74.7 Ga 12917
48.623 92.899 74.634 Ga 12918
51.511 93.977 74.167 O 12919
51.562 90.679 73.901 O 12920
48.071 94.479 73.939 O 12921
46.754 93.822 73.444 Ga 12922
45.697 91.292 72.253 O 12923
52.227 94.401 73.006 Ga 12924
50.092 95.478 73.244 O 12925
49.258 92.385 72.97 O 12926
50.872 91.947 73.236 Ga 12927
49.62 94.731 72.199 Ga 12928
47.846 92.741 72.251 Ga 12929
51.156 93.946 72.006 O 12930
49.882 91.362 72.103 O 12931
48.105 94.117 72.723 O 12932
46.153 92.116 73.339 Ga 12933
47.615 92.509 73.36 O 12934
48.056 94.133 71.382 Ga 12935
45.436 90.874 70.196 O 12936
52.552 94.39 71.701 Ga 12937
50.238 95.478 70.883 O 12938
51.142 91.598 71.421 Ga 12939
49.294 94.588 70.748 Ga 12940
51.201 93.887 70.643 O 12941
49.992 90.799 70.262 O 12942
46.226 91.765 71.285 Ga 12943
46.749 93.243 71.139 O 12944
49.274 92.084 71.394 O 12945
48.127 92.601 70.698 Ga 12946
48.739 93.536 69.965 O 12947
51.754 94.345 69.356 Ga 12948
50.928 91.742 69.351 Ga 12949
50.339 90.878 67.915 O 12950
47.402 94.062 69.056 Ga 12951
46.266 91.731 69.331 Ga 12952
47.5 92.472 69.324 O 12953
49.374 95.449 69.434 O 12954
49.266 92.446 69.323 O 12955
50.294 94.623 68.572 Ga 12956
48.187 92.101 68.156 Ga 12957
51.698 93.673 68.136 O 12958
52.533 94.039 67.003 Ga 12959
51.025 91.684 67.062 Ga 12960
49.63 92.532 67.363 O 12961
49.668 94.421 65.711 Ga 12962
48.531 92.151 66.308 Ga 12963
51.453 93.806 66.053 O 12964
50.381 90.709 65.661 O 12965
52.979 93.883 65.362 Ga 12966
51.381 91.574 64.756 Ga 12967
49.721 92.136 64.923 O 12968
48.346 92.13 63.695 Ga 12969
51.771 94.116 64.679 O 12970
50.349 90.883 63.443 O 12971
51.069 91.578 62.512 Ga 12972
49.855 92.637 63.276 O 12973
48.698 92.448 61.978 Ga 12974
51.362 91.219 60.513 Ga 12975
49.804 92.11 60.54 O 12976
36.705 90.561 74.093 O 12977
38.541 92.619 74.583 Ga 12978
42.196 93.891 74.609 O 12979
41.522 90.788 73.818 O 12980
39.134 94.048 73.573 O 12981
44.622 94.694 74.763 Ga 12982
43.576 92.023 74.338 Ga 12983
46.568 94.012 74.987 O 12984
44.165 93.444 73.94 O 12985
47.753 95.006 73.704 O 12986
35.509 91.774 74.153 O 12987
36.772 91.859 73.094 Ga 12988
36.951 90.279 72.041 O 12989
38.613 91.605 73.143 O 12990
42.895 94.306 73.455 Ga 12991
39.202 92.122 72.764 O 12992
41.107 92.252 73.11 Ga 12993
37.587 92.651 72.52 Ga 12994
42.177 94.168 71.837 O 12995
41.707 90.661 72.042 O 12996
38.956 91.846 72.312 O 12997
42.642 92.893 73.116 O 12998
44.473 96.015 73.045 O 12999
44.704 92.707 73.014 O 13000
45.567 95.052 73.169 Ga 13001
43.49 92.179 72.121 Ga 13002
46.487 94.546 71.736 O 13003
44.234 93.626 72.694 O 13004
46.714 94.864 71.086 O 13005
35.359 91.993 70.978 O 13006
36.636 91.669 71.886 Ga 13007
36.689 90.485 70.424 O 13008
38.319 91.569 71.186 O 13009
43.688 94.324 71.406 Ga 13010
39.126 92.083 71.466 O 13011
41.095 92.046 71.412 Ga 13012
38.601 92.82 70.251 Ga 13013
42.049 94.056 70.427 O 13014
41.472 90.735 70.466 O 13015
42.436 93.145 71.296 O 13016
44.989 92.442 71.273 O 13017
44.329 94.777 70.654 Ga 13018
43.49 92.218 70.81 Ga 13019
46.425 94.193 70.408 O 13020
44.5 93.28 70.198 O 13021
36.876 91.637 69.311 Ga 13022
36.982 90.047 68.444 O 13023
38.661 91.283 69.281 O 13024
43.372 94.173 69.465 Ga 13025
39.354 91.727 68.996 O 13026
40.999 91.906 69.786 Ga 13027
38.584 92.912 68.715 Ga 13028
41.572 94.098 68.762 O 13029
41.715 91.074 68.224 O 13030
42.573 92.479 69.349 O 13031
44.596 92.096 69.292 O 13032
44.99 94.343 67.953 Ga 13033
43.402 92.791 68.224 Ga 13034
46.643 93.809 67.635 O 13035
45.623 90.939 68.259 O 13036
44.478 93.164 68.793 O 13037
48.97 93.402 68.491 O 13038
36.773 91.477 67.849 Ga 13039
37.139 90.233 66.624 O 13040
38.78 91.295 68.006 O 13041
39.585 91.842 67.853 O 13042
41.119 91.625 67.277 Ga 13043
38.778 92.08 66.494 Ga 13044
41.576 90.303 66.083 O 13045
42.848 91.849 67.132 O 13046
47.956 94.262 67.708 Ga 13047
44.251 92.205 66.874 O 13048
46.075 91.61 67.157 Ga 13049
42.771 92.776 65.951 Ga 13050
46.958 93.905 66.46 O 13051
46.546 90.583 65.65 O 13052
44.326 92.893 66.138 O 13053
47.236 92.808 67.023 O 13054
48.818 93.64 66.521 O 13055
40.254 92.467 65.244 O 13056
41.264 91.292 65.306 Ga 13057
42.49 90.681 64.208 O 13058
42.974 91.639 64.943 O 13059
47.913 93.656 64.952 Ga 13060
44.313 92.061 65.504 O 13061
45.971 91.865 64.896 Ga 13062
43.488 92.944 64.037 Ga 13063
46.641 90.515 63.774 O 13064
47.529 92.231 65.205 O 13065
41.077 90.933 63.506 Ga 13066
43.142 91.47 63.577 O 13067
44.906 92.423 62.839 O 13068
45.759 91.12 62.644 Ga 13069
47.067 90.718 61.603 O 13070
46.907 92.519 62.789 O 13071
45.885 90.767 60.302 Ga 13072
53.533 89.355 74.293 Ga 13073
55.725 90.238 63.901 Ga 13074
52.965 88.938 63.042 Ga 13075
58.573 89.14 62.879 Ga 13076
55.563 90.137 61.806 Ga 13077
54.089 87.826 61.387 Ga 13078
52.899 89.996 62.191 O 13079
54.436 89.164 62.209 O 13080
52.713 88.405 60.718 O 13081
53.776 89.009 60.595 Ga 13082
55.534 87.577 60.889 O 13083
52.461 86.736 60.577 Ga 13084
60.407 89.914 62.345 Ga 13085
59.245 88.269 62.096 Ga 13086
57.435 89.819 62.012 O 13087
58.855 89.948 61.716 O 13088
58.679 87.539 61.007 O 13089
59.63 85.529 60.089 Ga 13090
58.281 88.879 60.67 Ga 13091
60.391 87.768 61.076 O 13092
57.172 87.591 60.771 Ga 13093
63.435 88.906 61.183 Ga 13094
62.09 87.134 60.99 Ga 13095
55.488 89.956 60.053 Ga 13096
54.112 87.584 59.861 Ga 13097
52.947 89.77 59.633 O 13098
51.741 87.846 60.039 O 13099
54.517 89.102 59.372 O 13100
54.328 86.275 59.229 O 13101
53.657 87.583 58.365 O 13102
54.965 85.33 58.026 Ga 13103
56.363 85.341 57.214 O 13104
53.193 88.885 58.378 Ga 13105
55.392 87.899 58.719 O 13106
52.086 86.884 58.502 Ga 13107
53.325 84.909 57.528 O 13108
60.543 89.891 59.823 Ga 13109
59.754 87.223 59.617 Ga 13110
57.416 90.037 60.021 O 13111
56.466 87.547 59.598 O 13112
59.357 88.895 59.772 O 13113
62.426 84.558 58.839 Ga 13114
58.833 86.597 59.444 O 13115
58.652 87.655 58.7 O 13116
59.62 85.429 58.292 Ga 13117
61.084 85.254 57.953 O 13118
58.142 88.909 58.341 Ga 13119
60.423 87.875 58.524 O 13120
57.105 87.517 57.971 Ga 13121
57.971 85.347 57.678 O 13122
64.502 86.924 60.307 Ga 13123
62.255 89.805 60.665 O 13124
61.897 86.107 59.447 O 13125
64.446 88.67 59.915 O 13126
63.723 87.429 59.106 O 13127
64.551 84.859 58.626 Ga 13128
62.855 83.739 58.149 Ga 13129
62.811 88.858 58.794 Ga 13130
66.741 81.452 57.278 O 13131
64.883 87.815 59.333 O 13132
62.128 87.373 58.541 Ga 13133
63.198 85.332 58.088 O 13134
66.47 87.352 58.836 Ga 13135
55.591 90.111 57.583 Ga 13136
54.944 87.352 57.166 Ga 13137
52.962 90.081 57.908 O 13138
51.985 87.344 56.96 O 13139
54.805 88.84 57.976 O 13140
57.447 84.332 56.802 Ga 13141
54.22 86.513 57.54 O 13142
53.609 87.498 56.357 O 13143
54.629 85.343 55.641 Ga 13144
56.353 84.634 55.392 O 13145
53.712 89.057 56.475 Ga 13146
55.61 87.758 55.857 O 13147
52.303 86.94 55.854 Ga 13148
52.664 84.654 55.479 O 13149
59.556 87.162 57.276 Ga 13150
57.422 90.359 58.814 O 13151
56.893 85.999 56.622 O 13152
59.76 88.774 57.774 O 13153
62.387 85.153 56.952 Ga 13154
59.046 86.217 57.311 O 13155
59.058 82.77 55.862 O 13156
58.68 87.751 56.189 O 13157
59.668 85.233 55.926 Ga 13158
57.981 82.954 54.786 Ga 13159
61.322 84.661 55.806 O 13160
59.596 80.567 53.834 O 13161
60.66 87.739 56.712 O 13162
57.186 87.099 55.667 Ga 13163
57.973 84.821 55.425 O 13164
64.745 87.385 57.573 Ga 13165
61.705 86.159 57.214 O 13166
61.734 83.799 56.648 O 13167
64.227 86.2 57.876 O 13168
63.432 87.786 56.606 O 13169
64.685 85.429 56.238 Ga 13170
62.997 82.866 55.785 Ga 13171
64.626 81.043 55.072 O 13172
62.102 86.95 56.304 Ga 13173
63.188 84.6 55.95 O 13174
54.617 86.429 55.301 Ga 13175
52.27 85.408 54.934 O 13176
51.748 83.495 54.04 O 13177
57.1 85.049 54.053 Ga 13178
54.614 86.113 53.886 O 13179
54.201 81.891 52.938 O 13180
56.24 81.954 53.586 Ga 13181
53.999 87.478 54.315 O 13182
54.407 84.595 53.954 Ga 13183
53.388 83.247 53.559 Ga 13184
55.983 84.304 53.319 O 13185
54.848 81.42 52.248 O 13186
55.143 87.614 54.501 O 13187
52.348 86.76 53.753 Ga 13188
53.446 84.497 52.879 O 13189
59.94 87.069 55.297 Ga 13190
56.9 85.633 55.013 O 13191
56.496 83.436 54.324 O 13192
62.553 84.814 54.627 Ga 13193
59.141 86.06 54.743 O 13194
58.709 81.924 53.231 O 13195
60.576 82.125 54.034 Ga 13196
59.835 85.244 53.99 Ga 13197
58.132 83.304 53.64 Ga 13198
61.113 84.477 53.792 O 13199
59.468 81.529 52.634 O 13200
56.86 86.737 53.779 Ga 13201
58.339 84.709 53.26 O 13202
61.995 86.142 54.838 O 13203
61.856 83.443 54.664 O 13204
64.579 86.031 54.789 O 13205
63.712 84.92 53.637 Ga 13206
63.46 83.77 53.614 Ga 13207
65.696 84.376 54.325 O 13208
64.791 81.524 53.524 O 13209
62.101 83.841 53.577 O 13210
68.18 83.326 53.927 Ga 13211
69.706 81.347 53.935 O 13212
66.568 84.061 54.035 O 13213
57.871 89.163 74.548 Ga 13214
62.735 88.107 73.405 O 13215
63.385 89.488 74.603 Ga 13216
65.684 88.544 74.121 O 13217
68.652 87.317 73.743 O 13218
69.767 84.953 73.943 Ga 13219
71.663 84.921 73.978 O 13220
68.168 88.911 74.619 Ga 13221
70.046 87.702 74.119 O 13222
67.4 87.775 74.881 Ga 13223
73.653 87.612 74.167 O 13224
74.087 85.108 74.38 Ga 13225
73.553 83.47 74.528 Ga 13226
75.865 85.105 74.064 O 13227
72.934 89.085 74.956 Ga 13228
75.412 81.862 73.916 O 13229
74.312 87.419 74.034 O 13230
71.858 87.338 74.363 Ga 13231
72.22 84.833 74.183 O 13232
78.534 85.543 75.057 Ga 13233
77.318 83.29 74.618 Ga 13234
79.495 84.067 75.392 O 13235
79.224 81.938 74.035 O 13236
76.22 87.519 74.423 Ga 13237
76.735 85.036 74.646 O 13238
56.091 90.741 72.755 Ga 13239
52.372 90.082 73.133 O 13240
55.032 89.397 72.919 O 13241
53.334 89.247 72.36 Ga 13242
60.991 90.647 72.839 Ga 13243
56.856 89.244 72.901 O 13244
59.041 89.844 73.133 O 13245
58.272 88.998 71.876 Ga 13246
60.49 88.479 71.438 O 13247
65.859 90.462 72.838 Ga 13248
64.453 87.754 73.414 Ga 13249
62.302 89.257 72.856 O 13250
64.586 89.472 73.351 O 13251
63.458 88.545 72.543 O 13252
63.648 89.907 72.265 Ga 13253
65.48 88.251 72.013 O 13254
70.255 89.913 73.148 Ga 13255
70.088 86.884 73.098 Ga 13256
67.538 89.851 73.15 O 13257
66.653 87.909 73.111 O 13258
69.527 88.489 73.544 O 13259
72.985 85.282 73.145 Ga 13260
68.923 86.567 73.561 O 13261
68.526 87.653 72.506 O 13262
69.877 85.249 72.478 Ga 13263
71.477 84.923 72.119 O 13264
68.445 89.059 72.199 Ga 13265
70.329 87.682 72.059 O 13266
66.948 86.99 72.137 Ga 13267
74.493 88.59 73.412 Ga 13268
72.091 89.754 73.352 O 13269
71.931 85.755 73.784 O 13270
72.01 84.083 73.438 O 13271
72.61 89.339 73.236 O 13272
77.116 84.928 73.531 Ga 13273
74.1 87.17 73.535 O 13274
74.577 83.009 73.113 O 13275
76.452 82.654 73.18 Ga 13276
73.445 87.781 72.569 O 13277
74.01 85.347 72.492 Ga 13278
73.049 83.076 72.454 Ga 13279
75.817 85.013 72.396 O 13280
73.747 89.582 72.663 Ga 13281
75.246 81.966 72.49 O 13282
74.658 87.499 72.284 O 13283
71.903 87.175 72.631 Ga 13284
72.246 84.588 72.384 O 13285
76.186 85.797 73.582 O 13286
75.953 83.991 73.383 O 13287
78.496 86.909 73.417 O 13288
78.726 83.215 73.399 O 13289
80.356 82.533 73.01 Ga 13290
78.891 85.602 73.733 Ga 13291
77.446 83.379 72.767 Ga 13292
79.328 85.252 72.28 O 13293
79.859 81.112 72.298 O 13294
76.329 87.362 72.724 Ga 13295
77.79 84.828 72.504 O 13296
81.283 82.289 74.438 O 13297
56.193 90.794 71.288 Ga 13298
51.928 89.23 70.944 O 13299
54.849 89.548 71.049 O 13300
53.353 89.489 70.292 Ga 13301
60.951 90.804 71.549 Ga 13302
59.003 88.278 71.301 Ga 13303
56.778 89.251 70.929 O 13304
59.809 89.542 70.867 O 13305
58.687 87.981 69.615 O 13306
58.374 89.521 70.387 Ga 13307
60.619 88.544 70.374 O 13308
65.732 90.547 71.608 Ga 13309
64.057 87.899 71.292 Ga 13310
62.355 89.748 71.072 O 13311
64.45 89.576 71.201 O 13312
63.101 88.53 69.981 O 13313
63.451 89.56 70.481 Ga 13314
65.566 88.353 70.52 O 13315
62.398 87.363 70.874 Ga 13316
70.145 89.994 71.914 Ga 13317
69.456 87.139 71.346 Ga 13318
67.565 90.231 70.574 O 13319
66.338 88.305 71.277 O 13320
69.42 88.751 71.254 O 13321
72.849 85.27 71.486 Ga 13322
68.878 85.969 71.172 O 13323
68.434 87.777 70.073 O 13324
70.002 85.196 70.078 Ga 13325
71.545 85.329 70.346 O 13326
68.405 89.008 70.427 Ga 13327
70.445 87.834 70.542 O 13328
66.991 87.166 70.35 Ga 13329
74.076 88.471 71.472 Ga 13330
72.172 89.843 71.7 O 13331
71.742 86.338 71.2 O 13332
72.015 83.949 71.186 O 13333
72.48 89.415 71.964 O 13334
77.028 85.292 71.444 Ga 13335
74.293 86.994 71.572 O 13336
74.422 82.767 71.492 O 13337
76.257 82.421 71.544 Ga 13338
73.525 87.464 70.814 O 13339
74.096 85.169 70.61 Ga 13340
73.613 83.55 70.476 Ga 13341
75.84 84.735 70.224 O 13342
73.036 88.931 70.457 Ga 13343
75.174 81.737 70.583 O 13344
74.817 87.385 70.599 O 13345
72.18 87.582 70.432 Ga 13346
72.36 84.71 70.328 O 13347
76.186 85.943 71.557 O 13348
76.483 83.791 71.125 O 13349
78.495 83.01 71.366 O 13350
80.256 82.443 71.868 Ga 13351
78.398 85.154 70.187 Ga 13352
78.128 83.902 70.323 Ga 13353
79.203 85.183 68.379 O 13354
79.39 81.913 70.575 O 13355
76.437 87.199 70.563 Ga 13356
76.695 84.382 70.183 O 13357
81.504 82.717 70.902 O 13358
56.091 90.624 69.186 Ga 13359
52.258 89.51 68.737 O 13360
54.375 89.76 68.811 O 13361
53.564 89.209 67.411 Ga 13362
55.699 88.003 66.464 O 13363
61.051 90.537 69.081 Ga 13364
60.28 87.949 69.123 Ga 13365
57.188 89.294 69.031 O 13366
59.63 89.518 68.995 O 13367
59.663 88.746 67.811 O 13368
58.421 89.575 67.96 Ga 13369
60.631 88.466 67.58 O 13370
65.469 90.23 69.178 Ga 13371
64.361 87.907 69.568 Ga 13372
62.512 89.617 69.293 O 13373
64.108 89.416 69.081 O 13374
63.956 86.618 69.217 O 13375
63.676 88.372 68.179 O 13376
63.054 89.478 67.84 Ga 13377
65.233 87.951 68.156 O 13378
62.159 87.666 67.99 Ga 13379
70.586 90.138 69.866 Ga 13380
69.804 87.248 69.368 Ga 13381
67.578 90.294 68.952 O 13382
66.6 88.184 69.034 O 13383
69.471 88.939 69.458 O 13384
72.693 85.186 69.206 Ga 13385
68.918 86.461 69.087 O 13386
68.496 87.801 68.185 O 13387
69.959 85.364 68.422 Ga 13388
71.347 85.217 67.856 O 13389
68.619 89.24 68.146 Ga 13390
70.548 88.039 68.445 O 13391
66.913 87.1 68.049 Ga 13392
68.332 85.183 68.021 O 13393
73.732 88.281 69.677 Ga 13394
72.163 90.238 70.715 O 13395
71.964 86.389 69.342 O 13396
72.098 83.837 69.235 O 13397
77.034 85.414 69.429 Ga 13398
74.269 86.748 69.695 O 13399
73.97 82.538 69.292 O 13400
75.709 82.351 69.309 Ga 13401
73.475 87.551 68.421 O 13402
73.957 85.177 68.317 Ga 13403
73.588 83.711 68.311 Ga 13404
75.662 84.915 68.193 O 13405
74.955 81.37 68.169 O 13406
74.545 87.297 69.076 O 13407
71.98 87.437 68.238 Ga 13408
72.4 85.191 67.927 O 13409
76.041 85.627 69.294 O 13410
76.64 83.625 69.413 O 13411
78.105 82.721 69.074 O 13412
79.791 82.137 69.397 Ga 13413
77.519 83.572 67.939 Ga 13414
78.908 81.68 68.189 O 13415
76.274 87.161 68.566 Ga 13416
76.285 84.516 68.522 O 13417
81.033 82.873 68.684 O 13418
55.909 90.289 67.048 Ga 13419
54.185 88.384 66.614 Ga 13420
52.427 89.886 66.149 O 13421
54.381 89.919 66.011 O 13422
55.204 88.637 65.458 O 13423
53.46 88.664 65.429 Ga 13424
55.805 88.345 65.452 O 13425
60.64 90.608 66.692 Ga 13426
59.454 87.852 66.767 Ga 13427
57.715 90.014 66.634 O 13428
59.448 89.477 66.468 O 13429
59.351 88.797 65.529 O 13430
58.031 89.136 65.533 Ga 13431
60.342 88.339 65.447 O 13432
57.824 87.762 65.596 Ga 13433
65.407 90.06 67.164 Ga 13434
64.257 87.673 67.086 Ga 13435
62.224 89.758 66.474 O 13436
64.183 89.113 67.0 O 13437
67.461 85.439 66.621 Ga 13438
63.638 86.615 66.426 O 13439
63.444 87.848 65.608 O 13440
64.561 85.676 65.031 Ga 13441
63.226 89.015 65.495 Ga 13442
65.295 87.678 66.147 O 13443
61.887 87.489 65.15 Ga 13444
69.458 89.744 66.831 Ga 13445
69.935 87.483 67.09 Ga 13446
67.111 89.595 67.043 O 13447
66.18 86.288 66.743 O 13448
68.849 88.363 67.135 O 13449
72.475 84.776 66.883 Ga 13450
69.252 86.688 67.169 O 13451
68.526 87.663 65.85 O 13452
69.648 85.348 65.926 Ga 13453
71.273 85.01 65.496 O 13454
68.383 89.219 66.013 Ga 13455
70.22 87.838 65.693 O 13456
67.035 87.216 66.131 Ga 13457
67.858 85.142 65.244 O 13458
74.694 87.369 67.445 Ga 13459
70.869 90.269 67.498 O 13460
71.795 86.028 66.957 O 13461
72.037 83.626 66.982 O 13462
77.038 84.782 67.282 Ga 13463
73.978 86.489 67.256 O 13464
73.977 82.717 67.012 O 13465
75.801 82.396 67.492 Ga 13466
73.395 87.703 66.371 O 13467
74.04 85.233 66.002 Ga 13468
73.323 83.7 65.993 Ga 13469
75.546 84.696 66.263 O 13470
74.891 81.73 65.954 O 13471
71.783 87.318 66.06 Ga 13472
72.549 85.202 65.551 O 13473
76.127 85.572 67.189 O 13474
75.909 83.695 66.928 O 13475
78.025 82.398 66.898 O 13476
79.811 81.997 67.012 Ga 13477
77.745 83.874 66.638 Ga 13478
78.426 81.59 66.41 O 13479
76.281 84.278 66.038 O 13480
54.436 87.927 64.349 Ga 13481
52.807 89.737 64.571 O 13482
54.06 89.733 64.299 O 13483
54.099 88.447 62.953 O 13484
55.249 88.06 62.86 O 13485
52.27 87.266 62.757 Ga 13486
60.664 90.457 64.478 Ga 13487
59.022 87.718 64.347 Ga 13488
57.538 89.752 63.938 O 13489
59.101 89.565 64.417 O 13490
58.183 88.116 63.19 O 13491
60.37 87.884 63.471 O 13492
56.93 87.414 62.773 Ga 13493
65.175 89.688 64.977 Ga 13494
64.79 87.837 64.692 Ga 13495
62.608 90.093 64.251 O 13496
61.286 88.248 63.905 O 13497
64.036 89.371 64.449 O 13498
67.519 84.715 63.827 Ga 13499
64.01 86.86 64.189 O 13500
63.568 87.671 63.371 O 13501
64.915 85.32 63.162 Ga 13502
66.394 85.517 62.653 O 13503
63.374 89.113 63.04 Ga 13504
65.375 87.704 63.288 O 13505
61.861 87.03 63.172 Ga 13506
69.802 86.975 64.776 Ga 13507
66.969 89.511 64.99 O 13508
66.78 86.356 64.328 O 13509
68.966 88.479 64.882 O 13510
72.306 84.511 64.397 Ga 13511
68.913 86.395 64.764 O 13512
69.731 82.67 63.042 O 13513
71.469 82.419 63.978 Ga 13514
68.379 87.241 64.243 O 13515
69.502 85.04 63.586 Ga 13516
68.477 83.817 63.135 Ga 13517
71.102 84.99 63.102 O 13518
67.87 88.504 63.406 Ga 13519
70.498 82.461 62.547 O 13520
70.085 87.713 63.642 O 13521
67.359 87.621 63.182 Ga 13522
68.09 85.415 62.808 O 13523
71.761 85.773 64.7 O 13524
71.568 83.727 64.768 O 13525
76.253 85.016 64.748 Ga 13526
74.183 86.009 64.25 O 13527
73.79 82.637 64.782 O 13528
75.57 82.343 64.94 Ga 13529
73.585 84.758 63.491 Ga 13530
72.954 83.536 63.508 Ga 13531
75.189 84.412 63.349 O 13532
74.951 81.601 63.301 O 13533
71.625 87.247 63.758 Ga 13534
72.312 85.114 63.145 O 13535
76.437 83.412 65.267 O 13536
77.898 82.62 65.58 O 13537
79.932 81.751 65.738 Ga 13538
77.267 83.478 63.919 Ga 13539
51.721 87.961 61.199 O 13540
54.605 87.064 62.247 O 13541
57.261 86.492 61.82 O 13542
59.508 86.777 61.973 O 13543
61.464 85.189 59.87 O 13544
65.311 90.01 62.436 Ga 13545
64.513 87.304 61.85 Ga 13546
62.385 90.166 62.097 O 13547
61.534 87.858 62.216 O 13548
64.633 88.759 62.529 O 13549
67.568 84.979 61.711 Ga 13550
64.046 86.394 62.569 O 13551
63.312 87.724 61.031 O 13552
64.61 85.475 60.793 Ga 13553
66.217 84.93 60.823 O 13554
65.619 87.971 61.143 O 13555
62.885 84.976 60.424 O 13556
68.941 87.688 62.665 Ga 13557
67.069 90.067 63.757 O 13558
66.79 86.318 62.054 O 13559
67.292 83.633 61.681 O 13560
72.333 84.945 61.954 Ga 13561
69.341 86.271 62.435 O 13562
69.368 82.747 61.929 O 13563
70.995 82.253 61.055 Ga 13564
68.512 87.555 61.119 O 13565
69.359 85.087 60.804 Ga 13566
68.923 83.749 60.904 Ga 13567
71.056 84.895 60.683 O 13568
70.457 80.615 60.414 O 13569
69.908 87.007 62.03 O 13570
66.936 87.243 60.686 Ga 13571
67.871 85.141 60.424 O 13572
71.42 85.69 62.289 O 13573
71.838 83.564 61.995 O 13574
76.608 85.103 62.668 Ga 13575
74.405 85.769 62.418 O 13576
73.524 82.67 61.972 O 13577
75.558 82.305 62.055 Ga 13578
73.544 84.997 60.967 Ga 13579
73.156 83.837 60.774 Ga 13580
75.127 84.744 61.798 O 13581
74.485 81.778 60.895 O 13582
71.495 87.151 61.524 Ga 13583
71.754 84.446 61.032 O 13584
75.589 83.527 62.787 O 13585
76.889 83.336 61.393 Ga 13586
67.085 84.481 59.422 Ga 13587
64.102 86.325 59.5 O 13588
63.953 82.612 58.023 O 13589
66.1 85.152 58.168 O 13590
69.792 87.079 60.246 Ga 13591
66.674 85.899 59.661 O 13592
67.586 83.239 60.039 O 13593
72.604 84.999 60.073 Ga 13594
68.879 86.168 59.723 O 13595
69.073 82.719 59.482 O 13596
70.813 82.205 59.974 Ga 13597
69.448 85.195 58.62 Ga 13598
68.136 83.524 58.422 Ga 13599
71.01 84.581 59.219 O 13600
70.051 81.435 58.296 O 13601
67.943 85.344 58.546 O 13602
71.58 85.719 59.817 O 13603
71.943 83.593 59.443 O 13604
73.332 82.657 59.608 O 13605
75.158 81.914 59.558 Ga 13606
73.006 83.891 58.18 Ga 13607
73.791 81.775 59.054 O 13608
71.614 84.228 59.072 O 13609
75.304 83.332 59.851 O 13610
67.115 84.227 57.845 Ga 13611
64.05 83.186 56.75 O 13612
65.493 82.154 56.279 Ga 13613
66.004 84.546 56.54 O 13614
66.679 85.879 57.595 O 13615
67.169 83.051 56.858 O 13616
71.539 85.019 57.524 Ga 13617
69.253 85.729 57.3 O 13618
68.963 82.613 57.036 O 13619
70.775 82.353 57.52 Ga 13620
68.342 85.241 56.079 Ga 13621
68.192 83.811 55.897 Ga 13622
70.299 84.62 56.466 O 13623
69.811 81.947 56.179 O 13624
66.992 84.049 56.298 O 13625
71.255 83.502 58.063 O 13626
73.079 82.502 58.431 O 13627
74.817 81.742 57.807 Ga 13628
72.39 83.534 56.893 Ga 13629
66.845 85.191 55.314 Ga 13630
63.884 82.545 54.436 O 13631
65.813 82.082 55.005 Ga 13632
66.767 83.482 54.816 O 13633
68.503 82.279 55.425 O 13634
70.336 82.556 54.884 Ga 13635
71.994 82.519 55.549 O 13636
52.686 86.43 51.814 O 13637
57.047 85.189 52.702 Ga 13638
54.721 85.475 52.87 O 13639
54.977 85.332 51.276 Ga 13640
53.548 83.174 50.913 Ga 13641
56.52 84.414 51.482 O 13642
55.151 81.433 49.998 O 13643
53.479 84.611 51.602 O 13644
57.228 86.134 51.857 O 13645
59.308 86.035 52.996 O 13646
59.837 85.284 51.563 Ga 13647
59.781 81.505 50.64 O 13648
64.772 81.458 51.257 O 13649
58.219 84.683 50.346 Ga 13650
55.282 81.679 48.935 O 13651
60.218 81.45 49.034 O 13652
52.13 83.458 52.127 O 13653
54.372 82.628 52.061 O 13654
56.204 82.069 51.685 Ga 13655
57.157 83.519 52.101 O 13656
62.323 85.128 52.749 Ga 13657
58.753 82.404 52.203 O 13658
60.975 81.922 52.236 Ga 13659
58.634 83.543 51.159 Ga 13660
61.119 84.233 52.379 O 13661
58.289 84.79 51.867 O 13662
61.874 83.466 52.562 O 13663
63.477 82.51 52.776 O 13664
65.425 82.34 52.505 Ga 13665
62.741 82.867 51.137 Ga 13666
61.851 84.067 51.784 O 13667
66.905 82.757 52.907 O 13668
51.557 83.579 50.142 O 13669
55.057 83.179 49.615 O 13670
56.421 82.152 50.323 Ga 13671
53.211 82.9 49.945 Ga 13672
56.779 83.654 50.036 O 13673
59.832 82.896 50.294 O 13674
61.117 81.909 50.568 Ga 13675
58.44 83.178 49.672 Ga 13676
60.908 83.372 50.239 O 13677
65.906 81.474 50.016 Ga 13678
56.374 81.497 47.872 Ga 13679
54.801 94.704 74.505 Ga 13680
53.462 92.582 74.682 Ga 13681
56.352 93.772 74.098 O 13682
55.482 90.736 74.111 O 13683
53.122 94.057 74.246 O 13684
55.398 91.679 63.379 O 13685
54.888 91.131 61.26 O 13686
59.829 90.812 61.274 O 13687
54.911 90.773 59.04 O 13688
59.47 94.529 74.627 Ga 13689
58.388 92.379 74.574 Ga 13690
60.832 93.238 74.032 O 13691
59.347 90.576 73.442 O 13692
57.443 93.913 74.589 O 13693
63.249 93.14 74.265 Ga 13694
64.828 91.373 74.024 O 13695
61.34 93.012 74.258 O 13696
68.025 92.9 74.524 Ga 13697
69.393 90.968 74.252 O 13698
52.374 94.648 74.298 O 13699
52.178 92.646 73.316 O 13700
57.268 94.507 73.015 Ga 13701
55.208 95.594 72.81 O 13702
53.949 91.872 72.941 O 13703
55.908 91.814 72.837 Ga 13704
54.199 94.973 72.321 Ga 13705
53.144 92.836 72.252 Ga 13706
55.851 94.078 72.175 O 13707
54.733 90.983 71.772 O 13708
53.815 93.697 72.628 O 13709
57.111 94.37 74.483 O 13710
56.819 92.937 73.651 O 13711
61.745 94.573 73.671 Ga 13712
59.799 95.751 72.74 O 13713
58.614 91.867 72.685 O 13714
60.83 91.351 72.654 Ga 13715
59.237 94.801 73.441 Ga 13716
57.971 93.044 72.504 Ga 13717
60.678 93.758 72.681 O 13718
59.225 91.07 72.133 O 13719
58.558 94.017 72.458 O 13720
61.488 92.936 73.458 O 13721
63.994 92.125 73.02 O 13722
66.063 91.707 73.333 Ga 13723
63.182 93.444 72.737 Ga 13724
64.95 91.991 72.308 O 13725
61.707 93.53 72.381 O 13726
66.272 93.22 73.339 O 13727
68.458 91.796 72.996 O 13728
70.61 91.664 73.223 Ga 13729
67.972 93.354 72.802 Ga 13730
69.05 91.303 72.504 O 13731
52.366 95.886 71.134 O 13732
51.809 92.875 71.196 O 13733
57.31 94.52 71.883 Ga 13734
55.143 93.947 71.224 O 13735
53.967 91.77 71.255 O 13736
56.098 91.751 71.697 Ga 13737
54.435 94.95 70.466 Ga 13738
53.173 92.758 70.612 Ga 13739
56.278 93.861 70.403 O 13740
54.989 91.128 70.387 O 13741
52.975 94.143 70.271 O 13742
57.9 95.58 70.871 O 13743
57.178 92.945 71.037 O 13744
61.579 94.639 71.579 Ga 13745
58.595 91.863 71.43 O 13746
60.815 91.486 71.713 Ga 13747
59.877 94.435 70.583 Ga 13748
58.607 92.904 70.455 Ga 13749
61.011 93.544 70.537 O 13750
60.026 91.088 70.221 O 13751
57.959 94.163 70.426 O 13752
61.979 92.967 71.418 O 13753
63.887 92.203 71.585 O 13754
66.037 91.474 71.776 Ga 13755
63.406 93.237 70.449 Ga 13756
64.976 91.484 70.523 O 13757
61.897 93.272 70.721 O 13758
66.363 93.074 71.428 O 13759
68.452 91.839 72.031 O 13760
70.624 91.446 72.178 Ga 13761
67.828 92.766 70.631 Ga 13762
69.643 91.198 70.801 O 13763
52.656 95.378 68.874 O 13764
52.273 92.791 69.3 O 13765
57.166 94.301 69.11 Ga 13766
55.15 95.494 68.882 O 13767
53.856 91.818 69.572 O 13768
55.923 91.574 69.5 Ga 13769
54.575 94.081 68.602 Ga 13770
53.769 92.713 68.585 Ga 13771
56.064 93.577 68.19 O 13772
55.044 90.786 68.239 O 13773
52.829 93.594 68.295 O 13774
57.131 92.736 69.506 O 13775
61.832 94.471 69.601 Ga 13776
58.758 91.905 69.207 O 13777
60.985 91.537 69.315 Ga 13778
58.476 94.481 68.124 Ga 13779
58.404 93.113 68.272 Ga 13780
60.643 93.953 68.439 O 13781
59.894 91.319 68.253 O 13782
57.189 93.08 68.235 O 13783
61.651 92.835 69.743 O 13784
63.698 91.874 69.642 O 13785
65.665 91.468 69.604 Ga 13786
63.183 93.01 68.772 Ga 13787
64.806 91.396 68.378 O 13788
61.634 93.588 68.326 O 13789
65.878 92.932 69.863 O 13790
67.172 92.815 68.804 Ga 13791
52.483 92.349 67.306 O 13792
56.889 94.382 67.506 Ga 13793
54.142 92.138 67.007 O 13794
55.867 91.468 67.137 Ga 13795
54.04 94.533 65.788 Ga 13796
53.112 92.187 65.576 Ga 13797
55.826 93.823 66.532 O 13798
55.175 91.018 65.692 O 13799
53.93 93.095 66.31 O 13800
56.842 92.692 67.306 O 13801
58.706 92.15 67.158 O 13802
60.675 91.639 67.185 Ga 13803
57.669 92.426 65.912 Ga 13804
59.818 91.56 65.792 O 13805
57.619 93.962 66.089 O 13806
62.201 92.304 67.403 O 13807
63.783 91.887 67.495 O 13808
65.556 91.249 67.456 Ga 13809
63.162 92.979 66.38 Ga 13810
64.484 90.934 66.255 O 13811
65.488 92.792 67.589 O 13812
51.763 92.971 64.97 O 13813
56.636 93.565 64.931 Ga 13814
54.633 92.416 64.628 O 13815
55.92 91.426 64.729 Ga 13816
53.052 92.103 63.941 Ga 13817
53.422 93.679 63.752 O 13818
57.012 92.028 64.99 O 13819
59.237 92.52 65.15 O 13820
60.738 91.324 64.94 Ga 13821
57.834 92.799 64.011 Ga 13822
59.618 91.251 63.577 O 13823
61.561 92.739 65.241 O 13824
63.631 91.497 65.944 O 13825
65.485 91.496 65.361 Ga 13826
63.372 92.669 64.721 Ga 13827
64.827 90.845 64.032 O 13828
52.188 92.503 62.716 O 13829
54.589 92.516 62.991 O 13830
55.813 91.405 62.21 Ga 13831
53.325 92.855 61.56 Ga 13832
56.651 92.618 62.714 O 13833
58.852 91.808 63.332 O 13834
60.561 91.643 62.526 Ga 13835
58.156 92.43 61.758 Ga 13836
51.942 92.585 60.603 O 13837
53.843 91.61 60.792 O 13838
55.556 91.63 59.948 Ga 13839
44.573 47.072 43.784 Ga 13840
49.092 47.059 43.707 Ga 13841
46.821 43.234 43.747 Ga 13842
51.34 43.22 43.671 Ga 13843
56.573 47.072 43.784 Ga 13844
61.092 47.059 43.707 Ga 13845
54.302 43.248 43.824 Ga 13846
58.821 43.234 43.747 Ga 13847
44.549 54.409 43.788 Ga 13848
46.821 58.234 43.747 Ga 13849
49.069 54.396 43.711 Ga 13850
51.34 58.22 43.671 Ga 13851
54.302 58.248 43.824 Ga 13852
56.549 54.409 43.788 Ga 13853
58.821 58.234 43.747 Ga 13854
61.069 54.396 43.711 Ga 13855
32.573 47.072 53.184 Ga 13856
30.283 49.453 50.958 Ga 13857
32.53 45.614 50.922 Ga 13858
32.515 49.445 49.39 Ga 13859
30.288 47.078 51.692 Ga 13860
37.092 47.059 53.107 Ga 13861
34.801 49.439 50.881 Ga 13862
37.05 45.6 50.844 Ga 13863
34.763 45.606 49.353 Ga 13864
37.035 49.43 49.313 Ga 13865
34.807 47.065 51.616 Ga 13866
39.32 49.424 50.804 Ga 13867
39.282 45.592 49.277 Ga 13868
39.325 47.051 51.538 Ga 13869
30.302 43.248 53.224 Ga 13870
32.549 39.409 53.188 Ga 13871
30.259 41.789 50.963 Ga 13872
32.507 37.951 50.926 Ga 13873
32.493 41.782 49.395 Ga 13874
30.264 39.415 51.698 Ga 13875
32.536 43.24 51.656 Ga 13876
34.821 43.234 53.147 Ga 13877
37.069 39.396 53.111 Ga 13878
34.778 41.776 50.886 Ga 13879
37.026 37.936 50.85 Ga 13880
34.741 37.943 49.358 Ga 13881
37.011 41.767 49.317 Ga 13882
34.783 39.401 51.62 Ga 13883
37.055 43.226 51.579 Ga 13884
39.34 43.22 53.071 Ga 13885
39.297 41.761 50.808 Ga 13886
39.259 37.929 49.281 Ga 13887
39.302 39.388 51.543 Ga 13888
32.496 47.07 48.658 Ga 13889
37.015 47.056 48.581 Ga 13890
36.971 45.597 46.32 Ga 13891
34.729 47.062 47.09 Ga 13892
39.243 49.422 46.278 Ga 13893
39.248 47.049 47.013 Ga 13894
34.744 43.231 48.622 Ga 13895
36.992 39.393 48.585 Ga 13896
36.977 43.224 47.054 Ga 13897
39.263 43.218 48.545 Ga 13898
39.22 41.759 46.284 Ga 13899
39.225 39.385 47.018 Ga 13900
68.573 47.072 53.184 Ga 13901
66.283 49.453 50.958 Ga 13902
68.53 45.614 50.922 Ga 13903
66.244 45.62 49.431 Ga 13904
68.515 49.445 49.39 Ga 13905
66.288 47.078 51.692 Ga 13906
73.092 47.059 53.107 Ga 13907
70.801 49.439 50.881 Ga 13908
73.05 45.6 50.844 Ga 13909
70.763 45.606 49.353 Ga 13910
73.035 49.43 49.313 Ga 13911
70.807 47.065 51.616 Ga 13912
75.32 49.424 50.804 Ga 13913
75.325 47.051 51.538 Ga 13914
66.302 43.248 53.224 Ga 13915
68.549 39.409 53.188 Ga 13916
66.259 41.789 50.963 Ga 13917
68.507 37.951 50.926 Ga 13918
66.222 37.957 49.435 Ga 13919
68.493 41.782 49.395 Ga 13920
66.264 39.415 51.698 Ga 13921
68.536 43.24 51.656 Ga 13922
70.821 43.234 53.147 Ga 13923
73.069 39.396 53.111 Ga 13924
70.778 41.776 50.886 Ga 13925
73.026 37.936 50.85 Ga 13926
70.741 37.943 49.358 Ga 13927
73.011 41.767 49.317 Ga 13928
70.783 39.401 51.62 Ga 13929
73.055 43.226 51.579 Ga 13930
75.34 43.22 53.071 Ga 13931
75.297 41.761 50.808 Ga 13932
75.302 39.388 51.543 Ga 13933
68.496 47.07 48.658 Ga 13934
66.205 49.45 46.433 Ga 13935
68.452 45.612 46.396 Ga 13936
66.211 47.076 47.168 Ga 13937
73.015 47.056 48.581 Ga 13938
70.729 47.062 47.09 Ga 13939
66.225 43.245 48.699 Ga 13940
68.472 39.407 48.663 Ga 13941
66.182 41.787 46.437 Ga 13942
66.187 39.412 47.172 Ga 13943
68.458 43.237 47.132 Ga 13944
70.744 43.231 48.622 Ga 13945
32.573 62.072 53.184 Ga 13946
32.53 60.614 50.922 Ga 13947
30.288 62.078 51.692 Ga 13948
37.092 62.059 53.107 Ga 13949
34.801 64.439 50.881 Ga 13950
37.05 60.6 50.844 Ga 13951
34.763 60.606 49.353 Ga 13952
37.035 64.43 49.313 Ga 13953
34.807 62.065 51.616 Ga 13954
39.32 64.424 50.804 Ga 13955
39.282 60.592 49.277 Ga 13956
39.325 62.051 51.538 Ga 13957
30.302 58.248 53.224 Ga 13958
32.549 54.409 53.188 Ga 13959
30.259 56.789 50.963 Ga 13960
32.507 52.951 50.926 Ga 13961
30.222 52.957 49.435 Ga 13962
32.493 56.782 49.395 Ga 13963
30.264 54.415 51.698 Ga 13964
32.536 58.24 51.656 Ga 13965
34.821 58.234 53.147 Ga 13966
37.069 54.396 53.111 Ga 13967
34.778 56.776 50.886 Ga 13968
37.026 52.936 50.85 Ga 13969
34.741 52.943 49.358 Ga 13970
37.011 56.767 49.317 Ga 13971
34.783 54.401 51.62 Ga 13972
37.055 58.226 51.579 Ga 13973
39.34 58.22 53.071 Ga 13974
39.297 56.761 50.808 Ga 13975
39.259 52.929 49.281 Ga 13976
39.302 54.388 51.543 Ga 13977
37.015 62.056 48.581 Ga 13978
39.248 62.049 47.013 Ga 13979
32.472 54.407 48.663 Ga 13980
34.744 58.231 48.622 Ga 13981
36.992 54.393 48.585 Ga 13982
36.949 52.934 46.324 Ga 13983
34.706 54.399 47.095 Ga 13984
36.977 58.224 47.054 Ga 13985
39.263 58.218 48.545 Ga 13986
39.22 56.759 46.284 Ga 13987
39.225 54.385 47.018 Ga 13988
68.573 62.072 53.184 Ga 13989
66.283 64.453 50.958 Ga 13990
68.53 60.614 50.922 Ga 13991
66.244 60.62 49.431 Ga 13992
68.515 64.445 49.39 Ga 13993
66.288 62.078 51.692 Ga 13994
73.092 62.059 53.107 Ga 13995
70.801 64.439 50.881 Ga 13996
73.05 60.6 50.844 Ga 13997
70.763 60.606 49.353 Ga 13998
70.807 62.065 51.616 Ga 13999
75.325 62.051 51.538 Ga 14000
66.302 58.248 53.224 Ga 14001
68.549 54.409 53.188 Ga 14002
66.259 56.789 50.963 Ga 14003
68.507 52.951 50.926 Ga 14004
66.222 52.957 49.435 Ga 14005
68.493 56.782 49.395 Ga 14006
66.264 54.415 51.698 Ga 14007
68.536 58.24 51.656 Ga 14008
70.821 58.234 53.147 Ga 14009
73.069 54.396 53.111 Ga 14010
70.778 56.776 50.886 Ga 14011
73.026 52.936 50.85 Ga 14012
70.741 52.943 49.358 Ga 14013
73.011 56.767 49.317 Ga 14014
70.783 54.401 51.62 Ga 14015
73.055 58.226 51.579 Ga 14016
75.34 58.22 53.071 Ga 14017
75.297 56.761 50.808 Ga 14018
75.259 52.929 49.281 Ga 14019
75.302 54.388 51.543 Ga 14020
68.496 62.07 48.658 Ga 14021
66.211 62.076 47.168 Ga 14022
66.225 58.245 48.699 Ga 14023
68.472 54.407 48.663 Ga 14024
66.182 56.787 46.437 Ga 14025
68.43 52.948 46.401 Ga 14026
66.187 54.412 47.172 Ga 14027
68.458 58.237 47.132 Ga 14028
70.744 58.231 48.622 Ga 14029
72.992 54.393 48.585 Ga 14030
70.706 54.399 47.095 Ga 14031
30.144 67.954 54.311 Ga 14032
34.663 67.941 54.233 Ga 14033
36.934 71.765 54.192 Ga 14034
39.182 67.926 54.156 Ga 14035
44.438 19.442 63.665 Ga 14036
46.686 15.604 63.629 Ga 14037
48.958 19.429 63.587 Ga 14038
51.205 15.589 63.551 Ga 14039
54.167 15.617 63.705 Ga 14040
56.438 19.442 63.665 Ga 14041
58.686 15.604 63.629 Ga 14042
60.958 19.429 63.587 Ga 14043
22.844 35.897 62.543 Ga 14044
25.077 35.89 60.974 Ga 14045
27.364 35.884 62.465 Ga 14046
27.285 35.881 57.94 Ga 14047
78.325 35.911 62.62 Ga 14048
80.559 35.903 61.052 Ga 14049
82.844 35.897 62.543 Ga 14050
78.248 35.908 58.094 Ga 14051
22.844 65.897 62.543 Ga 14052
[truncated: 132,086 more chars]
