# Supplementary material for: Precision-induced localized molten liquid metal stamps for damage-free transfer printing of ultrathin membranes and 3D objects
Source: Nat Commun. 2024 Oct 13;15:8839. doi: 10.1038/s41467-024-53184-7 (PMC11471857; doi:10.1038/s41467-024-53184-7)
Supplement: Supplementary file 10 — Source Data [file 41467_2024_53184_MOESM10_ESM.zip › source data.xlsx]

## Sheet: Figure 2B
LM theory
x axis	y axis
0	0.0002
1	0.00668
2	0.00672
3	0.00676
4	0.00681
5	0.00688
6	0.00694
7	0.00701
8	0.00709
9	0.00717
10	0.00723
LM
x axis	data1	data2	data3
0	0.0039	0.00394	0.00202
1	0.00456	0.00497	0.0053
2	0.00471	0.00511	0.00582
3	0.00485	0.00449	0.00572
4	0.005	0.00425	0.00576
5	0.0052	0.00403	0.0061
6	0.00529	0.00463	0.00634
7	0.00542	0.00486	0.00607
8	0.00564	0.00472	0.00602
9	0.00532	0.00469	0.00573
10	0.00544	0.00488	0.00613
PDMS
x axis	data1	data2	data3
0	0.000631975	0.000587516	0.000611465
1	0.00999	0.01001	0.01002
2	0.02232	0.02235	0.02234
3	0.0352	0.03508	0.03499
4	0.04839	0.04828	0.04811
5	0.06154	0.06157	0.06161
6	0.07515	0.07506	0.07509
7	0.08891	0.08883	0.08894
8	0.10311	0.10315	0.10309
9	0.11708	0.11693	0.11691
10	0.13097	0.13092	0.13081

## Sheet: Figure 2D
x axis	y axis
0	155.777
0.5	7788.87
1	15577.7
1.5	23366.7
2	31155.5
2.5	38944.3
3	46733.2
3.5	54522.1
4	62311
4.5	70099.8
5	77888.7
5.5	85677.6
6	93466.5
6.5	101255
7	109044
7.5	116833
8	124622
8.5	132411
9	140200
9.5	147988
10	155777

## Sheet: Figure 2E
PDMS
x axis	data 1	data 2	data 3
0.00098696	0.0014	0.0014	0.00137
0.0156	0.00145	0.00146	0.00142
0.03485	0.00171	0.00158	0.00152
0.05497	0.0019	0.00184	0.00189
0.07557	0.0024	0.00241	0.00252
0.09611	0.00209	0.00218	0.002
0.11736	0.0036	0.00382	0.00371
0.13885	0.00396	0.00385	0.00378
0.16103	0.00316	0.00301	0.0031
0.18284	0.00434	0.00451	0.00447
0.20454	0.00454	0.00458	0.00463
Ga
x axis	y axis
0.000228408	0.01356
0.00127	0.03515
0.00282	0.08991
0.01395	0.15123
0.00798	0.1283
0.00808	0.10191

## Sheet: Figure 2F
PI
high	140	135	121
low	3.9	1.5	0.6
Si
high	121.6	117.4	97
low	0.51	0.5	0.49
Glass
high	139.3	119.9	96.3
low	0.74	0.72	0.7
Copper
high	107	87.8	66.2
low	0.52	0.51	0.5

## Sheet: Figure 4I
Before
x axis	data 1	data 2	data 3
21.8	0	0	0
26	0.15789	0.18667	0.18919
30.4	0.34	0.37	0.36
33.8	0.57	0.61	0.64
35.3	0.76	0.77	0.78
After
x axis	data 1	data 2	data 3
21	0	0	0
23.5	0.04545	0.04598	0.02273
25.5	0.14773	0.17241	0.14773
30.5	0.36	0.39	0.36
32.2	0.45455	0.50575	0.5
37.4	0.73864	0.73563	0.72727

## Sheet: Figure 4F
	before				after
smartphone	112.6	113.5	112.1		112	112.4	113.1
ball	110.2	110.5	111.3		110.1	110.8	110.2
star	109.9	109.5	109.6		110	115	112.8
cone	111.5	110.5	116.4		110	114	116.4

## Sheet: Supplementary Figure 1C
Data 1		Data 2		Data 3		Data 4		Data 5		Data 6
x axis	y axis	x axis	y axis	x axis	y axis	x axis	y axis	x axis	y axis	x axis	y axis
0	20.5	76	18.5	154	18.5	225	19	297	21.1	367	22.5
1	20.4	77	18.4	155	18.5	226	19.1	298	21.6	368	22.3
2	20.4	78	19.2	156	18.6	227	19.1	299	21.1	369	32.1
3	20.5	79	19.2	157	31	228	20.2	300	21.5	370	26.7
4	20.7	80	19.2	158	23.5	229	19.1	301	21.6	371	24.6
5	20.5	81	19.1	159	21.2	230	33	302	21.4	372	23.6
6	35.7	82	19.2	160	20.2	231	22.6	303	32.1	373	23.1
7	27.6	83	40.6	161	19.8	232	20.2	304	26.7	374	22.9
8	25.1	84	35.2	162	19.3	233	19.3	305	24.4	375	22.4
9	23.5	85	29	163	19.2	234	18.6	306	23.1
10	22.7	86	25.1	164	19	235	18.5	307	22.8
11	22.4	87	22.9	165	19.1	236	18.3
12	22.1	88	21.6			237	18.6
13	21.9	89	21
14	21.7	90	20.4
15	21.6	91	20.1
16	21.7	92	19.7
		93	19.8
		94	19.8

## Sheet: Supplementary Figure 5D
Top Left Data
Day1		Day2		Day3		Day4		Day5		Day6		Day7		Day8		Day9		Day10		Day11		Day12		Day13		Day14		Day15		Day16		Day17		Day18		Day19		Day20
x axis	y axis	x axis	y axis	x axis	y axis	x axis	y axis	x axis	y axis	x axis	y axis	x axis	y axis	x axis	y axis	x axis	y axis	x axis	y axis	x axis	y axis	x axis	y axis	x axis	y axis	x axis	y axis	x axis	y axis	x axis	y axis	x axis	y axis	x axis	y axis	x axis	y axis	x axis	y axis
-6.84084e-08	0	-6.83683e-08	0	-6.83786e-08	0	-6.85668e-08	0	-1.19836e-08	0	-1.17488e-08	0	-1.17311e-08	0	-1.9052e-08	0	-1.89903e-08	0	-1.90114e-08	0	-1.87342e-08	0	-1.87366e-08	0	-1.87324e-08	0	-1.3685e-08	0	-1.36174e-08	0	-1.36044e-08	0	-1.36295e-08	0	-1.35935e-08	0	-1.36198e-08	0	-1.35799e-08	0
-6.87033e-08	0.1	-6.86554e-08	0.1	-6.86791e-08	0.1	-6.88507e-08	0.1	-1.20136e-08	0.1	-1.17779e-08	0.1	-1.17653e-08	0.1	-1.91401e-08	0.1	-1.90644e-08	0.1	-1.90848e-08	0.1	-1.88075e-08	0.1	-1.88136e-08	0.1	-1.88059e-08	0.1	-1.37347e-08	0.1	-1.36621e-08	0.1	-1.36508e-08	0.1	-1.36681e-08	0.1	-1.36345e-08	0.1	-1.36458e-08	0.1	-1.36422e-08	0.1
-6.89775e-08	0.2	-6.89427e-08	0.2	-6.89642e-08	0.2	-6.91128e-08	0.2	-1.20568e-08	0.2	-1.18058e-08	0.2	-1.17917e-08	0.2	-1.92172e-08	0.2	-1.91325e-08	0.2	-1.91458e-08	0.2	-1.88754e-08	0.2	-1.88918e-08	0.2	-1.88764e-08	0.2	-1.37786e-08	0.2	-1.37013e-08	0.2	-1.36911e-08	0.2	-1.37109e-08	0.2	-1.3684e-08	0.2	-1.36767e-08	0.2	-1.36951e-08	0.2
-6.92501e-08	0.3	-6.91893e-08	0.3	-6.92401e-08	0.3	-6.93565e-08	0.3	-1.20733e-08	0.3	-1.18162e-08	0.3	-1.1815e-08	0.3	-1.92824e-08	0.3	-1.91968e-08	0.3	-1.92083e-08	0.3	-1.89375e-08	0.3	-1.89502e-08	0.3	-1.89418e-08	0.3	-1.38147e-08	0.3	-1.37395e-08	0.3	-1.37416e-08	0.3	-1.37444e-08	0.3	-1.37225e-08	0.3	-1.37107e-08	0.3	-1.37368e-08	0.3
-6.94986e-08	0.4	-6.94307e-08	0.4	-6.94842e-08	0.4	-6.95494e-08	0.4	-1.20642e-08	0.4	-1.18227e-08	0.4	-1.18296e-08	0.4	-1.93254e-08	0.4	-1.92475e-08	0.4	-1.92549e-08	0.4	-1.898e-08	0.4	-1.89763e-08	0.4	-1.89742e-08	0.4	-1.38384e-08	0.4	-1.376e-08	0.4	-1.37699e-08	0.4	-1.3758e-08	0.4	-1.37484e-08	0.4	-1.37392e-08	0.4	-1.37613e-08	0.4
-6.96659e-08	0.5	-6.96102e-08	0.5	-6.96634e-08	0.5	-6.97369e-08	0.5	-1.20101e-08	0.5	-1.1791e-08	0.5	-1.1787e-08	0.5	-1.93245e-08	0.5	-1.9227e-08	0.5	-1.92563e-08	0.5	-1.89672e-08	0.5	-1.8969e-08	0.5	-1.89583e-08	0.5	-1.3815e-08	0.5	-1.37342e-08	0.5	-1.37471e-08	0.5	-1.37357e-08	0.5	-1.37303e-08	0.5	-1.37245e-08	0.5	-1.37258e-08	0.5
-6.9083e-08	0.6	-6.91889e-08	0.6	-6.92044e-08	0.6	-6.93858e-08	0.6	-1.14219e-08	0.6	-1.12453e-08	0.6	-1.11713e-08	0.6	-1.87469e-08	0.6	-1.87273e-08	0.6	-1.87573e-08	0.6	-1.84711e-08	0.6	-1.85309e-08	0.6	-1.85448e-08	0.6	-1.34026e-08	0.6	-1.33273e-08	0.6	-1.33669e-08	0.6	-1.33947e-08	0.6	-1.34309e-08	0.6	-1.3368e-08	0.6	-1.33978e-08	0.6
-5.83152e-08	0.7	-6.04469e-08	0.7	-6.03556e-08	0.7	-6.09345e-08	0.7	-3.02602e-09	0.7	-3.24129e-09	0.7	-2.38181e-09	0.7	-1.01355e-08	0.7	-1.05054e-08	0.7	-1.07149e-08	0.7	-1.07611e-08	0.7	-1.16883e-08	0.7	-1.20494e-08	0.7	-7.03094e-09	0.7	-7.15257e-09	0.7	-6.97391e-09	0.7	-7.74471e-09	0.7	-8.71067e-09	0.7	-7.47348e-09	0.7	-8.34217e-09	0.7
-8.3811e-09	0.8	-1.25534e-08	0.8	-1.29968e-08	0.8	-1.45623e-08	0.8	4.40661e-08	0.8	4.32365e-08	0.8	4.52895e-08	0.8	3.71815e-08	0.8	3.66545e-08	0.8	3.57612e-08	0.8	3.57049e-08	0.8	3.26249e-08	0.8	3.22247e-08	0.8	3.63967e-08	0.8	3.48042e-08	0.8	3.59521e-08	0.8	3.44688e-08	0.8	3.00088e-08	0.8	3.48623e-08	0.8	3.16822e-08	0.8
7.2382e-08	0.9	7.02234e-08	0.9	6.93733e-08	0.9	6.89952e-08	0.9	1.25933e-07	0.9	1.25804e-07	0.9	1.27065e-07	0.9	1.1922e-07	0.9	1.18461e-07	0.9	1.18263e-07	0.9	1.18935e-07	0.9	1.16925e-07	0.9	1.16959e-07	0.9	1.20818e-07	0.9	1.19801e-07	0.9	1.20881e-07	0.9	1.1995e-07	0.9	1.17118e-07	0.9	1.20085e-07	0.9	1.18163e-07	0.9
1.73741e-07	1	1.73227e-07	1	1.72759e-07	1	1.72516e-07	1	2.28405e-07	1	2.28345e-07	1	2.28705e-07	1	2.20718e-07	1	2.20553e-07	1	2.20417e-07	1	2.22234e-07	1	2.21522e-07	1	2.21631e-07	1	2.24661e-07	1	2.24405e-07	1	2.24899e-07	1	2.24793e-07	1	2.23899e-07	1	2.24743e-07	1	2.24088e-07	1
3.14321e-07	1.1	3.141e-07	1.1	3.13941e-07	1.1	3.13576e-07	1.1	3.68102e-07	1.1	3.67957e-07	1.1	3.68274e-07	1.1	3.60042e-07	1.1	3.59714e-07	1.1	3.59903e-07	1.1	3.62614e-07	1.1	3.62391e-07	1.1	3.62389e-07	1.1	3.64258e-07	1.1	3.64205e-07	1.1	3.64565e-07	1.1	3.64681e-07	1.1	3.64444e-07	1.1	3.64584e-07	1.1	3.6424e-07	1.1
5.20521e-07	1.2	5.20428e-07	1.2	5.20134e-07	1.2	5.19575e-07	1.2	5.72168e-07	1.2	5.72127e-07	1.2	5.72403e-07	1.2	5.63724e-07	1.2	5.63378e-07	1.2	5.63624e-07	1.2	5.67489e-07	1.2	5.67125e-07	1.2	5.67301e-07	1.2	5.67449e-07	1.2	5.67493e-07	1.2	5.67867e-07	1.2	5.67944e-07	1.2	5.67726e-07	1.2	5.67976e-07	1.2	5.67715e-07	1.2
8.2196e-07	1.3	8.21835e-07	1.3	8.20902e-07	1.3	8.20579e-07	1.3	8.69999e-07	1.3	8.69961e-07	1.3	8.70325e-07	1.3	8.61042e-07	1.3	8.60741e-07	1.3	8.60986e-07	1.3	8.66606e-07	1.3	8.66017e-07	1.3	8.66386e-07	1.3	8.64105e-07	1.3	8.6429e-07	1.3	8.64823e-07	1.3	8.65024e-07	1.3	8.64386e-07	1.3	8.64843e-07	1.3	8.64433e-07	1.3
1.25841e-06	1.4	1.25828e-06	1.4	1.25706e-06	1.4	1.25659e-06	1.4	1.30145e-06	1.4	1.3013e-06	1.4	1.30132e-06	1.4	1.29201e-06	1.4	1.29164e-06	1.4	1.29175e-06	1.4	1.29981e-06	1.4	1.29881e-06	1.4	1.29914e-06	1.4	1.29401e-06	1.4	1.29441e-06	1.4	1.29523e-06	1.4	1.29544e-06	1.4	1.29425e-06	1.4	1.29481e-06	1.4	1.29413e-06	1.4
1.88455e-06	1.5	1.88423e-06	1.5	1.88225e-06	1.5	1.8818e-06	1.5	1.92053e-06	1.5	1.91953e-06	1.5	1.91982e-06	1.5	1.91024e-06	1.5	1.90972e-06	1.5	1.90986e-06	1.5	1.92067e-06	1.5	1.91907e-06	1.5	1.9189e-06	1.5	1.9108e-06	1.5	1.91133e-06	1.5	1.91231e-06	1.5	1.91243e-06	1.5	1.91122e-06	1.5	1.91171e-06	1.5	1.91053e-06	1.5
2.75677e-06	1.6	2.75452e-06	1.6	2.75231e-06	1.6	2.75069e-06	1.6	2.78174e-06	1.6	2.78019e-06	1.6	2.78059e-06	1.6	2.77121e-06	1.6	2.77061e-06	1.6	2.77034e-06	1.6	2.78424e-06	1.6	2.78197e-06	1.6	2.78133e-06	1.6	2.76985e-06	1.6	2.76997e-06	1.6	2.77072e-06	1.6	2.7714e-06	1.6	2.76937e-06	1.6	2.76974e-06	1.6	2.76862e-06	1.6
3.92384e-06	1.7	3.92003e-06	1.7	3.91697e-06	1.7	3.91493e-06	1.7	3.93524e-06	1.7	3.93409e-06	1.7	3.93508e-06	1.7	3.92457e-06	1.7	3.92397e-06	1.7	3.92322e-06	1.7	3.94062e-06	1.7	3.93704e-06	1.7	3.9361e-06	1.7	3.91972e-06	1.7	3.91988e-06	1.7	3.92073e-06	1.7	3.92209e-06	1.7	3.91797e-06	1.7	3.91774e-06	1.7	3.91746e-06	1.7
5.46857e-06	1.8	5.46196e-06	1.8	5.45798e-06	1.8	5.45313e-06	1.8	5.46259e-06	1.8	5.45966e-06	1.8	5.46292e-06	1.8	5.45082e-06	1.8	5.44935e-06	1.8	5.44795e-06	1.8	5.47478e-06	1.8	5.46526e-06	1.8	5.4653e-06	1.8	5.44058e-06	1.8	5.44053e-06	1.8	5.44145e-06	1.8	5.44287e-06	1.8	5.43659e-06	1.8	5.43482e-06	1.8	5.43753e-06	1.8
7.53143e-06	1.9	7.51464e-06	1.9	7.51511e-06	1.9	7.50606e-06	1.9	7.49794e-06	1.9	7.49341e-06	1.9	7.50048e-06	1.9	7.48697e-06	1.9	7.48471e-06	1.9	7.48352e-06	1.9	7.52296e-06	1.9	7.50381e-06	1.9	7.49891e-06	1.9	7.46145e-06	1.9	7.46534e-06	1.9	7.46471e-06	1.9	7.46698e-06	1.9	7.452e-06	1.9	7.45086e-06	1.9	7.45295e-06	1.9
1.03795e-05	2	1.03429e-05	2	1.03552e-05	2	1.03353e-05	2	1.03056e-05	2	1.03057e-05	2	1.03173e-05	2	1.03084e-05	2	1.03117e-05	2	1.03046e-05	2	1.03749e-05	2	1.0326e-05	2	1.03051e-05	2	1.02501e-05	2	1.0264e-05	2	1.02563e-05	2	1.02613e-05	2	1.02284e-05	2	1.02253e-05	2	1.0232e-05	2
1.45126e-05	2.1	1.4444e-05	2.1	1.44822e-05	2.1	1.44395e-05	2.1	1.44052e-05	2.1	1.44318e-05	2.1	1.44446e-05	2.1	1.44571e-05	2.1	1.44854e-05	2.1	1.44567e-05	2.1	1.45856e-05	2.1	1.45018e-05	2.1	1.44342e-05	2.1	1.4319e-05	2.1	1.43916e-05	2.1	1.43636e-05	2.1	1.43706e-05	2.1	1.43026e-05	2.1	1.42893e-05	2.1	1.43183e-05	2.1
2.07461e-05	2.2	2.06386e-05	2.2	2.07333e-05	2.2	2.06753e-05	2.2	2.06515e-05	2.2	2.07696e-05	2.2	2.07725e-05	2.2	2.0857e-05	2.2	2.09542e-05	2.2	2.08857e-05	2.2	2.11198e-05	2.2	2.10027e-05	2.2	2.08617e-05	2.2	2.05789e-05	2.2	2.08047e-05	2.2	2.07584e-05	2.2	2.07307e-05	2.2	2.06183e-05	2.2	2.05779e-05	2.2	2.06499e-05	2.2
3.10969e-05	2.3	3.0911e-05	2.3	3.11049e-05	2.3	3.10544e-05	2.3	3.10631e-05	2.3	3.138e-05	2.3	3.13627e-05	2.3	3.16437e-05	2.3	3.18724e-05	2.3	3.17521e-05	2.3	3.21525e-05	2.3	3.20398e-05	2.3	3.17411e-05	2.3	3.11304e-05	2.3	3.16423e-05	2.3	3.15803e-05	2.3	3.15171e-05	2.3	3.1357e-05	2.3	3.12638e-05	2.3	3.14187e-05	2.3
5.49946e-05	2.4	5.47835e-05	2.4	5.50004e-05	2.4	5.49916e-05	2.4	5.47747e-05	2.4	5.53849e-05	2.4	5.53393e-05	2.4	5.5777e-05	2.4	5.61469e-05	2.4	5.60369e-05	2.4	5.68458e-05	2.4	5.67861e-05	2.4	5.63516e-05	2.4	5.49945e-05	2.4	5.5819e-05	2.4	5.57427e-05	2.4	5.56496e-05	2.4	5.54328e-05	2.4	5.52932e-05	2.4	5.55449e-05	2.4
0.000248087	2.5	0.000247292	2.5	0.00024769	2.5	0.000247998	2.5	0.000238602	2.5	0.00024022	2.5	0.000239666	2.5	0.000240932	2.5	0.000241564	2.5	0.000241496	2.5	0.000245543	2.5	0.000246628	2.5	0.000245992	2.5	0.000238794	2.5	0.000240318	2.5	0.00024014	2.5	0.00024008	2.5	0.000239414	2.5	0.000238869	2.5	0.000240202	2.5
0.00222	2.6	0.0022	2.6	0.00221	2.6	0.00223	2.6	0.00208	2.6	0.00211	2.6	0.00207	2.6	0.00216	2.6	0.00216	2.6	0.00217	2.6	0.00213	2.6	0.00217	2.6	0.00216	2.6	0.00215	2.6	0.00215	2.6	0.00215	2.6	0.00214	2.6	0.00213	2.6	0.00213	2.6	0.00216	2.6
0.00789	2.7	0.00788	2.7	0.00789	2.7	0.008	2.7	0.00714	2.7	0.00726	2.7	0.00711	2.7	0.00765	2.7	0.00768	2.7	0.00768	2.7	0.00704	2.7	0.00759	2.7	0.00755	2.7	0.00762	2.7	0.00762	2.7	0.00758	2.7	0.00754	2.7	0.00751	2.7	0.00748	2.7	0.00767	2.7
0.01535	2.8	0.01531	2.8	0.01537	2.8	0.01557	2.8	0.01375	2.8	0.01413	2.8	0.01376	2.8	0.01506	2.8	0.01506	2.8	0.01506	2.8	0.01373	2.8	0.0148	2.8	0.01475	2.8	0.01497	2.8	0.01494	2.8	0.01483	2.8	0.01476	2.8	0.01462	2.8	0.0145	2.8	0.01505	2.8
0.02454	2.9	0.02444	2.9	0.02459	2.9	0.02497	2.9	0.02188	2.9	0.02277	2.9	0.02173	2.9	0.02419	2.9	0.02406	2.9	0.02419	2.9	0.0214	2.9	0.02355	2.9	0.02347	2.9	0.024	2.9	0.02392	2.9	0.02367	2.9	0.02359	2.9	0.02324	2.9	0.02346	2.9	0.02415	2.9
0.03511	3	0.0353	3	0.03509	3	0.03594	3	0.03123	3	0.03265	3	0.0311	3	0.03495	3	0.03458	3	0.03481	3	0.03028	3	0.0336	3	0.03342	3	0.03456	3	0.03436	3	0.03402	3	0.03388	3	0.03326	3	0.03359	3	0.03475	3
0.03996	3.1	0.03996	3.1	0.03996	3.1	0.03996	3.1	0.03959	3.1	0.04	3.1	0.04	3.1	0.04	3.1	0.04	3.1	0.04	3.1	0.0378	3.1	0.04	3.1	0.04	3.1	0.04	3.1	0.04	3.1	0.04	3.1	0.04	3.1	0.04	3.1	0.04	3.1	0.04	3.1
0.03996	3.2	0.03996	3.2	0.03996	3.2	0.03996	3.2	0.04	3.2	0.04	3.2	0.04	3.2	0.04	3.2	0.04	3.2	0.04	3.2	0.04	3.2	0.04	3.2	0.04	3.2	0.04	3.2	0.04	3.2	0.04	3.2	0.04	3.2	0.04	3.2	0.04	3.2	0.04	3.2
0.03996	3.3	0.03996	3.3	0.03996	3.3	0.03996	3.3	0.04	3.3	0.04	3.3	0.04	3.3	0.04	3.3	0.04	3.3	0.04	3.3	0.04	3.3	0.04	3.3	0.04	3.3	0.04	3.3	0.04	3.3	0.04	3.3	0.04	3.3	0.04	3.3	0.04	3.3	0.04	3.3
Top Right Data
Day1		Day2		Day3		Day4		Day5		Day6		Day7		Day8		Day9		Day10		Day11		Day12		Day13		Day14		Day15		Day16		Day17		Day18		Day19		Day20
x axis	y axis	x axis	y axis	x axis	y axis	x axis	y axis	x axis	y axis	x axis	y axis	x axis	y axis	x axis	y axis	x axis	y axis	x axis	y axis	x axis	y axis	x axis	y axis	x axis	y axis	x axis	y axis	x axis	y axis	x axis	y axis	x axis	y axis	x axis	y axis	x axis	y axis	x axis	y axis
-7.30052e-08	0	-7.28684e-08	0	-7.29406e-08	0	-1.20436e-08	0	-1.21155e-08	0	-1.19062e-08	0	-1.93961e-08	0	-1.94194e-08	0	-1.94279e-08	0	-1.934e-08	0	-1.93796e-08	0	-1.93458e-08	0	-1.33743e-08	0	-1.34627e-08	0	-1.33648e-08	0	-1.34086e-08	0	-1.33032e-08	0	-1.32538e-08	0	-1.34077e-08	0	-1.32825e-08	0
-7.32232e-08	0.1	-7.30729e-08	0.1	-7.31977e-08	0.1	-1.20607e-08	0.1	-1.21276e-08	0.1	-1.19056e-08	0.1	-1.94429e-08	0.1	-1.93441e-08	0.1	-1.94857e-08	0.1	-1.93689e-08	0.1	-1.93701e-08	0.1	-1.93853e-08	0.1	-1.34198e-08	0.1	-1.34213e-08	0.1	-1.33924e-08	0.1	-1.345e-08	0.1	-1.33031e-08	0.1	-1.32649e-08	0.1	-1.34091e-08	0.1	-1.33501e-08	0.1
-7.29018e-08	0.2	-7.30858e-08	0.2	-7.32084e-08	0.2	-1.16868e-08	0.2	-1.17711e-08	0.2	-1.16382e-08	0.2	-1.87982e-08	0.2	-1.77119e-08	0.2	-1.91985e-08	0.2	-1.90563e-08	0.2	-1.90216e-08	0.2	-1.90473e-08	0.2	-1.30727e-08	0.2	-1.31371e-08	0.2	-1.31036e-08	0.2	-1.31659e-08	0.2	-1.30321e-08	0.2	-1.3005e-08	0.2	-1.31668e-08	0.2	-1.31556e-08	0.2
-6.71775e-08	0.3	-6.93611e-08	0.3	-7.01137e-08	0.3	-7.95185e-09	0.3	-8.14749e-09	0.3	-8.60316e-09	0.3	-1.24561e-08	0.3	-1.50422e-08	0.3	-1.57745e-08	0.3	-1.56801e-08	0.3	-1.53003e-08	0.3	-1.53216e-08	0.3	-9.89101e-09	0.3	-1.05046e-08	0.3	-1.03494e-08	0.3	-1.02013e-08	0.3	-1.02294e-08	0.3	-1.03851e-08	0.3	-1.04628e-08	0.3	-1.06709e-08	0.3
-2.87691e-08	0.4	-4.04342e-08	0.4	-4.41937e-08	0.4	1.85088e-08	0.4	1.70799e-08	0.4	1.35245e-08	0.4	1.1834e-08	0.4	7.11816e-09	0.4	6.99097e-09	0.4	8.79996e-09	0.4	9.53865e-09	0.4	9.53551e-09	0.4	1.19477e-08	0.4	9.47303e-09	0.4	1.11156e-08	0.4	1.04597e-08	0.4	1.06804e-08	0.4	8.72064e-09	0.4	9.97771e-09	0.4	8.90523e-09	0.4
1.10008e-07	0.5	7.27964e-08	0.5	6.38677e-08	0.5	1.27044e-07	0.5	1.20277e-07	0.5	1.10094e-07	0.5	1.21001e-07	0.5	8.97214e-08	0.5	1.04574e-07	0.5	1.11955e-07	0.5	1.09322e-07	0.5	1.11262e-07	0.5	1.06943e-07	0.5	1.00546e-07	0.5	1.05178e-07	0.5	1.0478e-07	0.5	1.05178e-07	0.5	9.7289e-08	0.5	1.02947e-07	0.5	9.61871e-08	0.5
4.34809e-07	0.6	3.65491e-07	0.6	3.44507e-07	0.6	4.02983e-07	0.6	3.68463e-07	0.6	3.64085e-07	0.6	3.39978e-07	0.6	3.15463e-07	0.6	3.67162e-07	0.6	3.81129e-07	0.6	3.72633e-07	0.6	3.70556e-07	0.6	3.69384e-07	0.6	3.48864e-07	0.6	3.64376e-07	0.6	3.64174e-07	0.6	3.63322e-07	0.6	3.46925e-07	0.6	3.46893e-07	0.6	3.32039e-07	0.6
9.99872e-07	0.7	8.92403e-07	0.7	8.70956e-07	0.7	9.13299e-07	0.7	8.83948e-07	0.7	8.56272e-07	0.7	9.19128e-07	0.7	6.84653e-07	0.7	8.48087e-07	0.7	8.81453e-07	0.7	8.59189e-07	0.7	8.6152e-07	0.7	8.51921e-07	0.7	8.25016e-07	0.7	8.58064e-07	0.7	8.46725e-07	0.7	8.4538e-07	0.7	8.25031e-07	0.7	8.13905e-07	0.7	7.88128e-07	0.7
1.897e-06	0.8	1.76552e-06	0.8	1.73007e-06	0.8	1.75566e-06	0.8	1.65901e-06	0.8	1.67704e-06	0.8	1.65312e-06	0.8	1.50846e-06	0.8	1.67964e-06	0.8	1.70887e-06	0.8	1.66461e-06	0.8	1.65892e-06	0.8	1.64093e-06	0.8	1.60329e-06	0.8	1.65909e-06	0.8	1.63665e-06	0.8	1.64159e-06	0.8	1.62236e-06	0.8	1.57897e-06	0.8	1.54897e-06	0.8
3.23018e-06	0.9	3.05722e-06	0.9	3.02073e-06	0.9	3.0012e-06	0.9	2.81427e-06	0.9	2.89981e-06	0.9	2.78205e-06	0.9	2.51525e-06	0.9	2.63224e-06	0.9	2.94486e-06	0.9	2.8682e-06	0.9	2.85943e-06	0.9	2.82678e-06	0.9	2.77309e-06	0.9	2.86563e-06	0.9	2.82316e-06	0.9	2.84003e-06	0.9	2.81755e-06	0.9	2.72702e-06	0.9	2.70011e-06	0.9
5.12696e-06	1	4.90007e-06	1	4.84663e-06	1	4.7554e-06	1	4.51541e-06	1	4.63936e-06	1	4.21891e-06	1	4.12431e-06	1	4.64208e-06	1	4.69356e-06	1	4.57281e-06	1	4.56887e-06	1	4.5007e-06	1	4.43658e-06	1	4.58747e-06	1	4.52444e-06	1	4.54298e-06	1	4.51768e-06	1	4.35917e-06	1	4.32416e-06	1
7.76205e-06	1.1	7.49422e-06	1.1	7.43682e-06	1.1	7.23261e-06	1.1	6.80511e-06	1.1	7.09858e-06	1.1	6.60829e-06	1.1	6.9435e-06	1.1	6.81312e-06	1.1	7.16159e-06	1.1	7.00183e-06	1.1	7.01676e-06	1.1	6.89187e-06	1.1	6.81128e-06	1.1	7.03173e-06	1.1	6.95723e-06	1.1	6.98529e-06	1.1	6.92801e-06	1.1	6.69504e-06	1.1	6.64821e-06	1.1
1.12623e-05	1.2	1.09407e-05	1.2	1.08901e-05	1.2	1.05142e-05	1.2	1.02937e-05	1.2	1.04204e-05	1.2	9.65714e-06	1.2	8.31052e-06	1.2	1.04074e-05	1.2	1.04431e-05	1.2	1.02469e-05	1.2	1.02539e-05	1.2	1.00615e-05	1.2	9.96297e-06	1.2	1.02978e-05	1.2	1.01675e-05	1.2	1.02099e-05	1.2	1.01504e-05	1.2	9.80842e-06	1.2	9.74881e-06	1.2
1.57574e-05	1.3	1.53954e-05	1.3	1.53673e-05	1.3	1.47427e-05	1.3	1.42566e-05	1.3	1.46587e-05	1.3	1.27536e-05	1.3	1.04224e-05	1.3	1.44283e-05	1.3	1.4717e-05	1.3	1.44712e-05	1.3	1.44372e-05	1.3	1.41898e-05	1.3	1.40538e-05	1.3	1.4503e-05	1.3	1.43269e-05	1.3	1.43869e-05	1.3	1.43357e-05	1.3	1.38685e-05	1.3	1.37853e-05	1.3
2.1349e-05	1.4	2.09696e-05	1.4	2.09108e-05	1.4	2.00608e-05	1.4	1.9677e-05	1.4	1.99907e-05	1.4	1.52357e-05	1.4	1.78272e-05	1.4	1.98273e-05	1.4	2.0085e-05	1.4	1.97666e-05	1.4	1.97061e-05	1.4	1.93728e-05	1.4	1.91958e-05	1.4	1.9784e-05	1.4	1.95606e-05	1.4	1.96614e-05	1.4	1.95899e-05	1.4	1.89855e-05	1.4	1.88893e-05	1.4
2.80642e-05	1.5	2.76824e-05	1.5	2.76145e-05	1.5	2.6503e-05	1.5	2.60179e-05	1.5	2.63802e-05	1.5	2.06903e-05	1.5	2.00709e-05	1.5	2.63697e-05	1.5	2.6594e-05	1.5	2.62047e-05	1.5	2.61236e-05	1.5	2.57023e-05	1.5	2.54918e-05	1.5	2.6221e-05	1.5	2.59378e-05	1.5	2.6064e-05	1.5	2.59957e-05	1.5	2.52492e-05	1.5	2.50923e-05	1.5
3.60673e-05	1.6	3.56052e-05	1.6	3.55178e-05	1.6	3.41557e-05	1.6	3.36119e-05	1.6	3.33878e-05	1.6	2.87428e-05	1.6	2.94136e-05	1.6	3.41229e-05	1.6	3.43105e-05	1.6	3.3811e-05	1.6	3.37299e-05	1.6	3.31977e-05	1.6	3.30079e-05	1.6	3.38598e-05	1.6	3.35185e-05	1.6	3.36673e-05	1.6	3.36253e-05	1.6	3.27144e-05	1.6	3.25099e-05	1.6
4.53397e-05	1.7	4.47838e-05	1.7	4.47152e-05	1.7	4.29827e-05	1.7	4.25915e-05	1.7	4.26977e-05	1.7	3.62376e-05	1.7	3.71176e-05	1.7	4.30183e-05	1.7	4.32747e-05	1.7	4.27034e-05	1.7	4.26235e-05	1.7	4.19794e-05	1.7	4.17595e-05	1.7	4.26846e-05	1.7	4.23795e-05	1.7	4.25777e-05	1.7	4.25091e-05	1.7	4.14023e-05	1.7	4.11817e-05	1.7
5.61548e-05	1.8	5.56796e-05	1.8	5.54695e-05	1.8	5.36059e-05	1.8	5.26684e-05	1.8	5.01693e-05	1.8	5.23803e-05	1.8	4.50849e-05	1.8	5.35555e-05	1.8	5.39382e-05	1.8	5.32841e-05	1.8	5.31614e-05	1.8	5.24369e-05	1.8	5.21216e-05	1.8	5.31588e-05	1.8	5.27764e-05	1.8	5.29723e-05	1.8	5.29061e-05	1.8	5.18642e-05	1.8	5.15883e-05	1.8
6.81637e-05	1.9	6.76622e-05	1.9	6.74231e-05	1.9	6.52373e-05	1.9	6.35543e-05	1.9	6.43016e-05	1.9	5.86912e-05	1.9	6.11239e-05	1.9	6.43305e-05	1.9	6.56918e-05	1.9	6.49227e-05	1.9	6.47968e-05	1.9	6.39533e-05	1.9	6.35969e-05	1.9	6.47987e-05	1.9	6.43446e-05	1.9	6.45837e-05	1.9	6.44877e-05	1.9	6.32808e-05	1.9	6.29892e-05	1.9
8.17996e-05	2	8.12921e-05	2	8.10792e-05	2	7.84548e-05	2	7.8159e-05	2	7.79352e-05	2	6.25753e-05	2	6.67983e-05	2	7.65349e-05	2	7.90668e-05	2	7.82229e-05	2	7.80905e-05	2	7.71216e-05	2	7.67718e-05	2	7.81107e-05	2	7.75774e-05	2	7.78769e-05	2	7.77423e-05	2	7.64079e-05	2	7.60264e-05	2
9.73686e-05	2.1	9.68034e-05	2.1	9.66713e-05	2.1	9.38222e-05	2.1	9.22554e-05	2.1	9.37224e-05	2.1	8.84148e-05	2.1	8.42742e-05	2.1	9.34811e-05	2.1	9.44842e-05	2.1	9.35695e-05	2.1	9.34433e-05	2.1	9.23884e-05	2.1	9.20364e-05	2.1	9.35342e-05	2.1	9.28971e-05	2.1	9.331e-05	2.1	9.3108e-05	2.1	9.1611e-05	2.1	9.12478e-05	2.1
0.0001157	2.2	0.000115164	2.2	0.00011506	2.2	0.000112243	2.2	0.000111451	2.2	0.000112159	2.2	0.000112956	2.2	0.000109095	2.2	0.000112469	2.2	0.00011299	2.2	0.000111985	2.2	0.00011179	2.2	0.000110879	2.2	0.000110345	2.2	0.000112102	2.2	0.000111317	2.2	0.000111689	2.2	0.000111581	2.2	0.000109985	2.2	0.000109568	2.2
0.000139338	2.3	0.000138823	2.3	0.000138447	2.3	0.000136298	2.3	0.000136074	2.3	0.000134088	2.3	0.000136361	2.3	0.00013086	2.3	0.000135881	2.3	0.000137132	2.3	0.000136029	2.3	0.000135811	2.3	0.000135092	2.3	0.000134818	2.3	0.000136574	2.3	0.000135621	2.3	0.000135876	2.3	0.000135763	2.3	0.000134271	2.3	0.00013381	2.3
0.000179086	2.4	0.000178315	2.4	0.000177766	2.4	0.000176502	2.4	0.0001749	2.4	0.00016124	2.4	0.000160128	2.4	0.0001707	2.4	0.000176827	2.4	0.000177559	2.4	0.00017633	2.4	0.000176128	2.4	0.000175933	2.4	0.00017547	2.4	0.000177038	2.4	0.000176181	2.4	0.000176088	2.4	0.000176092	2.4	0.000174932	2.4	0.000174412	2.4
0.000390603	2.5	0.000388995	2.5	0.000387998	2.5	0.000379665	2.5	0.000368994	2.5	0.000280952	2.5	0.000344429	2.5	0.000345078	2.5	0.000365441	2.5	0.000382542	2.5	0.000382953	2.5	0.000382893	2.5	0.000382612	2.5	0.000382367	2.5	0.000383288	2.5	0.000382439	2.5	0.000382307	2.5	0.000382259	2.5	0.000381553	2.5	0.000380956	2.5
0.00242	2.6	0.00242	2.6	0.00242	2.6	0.00227	2.6	0.00214	2.6	0.00197	2.6	0.00174	2.6	0.00186	2.6	0.00219	2.6	0.00227	2.6	0.00232	2.6	0.00233	2.6	0.00239	2.6	0.00239	2.6	0.00239	2.6	0.00239	2.6	0.00239	2.6	0.00239	2.6	0.00238	2.6	0.00238	2.6
0.00863	2.7	0.00864	2.7	0.00863	2.7	0.00768	2.7	0.00726	2.7	0.00477	2.7	0.00651	2.7	0.00672	2.7	0.00683	2.7	0.00773	2.7	0.00799	2.7	0.00798	2.7	0.00845	2.7	0.00845	2.7	0.00844	2.7	0.00842	2.7	0.00844	2.7	0.00845	2.7	0.00842	2.7	0.00842	2.7
0.01665	2.8	0.01666	2.8	0.01665	2.8	0.01474	2.8	0.01342	2.8	0.01395	2.8	0.01208	2.8	0.01234	2.8	0.01356	2.8	0.01554	2.8	0.01542	2.8	0.01547	2.8	0.01652	2.8	0.01651	2.8	0.01647	2.8	0.0164	2.8	0.01648	2.8	0.0165	2.8	0.01646	2.8	0.01642	2.8
0.02684	2.9	0.02685	2.9	0.02685	2.9	0.024	2.9	0.02118	2.9	0.02129	2.9	0.01869	2.9	0.01764	2.9	0.02268	2.9	0.024	2.9	0.02463	2.9	0.02466	2.9	0.02682	2.9	0.02679	2.9	0.02671	2.9	0.0266	2.9	0.02674	2.9	0.02678	2.9	0.02667	2.9	0.02651	2.9
0.03913	3	0.0391	3	0.03911	3	0.03487	3	0.03088	3	0.02926	3	0.02915	3	0.02899	3	0.03371	3	0.03517	3	0.03603	3	0.03582	3	0.03918	3	0.03914	3	0.03904	3	0.03896	3	0.03907	3	0.03911	3	0.03899	3	0.03881	3
0.04	3.1	0.04	3.1	0.04	3.1	0.04001	3.1	0.03867	3.1	0.03953	3.1	0.03755	3.1	0.03743	3.1	0.04001	3.1	0.04001	3.1	0.04001	3.1	0.04001	3.1	0.04	3.1	0.04	3.1	0.04	3.1	0.04	3.1	0.04	3.1	0.04	3.1	0.04	3.1	0.04	3.1
0.04	3.2	0.04	3.2	0.04	3.2	0.04001	3.2	0.04001	3.2	0.04001	3.2	0.04001	3.2	0.04001	3.2	0.04001	3.2	0.04001	3.2	0.04001	3.2	0.04001	3.2	0.04	3.2	0.04	3.2	0.04	3.2	0.04	3.2	0.04	3.2	0.04	3.2	0.04	3.2	0.04	3.2
0.04	3.3	0.04	3.3	0.04	3.3	0.04001	3.3	0.04001	3.3	0.04001	3.3	0.04001	3.3	0.04001	3.3	0.04001	3.3	0.04001	3.3	0.04001	3.3	0.04001	3.3	0.04	3.3	0.04	3.3	0.04	3.3	0.04	3.3	0.04	3.3	0.04	3.3	0.04	3.3	0.04	3.3
Bottom Left Data
Day1		Day2		Day3		Day4		Day5		Day6		Day7		Day8		Day9		Day10		Day11
x axis	y axis	x axis	y axis	x axis	y axis	x axis	y axis	x axis	y axis	x axis	y axis	x axis	y axis	x axis	y axis	x axis	y axis	x axis	y axis	x axis	y axis
-1.60716e-07	0	-1.60176e-07	0	-1.59989e-07	0	-1.60009e-07	0	-1.59992e-07	0	-1.10755e-08	0	-1.10475e-08	0	-1.11179e-08	0	-1.77662e-08	0	-1.80246e-08	0	-1.79922e-08	0
-1.60885e-07	0.1	-1.60453e-07	0.1	-1.60203e-07	0.1	-1.60204e-07	0.1	-1.60157e-07	0.1	-1.07575e-08	0.1	-1.07004e-08	0.1	-1.08203e-08	0.1	-1.7817e-08	0.1	-1.77304e-08	0.1	-1.7748e-08	0.1
-1.60539e-07	0.2	-1.60016e-07	0.2	-1.59873e-07	0.2	-1.59793e-07	0.2	-1.59664e-07	0.2	-9.87147e-09	0.2	-9.92915e-09	0.2	-9.99492e-09	0.2	-1.50887e-08	0.2	-1.69938e-08	0.2	-1.70188e-08	0.2
-1.58414e-07	0.3	-1.57926e-07	0.3	-1.57837e-07	0.3	-1.57449e-07	0.3	-1.57421e-07	0.3	-7.43162e-09	0.3	-7.52513e-09	0.3	-7.66698e-09	0.3	-1.5081e-08	0.3	-1.49414e-08	0.3	-1.51142e-08	0.3
-1.5078e-07	0.4	-1.50484e-07	0.4	-1.50357e-07	0.4	-1.49581e-07	0.4	-1.49967e-07	0.4	-2.26622e-10	0.4	-3.48433e-10	0.4	-2.17381e-10	0.4	-8.43549e-09	0.4	-8.6981e-09	0.4	-9.20453e-09	0.4
-1.19435e-07	0.5	-1.19438e-07	0.5	-1.18801e-07	0.5	-1.20294e-07	0.5	-1.21721e-07	0.5	2.60167e-08	0.5	2.65998e-08	0.5	2.65067e-08	0.5	1.79017e-08	0.5	1.24678e-08	0.5	1.4163e-08	0.5
1.21279e-08	0.6	1.39507e-08	0.6	1.14415e-08	0.6	2.81548e-09	0.6	-5.70504e-09	0.6	1.46905e-07	0.6	1.43189e-07	0.6	1.4147e-07	0.6	1.1302e-07	0.6	9.74723e-08	0.6	1.22776e-07	0.6
3.49891e-07	0.7	3.60338e-07	0.7	3.52662e-07	0.7	3.51475e-07	0.7	3.31908e-07	0.7	4.86927e-07	0.7	4.74279e-07	0.7	4.60483e-07	0.7	3.98961e-07	0.7	2.64771e-07	0.7	4.37407e-07	0.7
1.00188e-06	0.8	1.00794e-06	0.8	9.83319e-07	0.8	9.67443e-07	0.8	9.43718e-07	0.8	1.09305e-06	0.8	1.07586e-06	0.8	1.06351e-06	0.8	6.70449e-07	0.8	7.6221e-07	0.8	9.0194e-07	0.8
1.96808e-06	0.9	1.98337e-06	0.9	1.93804e-06	0.9	1.91494e-06	0.9	1.88203e-06	0.9	2.00408e-06	0.9	1.98488e-06	0.9	1.98503e-06	0.9	7.86421e-07	0.9	1.22795e-06	0.9	1.8672e-06	0.9
3.31298e-06	1	3.33713e-06	1	3.27196e-06	1	3.23687e-06	1	3.19268e-06	1	3.26908e-06	1	3.25318e-06	1	3.26122e-06	1	1.89801e-06	1	2.07982e-06	1	3.07857e-06	1
4.99594e-06	1.1	5.11754e-06	1.1	5.04158e-06	1.1	4.99294e-06	1.1	4.94555e-06	1.1	4.94511e-06	1.1	4.93905e-06	1.1	4.96156e-06	1.1	2.62955e-06	1.1	3.32131e-06	1.1	4.51584e-06	1.1
7.42805e-06	1.2	7.4067e-06	1.2	7.31925e-06	1.2	7.25689e-06	1.2	7.20147e-06	1.2	7.09262e-06	1.2	7.12872e-06	1.2	7.14377e-06	1.2	4.10287e-06	1.2	4.51103e-06	1.2	7.05099e-06	1.2
1.03163e-05	1.3	1.02809e-05	1.3	1.01815e-05	1.3	1.0088e-05	1.3	1.00351e-05	1.3	9.82547e-06	1.3	9.87754e-06	1.3	9.8855e-06	1.3	5.585e-06	1.3	5.78025e-06	1.3	9.79905e-06	1.3
1.38895e-05	1.4	1.38274e-05	1.4	1.36986e-05	1.4	1.36163e-05	1.4	1.35475e-05	1.4	1.32228e-05	1.4	1.32759e-05	1.4	1.32748e-05	1.4	9.00182e-06	1.4	8.33196e-06	1.4	1.31007e-05	1.4
1.82041e-05	1.5	1.81231e-05	1.5	1.79725e-05	1.5	1.78771e-05	1.5	1.77907e-05	1.5	1.73485e-05	1.5	1.7399e-05	1.5	1.74083e-05	1.5	1.14494e-05	1.5	1.00891e-05	1.5	1.69963e-05	1.5
2.33415e-05	1.6	2.32274e-05	1.6	2.30664e-05	1.6	2.29639e-05	1.6	2.28663e-05	1.6	2.22672e-05	1.6	2.23097e-05	1.6	2.23168e-05	1.6	1.55823e-05	1.6	1.59784e-05	1.6	2.21693e-05	1.6
2.93789e-05	1.7	2.92172e-05	1.7	2.90318e-05	1.7	2.89285e-05	1.7	2.88276e-05	1.7	2.80702e-05	1.7	2.8093e-05	1.7	2.81255e-05	1.7	1.9627e-05	1.7	1.76222e-05	1.7	2.6613e-05	1.7
3.63018e-05	1.8	3.61592e-05	1.8	3.59924e-05	1.8	3.59036e-05	1.8	3.57423e-05	1.8	3.48238e-05	1.8	3.48215e-05	1.8	3.48688e-05	1.8	2.14257e-05	1.8	2.80424e-05	1.8	2.91959e-05	1.8
4.43905e-05	1.9	4.43131e-05	1.9	4.40245e-05	1.9	4.38977e-05	1.9	4.37791e-05	1.9	4.26841e-05	1.9	4.26981e-05	1.9	4.27502e-05	1.9	3.23888e-05	1.9	3.10371e-05	1.9	2.96726e-05	1.9
5.36769e-05	2	5.36569e-05	2	5.33064e-05	2	5.32076e-05	2	5.30638e-05	2	5.19914e-05	2	5.19653e-05	2	5.19799e-05	2	4.09178e-05	2	3.80845e-05	2	4.53919e-05	2
6.44817e-05	2.1	6.45113e-05	2.1	6.41505e-05	2.1	6.39639e-05	2.1	6.37676e-05	2.1	6.26821e-05	2.1	6.26436e-05	2.1	6.26035e-05	2.1	4.87508e-05	2.1	4.71613e-05	2.1	5.7367e-05	2.1
7.76866e-05	2.2	7.75886e-05	2.2	7.72298e-05	2.2	7.70185e-05	2.2	7.67732e-05	2.2	7.57443e-05	2.2	7.568e-05	2.2	7.5533e-05	2.2	5.93574e-05	2.2	6.10649e-05	2.2	7.04358e-05	2.2
9.50362e-05	2.3	9.48476e-05	2.3	9.45883e-05	2.3	9.43217e-05	2.3	9.39743e-05	2.3	9.28962e-05	2.3	9.26052e-05	2.3	9.23829e-05	2.3	8.32636e-05	2.3	7.18292e-05	2.3	8.27648e-05	2.3
0.000127767	2.4	0.000127555	2.4	0.000127372	2.4	0.000126993	2.4	0.000126668	2.4	0.000124073	2.4	0.000123531	2.4	0.000123412	2.4	9.1231e-05	2.4	9.62868e-05	2.4	0.00010486	2.4
0.000361455	2.5	0.000363959	2.5	0.000363919	2.5	0.000363451	2.5	0.000363196	2.5	0.000341698	2.5	0.000341119	2.5	0.000341	2.5	0.000144765	2.5	0.000208533	2.5	0.000218379	2.5
0.00242	2.6	0.00252	2.6	0.00253	2.6	0.00253	2.6	0.00253	2.6	0.00241	2.6	0.00242	2.6	0.00242	2.6	0.000405149	2.6	0.000176645	2.6	0.00081153	2.6
0.00762	2.7	0.00819	2.7	0.00821	2.7	0.00822	2.7	0.00822	2.7	0.00797	2.7	0.00801	2.7	0.00799	2.7	0.000673107	2.7	0.000726106	2.7	0.00198	2.7
0.01431	2.8	0.01568	2.8	0.01568	2.8	0.01574	2.8	0.01575	2.8	0.01537	2.8	0.01545	2.8	0.01541	2.8	0.0025	2.8	0.00369	2.8	0.00309	2.8
0.02237	2.9	0.02473	2.9	0.02471	2.9	0.02485	2.9	0.02481	2.9	0.02437	2.9	0.02446	2.9	0.02446	2.9	0.00761	2.9	0.00528	2.9	0.00821	2.9
0.03144	3	0.03514	3	0.03512	3	0.03534	3	0.03523	3	0.03465	3	0.03476	3	0.0349	3	0.01123	3	0.01009	3	0.01723	3
0.04	3.1	0.04	3.1	0.04	3.1	0.04	3.1	0.04	3.1	0.04001	3.1	0.04001	3.1	0.04001	3.1	0.02044	3.1	0.02188	3.1	0.01961	3.1
0.04	3.2	0.04	3.2	0.04	3.2	0.04	3.2	0.04	3.2	0.04001	3.2	0.04001	3.2	0.04001	3.2	0.03006	3.2	0.03421	3.2	0.03114	3.2
0.04	3.3	0.04	3.3	0.04	3.3	0.04	3.3	0.04	3.3	0.04001	3.3	0.04001	3.3	0.04001	3.3	0.03586	3.3	0.03923	3.3	0.03847	3.3

## Sheet: Supplementary Figure 7A
origin			1 cycle			5 cycles			9 cycles			15 cycles
1122.99	5740		1122.96	2783.33		1122.97	5558.33		1122.95	5716.67		1122.95	5298.33
1122.94	5728.33		1122.91	2766.67		1122.92	5626.67		1122.9	5660		1122.9	5351.67
1122.89	5681.67		1122.86	2738.33		1122.87	5556.67		1122.85	5681.67		1122.85	5468.33
1122.84	5726.67		1122.81	2893.33		1122.82	5460		1122.8	5768.33		1122.8	5353.33
1122.79	5596.67		1122.76	2760		1122.77	5561.67		1122.75	5768.33		1122.75	5351.67
1122.74	5818.33		1122.71	2858.33		1122.72	5593.33		1122.7	5730		1122.7	5455
1122.69	5800		1122.66	2678.33		1122.67	5723.33		1122.65	5681.67		1122.65	5448.33
1122.64	5783.33		1122.61	2795		1122.62	5705		1122.6	5755		1122.6	5433.33
1122.59	5696.67		1122.56	2881.67		1122.57	5646.67		1122.55	5808.33		1122.55	5221.67
1122.54	5716.67		1122.51	2765		1122.52	5668.33		1122.5	5786.67		1122.5	5326.67
1122.49	5773.33		1122.46	2721.67		1122.47	5838.33		1122.45	5566.67		1122.45	5288.33
1122.44	5750		1122.41	2738.33		1122.42	5670		1122.4	5508.33		1122.4	5496.67
1122.39	5608.33		1122.36	2801.67		1122.37	5576.67		1122.35	5710		1122.35	5306.67
1122.34	5785		1122.31	2806.67		1122.32	5713.33		1122.3	5675		1122.3	5416.67
1122.29	5825		1122.26	2876.67		1122.27	5560		1122.25	5826.67		1122.25	5496.67
1122.24	5695		1122.21	2860		1122.22	5688.33		1122.2	5776.67		1122.2	5293.33
1122.19	5751.67		1122.16	2830		1122.17	5620		1122.15	5758.33		1122.15	5398.33
1122.14	5736.67		1122.11	2766.67		1122.12	5871.67		1122.1	5736.67		1122.1	5486.67
1122.09	5663.33		1122.06	2741.67		1122.07	5695		1122.05	5731.67		1122.05	5501.67
1122.04	5685		1122.01	2853.33		1122.02	5836.67		1122	5881.67		1122	5483.33
1121.99	5711.67		1121.96	2820		1121.97	5728.33		1121.95	5793.33		1121.95	5538.33
1121.94	5833.33		1121.91	2838.33		1121.92	5653.33		1121.9	5830		1121.9	5606.67
1121.89	5850		1121.86	2911.67		1121.87	5830		1121.85	5803.33		1121.85	5476.67
1121.84	5785		1121.81	2888.33		1121.82	5855		1121.8	5773.33		1121.8	5531.67
1121.79	5876.67		1121.76	2923.33		1121.77	5698.33		1121.75	5845		1121.75	5618.33
1121.74	5750		1121.71	2803.33		1121.72	5848.33		1121.7	5728.33		1121.7	5535
1121.69	5730		1121.66	2823.33		1121.67	5813.33		1121.65	5725		1121.65	5478.33
1121.64	5863.33		1121.61	2870		1121.62	5751.67		1121.6	5935		1121.6	5373.33
1121.59	5673.33		1121.56	2955		1121.57	5768.33		1121.55	6046.67		1121.55	5391.67
1121.54	5738.33		1121.51	2916.67		1121.52	5848.33		1121.5	5891.67		1121.5	5573.33
1121.49	5986.67		1121.46	2888.33		1121.47	5898.33		1121.45	5915		1121.45	5710
1121.44	5998.33		1121.41	2941.67		1121.42	5881.67		1121.4	5751.67		1121.4	5553.33
1121.39	5956.67		1121.36	2896.67		1121.37	5805		1121.35	5863.33		1121.35	5580
1121.34	5950		1121.31	2791.67		1121.32	5648.33		1121.3	5835		1121.3	5581.67
1121.29	6003.33		1121.26	2836.67		1121.27	5780		1121.25	5875		1121.25	5526.67
1121.24	5958.33		1121.21	2936.67		1121.22	5881.67		1121.2	5928.33		1121.2	5495
1121.19	6008.33		1121.16	2918.33		1121.17	5836.67		1121.15	5908.33		1121.15	5708.33
1121.14	6078.33		1121.11	2931.67		1121.12	5725		1121.1	5915		1121.1	5578.33
1121.09	6176.67		1121.06	2895		1121.07	5940		1121.05	5935		1121.05	5580
1121.04	6051.67		1121.01	2991.67		1121.02	5921.67		1121	5856.67		1121	5740
1120.99	6021.67		1120.96	2868.33		1120.97	5830		1120.95	5838.33		1120.95	5670
1120.94	6018.33		1120.91	3018.33		1120.92	6021.67		1120.9	5928.33		1120.9	5535
1120.89	6098.33		1120.86	2896.67		1120.87	6055		1120.85	6001.67		1120.85	5801.67
1120.84	6176.67		1120.81	2993.33		1120.82	5903.33		1120.8	6020		1120.8	5666.67
1120.79	6140		1120.76	2990		1120.77	6020		1120.75	6021.67		1120.75	5751.67
1120.74	6113.33		1120.71	2930		1120.72	6031.67		1120.7	6181.67		1120.7	5611.67
1120.69	6178.33		1120.66	3033.33		1120.67	6010		1120.65	6253.33		1120.65	5748.33
1120.64	6200		1120.61	3105		1120.62	5961.67		1120.6	6173.33		1120.6	5785
1120.59	6058.33		1120.56	3031.67		1120.57	5965		1120.55	6165		1120.55	5776.67
1120.54	6193.33		1120.51	2978.33		1120.52	6103.33		1120.5	6238.33		1120.5	5906.67
1120.49	6153.33		1120.46	3016.67		1120.47	6125		1120.45	6215		1120.45	5903.33
1120.44	6168.33		1120.41	3016.67		1120.42	6131.67		1120.4	6298.33		1120.4	5831.67
1120.39	6343.33		1120.36	3096.67		1120.37	6191.67		1120.35	6233.33		1120.35	5878.33
1120.34	6273.33		1120.31	3043.33		1120.32	6475		1120.3	6155		1120.3	6040
1120.29	6195		1120.26	3071.67		1120.27	6300		1120.25	6208.33		1120.25	6096.67
1120.24	6325		1120.21	3103.33		1120.22	6408.33		1120.2	6225		1120.2	6255
1120.19	6550		1120.16	3076.67		1120.17	6466.67		1120.15	6353.33		1120.15	6188.33
1120.14	6491.67		1120.11	3148.33		1120.12	6590		1120.1	6513.33		1120.1	6233.33
1120.09	6548.33		1120.06	3170		1120.07	6650		1120.05	6545		1120.05	6221.67
1120.04	6593.33		1120.01	3160		1120.02	6595		1120	6425		1120	6453.33
1119.99	6541.67		1119.96	3216.67		1119.97	6603.33		1119.95	6443.33		1119.95	6343.33
1119.94	6606.67		1119.91	3248.33		1119.92	6698.33		1119.9	6565		1119.9	6428.33
1119.89	6926.67		1119.86	3176.67		1119.87	6708.33		1119.85	6675		1119.85	6470
1119.84	6743.33		1119.81	3213.33		1119.82	6935		1119.8	6633.33		1119.8	6523.33
1119.79	6921.67		1119.76	3196.67		1119.77	7088.33		1119.75	6593.33		1119.75	6498.33
1119.74	6973.33		1119.71	3323.33		1119.72	7200		1119.7	6896.67		1119.7	6711.67
1119.69	7070		1119.66	3358.33		1119.67	7245		1119.65	6950		1119.65	6716.67
1119.64	7136.67		1119.61	3428.33		1119.62	7380		1119.6	6831.67		1119.6	7068.33
1119.59	7336.67		1119.56	3451.67		1119.57	7681.67		1119.55	6971.67		1119.55	7073.33
1119.54	7506.67		1119.51	3498.33		1119.52	7755		1119.5	7348.33		1119.5	7126.67
1119.49	7758.33		1119.46	3541.67		1119.47	7821.67		1119.45	7471.67		1119.45	7263.33
1119.44	7708.33		1119.41	3655		1119.42	8093.33		1119.4	7358.33		1119.4	7463.33
1119.39	8041.67		1119.36	3676.67		1119.37	8283.33		1119.35	7550		1119.35	7866.67
1119.34	8186.67		1119.31	3686.67		1119.32	8496.67		1119.3	7730		1119.3	7903.33
1119.29	8295		1119.26	3783.33		1119.27	8718.33		1119.25	7906.67		1119.25	8125
1119.24	8541.67		1119.21	3835		1119.22	9170		1119.2	7951.67		1119.2	8203.33
1119.19	8761.67		1119.16	3970		1119.17	9513.33		1119.15	8071.67		1119.15	8683.33
1119.14	9115		1119.11	4041.67		1119.12	9798.33		1119.1	8275		1119.1	8978.33
1119.09	9361.67		1119.06	4176.67		1119.07	10141.7		1119.05	8521.67		1119.05	9013.33
1119.04	9595		1119.01	4246.67		1119.02	10203.3		1119	8960		1119	9473.33
1118.99	9848.33		1118.96	4436.67		1118.97	10555		1118.95	9241.67		1118.95	9685
1118.94	10253.3		1118.91	4495		1118.92	10950		1118.9	9348.33		1118.9	9941.67
1118.89	10591.7		1118.86	4765		1118.87	11075		1118.85	9760		1118.85	10396.7
1118.84	10836.7		1118.81	4786.67		1118.82	11703.3		1118.8	10063.3		1118.8	10730
1118.79	11126.7		1118.76	5023.33		1118.77	12188.3		1118.75	10286.7		1118.75	11238.3
1118.74	11580		1118.71	5173.33		1118.72	12323.3		1118.7	10783.3		1118.7	11676.7
1118.69	12261.7		1118.66	5198.33		1118.67	12563.3		1118.65	11260		1118.65	11973.3
1118.64	12390		1118.61	5360		1118.62	12880		1118.6	11683.3		1118.6	12336.7
1118.59	12466.7		1118.56	5561.67		1118.57	13328.3		1118.55	12068.3		1118.55	12610
1118.54	12678.3		1118.51	5696.67		1118.52	13681.7		1118.5	12515		1118.5	13278.3
1118.49	13221.7		1118.46	5743.33		1118.47	13705		1118.45	13173.3		1118.45	13660
1118.44	13430		1118.41	6140		1118.42	14081.7		1118.4	13671.7		1118.4	14173.3
1118.39	13756.7		1118.36	6140		1118.37	14175		1118.35	13905		1118.35	14513.3
1118.34	13850		1118.31	6486.67		1118.32	14328.3		1118.3	14721.7		1118.3	14683.3
1118.29	14050		1118.26	6411.67		1118.27	14733.3		1118.25	15086.7		1118.25	14820
1118.24	14411.7		1118.21	6613.33		1118.22	14711.7		1118.2	15440		1118.2	15153.3
1118.19	14580		1118.16	6760		1118.17	14998.3		1118.15	15876.7		1118.15	15636.7
1118.14	14550		1118.11	6926.67		1118.12	14883.3		1118.1	16176.7		1118.1	15560
1118.09	14465		1118.06	7068.33		1118.07	14900		1118.05	16743.3		1118.05	15906.7
1118.04	14468.3		1118.01	7141.67		1118.02	14600		1118	17211.7		1118	15943.3
1117.99	14590		1117.96	7213.33		1117.97	14310		1117.95	17371.7		1117.95	16081.7
1117.94	14446.7		1117.91	7188.33		1117.92	14371.7		1117.9	17340		1117.9	15970
1117.89	14101.7		1117.86	7226.67		1117.87	13898.3		1117.85	17383.3		1117.85	15748.3
1117.84	14121.7		1117.81	7286.67		1117.82	13536.7		1117.8	17658.3		1117.8	15806.7
1117.79	14031.7		1117.76	7173.33		1117.77	13478.3		1117.75	17870		1117.75	15695
1117.74	13891.7		1117.71	7146.67		1117.72	13203.3		1117.7	18016.7		1117.7	15391.7
1117.69	13678.3		1117.66	6996.67		1117.67	12725		1117.65	17846.7		1117.65	14986.7
1117.64	13165		1117.61	6908.33		1117.62	12555		1117.6	17650		1117.6	14733.3
1117.59	12931.7		1117.56	6848.33		1117.57	12070		1117.55	17161.7		1117.55	14601.7
1117.54	12781.7		1117.51	6818.33		1117.52	11560		1117.5	17188.3		1117.5	14091.7
1117.49	12610		1117.46	6756.67		1117.47	11470		1117.45	16691.7		1117.45	13873.3
1117.44	12148.3		1117.41	6518.33		1117.42	11211.7		1117.4	16426.7		1117.4	13546.7
1117.39	12066.7		1117.36	6345		1117.37	10890		1117.35	16080		1117.35	13135
1117.34	11396.7		1117.31	6223.33		1117.32	10721.7		1117.3	15810		1117.3	12610
1117.29	11330		1117.26	6031.67		1117.27	10770		1117.25	15456.7		1117.25	12228.3
1117.24	10955		1117.21	5996.67		1117.22	10216.7		1117.2	14851.7		1117.2	11973.3
1117.19	10885		1117.16	5978.33		1117.17	10040		1117.15	14306.7		1117.15	11683.3
1117.14	10398.3		1117.11	5675		1117.12	9931.67		1117.1	14083.3		1117.1	11300
1117.09	10488.3		1117.06	5645		1117.07	9855		1117.05	13840		1117.05	10951.7
1117.04	10331.7		1117.01	5430		1117.02	9651.67		1117	13285		1117	10825
1116.99	10040		1116.96	5246.67		1116.97	9480		1116.95	12781.7		1116.95	10545
1116.94	9795		1116.91	5115		1116.92	9275		1116.9	12576.7		1116.9	10331.7
1116.89	9698.33		1116.86	5090		1116.87	9151.67		1116.85	12251.7		1116.85	10168.3
1116.84	9738.33		1116.81	5020		1116.82	9308.33		1116.8	12026.7		1116.8	9968.33
1116.79	9531.67		1116.76	4970		1116.77	9130		1116.75	11618.3		1116.75	9698.33
1116.74	9550		1116.71	4856.67		1116.72	9140		1116.7	11466.7		1116.7	9761.67
1116.69	9425		1116.66	4815		1116.67	9223.33		1116.65	11210		1116.65	9768.33
1116.64	9475		1116.61	4926.67		1116.62	9223.33		1116.6	10983.3		1116.6	9598.33
1116.59	9536.67		1116.56	4796.67		1116.57	9115		1116.55	10860		1116.55	9491.67
1116.54	9460		1116.51	4813.33		1116.52	9018.33		1116.5	10651.7		1116.5	9688.33
1116.49	9366.67		1116.46	4710		1116.47	9296.67		1116.45	10711.7		1116.45	9616.67
1116.44	9263.33		1116.41	4788.33		1116.42	9341.67		1116.4	10518.3		1116.4	9391.67
1116.39	9241.67		1116.36	4825		1116.37	9245		1116.35	10570		1116.35	9505
1116.34	9645		1116.31	4588.33		1116.32	9271.67		1116.3	10568.3		1116.3	9660
1116.29	9781.67		1116.26	4628.33		1116.27	9596.67		1116.25	10545		1116.25	9751.67
1116.24	9828.33		1116.21	4686.67		1116.22	9655		1116.2	10908.3		1116.2	9698.33
1116.19	9865		1116.16	4710		1116.17	9631.67		1116.15	10931.7		1116.15	9836.67
1116.14	10001.7		1116.11	4735		1116.12	9638.33		1116.1	10996.7		1116.1	10038.3
1116.09	10356.7		1116.06	4730		1116.07	9845		1116.05	10850		1116.05	10158.3
1116.04	10253.3		1116.01	4721.67		1116.02	9658.33		1116	10953.3		1116	10285
1115.99	10480		1115.96	4685		1115.97	9650		1115.95	11073.3		1115.95	10421.7
1115.94	10556.7		1115.91	4896.67		1115.92	9795		1115.9	11268.3		1115.9	10300
1115.89	10515		1115.86	4985		1115.87	9486.67		1115.85	11465		1115.85	10301.7
1115.84	10428.3		1115.81	4871.67		1115.82	9166.67		1115.8	11660		1115.8	10408.3
1115.79	10203.3		1115.76	4863.33		1115.77	8923.33		1115.75	11623.3		1115.75	10325
1115.74	10303.3		1115.71	4998.33		1115.72	8478.33		1115.7	11921.7		1115.7	10086.7
1115.69	9858.33		1115.66	4888.33		1115.67	8445		1115.65	11805		1115.65	9948.33
1115.64	9561.67		1115.61	4798.33		1115.62	8270		1115.6	11673.3		1115.6	9915
1115.59	9475		1115.56	4698.33		1115.57	7886.67		1115.55	11656.7		1115.55	9433.33
1115.54	9168.33		1115.51	4590		1115.52	7563.33		1115.5	11283.3		1115.5	9156.67
1115.49	8786.67		1115.46	4563.33		1115.47	7196.67		1115.45	10938.3		1115.45	9095
1115.44	8540		1115.41	4283.33		1115.42	6991.67		1115.4	10573.3		1115.4	8440
1115.39	8275		1115.36	4235		1115.37	6890		1115.35	10250		1115.35	8020
1115.34	7826.67		1115.31	4020		1115.32	6795		1115.3	9870		1115.3	7698.33
1115.29	7623.33		1115.26	3815		1115.27	6543.33		1115.25	9465		1115.25	7486.67
1115.24	7310		1115.21	3706.67		1115.22	6278.33		1115.2	9258.33		1115.2	7120
1115.19	7126.67		1115.16	3588.33		1115.17	6361.67		1115.15	8626.67		1115.15	6853.33
1115.14	6973.33		1115.11	3555		1115.12	6315		1115.1	8123.33		1115.1	6580
1115.09	6725		1115.06	3438.33		1115.07	6048.33		1115.05	7938.33		1115.05	6533.33
1115.04	6510		1115.01	3366.67		1115.02	5930		1115	7611.67		1115	6326.67
1114.99	6518.33		1114.96	3323.33		1114.97	6031.67		1114.95	7371.67		1114.95	6270
1114.94	6345		1114.91	3235		1114.92	5756.67		1114.9	7101.67		1114.9	6178.33
1114.89	6278.33		1114.86	3131.67		1114.87	5765		1114.85	6870		1114.85	6026.67
1114.84	6306.67		1114.81	3080		1114.82	5608.33		1114.8	6836.67		1114.8	5900
1114.79	6063.33		1114.76	2971.67		1114.77	5620		1114.75	6700		1114.75	5800
1114.74	6140		1114.71	2933.33		1114.72	5738.33		1114.7	6601.67		1114.7	5688.33
1114.69	6040		1114.66	2951.67		1114.67	5751.67		1114.65	6370		1114.65	5668.33
1114.64	5980		1114.61	3015		1114.62	5560		1114.6	6133.33		1114.6	5725
1114.59	5886.67		1114.56	2913.33		1114.57	5598.33		1114.55	6105		1114.55	5453.33
1114.54	5726.67		1114.51	2901.67		1114.52	5630		1114.5	6121.67		1114.5	5546.67
1114.49	5713.33		1114.46	2863.33		1114.47	5475		1114.45	6115		1114.45	5460
1114.44	5640		1114.41	2776.67		1114.42	5566.67		1114.4	6035		1114.4	5383.33
1114.39	5848.33		1114.36	2845		1114.37	5646.67		1114.35	5858.33		1114.35	5331.67
1114.34	5633.33		1114.31	2905		1114.32	5665		1114.3	5881.67		1114.3	5156.67
1114.29	5676.67		1114.26	2886.67		1114.27	5448.33		1114.25	5840		1114.25	5251.67
1114.24	5628.33		1114.21	2805		1114.22	5493.33		1114.2	5833.33		1114.2	5246.67
1114.19	5676.67		1114.16	2796.67		1114.17	5458.33		1114.15	5640		1114.15	5206.67
1114.14	5486.67		1114.11	2848.33		1114.12	5466.67		1114.1	5691.67		1114.1	5305
1114.09	5411.67		1114.06	2631.67		1114.07	5456.67		1114.05	5615		1114.05	5261.67
1114.04	5608.33		1114.01	2770		1114.02	5276.67		1114	5591.67		1114	5101.67
1113.99	5633.33		1113.96	2748.33		1113.97	5398.33		1113.95	5466.67		1113.95	5113.33
1113.94	5516.67		1113.91	2705		1113.92	5425		1113.9	5551.67		1113.9	5188.33
1113.89	5516.67		1113.86	2763.33		1113.87	5351.67		1113.85	5680		1113.85	5246.67
1113.84	5368.33		1113.81	2673.33		1113.82	5325		1113.8	5556.67		1113.8	5103.33
1113.79	5496.67		1113.76	2778.33		1113.77	5360		1113.75	5588.33		1113.75	5121.67
1113.74	5498.33		1113.71	2731.67		1113.72	5325		1113.7	5585		1113.7	5088.33
1113.69	5466.67		1113.66	2801.67		1113.67	5263.33		1113.65	5528.33		1113.65	4893.33
1113.64	5465		1113.61	2661.67		1113.62	5313.33		1113.6	5343.33		1113.6	5005
1113.59	5526.67		1113.56	2660		1113.57	5241.67		1113.55	5478.33		1113.55	5056.67
1113.54	5350		1113.51	2616.67		1113.52	5325		1113.5	5493.33		1113.5	5026.67
1113.49	5495		1113.46	2576.67		1113.47	5385		1113.45	5305		1113.45	5010
1113.44	5493.33		1113.41	2636.67		1113.42	5311.67		1113.4	5428.33		1113.4	5036.67
1113.39	5446.67		1113.36	2593.33		1113.37	5230		1113.35	5421.67		1113.35	5040
1113.34	5486.67		1113.31	2635		1113.32	5386.67		1113.3	5368.33		1113.3	5083.33
1113.29	5341.67		1113.26	2736.67		1113.27	5365		1113.25	5460		1113.25	5115
1113.24	5415		1113.21	2706.67		1113.22	5355		1113.2	5520		1113.2	5131.67
1113.19	5263.33		1113.16	2638.33		1113.17	5311.67		1113.15	5491.67		1113.15	5063.33
1113.14	5390		1113.11	2611.67		1113.12	5183.33		1113.1	5461.67		1113.1	4980
1113.09	5346.67		1113.06	2553.33		1113.07	5296.67		1113.05	5218.33		1113.05	4953.33
1113.04	5236.67		1113.01	2500		1113.02	5471.67		1113	5201.67		1113	4840
1112.99	5230		1112.96	2510		1112.97	5175		1112.95	5248.33		1112.95	4955
1112.94	5356.67		1112.91	2660		1112.92	5216.67		1112.9	5346.67		1112.9	4876.67
1112.89	5411.67		1112.86	2686.67		1112.87	5266.67		1112.85	5285		1112.85	5000
1112.84	5413.33		1112.81	2675		1112.82	5336.67		1112.8	5235		1112.8	5018.33
1112.79	5320		1112.76	2588.33		1112.77	5078.33		1112.75	5306.67		1112.75	4868.33
1112.74	5320		1112.71	2585		1112.72	5271.67		1112.7	5196.67		1112.7	4923.33
1112.69	5318.33		1112.66	2533.33		1112.67	5166.67		1112.65	5180		1112.65	4911.67
1112.64	5316.67		1112.61	2610		1112.62	5143.33		1112.6	5328.33		1112.6	4946.67
1112.59	5343.33		1112.56	2600		1112.57	5283.33		1112.55	5206.67		1112.55	4971.67
1112.54	5398.33		1112.51	2623.33		1112.52	5258.33		1112.5	5220		1112.5	4996.67
1112.49	5250		1112.46	2590		1112.47	5168.33		1112.45	5218.33		1112.45	4905
1112.44	5353.33		1112.41	2473.33		1112.42	5276.67		1112.4	5108.33		1112.4	4808.33
1112.39	5248.33		1112.36	2585		1112.37	5315		1112.35	5160		1112.35	4766.67
1112.34	5081.67		1112.31	2651.67		1112.32	5175		1112.3	5233.33		1112.3	4870
1112.29	5173.33		1112.26	2635		1112.27	5301.67		1112.25	5271.67		1112.25	4981.67
1112.24	5325		1112.21	2563.33		1112.22	5410		1112.2	5233.33		1112.2	5046.67
1112.19	5313.33		1112.16	2573.33		1112.17	5236.67		1112.15	5245		1112.15	4918.33
1112.14	5231.67		1112.11	2568.33		1112.12	5178.33		1112.1	5258.33		1112.1	4931.67
1112.09	5243.33		1112.06	2620		1112.07	5198.33		1112.05	5195		1112.05	4868.33
1112.04	5316.67		1112.01	2658.33		1112.02	5153.33		1112	5328.33		1112	4791.67

## Sheet: Supplementary Figure 7B
	High adhesion			Low adhesion
x axis	y axis	y lower	y upper	y axis	y lower	y upper
1	110.673	10.0276	10.6426	0.12614	0.00552	0.0048
2	108.233	16.8868	17.4453	0.13046	0.0031	0.00352
3	110.606	10.2062	12.2823	0.13216	0.00204	0.00178
4	108.804	15.6318	14.743	0.14277	0.00632	0.00781
5	110.559	16.6506	10.8139	0.15211	0.000806385	0.000976151
10	109.69	11.2583	8.66703	0.1541	0.00352	0.00373
15	110.269	15.0453	13.8644	0.12474	0.0045	0.00581
20	109.841	15.2762	16.2777	0.10313	0.000254648	0.000509296
25	110.25	14.231	16.6633	0.08802	0.00594	0.00921

[truncated: 9 more sheets: Supplementary Figure 10B, Supplementary Figure 11, Supplementary Figure 12, Supplementary Figure 14B, Supplementary Figure 16B, Supplementary Figure 16C, Supplementary Figure 18C, Supplementary Figure 18D, Supplementary Figure 25]
